# Supplementary material for: MITF Contributes to the Body Color Differentiation of Sea Cucumbers Apostichopus japonicus through Expression Differences and Regulation of Downstream Genes
Source: Biology (Basel). 2022 Dec 20;12(1):1. doi: 10.3390/biology12010001 (PMC9854957; doi:10.3390/biology12010001)
Supplement: Supplementary file 1 [file biology-12-00001-s001.zip]

Archive with 9 entries (8 files):
- biology-2049586-supplementary/
- biology-2049586-supplementary/Table S1.xls
- biology-2049586-supplementary/Table S2.xls
- biology-2049586-supplementary/Table S3.xls
- biology-2049586-supplementary/Table S4.xlsx
- biology-2049586-supplementary/Table S5.xls
- biology-2049586-supplementary/Table S6.xls
- biology-2049586-supplementary/Table S7.pdf
- biology-2049586-supplementary/Table S8.pdf
