# Supplementary material for: MITF Contributes to the Body Color Differentiation of Sea Cucumbers Apostichopus japonicus through Expression Differences and Regulation of Downstream Genes
Source: Biology (Basel). 2022 Dec 20;12(1):1. doi: 10.3390/biology12010001 (PMC9854957; doi:10.3390/biology12010001)
Supplement: Supplementary file 1 [file biology-12-00001-s001.zip › biology-2049586-supplementary/Table S1.xls]

chr	start	end	description	length	summit	tags	pvalue	fold_enrichment	qvalue	GeneFeature	NearestTSS	GO_annotation	KO	KEGG_annotation
AJAPscaffold163	231886	232161	peak_219	276	154	4409	0	328.59058	0	AJAP19926:intron	AJAP19926:AJAPscaffold163:179803-296704:-:64666	NA	NA	NA
AJAPscaffold1547	23567	23812	peak_194	246	58	1101	0	96.60073	0	intergenic	AJAP20874:AJAPscaffold1547:9101-15901:-:-7724	17;GO:0004970,molecular_function ionotropic glutamate receptor activity;GO:0005216,molecular_function ion channel activity;GO:0005886,cellular_component plasma membrane;GO:0006811,biological_process ion transport;GO:0007399,biological_process nervous system development;GO:0014032,biological_process neural crest cell development;GO:0016020,cellular_component membrane;GO:0016021,cellular_component …	NA	NA
AJAPscaffold568	294232	294984	peak_742	753	171	12147	0	4.42437	0	intergenic	AJAP10035:AJAPscaffold568:301831-302706:-:8305	NA	NA	NA
AJAPscaffold568	296980	297337	peak_744	358	178	28368	0	3.55194	0	intergenic	AJAP10035:AJAPscaffold568:301831-302706:-:5550	NA	NA	NA
AJAPscaffold219	110126	110419	peak_367	294	130	26312	0	2.71352	0	intergenic	AJAP05367:AJAPscaffold219:117245-118805:-:8551	32;GO:0000166,molecular_function nucleotide binding;GO:0000943,cellular_component retrotransposon nucleocapsid;GO:0003676,molecular_function nucleic acid binding;GO:0003677,molecular_function DNA binding;GO:0003723,molecular_function RNA binding;GO:0003824,molecular_function catalytic activity;GO:0003887,molecular_function DNA-directed DNA polymerase activity;GO:0003964,molecular_function RNA-dir…	NA	NA
AJAPscaffold1715	176784	177768	peak_232	985	295	99447	0	2.46743	0	intergenic	AJAP03510:AJAPscaffold1715:173234-173848:+:-3846	NA	NA	NA
AJAPscaffold351	412755	413193	peak_585	439	327	21838	0	2.43185	0	intergenic	AJAP29137:AJAPscaffold351:393384-397341:-:-15741	24;GO:0000045,biological_process autophagosome assembly;GO:0000166,molecular_function nucleotide binding;GO:0003924,molecular_function GTPase activity;GO:0005515,molecular_function protein binding;GO:0005525,molecular_function GTP binding;GO:0005737,cellular_component cytoplasm;GO:0005768,cellular_component endosome;GO:0005776,cellular_component autophagosome;GO:0005813,cellular_component centros…	K06234	224 1 223 spu:586131 233 1 233 73.840 - 237 44 323 2.01e-111 - RAB23; Ras-related protein Rab-23; K06234
AJAPscaffold568	291560	292386	peak_740	827	165	19863	2.38E-256	2.67953	1.28E-250	intergenic	AJAP10035:AJAPscaffold568:301831-302706:-:10983	NA	NA	NA
AJAPscaffold2062	89038	90055	peak_335	1018	877	5527	1.82E-240	4.83698	9.30E-235	intergenic	NA	NA	NA	NA
AJAPscaffold2062	87479	87762	peak_333	284	139	2844	1.28E-217	4.66416	5.56E-212	intergenic	NA	NA	NA	NA
AJAPscaffold568	293606	293923	peak_741	318	136	5163	8.41E-216	3.77616	3.60E-210	intergenic	AJAP10035:AJAPscaffold568:301831-302706:-:8966	NA	NA	NA
AJAPscaffold350	284396	285556	peak_580	1161	687	8542	1.15E-203	4.49456	4.42E-198	intergenic	AJAP27263:AJAPscaffold350:277731-282737:+:-7353	45;GO:0000122,biological_process negative regulation of transcription by RNA polymerase II;GO:0001540,molecular_function amyloid-beta binding;GO:0003682,molecular_function chromatin binding;GO:0005515,molecular_function protein binding;GO:0005634,cellular_component nucleus;GO:0005737,cellular_component cytoplasm;GO:0005886,cellular_component plasma membrane;GO:0006302,biological_process double-st…	K04530	153 1 152 spu:582967 879 729 879 67.974 - 153 46 224 1.69e-67 - APBB2, FE65L; amyloid beta A4 precursor protein-binding family B member 2; K04530
AJAPscaffold568	295792	296063	peak_743	272	137	3352	4.29E-196	3.90262	1.54E-190	intergenic	AJAP10035:AJAPscaffold568:301831-302706:-:6779	NA	NA	NA
AJAPscaffold1715	178183	178737	peak_233	555	456	33418	4.87E-167	1.92703	1.41E-161	intergenic	AJAP03510:AJAPscaffold1715:173234-173848:+:-5406	NA	NA	NA
AJAPscaffold568	290398	290972	peak_739	575	360	17705	6.11E-155	2.19867	1.60E-149	intergenic	AJAP10035:AJAPscaffold568:301831-302706:-:11950	NA	NA	NA
AJAPscaffold62	33663	33904	peak_805	242	140	4620	1.74E-154	2.93112	4.53E-149	intergenic	AJAP16516:AJAPscaffold62:112254-112820:-:79019	NA	NA	NA
AJAPscaffold840	118167	118676	peak_911	510	392	12153	1.36E-138	2.39954	3.07E-133	intergenic	AJAP19556:AJAPscaffold840:59656-101262:-:-17297	11;GO:0003723,molecular_function RNA binding;GO:0004518,molecular_function nuclease activity;GO:0004519,molecular_function endonuclease activity;GO:0004521,molecular_function endoribonuclease activity;GO:0005634,cellular_component nucleus;GO:0016787,molecular_function hydrolase activity;GO:0030145,molecular_function manganese ion binding;GO:0043144,biological_process snoRNA processing;GO:0046872,…	NA	NA
AJAPscaffold219	217198	217735	peak_373	538	170	8585	4.40E-129	2.94393	9.26E-124	intergenic	AJAP07336:AJAPscaffold219:228565-234916:+:11198	6;GO:0008521,molecular_function acetyl-CoA transmembrane transporter activity;GO:0015876,biological_process acetyl-CoA transport;GO:0016020,cellular_component membrane;GO:0016021,cellular_component integral component of membrane;GO:0021955,biological_process central nervous system neuron axonogenesis;GO:0030514,biological_process negative regulation of BMP signaling pathway	K03372	366 1 363 spu:589856 541 172 532 61.918 - 365 133 488 1.46e-169 - ACATN, SLC33A1; MFS transporter, PAT family, solute carrier family 33 (acetyl-CoA transportor), member 1 [EC:2.3.1.-]; K03372
AJAPscaffold174	259994	260245	peak_237	252	87	2937	9.08E-100	3.43349	1.58E-94	intergenic	AJAP27670:AJAPscaffold174:300642-302530:+:40562	9;GO:0004597,molecular_function peptide-aspartate beta-dioxygenase activity;GO:0016020,cellular_component membrane;GO:0016021,cellular_component integral component of membrane;GO:0016491,molecular_function oxidoreductase activity;GO:0018193,biological_process peptidyl-amino acid modification;GO:0042264,biological_process peptidyl-aspartic acid hydroxylation;GO:0046872,molecular_function metal ion…	NA	NA
AJAPscaffold165	104670	105131	peak_223	462	97	7625	9.99E-84	2.1055	1.46E-78	intergenic	AJAP26015:AJAPscaffold165:118212-118712:-:13947	NA	NA	NA
AJAPscaffold1211	88166	88462	peak_102	297	143	10372	4.02E-83	1.97445	5.83E-78	intergenic	AJAP04411:AJAPscaffold1211:78093-81786:-:-6523	NA	NA	NA
AJAPscaffold2495	60721	61373	peak_437	653	260	344	2.19E-82	26.34565	3.14E-77	AJAP14526:Promoter	AJAP14526:AJAPscaffold2495:59004-60086:-:-895	19;GO:0005524,molecular_function ATP binding;GO:0005730,cellular_component nucleolus;GO:0005739,cellular_component mitochondrion;GO:0005773,cellular_component vacuole;GO:0005774,cellular_component vacuolar membrane;GO:0006811,biological_process ion transport;GO:0008266,molecular_function poly(U) RNA binding;GO:0008270,molecular_function zinc ion binding;GO:0009507,cellular_component chloroplast;G…	NA	NA
AJAPscaffold589	99484	99877	peak_770	394	210	7052	2.83E-82	2.30488	4.04E-77	intergenic	AJAP17403:AJAPscaffold589:90301-92752:+:-9394	NA	NA	NA
AJAPscaffold351	411657	412374	peak_584	718	583	7815	5.02E-80	2.47313	6.91E-75	intergenic	AJAP29137:AJAPscaffold351:393384-397341:-:-14899	24;GO:0000045,biological_process autophagosome assembly;GO:0000166,molecular_function nucleotide binding;GO:0003924,molecular_function GTPase activity;GO:0005515,molecular_function protein binding;GO:0005525,molecular_function GTP binding;GO:0005737,cellular_component cytoplasm;GO:0005768,cellular_component endosome;GO:0005776,cellular_component autophagosome;GO:0005813,cellular_component centros…	K06234	224 1 223 spu:586131 233 1 233 73.840 - 237 44 323 2.01e-111 - RAB23; Ras-related protein Rab-23; K06234
AJAPscaffold1211	91493	91733	peak_103	241	110	4473	1.40E-79	2.41896	1.91E-74	intergenic	AJAP04411:AJAPscaffold1211:78093-81786:-:-9817	NA	NA	NA
AJAPscaffold351	410939	411292	peak_583	354	180	1790	4.30E-78	3.62661	5.69E-73	intergenic	AJAP29137:AJAPscaffold351:393384-397341:-:-13778	24;GO:0000045,biological_process autophagosome assembly;GO:0000166,molecular_function nucleotide binding;GO:0003924,molecular_function GTPase activity;GO:0005515,molecular_function protein binding;GO:0005525,molecular_function GTP binding;GO:0005737,cellular_component cytoplasm;GO:0005768,cellular_component endosome;GO:0005776,cellular_component autophagosome;GO:0005813,cellular_component centros…	K06234	224 1 223 spu:586131 233 1 233 73.840 - 237 44 323 2.01e-111 - RAB23; Ras-related protein Rab-23; K06234
AJAPscaffold351	59775	60181	peak_582	407	77	17257	8.95E-75	1.6607	1.12E-69	intergenic	AJAP16249:AJAPscaffold351:50845-53805:+:-9008	4;GO:0003676,molecular_function nucleic acid binding;GO:0003723,molecular_function RNA binding;GO:0008270,molecular_function zinc ion binding;GO:0046872,molecular_function metal ion binding	NA	NA
AJAPscaffold62	30327	30652	peak_803	326	75	2509	4.78E-71	2.6684	5.62E-66	intergenic	AJAP16516:AJAPscaffold62:112254-112820:-:82420	NA	NA	NA
AJAPscaffold219	104177	104947	peak_363	771	72	2440	4.30E-70	4.71631	4.96E-65	intergenic	AJAP05367:AJAPscaffold219:117245-118805:-:14558	32;GO:0000166,molecular_function nucleotide binding;GO:0000943,cellular_component retrotransposon nucleocapsid;GO:0003676,molecular_function nucleic acid binding;GO:0003677,molecular_function DNA binding;GO:0003723,molecular_function RNA binding;GO:0003824,molecular_function catalytic activity;GO:0003887,molecular_function DNA-directed DNA polymerase activity;GO:0003964,molecular_function RNA-dir…	NA	NA
AJAPscaffold219	111613	112336	peak_368	724	479	5025	8.01E-68	2.67645	8.86E-63	intergenic	AJAP05367:AJAPscaffold219:117245-118805:-:6715	32;GO:0000166,molecular_function nucleotide binding;GO:0000943,cellular_component retrotransposon nucleocapsid;GO:0003676,molecular_function nucleic acid binding;GO:0003677,molecular_function DNA binding;GO:0003723,molecular_function RNA binding;GO:0003824,molecular_function catalytic activity;GO:0003887,molecular_function DNA-directed DNA polymerase activity;GO:0003964,molecular_function RNA-dir…	NA	NA
AJAPscaffold1354	156171	156432	peak_138	262	199	9789	3.47E-67	1.8178	3.80E-62	intergenic	AJAP00414:AJAPscaffold1354:159064-164387:-:8019	NA	NA	NA
AJAPscaffold284	44106	44385	peak_495	280	144	1987	7.89E-65	4.33571	8.37E-60	AJAP08438:Promoter	AJAP08438:AJAPscaffold284:46236-55494:+:1987	8;GO:0003723,molecular_function RNA binding;GO:0005634,cellular_component nucleus;GO:0005654,cellular_component nucleoplasm;GO:0005730,cellular_component nucleolus;GO:0006364,biological_process rRNA processing;GO:0031428,cellular_component box C/D snoRNP complex;GO:0032040,cellular_component small-subunit processome;GO:0034511,molecular_function U3 snoRNA binding	K14793	458 46 441 spu:582919 475 56 468 61.501 - 413 142 516 4.58e-180 - RRP9; ribosomal RNA-processing protein 9; K14793
AJAPscaffold174	257269	257736	peak_236	468	136	2254	9.73E-63	3.39565	9.90E-58	intergenic	AJAP09602:AJAPscaffold174:217661-218449:+:-39745	31;GO:0000287,molecular_function magnesium ion binding;GO:0002134,molecular_function UTP binding;GO:0003676,molecular_function nucleic acid binding;GO:0003677,molecular_function DNA binding;GO:0003824,molecular_function catalytic activity;GO:0003964,molecular_function RNA-directed DNA polymerase activity;GO:0004170,molecular_function dUTP diphosphatase activity;GO:0004190,molecular_function aspar…	NA	NA
AJAPscaffold350	285860	286186	peak_581	327	118	2071	9.71E-60	3.2076	9.33E-55	intergenic	AJAP27263:AJAPscaffold350:277731-282737:+:-8248	45;GO:0000122,biological_process negative regulation of transcription by RNA polymerase II;GO:0001540,molecular_function amyloid-beta binding;GO:0003682,molecular_function chromatin binding;GO:0005515,molecular_function protein binding;GO:0005634,cellular_component nucleus;GO:0005737,cellular_component cytoplasm;GO:0005886,cellular_component plasma membrane;GO:0006302,biological_process double-st…	K04530	153 1 152 spu:582967 879 729 879 67.974 - 153 46 224 1.69e-67 - APBB2, FE65L; amyloid beta A4 precursor protein-binding family B member 2; K04530
AJAPscaffold1393	106500	106918	peak_151	419	59	5970	1.05E-58	2.36439	9.99E-54	intergenic	AJAP02271:AJAPscaffold1393:96294-99785:-:-6774	NA	NA	NA
AJAPscaffold840	116572	116895	peak_910	324	52	17386	3.76E-58	1.57754	3.52E-53	intergenic	AJAP19556:AJAPscaffold840:59656-101262:-:-15362	11;GO:0003723,molecular_function RNA binding;GO:0004518,molecular_function nuclease activity;GO:0004519,molecular_function endonuclease activity;GO:0004521,molecular_function endoribonuclease activity;GO:0005634,cellular_component nucleus;GO:0016787,molecular_function hydrolase activity;GO:0030145,molecular_function manganese ion binding;GO:0043144,biological_process snoRNA processing;GO:0046872,…	NA	NA
AJAPscaffold165	68	1101	peak_220	1034	159	2449	5.77E-58	4.02019	5.37E-53	intergenic	AJAP29334:AJAPscaffold165:22124-23431:-:23206	NA	NA	NA
AJAPscaffold2588	54171	54642	peak_449	472	226	3254	1.76E-56	2.64358	1.59E-51	intergenic	AJAP00654:AJAPscaffold2588:48657-50069:+:-5741	14;GO:0003824,molecular_function catalytic activity;GO:0003964,molecular_function RNA-directed DNA polymerase activity;GO:0004518,molecular_function nuclease activity;GO:0004519,molecular_function endonuclease activity;GO:0006310,biological_process DNA recombination;GO:0008152,biological_process metabolic process;GO:0009036,molecular_function type II site-specific deoxyribonuclease activity;GO:00…	NA	NA
AJAPscaffold63	886705	887471	peak_814	767	596	5064	4.49E-55	2.56578	3.94E-50	intergenic	AJAP05818:AJAPscaffold63:873781-875910:+:-13521	19;GO:0003779,molecular_function actin binding;GO:0005515,molecular_function protein binding;GO:0005615,cellular_component extracellular space;GO:0005886,cellular_component plasma membrane;GO:0007420,biological_process brain development;GO:0014069,cellular_component postsynaptic density;GO:0015629,cellular_component actin cytoskeleton;GO:0016020,cellular_component membrane;GO:0016567,biological_p…	K10443	KLHL2_3; kelch-like protein 2/3; K10443
AJAPscaffold621	361869	362152	peak_809	284	186	1497	4.37E-54	3.77276	3.76E-49	intergenic	AJAP27623:AJAPscaffold621:371273-373649:+:9219	NA	NA	NA
AJAPscaffold1354	156773	157028	peak_139	256	90	6540	5.71E-52	1.90482	4.70E-47	intergenic	AJAP00414:AJAPscaffold1354:159064-164387:-:7526	NA	NA	NA
AJAPscaffold1890	95134	96112	peak_266	979	161	3265	1.20E-50	3.24954	9.65E-46	intergenic	AJAP05345:AJAPscaffold1890:78783-81445:+:-16513	NA	NA	NA
AJAPscaffold589	102196	102709	peak_771	514	37	5087	3.41E-50	2.58845	2.72E-45	intergenic	AJAP17403:AJAPscaffold589:90301-92752:+:-11933	NA	NA	NA
AJAPscaffold621	382716	383127	peak_811	412	209	1304	8.24E-49	4.19785	6.38E-44	intergenic	AJAP27623:AJAPscaffold621:371273-373649:+:-11653	NA	NA	NA
AJAPscaffold165	102218	103065	peak_221	848	316	3084	1.50E-43	2.75295	1.03E-38	intergenic	AJAP26015:AJAPscaffold165:118212-118712:-:16180	NA	NA	NA
AJAPscaffold1890	97358	97702	peak_268	345	195	1302	5.28E-42	3.27723	3.50E-37	intergenic	AJAP05345:AJAPscaffold1890:78783-81445:+:-18771	NA	NA	NA
AJAPscaffold394	247521	247859	peak_623	339	183	1485	1.67E-41	3.07074	1.09E-36	intergenic	AJAP14314:AJAPscaffold394:257464-258111:-:10409	11;GO:0000963,biological_process mitochondrial RNA processing;GO:0003723,molecular_function RNA binding;GO:0004672,molecular_function protein kinase activity;GO:0005515,molecular_function protein binding;GO:0005739,cellular_component mitochondrion;GO:0006397,biological_process mRNA processing;GO:0006468,biological_process protein phosphorylation;GO:0019843,molecular_function rRNA binding;GO:00357…	NA	NA
AJAPscaffold190	516262	516609	peak_295	348	141	1056	7.36E-40	3.54709	4.63E-35	intergenic	AJAP08475:AJAPscaffold190:545136-547957:-:31556	15;GO:0000139,cellular_component Golgi membrane;GO:0005794,cellular_component Golgi apparatus;GO:0005797,cellular_component Golgi medial cisterna;GO:0006486,biological_process protein glycosylation;GO:0007399,biological_process nervous system development;GO:0008417,molecular_function fucosyltransferase activity;GO:0016020,cellular_component membrane;GO:0016021,cellular_component integral componen…	NA	NA
AJAPscaffold1351	80993	81523	peak_136	531	411	15018	1.24E-39	1.69983	7.76E-35	intergenic	AJAP30234:AJAPscaffold1351:88868-97097:-:15695	NA	NA	NA
AJAPscaffold219	216379	216782	peak_372	404	231	1638	2.19E-38	3.11615	1.32E-33	intergenic	AJAP07336:AJAPscaffold219:228565-234916:+:11956	6;GO:0008521,molecular_function acetyl-CoA transmembrane transporter activity;GO:0015876,biological_process acetyl-CoA transport;GO:0016020,cellular_component membrane;GO:0016021,cellular_component integral component of membrane;GO:0021955,biological_process central nervous system neuron axonogenesis;GO:0030514,biological_process negative regulation of BMP signaling pathway	K03372	366 1 363 spu:589856 541 172 532 61.918 - 365 133 488 1.46e-169 - ACATN, SLC33A1; MFS transporter, PAT family, solute carrier family 33 (acetyl-CoA transportor), member 1 [EC:2.3.1.-]; K03372
AJAPscaffold1890	101713	102037	peak_271	325	133	1519	6.50E-38	2.93411	3.86E-33	intergenic	AJAP05345:AJAPscaffold1890:78783-81445:+:-23064	NA	NA	NA
AJAPscaffold601	114288	114646	peak_787	359	159	10255	7.98E-38	1.65677	4.72E-33	intergenic	AJAP18931:AJAPscaffold601:131065-135642:+:16619	NA	NA	NA
AJAPscaffold190	452750	453069	peak_276	320	157	1672	1.27E-37	2.82274	7.47E-33	intergenic	AJAP29480:AJAPscaffold190:422021-438088:-:-14819	NA	NA	NA
AJAPscaffold1890	96427	96981	peak_267	555	229	3160	1.60E-37	2.38825	9.37E-33	intergenic	AJAP05345:AJAPscaffold1890:78783-81445:+:-17874	NA	NA	NA
AJAPscaffold1700	307258	307562	peak_228	305	137	1626	1.66E-37	2.81711	9.74E-33	intergenic	AJAP02104:AJAPscaffold1700:302107-302977:+:-5289	NA	NA	NA
AJAPscaffold219	109311	109625	peak_366	315	263	2193	7.90E-37	2.41707	4.54E-32	intergenic	AJAP05367:AJAPscaffold219:117245-118805:-:9233	32;GO:0000166,molecular_function nucleotide binding;GO:0000943,cellular_component retrotransposon nucleocapsid;GO:0003676,molecular_function nucleic acid binding;GO:0003677,molecular_function DNA binding;GO:0003723,molecular_function RNA binding;GO:0003824,molecular_function catalytic activity;GO:0003887,molecular_function DNA-directed DNA polymerase activity;GO:0003964,molecular_function RNA-dir…	NA	NA
AJAPscaffold420	687552	687874	peak_650	323	135	5602	1.18E-35	1.83527	6.50E-31	intergenic	AJAP24872:AJAPscaffold420:694966-700055:+:7280	15;GO:0001539,biological_process cilium or flagellum-dependent cell motility;GO:0003777,molecular_function microtubule motor activity;GO:0005524,molecular_function ATP binding;GO:0005858,cellular_component axonemal dynein complex;GO:0005929,cellular_component cilium;GO:0007018,biological_process microtubule-based movement;GO:0008569,molecular_function ATP-dependent microtubule motor activity, min…	NA	NA
AJAPscaffold621	363480	363750	peak_810	271	165	690	1.87E-34	4.16821	1.00E-29	intergenic	AJAP27623:AJAPscaffold621:371273-373649:+:7629	NA	NA	NA
AJAPscaffold575	606452	606699	peak_760	248	134	1070	2.04E-34	3.10507	1.09E-29	AJAP16050:Promoter	AJAP16050:AJAPscaffold575:602817-605889:-:-697	26;GO:0001664,molecular_function G protein-coupled receptor binding;GO:0001867,biological_process complement activation, lectin pathway;GO:0002376,biological_process immune system process;GO:0002752,biological_process cell surface pattern recognition receptor signaling pathway;GO:0004252,molecular_function serine-type endopeptidase activity;GO:0005515,molecular_function protein binding;GO:0005576…	NA	NA
AJAPscaffold219	218862	219928	peak_375	1067	468	3726	4.63E-34	2.57858	2.44E-29	intergenic	AJAP07336:AJAPscaffold219:228565-234916:+:9236	6;GO:0008521,molecular_function acetyl-CoA transmembrane transporter activity;GO:0015876,biological_process acetyl-CoA transport;GO:0016020,cellular_component membrane;GO:0016021,cellular_component integral component of membrane;GO:0021955,biological_process central nervous system neuron axonogenesis;GO:0030514,biological_process negative regulation of BMP signaling pathway	K03372	366 1 363 spu:589856 541 172 532 61.918 - 365 133 488 1.46e-169 - ACATN, SLC33A1; MFS transporter, PAT family, solute carrier family 33 (acetyl-CoA transportor), member 1 [EC:2.3.1.-]; K03372
AJAPscaffold174	267713	267964	peak_238	252	175	474	1.42E-33	4.34496	7.37E-29	intergenic	AJAP27670:AJAPscaffold174:300642-302530:+:32755	9;GO:0004597,molecular_function peptide-aspartate beta-dioxygenase activity;GO:0016020,cellular_component membrane;GO:0016021,cellular_component integral component of membrane;GO:0016491,molecular_function oxidoreductase activity;GO:0018193,biological_process peptidyl-amino acid modification;GO:0042264,biological_process peptidyl-aspartic acid hydroxylation;GO:0046872,molecular_function metal ion…	NA	NA
AJAPscaffold1387	110106	110459	peak_149	354	267	14197	1.60E-33	1.44649	8.26E-29	AJAP20179:intron	AJAP20179:AJAPscaffold1387:90813-129873:-:19502	19;GO:0000166,molecular_function nucleotide binding;GO:0001568,biological_process blood vessel development;GO:0001570,biological_process vasculogenesis;GO:0001701,biological_process in utero embryonic development;GO:0004672,molecular_function protein kinase activity;GO:0004713,molecular_function protein tyrosine kinase activity;GO:0005524,molecular_function ATP binding;GO:0005886,cellular_compone…	NA	NA
AJAPscaffold62	24179	24471	peak_801	293	220	2488	8.29E-33	2.01465	4.18E-28	intergenic	AJAP16516:AJAPscaffold62:112254-112820:-:88423	NA	NA	NA
AJAPscaffold62	32467	32711	peak_804	245	123	876	8.54E-33	3.13027	4.30E-28	intergenic	AJAP16516:AJAPscaffold62:112254-112820:-:80232	NA	NA	NA
AJAPscaffold136	86461	86713	peak_143	253	122	1078	6.68E-32	2.93444	3.24E-27	intergenic	AJAP03065:AJAPscaffold136:91865-107683:+:5283	25;GO:0001764,biological_process neuron migration;GO:0004888,molecular_function transmembrane signaling receptor activity;GO:0004930,molecular_function G protein-coupled receptor activity;GO:0005509,molecular_function calcium ion binding;GO:0005515,molecular_function protein binding;GO:0005886,cellular_component plasma membrane;GO:0005887,cellular_component integral component of plasma membrane;G…	NA	NA
AJAPscaffold394	244369	244653	peak_621	285	136	837	7.95E-32	3.45282	3.85E-27	intergenic	AJAP14314:AJAPscaffold394:257464-258111:-:13608	11;GO:0000963,biological_process mitochondrial RNA processing;GO:0003723,molecular_function RNA binding;GO:0004672,molecular_function protein kinase activity;GO:0005515,molecular_function protein binding;GO:0005739,cellular_component mitochondrion;GO:0006397,biological_process mRNA processing;GO:0006468,biological_process protein phosphorylation;GO:0019843,molecular_function rRNA binding;GO:00357…	NA	NA
AJAPscaffold1424	24284	24547	peak_158	264	147	652	1.32E-31	3.77579	6.36E-27	intergenic	AJAP07026:AJAPscaffold1424:29434-35205:+:5004	10;GO:0005515,molecular_function protein binding;GO:0006479,biological_process protein methylation;GO:0006974,biological_process cellular response to DNA damage stimulus;GO:0008168,molecular_function methyltransferase activity;GO:0008757,molecular_function S-adenosylmethionine-dependent methyltransferase activity;GO:0016740,molecular_function transferase activity;GO:0019899,molecular_function enz…	K23114	431 6 430 spu:575813 451 16 446 54.167 - 432 190 488 5.65e-170 - ARMT1; protein-glutamate O-methyltransferase [EC:2.1.1.-]; K23114
AJAPscaffold174	269852	270252	peak_239	401	73	768	3.16E-31	3.66179	1.50E-26	intergenic	AJAP27670:AJAPscaffold174:300642-302530:+:30718	9;GO:0004597,molecular_function peptide-aspartate beta-dioxygenase activity;GO:0016020,cellular_component membrane;GO:0016021,cellular_component integral component of membrane;GO:0016491,molecular_function oxidoreductase activity;GO:0018193,biological_process peptidyl-amino acid modification;GO:0042264,biological_process peptidyl-aspartic acid hydroxylation;GO:0046872,molecular_function metal ion…	NA	NA
AJAPscaffold842	250944	251699	peak_915	756	584	425	1.35E-30	6.81797	6.24E-26	intergenic	AJAP01888:AJAPscaffold842:187878-195247:+:-63651	NA	NA	NA
AJAPscaffold778	337322	337564	peak_890	243	146	1020	4.43E-30	2.91096	2.00E-25	intergenic	AJAP19017:AJAPscaffold778:328619-330034:-:-7434	15;GO:0000139,cellular_component Golgi membrane;GO:0001517,molecular_function N-acetylglucosamine 6-O-sulfotransferase activity;GO:0005794,cellular_component Golgi apparatus;GO:0005975,biological_process carbohydrate metabolic process;GO:0005976,biological_process polysaccharide metabolic process;GO:0006012,biological_process galactose metabolic process;GO:0006790,biological_process sulfur compou…	NA	NA
AJAPscaffold1205	126944	127184	peak_87	241	153	2162	2.12E-29	2.08608	9.32E-25	intergenic	AJAP15408:AJAPscaffold1205:77955-78426:+:-49143	9;GO:0000981,molecular_function DNA-binding transcription factor activity, RNA polymerase II-specific;GO:0003676,molecular_function nucleic acid binding;GO:0003677,molecular_function DNA binding;GO:0005575,cellular_component cellular_component;GO:0006357,biological_process regulation of transcription by RNA polymerase II;GO:0008150,biological_process biological_process;GO:0020037,molecular_functi…	NA	NA
AJAPscaffold394	256763	257076	peak_628	314	105	1312	3.00E-28	2.72166	1.26E-23	intergenic	AJAP14314:AJAPscaffold394:257464-258111:-:1245	11;GO:0000963,biological_process mitochondrial RNA processing;GO:0003723,molecular_function RNA binding;GO:0004672,molecular_function protein kinase activity;GO:0005515,molecular_function protein binding;GO:0005739,cellular_component mitochondrion;GO:0006397,biological_process mRNA processing;GO:0006468,biological_process protein phosphorylation;GO:0019843,molecular_function rRNA binding;GO:00357…	NA	NA
AJAPscaffold1890	104565	104877	peak_272	313	200	1133	3.86E-28	2.87698	1.62E-23	intergenic	AJAP05345:AJAPscaffold1890:78783-81445:+:-25983	NA	NA	NA
AJAPscaffold2588	57107	57684	peak_451	578	376	3710	4.03E-27	2.04839	1.62E-22	intergenic	AJAP00654:AJAPscaffold2588:48657-50069:+:-8827	14;GO:0003824,molecular_function catalytic activity;GO:0003964,molecular_function RNA-directed DNA polymerase activity;GO:0004518,molecular_function nuclease activity;GO:0004519,molecular_function endonuclease activity;GO:0006310,biological_process DNA recombination;GO:0008152,biological_process metabolic process;GO:0009036,molecular_function type II site-specific deoxyribonuclease activity;GO:00…	NA	NA
AJAPscaffold174	273706	274097	peak_240	392	345	2188	4.67E-27	2.14498	1.88E-22	intergenic	AJAP27670:AJAPscaffold174:300642-302530:+:26592	9;GO:0004597,molecular_function peptide-aspartate beta-dioxygenase activity;GO:0016020,cellular_component membrane;GO:0016021,cellular_component integral component of membrane;GO:0016491,molecular_function oxidoreductase activity;GO:0018193,biological_process peptidyl-amino acid modification;GO:0042264,biological_process peptidyl-aspartic acid hydroxylation;GO:0046872,molecular_function metal ion…	NA	NA
AJAPscaffold806	159946	160263	peak_895	318	113	941	7.82E-27	3.087	3.11E-22	intergenic	AJAP06903:AJAPscaffold806:144062-150698:+:-15998	5;GO:0005515,molecular_function protein binding;GO:0005829,cellular_component cytosol;GO:0006891,biological_process intra-Golgi vesicle-mediated transport;GO:0017112,molecular_function Rab guanyl-nucleotide exchange factor activity;GO:1990071,cellular_component TRAPPII protein complex	K20310	TRAPPC13; trafficking protein particle complex subunit 13; K20310
AJAPscaffold644	20426	21127	peak_827	702	210	2944	8.03E-27	2.29606	3.19E-22	intergenic	AJAP22594:AJAPscaffold644:31264-62949:+:10629	27;GO:0000049,molecular_function tRNA binding;GO:0000166,molecular_function nucleotide binding;GO:0002161,molecular_function aminoacyl-tRNA editing activity;GO:0002196,molecular_function Ser-tRNA(Ala) hydrolase activity;GO:0003676,molecular_function nucleic acid binding;GO:0003723,molecular_function RNA binding;GO:0004812,molecular_function aminoacyl-tRNA ligase activity;GO:0004813,molecular_func…	K01872	957 41 953 spu:592771 1041 75 1027 45.747 - 964 461 848 0.0 - AARS, alaS; alanyl-tRNA synthetase [EC:6.1.1.7]; K01872
AJAPscaffold1205	132174	132435	peak_91	262	99	1941	1.15E-26	2.20126	4.54E-22	intergenic	AJAP15408:AJAPscaffold1205:77955-78426:+:-54319	9;GO:0000981,molecular_function DNA-binding transcription factor activity, RNA polymerase II-specific;GO:0003676,molecular_function nucleic acid binding;GO:0003677,molecular_function DNA binding;GO:0005575,cellular_component cellular_component;GO:0006357,biological_process regulation of transcription by RNA polymerase II;GO:0008150,biological_process biological_process;GO:0020037,molecular_functi…	NA	NA
AJAPscaffold1890	105471	105875	peak_273	405	231	1064	1.60E-26	3.0456	6.27E-22	intergenic	AJAP05345:AJAPscaffold1890:78783-81445:+:-26920	NA	NA	NA
AJAPscaffold759	174866	175309	peak_884	444	200	1322	2.17E-26	2.63774	8.48E-22	AJAP20873:intron	AJAP20873:AJAPscaffold759:67691-251885:-:76821	11;GO:0003677,molecular_function DNA binding;GO:0003899,molecular_function DNA-directed 5'-3' RNA polymerase activity;GO:0005666,cellular_component RNA polymerase III complex;GO:0006351,biological_process transcription, DNA-templated;GO:0006383,biological_process transcription by RNA polymerase III;GO:0009304,biological_process tRNA transcription;GO:0016740,molecular_function transferase activity…	NA	NA
AJAPscaffold1456	1899	2139	peak_173	241	105	962	3.10E-26	3.07002	1.20E-21	intergenic	AJAP12596:AJAPscaffold1456:9962-11414:-:9412	NA	NA	NA
AJAPscaffold1890	100855	101312	peak_270	458	150	1486	6.06E-26	2.63851	2.33E-21	intergenic	AJAP05345:AJAPscaffold1890:78783-81445:+:-22223	NA	NA	NA
AJAPscaffold63	885165	886248	peak_813	1084	781	5378	2.14E-25	2.07047	8.01E-21	intergenic	AJAP05818:AJAPscaffold63:873781-875910:+:-12166	19;GO:0003779,molecular_function actin binding;GO:0005515,molecular_function protein binding;GO:0005615,cellular_component extracellular space;GO:0005886,cellular_component plasma membrane;GO:0007420,biological_process brain development;GO:0014069,cellular_component postsynaptic density;GO:0015629,cellular_component actin cytoskeleton;GO:0016020,cellular_component membrane;GO:0016567,biological_p…	K10443	KLHL2_3; kelch-like protein 2/3; K10443
AJAPscaffold104	413576	413819	peak_27	244	91	3448	2.15E-25	1.81957	8.04E-21	intergenic	AJAP19292:AJAPscaffold104:427611-435008:+:13945	12;GO:0003677,molecular_function DNA binding;GO:0003899,molecular_function DNA-directed 5'-3' RNA polymerase activity;GO:0005515,molecular_function protein binding;GO:0005634,cellular_component nucleus;GO:0005654,cellular_component nucleoplasm;GO:0005665,cellular_component RNA polymerase II, core complex;GO:0005737,cellular_component cytoplasm;GO:0005829,cellular_component cytosol;GO:0006351,biol…	K03011	RPB3, POLR2C; DNA-directed RNA polymerase II subunit RPB3; K03011
AJAPscaffold63	887715	888413	peak_815	699	215	4021	5.67E-25	2.07533	2.08E-20	intergenic	AJAP05818:AJAPscaffold63:873781-875910:+:-14150	19;GO:0003779,molecular_function actin binding;GO:0005515,molecular_function protein binding;GO:0005615,cellular_component extracellular space;GO:0005886,cellular_component plasma membrane;GO:0007420,biological_process brain development;GO:0014069,cellular_component postsynaptic density;GO:0015629,cellular_component actin cytoskeleton;GO:0016020,cellular_component membrane;GO:0016567,biological_p…	K10443	KLHL2_3; kelch-like protein 2/3; K10443
AJAPscaffold197	522671	523000	peak_310	330	244	5077	1.03E-24	2.27939	3.73E-20	intergenic	AJAP05505:AJAPscaffold197:517544-520218:+:-5372	NA	NA	NA
AJAPscaffold970	3301	3583	peak_975	283	105	875	1.57E-24	2.83112	5.62E-20	intergenic	AJAP18278:AJAPscaffold970:19706-23228:+:16301	NA	NA	NA
AJAPscaffold6	494242	494944	peak_782	703	483	3972	1.71E-24	1.96522	6.10E-20	intergenic	AJAP29362:AJAPscaffold6:489607-491043:+:-5119	NA	NA	NA
AJAPscaffold867	491553	492047	peak_938	495	277	450	1.93E-24	4.35057	6.88E-20	intergenic	AJAP27991:AJAPscaffold867:487032-488388:+:-4799	NA	NA	NA
AJAPscaffold1205	130391	130682	peak_89	292	131	1210	6.22E-24	2.64737	2.15E-19	intergenic	AJAP15408:AJAPscaffold1205:77955-78426:+:-52568	9;GO:0000981,molecular_function DNA-binding transcription factor activity, RNA polymerase II-specific;GO:0003676,molecular_function nucleic acid binding;GO:0003677,molecular_function DNA binding;GO:0005575,cellular_component cellular_component;GO:0006357,biological_process regulation of transcription by RNA polymerase II;GO:0008150,biological_process biological_process;GO:0020037,molecular_functi…	NA	NA
AJAPscaffold2359	25715	25975	peak_411	261	111	656	7.24E-24	3.1245	2.49E-19	AJAP22242:intron	AJAP10661:AJAPscaffold2359:1932-5575:-:-20251	NA	NA	NA
AJAPscaffold2385	76251	76495	peak_417	245	132	437	1.09E-23	3.86942	3.71E-19	intergenic	NA	NA	NA	NA
AJAPscaffold415	582942	583221	peak_643	280	131	796	1.88E-23	3.14318	6.32E-19	intergenic	AJAP15280:AJAPscaffold415:575211-576408:-:-6665	NA	NA	NA
AJAPscaffold1037	171710	171976	peak_22	267	116	966	2.89E-23	2.64383	9.58E-19	intergenic	AJAP29473:AJAPscaffold1037:140387-141142:-:-30684	6;GO:0003964,molecular_function RNA-directed DNA polymerase activity;GO:0005575,cellular_component cellular_component;GO:0006278,biological_process RNA-dependent DNA biosynthetic process;GO:0006313,biological_process transposition, DNA-mediated;GO:0016740,molecular_function transferase activity;GO:0016779,molecular_function nucleotidyltransferase activity	NA	NA
AJAPscaffold240	359404	359964	peak_422	561	202	193	6.43E-23	9.19785	2.09E-18	AJAP05193:Promoter	AJAP05193:AJAPscaffold240:355476-358423:-:-1183	9;GO:0004842,molecular_function ubiquitin-protein transferase activity;GO:0005622,cellular_component intracellular;GO:0005737,cellular_component cytoplasm;GO:0007276,biological_process gamete generation;GO:0007281,biological_process germ cell development;GO:0008270,molecular_function zinc ion binding;GO:0016567,biological_process protein ubiquitination;GO:0046872,molecular_function metal ion bind…	NA	NA
AJAPscaffold644	14910	15169	peak_825	260	123	882	1.09E-22	2.8803	3.50E-18	intergenic	AJAP22594:AJAPscaffold644:31264-62949:+:16232	27;GO:0000049,molecular_function tRNA binding;GO:0000166,molecular_function nucleotide binding;GO:0002161,molecular_function aminoacyl-tRNA editing activity;GO:0002196,molecular_function Ser-tRNA(Ala) hydrolase activity;GO:0003676,molecular_function nucleic acid binding;GO:0003723,molecular_function RNA binding;GO:0004812,molecular_function aminoacyl-tRNA ligase activity;GO:0004813,molecular_func…	K01872	957 41 953 spu:592771 1041 75 1027 45.747 - 964 461 848 0.0 - AARS, alaS; alanyl-tRNA synthetase [EC:6.1.1.7]; K01872
AJAPscaffold1890	89352	89624	peak_264	273	182	381	1.28E-22	3.79064	4.07E-18	intergenic	AJAP05345:AJAPscaffold1890:78783-81445:+:-10752	NA	NA	NA
AJAPscaffold601	115101	115604	peak_788	504	385	4924	2.11E-22	1.81381	6.66E-18	intergenic	AJAP18931:AJAPscaffold601:131065-135642:+:15580	NA	NA	NA
AJAPscaffold633	9087	9365	peak_817	279	159	745	2.88E-22	3.06522	9.01E-18	intergenic	AJAP20665:AJAPscaffold633:40958-43406:-:34162	NA	NA	NA
AJAPscaffold219	213929	214665	peak_370	737	366	3167	2.97E-22	2.15059	9.27E-18	intergenic	AJAP07336:AJAPscaffold219:228565-234916:+:14271	6;GO:0008521,molecular_function acetyl-CoA transmembrane transporter activity;GO:0015876,biological_process acetyl-CoA transport;GO:0016020,cellular_component membrane;GO:0016021,cellular_component integral component of membrane;GO:0021955,biological_process central nervous system neuron axonogenesis;GO:0030514,biological_process negative regulation of BMP signaling pathway	K03372	366 1 363 spu:589856 541 172 532 61.918 - 365 133 488 1.46e-169 - ACATN, SLC33A1; MFS transporter, PAT family, solute carrier family 33 (acetyl-CoA transportor), member 1 [EC:2.3.1.-]; K03372
AJAPscaffold1771	6204	6495	peak_244	292	37	7617	4.07E-22	1.76425	1.26E-17	intergenic	AJAP06078:AJAPscaffold1771:2395-3327:+:-3847	NA	NA	NA
AJAPscaffold2588	58458	59365	peak_452	908	214	3434	7.10E-22	2.11991	2.16E-17	intergenic	AJAP00654:AJAPscaffold2588:48657-50069:+:-10016	14;GO:0003824,molecular_function catalytic activity;GO:0003964,molecular_function RNA-directed DNA polymerase activity;GO:0004518,molecular_function nuclease activity;GO:0004519,molecular_function endonuclease activity;GO:0006310,biological_process DNA recombination;GO:0008152,biological_process metabolic process;GO:0009036,molecular_function type II site-specific deoxyribonuclease activity;GO:00…	NA	NA
AJAPscaffold1020	184262	184578	peak_13	317	146	246	8.66E-22	4.94206	2.62E-17	intergenic	AJAP01452:AJAPscaffold1020:170364-171415:-:-12993	26;GO:0001641,molecular_function group II metabotropic glutamate receptor activity;GO:0004930,molecular_function G protein-coupled receptor activity;GO:0005246,molecular_function calcium channel regulator activity;GO:0005515,molecular_function protein binding;GO:0005622,cellular_component intracellular;GO:0005886,cellular_component plasma membrane;GO:0005887,cellular_component integral component …	K04608	350 2 350 spu:582475 925 462 812 58.523 - 352 142 418 1.13e-137 - GRM6_7_8; metabotropic glutamate receptor 6/7/8; K04608
AJAPscaffold1205	144747	145019	peak_93	273	140	243	1.53E-21	5.34657	4.56E-17	intergenic	AJAP15408:AJAPscaffold1205:77955-78426:+:-66933	9;GO:0000981,molecular_function DNA-binding transcription factor activity, RNA polymerase II-specific;GO:0003676,molecular_function nucleic acid binding;GO:0003677,molecular_function DNA binding;GO:0005575,cellular_component cellular_component;GO:0006357,biological_process regulation of transcription by RNA polymerase II;GO:0008150,biological_process biological_process;GO:0020037,molecular_functi…	NA	NA
AJAPscaffold313	305605	306063	peak_525	459	306	607	3.16E-21	3.69861	9.23E-17	intergenic	AJAP15572:AJAPscaffold313:304365-304871:+:-1547	NA	NA	NA
AJAPscaffold190	465544	465804	peak_281	261	113	394	3.36E-21	3.94604	9.81E-17	intergenic	AJAP29480:AJAPscaffold190:422021-438088:-:-27569	NA	NA	NA
AJAPscaffold415	598101	598381	peak_644	281	129	638	4.20E-21	3.27439	1.22E-16	intergenic	AJAP15280:AJAPscaffold415:575211-576408:-:-21822	NA	NA	NA
AJAPscaffold2085	81501	81786	peak_338	286	156	3955	6.32E-21	1.66618	1.81E-16	intergenic	AJAP26899:AJAPscaffold2085:75809-76891:+:-5849	32;GO:0000166,molecular_function nucleotide binding;GO:0000943,cellular_component retrotransposon nucleocapsid;GO:0003676,molecular_function nucleic acid binding;GO:0003677,molecular_function DNA binding;GO:0003723,molecular_function RNA binding;GO:0003824,molecular_function catalytic activity;GO:0003887,molecular_function DNA-directed DNA polymerase activity;GO:0003964,molecular_function RNA-dir…	NA	NA
AJAPscaffold219	107693	107976	peak_364	284	187	1731	1.37E-20	2.00843	3.84E-16	intergenic	AJAP05367:AJAPscaffold219:117245-118805:-:10927	32;GO:0000166,molecular_function nucleotide binding;GO:0000943,cellular_component retrotransposon nucleocapsid;GO:0003676,molecular_function nucleic acid binding;GO:0003677,molecular_function DNA binding;GO:0003723,molecular_function RNA binding;GO:0003824,molecular_function catalytic activity;GO:0003887,molecular_function DNA-directed DNA polymerase activity;GO:0003964,molecular_function RNA-dir…	NA	NA
AJAPscaffold394	250606	250902	peak_624	297	187	1561	1.75E-20	2.17408	4.85E-16	intergenic	AJAP14314:AJAPscaffold394:257464-258111:-:7320	11;GO:0000963,biological_process mitochondrial RNA processing;GO:0003723,molecular_function RNA binding;GO:0004672,molecular_function protein kinase activity;GO:0005515,molecular_function protein binding;GO:0005739,cellular_component mitochondrion;GO:0006397,biological_process mRNA processing;GO:0006468,biological_process protein phosphorylation;GO:0019843,molecular_function rRNA binding;GO:00357…	NA	NA
AJAPscaffold1205	124929	125225	peak_86	297	178	427	1.86E-20	3.62041	5.16E-16	intergenic	AJAP15408:AJAPscaffold1205:77955-78426:+:-47153	9;GO:0000981,molecular_function DNA-binding transcription factor activity, RNA polymerase II-specific;GO:0003676,molecular_function nucleic acid binding;GO:0003677,molecular_function DNA binding;GO:0005575,cellular_component cellular_component;GO:0006357,biological_process regulation of transcription by RNA polymerase II;GO:0008150,biological_process biological_process;GO:0020037,molecular_functi…	NA	NA
AJAPscaffold2385	74248	74532	peak_416	285	146	791	2.05E-20	2.83383	5.67E-16	intergenic	NA	NA	NA	NA
AJAPscaffold387	244049	244435	peak_607	387	128	804	2.31E-20	2.89622	6.35E-16	intergenic	AJAP29970:AJAPscaffold387:241672-242073:+:-2506	32;GO:0000183,biological_process chromatin silencing at rDNA;GO:0000228,cellular_component nuclear chromosome;GO:0000784,cellular_component nuclear chromosome, telomeric region;GO:0000786,cellular_component nucleosome;GO:0000788,cellular_component nuclear nucleosome;GO:0003677,molecular_function DNA binding;GO:0003723,molecular_function RNA binding;GO:0005515,molecular_function protein binding;GO…	K11254	134 25 118 dse:Dsec_GM13181 103 6 99 91.489 - 94 8 171 6.22e-55 - H4; histone H4; K11254
AJAPscaffold190	480476	480776	peak_288	301	106	520	2.83E-20	3.45597	7.74E-16	intergenic	AJAP29480:AJAPscaffold190:422021-438088:-:-42494	NA	NA	NA
AJAPscaffold536	28059	28349	peak_723	291	182	460	3.18E-20	3.62272	8.64E-16	intergenic	AJAP14551:AJAPscaffold536:130953-135086:-:106847	NA	NA	NA
AJAPscaffold1890	106305	106681	peak_274	377	260	1385	3.77E-20	2.23668	1.02E-15	intergenic	AJAP05345:AJAPscaffold1890:78783-81445:+:-27783	NA	NA	NA
AJAPscaffold944	89371	89627	peak_965	257	117	326	4.74E-20	4.14746	1.27E-15	intergenic	AJAP02268:AJAPscaffold944:68822-77949:+:-20667	NA	NA	NA
AJAPscaffold190	464765	465136	peak_280	372	174	684	8.67E-20	3.05085	2.29E-15	intergenic	AJAP29480:AJAPscaffold190:422021-438088:-:-26851	NA	NA	NA
AJAPscaffold313	335699	336139	peak_530	441	216	812	1.12E-19	2.88142	2.92E-15	intergenic	AJAP17663:AJAPscaffold313:339021-339632:-:3719	NA	NA	NA
AJAPscaffold726	65624	65908	peak_866	285	106	724	1.19E-19	2.95319	3.12E-15	intergenic	AJAP17736:AJAPscaffold726:78037-80217:-:14489	NA	NA	NA
AJAPscaffold2385	80339	80748	peak_418	410	200	1060	1.33E-19	2.60843	3.45E-15	intergenic	NA	NA	NA	NA
AJAPscaffold219	108685	108952	peak_365	268	98	1687	1.38E-19	1.9769	3.57E-15	intergenic	AJAP05367:AJAPscaffold219:117245-118805:-:10024	32;GO:0000166,molecular_function nucleotide binding;GO:0000943,cellular_component retrotransposon nucleocapsid;GO:0003676,molecular_function nucleic acid binding;GO:0003677,molecular_function DNA binding;GO:0003723,molecular_function RNA binding;GO:0003824,molecular_function catalytic activity;GO:0003887,molecular_function DNA-directed DNA polymerase activity;GO:0003964,molecular_function RNA-dir…	NA	NA
AJAPscaffold190	473312	473593	peak_283	282	117	682	1.66E-19	2.81311	4.28E-15	intergenic	AJAP29480:AJAPscaffold190:422021-438088:-:-35341	NA	NA	NA
AJAPscaffold11	310362	311071	peak_48	710	566	321	1.75E-19	5.29233	4.50E-15	intergenic	AJAP01659:AJAPscaffold11:306467-308644:-:-2284	5;GO:0003964,molecular_function RNA-directed DNA polymerase activity;GO:0004519,molecular_function endonuclease activity;GO:0005515,molecular_function protein binding;GO:0006278,biological_process RNA-dependent DNA biosynthetic process;GO:0090305,biological_process nucleic acid phosphodiester bond hydrolysis	NA	NA
AJAPscaffold190	481042	481405	peak_289	364	163	731	1.76E-19	2.99562	4.52E-15	intergenic	AJAP29480:AJAPscaffold190:422021-438088:-:-43117	NA	NA	NA
AJAPscaffold218	684427	684664	peak_362	238	149	495	4.49E-19	3.29163	1.12E-14	intergenic	AJAP23422:AJAPscaffold218:677993-680156:-:-4420	35;GO:0003674,molecular_function molecular_function;GO:0003677,molecular_function DNA binding;GO:0003723,molecular_function RNA binding;GO:0003725,molecular_function double-stranded RNA binding;GO:0004521,molecular_function endoribonuclease activity;GO:0004525,molecular_function ribonuclease III activity;GO:0004530,molecular_function deoxyribonuclease I activity;GO:0005524,molecular_function ATP …	NA	NA
AJAPscaffold394	242627	242868	peak_620	242	121	675	5.27E-19	2.66145	1.31E-14	intergenic	AJAP14314:AJAPscaffold394:257464-258111:-:15365	11;GO:0000963,biological_process mitochondrial RNA processing;GO:0003723,molecular_function RNA binding;GO:0004672,molecular_function protein kinase activity;GO:0005515,molecular_function protein binding;GO:0005739,cellular_component mitochondrion;GO:0006397,biological_process mRNA processing;GO:0006468,biological_process protein phosphorylation;GO:0019843,molecular_function rRNA binding;GO:00357…	NA	NA
AJAPscaffold1205	157006	157388	peak_97	383	204	925	6.39E-19	2.62725	1.58E-14	intergenic	AJAP15408:AJAPscaffold1205:77955-78426:+:-79256	9;GO:0000981,molecular_function DNA-binding transcription factor activity, RNA polymerase II-specific;GO:0003676,molecular_function nucleic acid binding;GO:0003677,molecular_function DNA binding;GO:0005575,cellular_component cellular_component;GO:0006357,biological_process regulation of transcription by RNA polymerase II;GO:0008150,biological_process biological_process;GO:0020037,molecular_functi…	NA	NA
AJAPscaffold313	311587	311838	peak_526	252	165	1592	7.55E-19	2.08558	1.86E-14	intergenic	AJAP25440:AJAPscaffold313:316972-318053:+:5221	NA	NA	NA
AJAPscaffold2455	57097	57356	peak_430	260	116	460	1.06E-18	3.21344	2.57E-14	AJAP03044:exon	AJAP03044:AJAPscaffold2455:56684-57706:+:-530	NA	NA	NA
AJAPscaffold394	251851	252355	peak_625	505	135	1366	1.22E-18	2.44449	2.96E-14	intergenic	AJAP14314:AJAPscaffold394:257464-258111:-:6127	11;GO:0000963,biological_process mitochondrial RNA processing;GO:0003723,molecular_function RNA binding;GO:0004672,molecular_function protein kinase activity;GO:0005515,molecular_function protein binding;GO:0005739,cellular_component mitochondrion;GO:0006397,biological_process mRNA processing;GO:0006468,biological_process protein phosphorylation;GO:0019843,molecular_function rRNA binding;GO:00357…	NA	NA
AJAPscaffold571	46307	46593	peak_752	287	92	1016	1.24E-18	2.35245	2.99E-14	intergenic	AJAP01680:AJAPscaffold571:94675-95385:+:48277	NA	NA	NA
AJAPscaffold190	488280	488989	peak_292	710	485	1047	1.41E-18	2.89714	3.40E-14	intergenic	AJAP29480:AJAPscaffold190:422021-438088:-:-50677	NA	NA	NA
AJAPscaffold855	178303	178540	peak_921	238	150	111	1.78E-18	6.55059	4.24E-14	intergenic	AJAP04911:AJAPscaffold855:167607-168080:+:-10847	9;GO:0004842,molecular_function ubiquitin-protein transferase activity;GO:0005515,molecular_function protein binding;GO:0005634,cellular_component nucleus;GO:0005737,cellular_component cytoplasm;GO:0005829,cellular_component cytosol;GO:0016567,biological_process protein ubiquitination;GO:0019005,cellular_component SCF ubiquitin ligase complex;GO:0043153,biological_process entrainment of circadian…	NA	NA
AJAPscaffold190	482612	482909	peak_291	298	169	533	1.81E-18	3.21032	4.32E-14	intergenic	AJAP29480:AJAPscaffold190:422021-438088:-:-44693	NA	NA	NA
AJAPscaffold1080	172904	173147	peak_41	244	137	815	1.86E-18	2.68296	4.42E-14	intergenic	AJAP16097:AJAPscaffold1080:124027-135749:+:-49015	13;GO:0004022,molecular_function alcohol dehydrogenase (NAD) activity;GO:0004552,molecular_function octanol dehydrogenase activity;GO:0006066,biological_process alcohol metabolic process;GO:0006069,biological_process ethanol oxidation;GO:0008270,molecular_function zinc ion binding;GO:0008542,biological_process visual learning;GO:0016491,molecular_function oxidoreductase activity;GO:0046872,molecu…	K00121	frmA, ADH5, adhC; S-(hydroxymethyl)glutathione dehydrogenase / alcohol dehydrogenase [EC:1.1.1.284 1.1.1.1]; K00121
AJAPscaffold110	901230	901479	peak_54	250	116	246	4.41E-18	4.099	1.02E-13	intergenic	AJAP29973:AJAPscaffold110:872704-882184:+:-28643	2;GO:0005515,molecular_function protein binding;GO:0042462,biological_process eye photoreceptor cell development	NA	NA
AJAPscaffold1211	92828	93105	peak_104	278	111	2819	6.13E-18	1.73602	1.40E-13	intergenic	AJAP04411:AJAPscaffold1211:78093-81786:-:-11153	NA	NA	NA
AJAPscaffold62	55341	55626	peak_807	286	183	456	7.45E-18	3.1837	1.69E-13	intergenic	AJAP16516:AJAPscaffold62:112254-112820:-:57298	NA	NA	NA
AJAPscaffold394	254938	255819	peak_627	882	91	1893	7.87E-18	2.49855	1.78E-13	intergenic	AJAP14314:AJAPscaffold394:257464-258111:-:3084	11;GO:0000963,biological_process mitochondrial RNA processing;GO:0003723,molecular_function RNA binding;GO:0004672,molecular_function protein kinase activity;GO:0005515,molecular_function protein binding;GO:0005739,cellular_component mitochondrion;GO:0006397,biological_process mRNA processing;GO:0006468,biological_process protein phosphorylation;GO:0019843,molecular_function rRNA binding;GO:00357…	NA	NA
AJAPscaffold104	409610	410145	peak_26	536	468	5502	8.55E-18	1.65736	1.93E-13	intergenic	AJAP19292:AJAPscaffold104:427611-435008:+:17534	12;GO:0003677,molecular_function DNA binding;GO:0003899,molecular_function DNA-directed 5'-3' RNA polymerase activity;GO:0005515,molecular_function protein binding;GO:0005634,cellular_component nucleus;GO:0005654,cellular_component nucleoplasm;GO:0005665,cellular_component RNA polymerase II, core complex;GO:0005737,cellular_component cytoplasm;GO:0005829,cellular_component cytosol;GO:0006351,biol…	K03011	RPB3, POLR2C; DNA-directed RNA polymerase II subunit RPB3; K03011
AJAPscaffold906	256665	256937	peak_949	273	190	409	9.49E-18	3.32085	2.14E-13	intergenic	AJAP02916:AJAPscaffold906:245497-250179:-:-6676	NA	NA	NA
AJAPscaffold394	245932	246255	peak_622	324	187	696	9.90E-18	2.82479	2.23E-13	intergenic	AJAP14314:AJAPscaffold394:257464-258111:-:11994	11;GO:0000963,biological_process mitochondrial RNA processing;GO:0003723,molecular_function RNA binding;GO:0004672,molecular_function protein kinase activity;GO:0005515,molecular_function protein binding;GO:0005739,cellular_component mitochondrion;GO:0006397,biological_process mRNA processing;GO:0006468,biological_process protein phosphorylation;GO:0019843,molecular_function rRNA binding;GO:00357…	NA	NA
AJAPscaffold1890	99636	99895	peak_269	260	72	1285	1.47E-17	2.01587	3.25E-13	intergenic	AJAP05345:AJAPscaffold1890:78783-81445:+:-20926	NA	NA	NA
AJAPscaffold62	48455	48899	peak_806	445	282	1403	1.53E-17	2.23998	3.39E-13	intergenic	AJAP16516:AJAPscaffold62:112254-112820:-:64085	NA	NA	NA
AJAPscaffold944	119698	119989	peak_968	292	121	272	1.60E-17	4.46025	3.53E-13	intergenic	AJAP02268:AJAPscaffold944:68822-77949:+:-50998	NA	NA	NA
AJAPscaffold190	493207	493535	peak_294	329	145	477	1.94E-17	3.2747	4.26E-13	intergenic	AJAP08475:AJAPscaffold190:545136-547957:-:54607	15;GO:0000139,cellular_component Golgi membrane;GO:0005794,cellular_component Golgi apparatus;GO:0005797,cellular_component Golgi medial cisterna;GO:0006486,biological_process protein glycosylation;GO:0007399,biological_process nervous system development;GO:0008417,molecular_function fucosyltransferase activity;GO:0016020,cellular_component membrane;GO:0016021,cellular_component integral componen…	NA	NA
AJAPscaffold225	407704	407973	peak_387	270	56	402	1.97E-17	3.52546	4.31E-13	intergenic	AJAP09030:AJAPscaffold225:412536-414978:+:4777	6;GO:0005515,molecular_function protein binding;GO:0005634,cellular_component nucleus;GO:0005654,cellular_component nucleoplasm;GO:0006351,biological_process transcription, DNA-templated;GO:0006355,biological_process regulation of transcription, DNA-templated;GO:0016592,cellular_component mediator complex	K15142	168 6 162 xla:447120 186 18 175 42.331 - 163 83 113 2.46e-30 - MED29; mediator of RNA polymerase II transcription subunit 29; K15142
AJAPscaffold320	139460	139822	peak_552	363	142	69	2.50E-17	8.38271	5.43E-13	AJAP21145:Promoter	AJAP21145:AJAPscaffold320:137835-139103:-:-499	NA	NA	NA
AJAPscaffold62	87286	87687	peak_808	402	200	681	2.50E-17	2.8775	5.43E-13	intergenic	AJAP16516:AJAPscaffold62:112254-112820:-:25336	NA	NA	NA
AJAPscaffold11	313362	313944	peak_49	583	103	346	2.91E-17	4.74186	6.27E-13	intergenic	AJAP01659:AJAPscaffold11:306467-308644:-:-4821	5;GO:0003964,molecular_function RNA-directed DNA polymerase activity;GO:0004519,molecular_function endonuclease activity;GO:0005515,molecular_function protein binding;GO:0006278,biological_process RNA-dependent DNA biosynthetic process;GO:0090305,biological_process nucleic acid phosphodiester bond hydrolysis	NA	NA
AJAPscaffold1179	178613	178864	peak_73	252	107	173	2.91E-17	4.74186	6.27E-13	AJAP28740:intron	AJAP28740:AJAPscaffold1179:163339-181946:+:-15382	16;GO:0000226,biological_process microtubule cytoskeleton organization;GO:0000922,cellular_component spindle pole;GO:0000923,cellular_component equatorial microtubule organizing center;GO:0005200,molecular_function structural constituent of cytoskeleton;GO:0005515,molecular_function protein binding;GO:0005768,cellular_component endosome;GO:0005813,cellular_component centrosome;GO:0005815,cellular…	K16573	529 79 529 spu:581868 1926 1440 1894 55.076 - 463 188 496 3.76e-157 - TUBGCP6, GCP6; gamma-tubulin complex component 6; K16573
AJAPscaffold1205	123619	124024	peak_84	406	192	628	3.01E-17	2.91005	6.46E-13	intergenic	AJAP15408:AJAPscaffold1205:77955-78426:+:-45857	9;GO:0000981,molecular_function DNA-binding transcription factor activity, RNA polymerase II-specific;GO:0003676,molecular_function nucleic acid binding;GO:0003677,molecular_function DNA binding;GO:0005575,cellular_component cellular_component;GO:0006357,biological_process regulation of transcription by RNA polymerase II;GO:0008150,biological_process biological_process;GO:0020037,molecular_functi…	NA	NA
AJAPscaffold2588	54983	55273	peak_450	291	141	1061	3.88E-17	2.17302	8.26E-13	intergenic	AJAP00654:AJAPscaffold2588:48657-50069:+:-6468	14;GO:0003824,molecular_function catalytic activity;GO:0003964,molecular_function RNA-directed DNA polymerase activity;GO:0004518,molecular_function nuclease activity;GO:0004519,molecular_function endonuclease activity;GO:0006310,biological_process DNA recombination;GO:0008152,biological_process metabolic process;GO:0009036,molecular_function type II site-specific deoxyribonuclease activity;GO:00…	NA	NA
AJAPscaffold174	275327	275708	peak_241	382	338	1999	3.96E-17	1.84351	8.43E-13	intergenic	AJAP27670:AJAPscaffold174:300642-302530:+:24978	9;GO:0004597,molecular_function peptide-aspartate beta-dioxygenase activity;GO:0016020,cellular_component membrane;GO:0016021,cellular_component integral component of membrane;GO:0016491,molecular_function oxidoreductase activity;GO:0018193,biological_process peptidyl-amino acid modification;GO:0042264,biological_process peptidyl-aspartic acid hydroxylation;GO:0046872,molecular_function metal ion…	NA	NA
AJAPscaffold1531	142531	142779	peak_192	249	134	313	4.45E-17	4.78591	9.43E-13	intergenic	AJAP01312:AJAPscaffold1531:131653-132792:+:-11013	13;GO:0004930,molecular_function G protein-coupled receptor activity;GO:0004997,molecular_function thyrotropin-releasing hormone receptor activity;GO:0005887,cellular_component integral component of plasma membrane;GO:0007165,biological_process signal transduction;GO:0007186,biological_process G protein-coupled receptor signaling pathway;GO:0007218,biological_process neuropeptide signaling pathwa…	NA	NA
AJAPscaffold2169	60414	60686	peak_357	273	159	854	5.68E-17	2.47275	1.19E-12	intergenic	AJAP11593:AJAPscaffold2169:64273-71911:-:11340	NA	NA	NA
AJAPscaffold313	298194	298456	peak_522	263	136	852	8.81E-17	2.51663	1.81E-12	intergenic	AJAP26381:AJAPscaffold313:292913-293413:+:-5418	NA	NA	NA
AJAPscaffold405	651191	651481	peak_638	291	151	156	1.40E-16	5.45499	2.81E-12	intergenic	AJAP11243:AJAPscaffold405:642889-645077:+:-8454	15;GO:0000139,cellular_component Golgi membrane;GO:0005654,cellular_component nucleoplasm;GO:0005783,cellular_component endoplasmic reticulum;GO:0005794,cellular_component Golgi apparatus;GO:0006486,biological_process protein glycosylation;GO:0008417,molecular_function fucosyltransferase activity;GO:0016020,cellular_component membrane;GO:0016021,cellular_component integral component of membrane;G…	K09669	323 53 312 bfo:BRAFLDRAFT_202977 385 4 262 63.077 - 260 95 367 5.41e-125 - FUT10; alpha-1,3-fucosyltransferase 10 [EC:2.4.1.-]; K09669
AJAPscaffold190	464226	464497	peak_279	272	117	526	1.73E-16	3.02585	3.46E-12	intergenic	AJAP29480:AJAPscaffold190:422021-438088:-:-26255	NA	NA	NA
AJAPscaffold968	2104	2355	peak_973	252	140	217	2.33E-16	3.90695	4.60E-12	intergenic	AJAP01563:AJAPscaffold968:4424-6473:+:2181	32;GO:0004888,molecular_function transmembrane signaling receptor activity;GO:0004890,molecular_function GABA-A receptor activity;GO:0005216,molecular_function ion channel activity;GO:0005230,molecular_function extracellular ligand-gated ion channel activity;GO:0005237,molecular_function inhibitory extracellular ligand-gated ion channel activity;GO:0005254,molecular_function chloride channel acti…	NA	NA
AJAPscaffold944	121015	121302	peak_969	288	144	336	2.87E-16	3.5309	5.61E-12	intergenic	AJAP02268:AJAPscaffold944:68822-77949:+:-52338	NA	NA	NA
AJAPscaffold1205	145629	145936	peak_94	308	139	521	3.66E-16	3.11822	7.09E-12	intergenic	AJAP15408:AJAPscaffold1205:77955-78426:+:-67814	9;GO:0000981,molecular_function DNA-binding transcription factor activity, RNA polymerase II-specific;GO:0003676,molecular_function nucleic acid binding;GO:0003677,molecular_function DNA binding;GO:0005575,cellular_component cellular_component;GO:0006357,biological_process regulation of transcription by RNA polymerase II;GO:0008150,biological_process biological_process;GO:0020037,molecular_functi…	NA	NA
AJAPscaffold313	324462	324804	peak_528	343	153	851	6.16E-16	2.47789	1.17E-11	AJAP02374:Promoter	AJAP02374:AJAPscaffold313:326567-327274:+:1953	NA	NA	NA
AJAPscaffold511	392937	393657	peak_707	721	141	539	6.56E-16	3.92824	1.24E-11	intergenic	AJAP16715:AJAPscaffold511:351784-352284:+:-41295	NA	NA	NA
AJAPscaffold249	840250	840495	peak_435	246	116	127	8.82E-16	5.75441	1.64E-11	intergenic	AJAP10444:AJAPscaffold249:843322-848388:+:2957	4;GO:0004190,molecular_function aspartic-type endopeptidase activity;GO:0005861,cellular_component troponin complex;GO:0016021,cellular_component integral component of membrane;GO:0016485,biological_process protein processing	NA	NA
AJAPscaffold1771	16304	16577	peak_246	274	15	3573	9.29E-16	1.69161	1.73E-11	intergenic	AJAP06078:AJAPscaffold1771:2395-3327:+:-13925	NA	NA	NA
AJAPscaffold284	547862	548138	peak_496	277	136	92	1.19E-15	6.67243	2.18E-11	AJAP30329:intron	AJAP30329:AJAPscaffold284:487268-592955:+:-60731	18;GO:0001664,molecular_function G protein-coupled receptor binding;GO:0001867,biological_process complement activation, lectin pathway;GO:0002376,biological_process immune system process;GO:0002752,biological_process cell surface pattern recognition receptor signaling pathway;GO:0005576,cellular_component extracellular region;GO:0005581,cellular_component collagen trimer;GO:0007186,biological_pr…	NA	NA
AJAPscaffold644	7543	7806	peak_823	264	195	833	1.27E-15	2.41353	2.33E-11	intergenic	AJAP22594:AJAPscaffold644:31264-62949:+:23527	27;GO:0000049,molecular_function tRNA binding;GO:0000166,molecular_function nucleotide binding;GO:0002161,molecular_function aminoacyl-tRNA editing activity;GO:0002196,molecular_function Ser-tRNA(Ala) hydrolase activity;GO:0003676,molecular_function nucleic acid binding;GO:0003723,molecular_function RNA binding;GO:0004812,molecular_function aminoacyl-tRNA ligase activity;GO:0004813,molecular_func…	K01872	957 41 953 spu:592771 1041 75 1027 45.747 - 964 461 848 0.0 - AARS, alaS; alanyl-tRNA synthetase [EC:6.1.1.7]; K01872
AJAPscaffold601	82094	82334	peak_786	241	128	219	1.30E-15	4.54662	2.37E-11	intergenic	AJAP18931:AJAPscaffold601:131065-135642:+:48844	NA	NA	NA
AJAPscaffold589	110564	110883	peak_772	320	120	451	1.34E-15	3.03666	2.45E-11	intergenic	AJAP17403:AJAPscaffold589:90301-92752:+:-20384	NA	NA	NA
AJAPscaffold1451	96359	96618	peak_171	260	84	483	1.49E-15	3.08733	2.71E-11	intergenic	AJAP07848:AJAPscaffold1451:133214-136067:-:39626	NA	NA	NA
AJAPscaffold1205	154654	154903	peak_95	250	97	411	1.66E-15	3.0512	3.01E-11	intergenic	AJAP15408:AJAPscaffold1205:77955-78426:+:-76797	9;GO:0000981,molecular_function DNA-binding transcription factor activity, RNA polymerase II-specific;GO:0003676,molecular_function nucleic acid binding;GO:0003677,molecular_function DNA binding;GO:0005575,cellular_component cellular_component;GO:0006357,biological_process regulation of transcription by RNA polymerase II;GO:0008150,biological_process biological_process;GO:0020037,molecular_functi…	NA	NA
AJAPscaffold190	481710	482270	peak_290	561	172	1123	1.89E-15	2.49701	3.40E-11	intergenic	AJAP29480:AJAPscaffold190:422021-438088:-:-43794	NA	NA	NA
AJAPscaffold292	452008	452596	peak_505	589	389	1983	2.02E-15	2.03329	3.62E-11	intergenic	AJAP18618:AJAPscaffold292:465276-467439:+:12880	NA	NA	NA
AJAPscaffold2385	81671	81928	peak_419	258	185	884	2.97E-15	2.38102	5.23E-11	intergenic	NA	NA	NA	NA
AJAPscaffold190	479816	480124	peak_287	309	174	606	3.11E-15	2.75208	5.47E-11	intergenic	AJAP29480:AJAPscaffold190:422021-438088:-:-41902	NA	NA	NA
AJAPscaffold1025	184110	184368	peak_14	259	127	87	3.65E-15	7.12616	6.37E-11	intergenic	AJAP06783:AJAPscaffold1025:199115-200245:-:16010	9;GO:0003677,molecular_function DNA binding;GO:0005634,cellular_component nucleus;GO:0006351,biological_process transcription, DNA-templated;GO:0006355,biological_process regulation of transcription, DNA-templated;GO:0007275,biological_process multicellular organism development;GO:0007399,biological_process nervous system development;GO:0030154,biological_process cell differentiation;GO:0046983,m…	K08033	377 68 224 dre:114414 325 61 219 66.038 - 159 52 204 5.73e-61 - NEUROD1; neurogenic differentiation factor 1; K08033
AJAPscaffold776	148564	148844	peak_889	281	152	328	3.67E-15	3.50166	6.39E-11	intergenic	AJAP20712:AJAPscaffold776:133902-135786:+:-14815	58;GO:0001657,biological_process ureteric bud development;GO:0001933,biological_process negative regulation of protein phosphorylation;GO:0002042,biological_process cell migration involved in sprouting angiogenesis;GO:0002689,biological_process negative regulation of leukocyte chemotaxis;GO:0003180,biological_process aortic valve morphogenesis;GO:0003184,biological_process pulmonary valve morphog…	NA	NA
AJAPscaffold630	88712	89012	peak_816	301	172	150	3.72E-15	5.34122	6.48E-11	intergenic	AJAP24855:AJAPscaffold630:77985-84781:+:-10900	16;GO:0001523,biological_process retinoid metabolic process;GO:0001917,cellular_component photoreceptor inner segment;GO:0004745,molecular_function retinol dehydrogenase activity;GO:0005515,molecular_function protein binding;GO:0005622,cellular_component intracellular;GO:0005783,cellular_component endoplasmic reticulum;GO:0005789,cellular_component endoplasmic reticulum membrane;GO:0016020,cellul…	NA	NA
AJAPscaffold5	846633	846941	peak_692	309	171	74	4.64E-15	7.32262	7.99E-11	intergenic	AJAP08486:AJAPscaffold5:850716-867898:+:3913	7;GO:0003674,molecular_function molecular_function;GO:0005739,cellular_component mitochondrion;GO:0006915,biological_process apoptotic process;GO:0016020,cellular_component membrane;GO:0016021,cellular_component integral component of membrane;GO:0031966,cellular_component mitochondrial membrane;GO:0043280,biological_process positive regulation of cysteine-type endopeptidase activity involved in a…	NA	NA
AJAPscaffold15	1080127	1080421	peak_186	295	160	435	4.86E-15	3.03983	8.34E-11	intergenic	AJAP19681:AJAPscaffold15:1052264-1053822:+:-28024	NA	NA	NA
AJAPscaffold1838	53678	53935	peak_257	258	184	217	5.11E-15	4.12274	8.74E-11	intergenic	AJAP26885:AJAPscaffold1838:34349-35796:-:-18066	NA	NA	NA
AJAPscaffold313	356620	356967	peak_536	348	174	871	5.52E-15	2.43943	9.40E-11	AJAP25989:Promoter	AJAP25989:AJAPscaffold313:355884-356495:-:-299	NA	NA	NA
AJAPscaffold1771	7009	7358	peak_245	350	30	2460	5.60E-15	1.9681	9.54E-11	intergenic	AJAP06078:AJAPscaffold1771:2395-3327:+:-4645	NA	NA	NA
AJAPscaffold313	376202	376580	peak_539	379	185	842	5.95E-15	2.53168	1.01E-10	intergenic	AJAP04505:AJAPscaffold313:370967-371575:-:-4812	NA	NA	NA
AJAPscaffold450	340841	341106	peak_670	266	109	122	6.36E-15	5.55599	1.08E-10	intergenic	AJAP02777:AJAPscaffold450:361502-362038:+:20553	NA	NA	NA
AJAPscaffold190	476316	477638	peak_285	1323	516	2459	8.94E-15	2.34976	1.49E-10	intergenic	AJAP29480:AJAPscaffold190:422021-438088:-:-38744	NA	NA	NA
AJAPscaffold1205	131158	131410	peak_90	253	175	491	9.93E-15	2.79389	1.64E-10	intergenic	AJAP15408:AJAPscaffold1205:77955-78426:+:-53379	9;GO:0000981,molecular_function DNA-binding transcription factor activity, RNA polymerase II-specific;GO:0003676,molecular_function nucleic acid binding;GO:0003677,molecular_function DNA binding;GO:0005575,cellular_component cellular_component;GO:0006357,biological_process regulation of transcription by RNA polymerase II;GO:0008150,biological_process biological_process;GO:0020037,molecular_functi…	NA	NA
AJAPscaffold1205	142460	142741	peak_92	282	131	786	1.18E-14	2.43315	1.94E-10	intergenic	AJAP15408:AJAPscaffold1205:77955-78426:+:-64637	9;GO:0000981,molecular_function DNA-binding transcription factor activity, RNA polymerase II-specific;GO:0003676,molecular_function nucleic acid binding;GO:0003677,molecular_function DNA binding;GO:0005575,cellular_component cellular_component;GO:0006357,biological_process regulation of transcription by RNA polymerase II;GO:0008150,biological_process biological_process;GO:0020037,molecular_functi…	NA	NA
AJAPscaffold313	295072	295406	peak_521	335	198	1011	1.21E-14	2.23122	1.98E-10	intergenic	AJAP26381:AJAPscaffold313:292913-293413:+:-2358	NA	NA	NA
AJAPscaffold571	82427	82742	peak_758	316	199	278	1.35E-14	3.87421	2.19E-10	intergenic	AJAP01680:AJAPscaffold571:94675-95385:+:12050	NA	NA	NA
AJAPscaffold104	399114	399624	peak_25	511	101	3838	1.67E-14	1.6068	2.69E-10	intergenic	AJAP01234:AJAPscaffold104:381909-384157:+:-17307	10;GO:0000166,molecular_function nucleotide binding;GO:0000287,molecular_function magnesium ion binding;GO:0004012,molecular_function phospholipid-translocating ATPase activity;GO:0005524,molecular_function ATP binding;GO:0015914,biological_process phospholipid transport;GO:0016020,cellular_component membrane;GO:0016021,cellular_component integral component of membrane;GO:0016125,biological_proce…	NA	NA
AJAPscaffold104	423812	424051	peak_28	240	75	1158	2.08E-14	2.00896	3.32E-10	intergenic	AJAP19292:AJAPscaffold104:427611-435008:+:3725	12;GO:0003677,molecular_function DNA binding;GO:0003899,molecular_function DNA-directed 5'-3' RNA polymerase activity;GO:0005515,molecular_function protein binding;GO:0005634,cellular_component nucleus;GO:0005654,cellular_component nucleoplasm;GO:0005665,cellular_component RNA polymerase II, core complex;GO:0005737,cellular_component cytoplasm;GO:0005829,cellular_component cytosol;GO:0006351,biol…	K03011	RPB3, POLR2C; DNA-directed RNA polymerase II subunit RPB3; K03011
AJAPscaffold571	39993	40269	peak_749	277	156	205	2.11E-14	4.27924	3.37E-10	intergenic	AJAP01680:AJAPscaffold571:94675-95385:+:54527	NA	NA	NA
AJAPscaffold318	406451	406914	peak_549	464	216	522	2.13E-14	2.97197	3.39E-10	intergenic	AJAP13520:AJAPscaffold318:388398-389608:-:-17059	NA	NA	NA
AJAPscaffold742	377480	377768	peak_878	289	92	248	2.15E-14	3.8245	3.43E-10	intergenic	AJAP14849:AJAPscaffold742:324625-327878:-:-49694	NA	NA	NA
AJAPscaffold1205	124308	124657	peak_85	350	165	643	2.54E-14	2.6806	4.00E-10	intergenic	AJAP15408:AJAPscaffold1205:77955-78426:+:-46519	9;GO:0000981,molecular_function DNA-binding transcription factor activity, RNA polymerase II-specific;GO:0003676,molecular_function nucleic acid binding;GO:0003677,molecular_function DNA binding;GO:0005575,cellular_component cellular_component;GO:0006357,biological_process regulation of transcription by RNA polymerase II;GO:0008150,biological_process biological_process;GO:0020037,molecular_functi…	NA	NA
AJAPscaffold1080	212949	213194	peak_42	246	156	710	2.57E-14	2.49485	4.05E-10	intergenic	AJAP16097:AJAPscaffold1080:124027-135749:+:-89079	13;GO:0004022,molecular_function alcohol dehydrogenase (NAD) activity;GO:0004552,molecular_function octanol dehydrogenase activity;GO:0006066,biological_process alcohol metabolic process;GO:0006069,biological_process ethanol oxidation;GO:0008270,molecular_function zinc ion binding;GO:0008542,biological_process visual learning;GO:0016491,molecular_function oxidoreductase activity;GO:0046872,molecu…	K00121	frmA, ADH5, adhC; S-(hydroxymethyl)glutathione dehydrogenase / alcohol dehydrogenase [EC:1.1.1.284 1.1.1.1]; K00121
AJAPscaffold387	300235	300838	peak_609	604	472	1926	2.71E-14	2.24791	4.27E-10	AJAP30048:exon	AJAP30048:AJAPscaffold387:300303-300731:-:26	9;GO:0000786,cellular_component nucleosome;GO:0000790,cellular_component nuclear chromatin;GO:0003677,molecular_function DNA binding;GO:0005634,cellular_component nucleus;GO:0005669,cellular_component transcription factor TFIID complex;GO:0005694,cellular_component chromosome;GO:0006334,biological_process nucleosome assembly;GO:0006352,biological_process DNA-templated transcription, initiation;GO…	K11254	H4; histone H4; K11254; H2B; histone H2B; K11252
AJAPscaffold387	239143	239445	peak_605	303	157	882	2.86E-14	2.36019	4.49E-10	intergenic	AJAP12677:AJAPscaffold387:240502-240981:-:1683	7;GO:0000786,cellular_component nucleosome;GO:0003677,molecular_function DNA binding;GO:0005634,cellular_component nucleus;GO:0005694,cellular_component chromosome;GO:0006334,biological_process nucleosome assembly;GO:0031492,molecular_function nucleosomal DNA binding;GO:0046982,molecular_function protein heterodimerization activity	NA	NA
AJAPscaffold2259	37589	37829	peak_390	241	167	110	3.33E-14	5.2551	5.17E-10	AJAP20713:intron	AJAP16873:AJAPscaffold2259:2994-17089:-:-20667	31;GO:0003779,molecular_function actin binding;GO:0005102,molecular_function signaling receptor binding;GO:0005515,molecular_function protein binding;GO:0005737,cellular_component cytoplasm;GO:0005829,cellular_component cytosol;GO:0005903,cellular_component brush border;GO:0005938,cellular_component cell cortex;GO:0006605,biological_process protein targeting;GO:0007268,biological_process chemical…	K20056	GIPC, SEMCAP; PDZ domain-containing protein GIPC; K20056
AJAPscaffold190	472258	473054	peak_282	797	572	1555	3.49E-14	2.3188	5.40E-10	intergenic	AJAP29480:AJAPscaffold190:422021-438088:-:-34742	NA	NA	NA
AJAPscaffold274	383439	384290	peak_480	852	263	1021	3.68E-14	2.8329	5.68E-10	intergenic	AJAP14828:AJAPscaffold274:347982-361886:-:-21816	NA	NA	NA
AJAPscaffold216	490947	491261	peak_355	315	131	244	3.91E-14	4.03881	6.02E-10	intergenic	AJAP19820:AJAPscaffold216:493103-493918:+:2026	NA	NA	NA
AJAPscaffold2556	10817	11197	peak_447	381	250	265	4.36E-14	4.02594	6.67E-10	intergenic	NA	NA	NA	NA
AJAPscaffold599	369768	370037	peak_780	270	174	325	4.37E-14	3.33706	6.68E-10	intergenic	AJAP15054:AJAPscaffold599:379212-394698:-:24758	14;GO:0003824,molecular_function catalytic activity;GO:0004571,molecular_function mannosyl-oligosaccharide 1,2-alpha-mannosidase activity;GO:0005509,molecular_function calcium ion binding;GO:0005783,cellular_component endoplasmic reticulum;GO:0005788,cellular_component endoplasmic reticulum lumen;GO:0006491,biological_process N-glycan processing;GO:0006516,biological_process glycoprotein cataboli…	K10086	900 11 707 spu:579538 1124 82 780 65.906 - 701 233 973 0.0 - EDEM3; ER degradation enhancer, mannosidase alpha-like 3; K10086
AJAPscaffold906	255170	255796	peak_948	627	303	546	4.37E-14	3.33706	6.68E-10	intergenic	AJAP02916:AJAPscaffold906:245497-250179:-:-5294	NA	NA	NA
AJAPscaffold103	181027	181315	peak_16	289	126	74	5.38E-14	6.95649	8.14E-10	intergenic	AJAP28791:AJAPscaffold103:174307-175745:-:-5408	24;GO:0001306,biological_process age-dependent response to oxidative stress;GO:0001588,molecular_function dopamine neurotransmitter receptor activity, coupled via Gs;GO:0004930,molecular_function G protein-coupled receptor activity;GO:0004935,molecular_function adrenergic receptor activity;GO:0004952,molecular_function dopamine neurotransmitter receptor activity;GO:0005886,cellular_component plas…	NA	NA
AJAPscaffold2621	36568	36838	peak_460	271	140	120	5.73E-14	5.47246	8.62E-10	intergenic	AJAP23207:AJAPscaffold2621:9637-25909:+:-27072	NA	NA	NA
AJAPscaffold394	240167	240619	peak_619	453	352	3298	5.83E-14	1.70456	8.76E-10	intergenic	AJAP14314:AJAPscaffold394:257464-258111:-:17594	11;GO:0000963,biological_process mitochondrial RNA processing;GO:0003723,molecular_function RNA binding;GO:0004672,molecular_function protein kinase activity;GO:0005515,molecular_function protein binding;GO:0005739,cellular_component mitochondrion;GO:0006397,biological_process mRNA processing;GO:0006468,biological_process protein phosphorylation;GO:0019843,molecular_function rRNA binding;GO:00357…	NA	NA
AJAPscaffold348	582251	582509	peak_576	259	138	224	6.11E-14	3.84391	9.15E-10	intergenic	AJAP28372:AJAPscaffold348:557113-558092:-:-24297	NA	NA	NA
AJAPscaffold1037	158926	159368	peak_20	443	210	389	6.34E-14	3.30585	9.48E-10	intergenic	AJAP29473:AJAPscaffold1037:140387-141142:-:-17994	6;GO:0003964,molecular_function RNA-directed DNA polymerase activity;GO:0005575,cellular_component cellular_component;GO:0006278,biological_process RNA-dependent DNA biosynthetic process;GO:0006313,biological_process transposition, DNA-mediated;GO:0016740,molecular_function transferase activity;GO:0016779,molecular_function nucleotidyltransferase activity	NA	NA
AJAPscaffold1842	84889	85147	peak_258	259	138	201	6.48E-14	3.97936	9.67E-10	intergenic	AJAP22769:AJAPscaffold1842:68474-78104:-:-6923	16;GO:0001764,biological_process neuron migration;GO:0001958,biological_process endochondral ossification;GO:0005053,molecular_function peroxisome matrix targeting signal-2 binding;GO:0005737,cellular_component cytoplasm;GO:0005777,cellular_component peroxisome;GO:0005778,cellular_component peroxisomal membrane;GO:0005782,cellular_component peroxisomal matrix;GO:0005829,cellular_component cytosol…	NA	NA
AJAPscaffold62	25041	25553	peak_802	513	327	802	8.98E-14	2.73401	1.32E-09	intergenic	AJAP16516:AJAPscaffold62:112254-112820:-:87454	NA	NA	NA
AJAPscaffold2512	53361	53620	peak_441	260	199	97	9.43E-14	5.91954	1.38E-09	AJAP05308:Promoter	AJAP05308:AJAPscaffold2512:55025-56074:+:1466	NA	NA	NA
AJAPscaffold1320	211691	211930	peak_130	240	155	132	9.96E-14	5.20845	1.45E-09	intergenic	AJAP11520:AJAPscaffold1320:193700-194080:-:-17766	NA	NA	NA
AJAPscaffold1591	103579	104006	peak_213	428	248	156	1.07E-13	4.91089	1.55E-09	intergenic	AJAP22734:AJAPscaffold1591:96321-99318:-:-4509	28;GO:0005509,molecular_function calcium ion binding;GO:0005886,cellular_component plasma membrane;GO:0005887,cellular_component integral component of plasma membrane;GO:0005925,cellular_component focal adhesion;GO:0007155,biological_process cell adhesion;GO:0007156,biological_process homophilic cell adhesion via plasma membrane adhesion molecules;GO:0007295,biological_process growth of a germari…	NA	NA
AJAPscaffold274	387441	388071	peak_481	631	472	813	1.10E-13	2.79062	1.59E-09	intergenic	AJAP14828:AJAPscaffold274:347982-361886:-:-26027	NA	NA	NA
AJAPscaffold50	1158787	1159472	peak_698	686	230	461	1.17E-13	3.5909	1.69E-09	intergenic	AJAP14949:AJAPscaffold50:1165725-1166615:-:7600	NA	NA	NA
AJAPscaffold132	634217	634463	peak_128	247	119	174	1.18E-13	4.53295	1.71E-09	intergenic	AJAP10757:AJAPscaffold132:624045-627056:+:-10292	3;GO:0008340,biological_process determination of adult lifespan;GO:0016020,cellular_component membrane;GO:0016021,cellular_component integral component of membrane	NA	NA
AJAPscaffold3140	3253	3537	peak_546	285	149	163	1.18E-13	4.53295	1.71E-09	intergenic	NA	NA	NA	NA
AJAPscaffold313	368666	369293	peak_537	628	171	856	1.45E-13	2.7737	2.06E-09	AJAP16975:intron	AJAP16975:AJAPscaffold313:368611-369830:+:-227	NA	NA	NA
AJAPscaffold62	22032	22327	peak_800	296	42	600	1.50E-13	2.47192	2.13E-09	intergenic	AJAP16516:AJAPscaffold62:112254-112820:-:90748	NA	NA	NA
AJAPscaffold944	118492	118729	peak_967	238	138	213	1.79E-13	4.0115	2.51E-09	intergenic	AJAP02268:AJAPscaffold944:68822-77949:+:-49809	NA	NA	NA
AJAPscaffold153	243219	243495	peak_191	277	199	247	2.00E-13	3.59392	2.79E-09	AJAP17076:intron	AJAP17076:AJAPscaffold153:240722-252618:-:9202	16;GO:0003824,molecular_function catalytic activity;GO:0003885,molecular_function D-arabinono-1,4-lactone oxidase activity;GO:0005783,cellular_component endoplasmic reticulum;GO:0005789,cellular_component endoplasmic reticulum membrane;GO:0007155,biological_process cell adhesion;GO:0016020,cellular_component membrane;GO:0016021,cellular_component integral component of membrane;GO:0016491,molecula…	K00103	GULO; L-gulonolactone oxidase [EC:1.1.3.8]; K00103
AJAPscaffold1489	124282	124532	peak_178	251	101	309	2.60E-13	3.36087	3.58E-09	intergenic	AJAP18639:AJAPscaffold1489:115036-116903:-:-7480	NA	NA	NA
AJAPscaffold169	116193	116521	peak_227	329	235	125	2.98E-13	5.15913	4.07E-09	AJAP08908:Promoter	AJAP08908:AJAPscaffold169:117174-126268:+:747	5;GO:0005509,molecular_function calcium ion binding;GO:0030198,biological_process extracellular matrix organization;GO:0035122,biological_process embryonic medial fin morphogenesis;GO:0043589,biological_process skin morphogenesis;GO:0090497,biological_process mesenchymal cell migration	NA	NA
AJAPscaffold6	1270640	1270902	peak_784	263	165	144	3.43E-13	4.48292	4.64E-09	AJAP12940:intron	AJAP12940:AJAPscaffold6:1257822-1279653:-:8850	19;GO:0004435,molecular_function phosphatidylinositol phospholipase C activity;GO:0005509,molecular_function calcium ion binding;GO:0005515,molecular_function protein binding;GO:0005634,cellular_component nucleus;GO:0005737,cellular_component cytoplasm;GO:0005790,cellular_component smooth endoplasmic reticulum;GO:0006629,biological_process lipid metabolic process;GO:0007165,biological_process sig…	K05858	502 4 491 spu:587412 1208 695 1195 64.286 - 504 161 635 0.0 - PLCB; phosphatidylinositol phospholipase C, beta [EC:3.1.4.11]; K05858
AJAPscaffold944	106249	106553	peak_966	305	197	237	3.76E-13	3.64662	5.07E-09	intergenic	AJAP02268:AJAPscaffold944:68822-77949:+:-37625	NA	NA	NA
AJAPscaffold313	343003	343407	peak_532	405	196	717	3.90E-13	2.53671	5.24E-09	intergenic	AJAP17663:AJAPscaffold313:339021-339632:-:-3567	NA	NA	NA
AJAPscaffold977	231351	231936	peak_978	586	430	439	4.10E-13	3.70011	5.50E-09	intergenic	AJAP28814:AJAPscaffold977:208133-224618:+:-23649	15;GO:0001650,cellular_component fibrillar center;GO:0005634,cellular_component nucleus;GO:0005654,cellular_component nucleoplasm;GO:0005737,cellular_component cytoplasm;GO:0005829,cellular_component cytosol;GO:0008652,biological_process cellular amino acid biosynthetic process;GO:0009086,biological_process methionine biosynthetic process;GO:0016853,molecular_function isomerase activity;GO:001928…	K08963	376 8 358 lcm:102357187 357 1 352 61.190 - 353 134 449 1.22e-156 - mtnA; methylthioribose-1-phosphate isomerase [EC:5.3.1.23]; K08963
AJAPscaffold190	521911	522174	peak_297	264	136	1071	5.13E-13	2.03309	6.77E-09	intergenic	AJAP08475:AJAPscaffold190:545136-547957:-:25912	15;GO:0000139,cellular_component Golgi membrane;GO:0005794,cellular_component Golgi apparatus;GO:0005797,cellular_component Golgi medial cisterna;GO:0006486,biological_process protein glycosylation;GO:0007399,biological_process nervous system development;GO:0008417,molecular_function fucosyltransferase activity;GO:0016020,cellular_component membrane;GO:0016021,cellular_component integral componen…	NA	NA
AJAPscaffold1205	127924	128233	peak_88	310	181	555	5.53E-13	2.60954	7.27E-09	intergenic	AJAP15408:AJAPscaffold1205:77955-78426:+:-50151	9;GO:0000981,molecular_function DNA-binding transcription factor activity, RNA polymerase II-specific;GO:0003676,molecular_function nucleic acid binding;GO:0003677,molecular_function DNA binding;GO:0005575,cellular_component cellular_component;GO:0006357,biological_process regulation of transcription by RNA polymerase II;GO:0008150,biological_process biological_process;GO:0020037,molecular_functi…	NA	NA
AJAPscaffold2030	50534	50825	peak_324	292	152	428	6.30E-13	2.83045	8.23E-09	intergenic	AJAP13255:AJAPscaffold2030:18608-19153:+:-32079	NA	NA	NA
AJAPscaffold2392	46414	46697	peak_420	284	186	107	6.47E-13	5.01555	8.43E-09	intergenic	AJAP11572:AJAPscaffold2392:14602-16644:+:-31999	NA	NA	NA
AJAPscaffold313	401690	401999	peak_543	310	136	288	6.93E-13	3.41602	8.98E-09	intergenic	AJAP05253:AJAPscaffold313:404971-406203:-:4379	NA	NA	NA
AJAPscaffold2385	73494	73857	peak_415	364	69	1002	7.53E-13	2.29404	9.69E-09	intergenic	NA	NA	NA	NA
AJAPscaffold337	135432	135780	peak_563	349	101	213	7.84E-13	3.83169	1.01E-08	intergenic	AJAP00223:AJAPscaffold337:96725-124509:-:-11024	24;GO:0000166,molecular_function nucleotide binding;GO:0004672,molecular_function protein kinase activity;GO:0004674,molecular_function protein serine/threonine kinase activity;GO:0005515,molecular_function protein binding;GO:0005524,molecular_function ATP binding;GO:0005654,cellular_component nucleoplasm;GO:0005737,cellular_component cytoplasm;GO:0005829,cellular_component cytosol;GO:0006468,bio…	K07179	RIOK2; RIO kinase 2 [EC:2.7.11.1]; K07179
AJAPscaffold313	293578	293883	peak_520	306	138	469	8.02E-13	2.84129	1.03E-08	intergenic	AJAP26381:AJAPscaffold313:292913-293413:+:-804	NA	NA	NA
AJAPscaffold190	517524	518209	peak_296	686	74	2969	9.22E-13	1.76757	1.17E-08	intergenic	AJAP08475:AJAPscaffold190:545136-547957:-:30361	15;GO:0000139,cellular_component Golgi membrane;GO:0005794,cellular_component Golgi apparatus;GO:0005797,cellular_component Golgi medial cisterna;GO:0006486,biological_process protein glycosylation;GO:0007399,biological_process nervous system development;GO:0008417,molecular_function fucosyltransferase activity;GO:0016020,cellular_component membrane;GO:0016021,cellular_component integral componen…	NA	NA
AJAPscaffold313	337298	337687	peak_531	390	219	831	9.43E-13	2.31995	1.19E-08	intergenic	AJAP17663:AJAPscaffold313:339021-339632:-:2117	NA	NA	NA
AJAPscaffold394	239421	239866	peak_618	446	139	3147	9.53E-13	1.68854	1.20E-08	intergenic	AJAP20290:AJAPscaffold394:189274-221365:-:-18195	7;GO:0000122,biological_process negative regulation of transcription by RNA polymerase II;GO:0005515,molecular_function protein binding;GO:0005829,cellular_component cytosol;GO:0019900,molecular_function kinase binding;GO:0032947,molecular_function protein-containing complex scaffold activity;GO:0035331,biological_process negative regulation of hippo signaling;GO:0046621,biological_process negati…	K16685	1013 859 977 tgu:100220286 1224 1027 1160 30.435 - 138 73 59.3 7.10e-07 - WWC1; protein KIBRA; K16685
AJAPscaffold388	147391	147968	peak_610	578	63	522	1.04E-12	3.07574	1.31E-08	AJAP30293:intron	AJAP30293:AJAPscaffold388:5029-248437:-:100985	25;GO:0001503,biological_process ossification;GO:0004888,molecular_function transmembrane signaling receptor activity;GO:0004930,molecular_function G protein-coupled receptor activity;GO:0005518,molecular_function collagen binding;GO:0005622,cellular_component intracellular;GO:0005886,cellular_component plasma membrane;GO:0007005,biological_process mitochondrion organization;GO:0007165,biological…	NA	NA
AJAPscaffold222	442013	442337	peak_379	325	151	260	1.09E-12	3.65641	1.37E-08	intergenic	AJAP23680:AJAPscaffold222:443799-449724:-:7562	16;GO:0000139,cellular_component Golgi membrane;GO:0005509,molecular_function calcium ion binding;GO:0005515,molecular_function protein binding;GO:0005737,cellular_component cytoplasm;GO:0005783,cellular_component endoplasmic reticulum;GO:0006888,biological_process endoplasmic reticulum to Golgi vesicle-mediated transport;GO:0012507,cellular_component ER to Golgi transport vesicle membrane;GO:001…	NA	NA
AJAPscaffold970	8149	8810	peak_976	662	547	1376	1.16E-12	2.34837	1.46E-08	intergenic	AJAP18278:AJAPscaffold970:19706-23228:+:11011	NA	NA	NA
AJAPscaffold1502	124388	124842	peak_187	455	69	557	1.17E-12	3.03058	1.47E-08	intergenic	AJAP11390:AJAPscaffold1502:134234-144706:+:9778	6;GO:0004842,molecular_function ubiquitin-protein transferase activity;GO:0005829,cellular_component cytosol;GO:0016567,biological_process protein ubiquitination;GO:0016740,molecular_function transferase activity;GO:0043231,cellular_component intracellular membrane-bounded organelle;GO:0046872,molecular_function metal ion binding	NA	NA
AJAPscaffold188	57830	58120	peak_262	291	106	206	1.35E-12	3.999	1.68E-08	intergenic	AJAP14483:AJAPscaffold188:54580-56197:+:-3357	1;GO:0005515,molecular_function protein binding	NA	NA
AJAPscaffold383	379507	379779	peak_603	273	161	433	1.47E-12	2.77381	1.81E-08	intergenic	AJAP21669:AJAPscaffold383:397078-416937:-:37271	37;GO:0004597,molecular_function peptide-aspartate beta-dioxygenase activity;GO:0005509,molecular_function calcium ion binding;GO:0005515,molecular_function protein binding;GO:0005737,cellular_component cytoplasm;GO:0005783,cellular_component endoplasmic reticulum;GO:0005789,cellular_component endoplasmic reticulum membrane;GO:0005886,cellular_component plasma membrane;GO:0007389,biological_proce…	K00476	ASPH; aspartate beta-hydroxylase [EC:1.14.11.16]; K00476
AJAPscaffold759	177104	177341	peak_885	238	73	1889	1.57E-12	1.77119	1.92E-08	AJAP20873:intron	AJAP20873:AJAPscaffold759:67691-251885:-:74710	11;GO:0003677,molecular_function DNA binding;GO:0003899,molecular_function DNA-directed 5'-3' RNA polymerase activity;GO:0005666,cellular_component RNA polymerase III complex;GO:0006351,biological_process transcription, DNA-templated;GO:0006383,biological_process transcription by RNA polymerase III;GO:0009304,biological_process tRNA transcription;GO:0016740,molecular_function transferase activity…	NA	NA
AJAPscaffold2058	122123	122437	peak_332	315	160	176	1.81E-12	4.3383	2.20E-08	intergenic	AJAP16307:AJAPscaffold2058:13392-115829:-:-6454	14;GO:0003341,biological_process cilium movement;GO:0003777,molecular_function microtubule motor activity;GO:0005509,molecular_function calcium ion binding;GO:0005524,molecular_function ATP binding;GO:0007018,biological_process microtubule-based movement;GO:0007368,biological_process determination of left/right symmetry;GO:0008569,molecular_function ATP-dependent microtubule motor activity, minus…	K10408	3913 75 1272 spu:587136 4651 12 1260 53.589 - 1254 521 1323 0.0 - DNAH; dynein heavy chain, axonemal; K10408
AJAPscaffold520	238006	238348	peak_714	343	37	1690	1.87E-12	1.91092	2.26E-08	intergenic	AJAP03442:AJAPscaffold520:214658-234751:-:-3292	33;GO:0002262,biological_process myeloid cell homeostasis;GO:0004175,molecular_function endopeptidase activity;GO:0005515,molecular_function protein binding;GO:0005765,cellular_component lysosomal membrane;GO:0005783,cellular_component endoplasmic reticulum;GO:0005794,cellular_component Golgi apparatus;GO:0005886,cellular_component plasma membrane;GO:0005887,cellular_component integral component …	K06171	NCSTN; nicastrin; K06171
AJAPscaffold728	378014	378314	peak_868	301	147	90	1.93E-12	5.45945	2.33E-08	intergenic	AJAP26695:AJAPscaffold728:390606-393721:+:12446	4;GO:0002244,biological_process hematopoietic progenitor cell differentiation;GO:0003674,molecular_function molecular_function;GO:0005515,molecular_function protein binding;GO:0005575,cellular_component cellular_component	NA	NA
AJAPscaffold714	99167	99856	peak_860	690	211	611	2.20E-12	3.08953	2.63E-08	intergenic	AJAP00382:AJAPscaffold714:78377-83058:+:-21002	25;GO:0000346,cellular_component transcription export complex;GO:0000347,cellular_component THO complex;GO:0000445,cellular_component THO complex part of transcription export complex;GO:0000781,cellular_component chromosome, telomeric region;GO:0000784,cellular_component nuclear chromosome, telomeric region;GO:0003723,molecular_function RNA binding;GO:0005515,molecular_function protein binding;GO…	K13176	THOC7; THO complex subunit 7; K13176
AJAPscaffold313	304647	305116	peak_524	470	266	470	2.22E-12	2.98046	2.65E-08	intergenic	AJAP15572:AJAPscaffold313:304365-304871:+:-549	NA	NA	NA
AJAPscaffold291	488639	488889	peak_504	251	117	211	2.24E-12	4.01773	2.67E-08	AJAP12987:intron	AJAP12987:AJAPscaffold291:485476-489608:-:854	13;GO:0005215,molecular_function transporter activity;GO:0005886,cellular_component plasma membrane;GO:0005887,cellular_component integral component of plasma membrane;GO:0006811,biological_process ion transport;GO:0006814,biological_process sodium ion transport;GO:0006835,biological_process dicarboxylic acid transport;GO:0015293,molecular_function symporter activity;GO:0015361,molecular_function…	NA	NA
AJAPscaffold1381	102773	103027	peak_147	255	120	78	2.48E-12	5.7927	2.93E-08	AJAP16573:intron	AJAP26416:AJAPscaffold1381:69900-81537:-:-21356	7;GO:0001525,biological_process angiogenesis;GO:0004197,molecular_function cysteine-type endopeptidase activity;GO:0005615,cellular_component extracellular space;GO:0005764,cellular_component lysosome;GO:0006508,biological_process proteolysis;GO:0008234,molecular_function cysteine-type peptidase activity;GO:0051603,biological_process proteolysis involved in cellular protein catabolic process	K08568	CTSZ; cathepsin X [EC:3.4.18.1]; K08568
AJAPscaffold2557	38845	39525	peak_448	681	470	475	2.64E-12	3.38779	3.10E-08	intergenic	NA	NA	NA	NA
AJAPscaffold219	214919	215653	peak_371	735	164	1773	3.06E-12	2.04218	3.56E-08	intergenic	AJAP07336:AJAPscaffold219:228565-234916:+:13483	6;GO:0008521,molecular_function acetyl-CoA transmembrane transporter activity;GO:0015876,biological_process acetyl-CoA transport;GO:0016020,cellular_component membrane;GO:0016021,cellular_component integral component of membrane;GO:0021955,biological_process central nervous system neuron axonogenesis;GO:0030514,biological_process negative regulation of BMP signaling pathway	K03372	366 1 363 spu:589856 541 172 532 61.918 - 365 133 488 1.46e-169 - ACATN, SLC33A1; MFS transporter, PAT family, solute carrier family 33 (acetyl-CoA transportor), member 1 [EC:2.3.1.-]; K03372
AJAPscaffold2101	70155	70537	peak_346	383	168	341	3.39E-12	3.21786	3.91E-08	intergenic	NA	NA	NA	NA
AJAPscaffold219	176618	176874	peak_369	257	167	665	3.50E-12	2.3503	4.02E-08	intergenic	AJAP07336:AJAPscaffold219:228565-234916:+:51781	6;GO:0008521,molecular_function acetyl-CoA transmembrane transporter activity;GO:0015876,biological_process acetyl-CoA transport;GO:0016020,cellular_component membrane;GO:0016021,cellular_component integral component of membrane;GO:0021955,biological_process central nervous system neuron axonogenesis;GO:0030514,biological_process negative regulation of BMP signaling pathway	K03372	366 1 363 spu:589856 541 172 532 61.918 - 365 133 488 1.46e-169 - ACATN, SLC33A1; MFS transporter, PAT family, solute carrier family 33 (acetyl-CoA transportor), member 1 [EC:2.3.1.-]; K03372
AJAPscaffold470	539156	539449	peak_681	294	148	194	3.69E-12	4.03783	4.23E-08	intergenic	AJAP03186:AJAPscaffold470:521055-534507:-:-4797	16;GO:0004842,molecular_function ubiquitin-protein transferase activity;GO:0005515,molecular_function protein binding;GO:0005634,cellular_component nucleus;GO:0005730,cellular_component nucleolus;GO:0005737,cellular_component cytoplasm;GO:0006915,biological_process apoptotic process;GO:0007165,biological_process signal transduction;GO:0008283,biological_process cell proliferation;GO:0010804,biolo…	K11985	431 1 429 spu:763774 507 1 505 33.008 - 512 253 235 2.09e-70 - TRAIP, TRIP; TRAF-interacting protein [EC:2.3.2.27]; K11985
AJAPscaffold313	380284	380718	peak_541	435	334	780	3.95E-12	2.51809	4.51E-08	intergenic	AJAP23985:AJAPscaffold313:380996-381556:-:940	NA	NA	NA
AJAPscaffold462	355330	355603	peak_672	274	167	128	4.05E-12	4.82264	4.62E-08	intergenic	AJAP01441:AJAPscaffold462:337210-337854:-:-17643	NA	NA	NA
AJAPscaffold1481	252030	252288	peak_176	259	58	143	4.49E-12	4.41776	5.08E-08	intergenic	AJAP00260:AJAPscaffold1481:222946-225780:-:-26308	2;GO:0005515,molecular_function protein binding;GO:0005737,cellular_component cytoplasm	K09532	161 1 114 lcm:102347934 209 26 139 53.509 - 114 53 133 6.84e-38 - DNAJC12; DnaJ homolog subfamily C member 12; K09532
AJAPscaffold129	1015679	1015976	peak_122	298	156	86	4.68E-12	5.27075	5.29E-08	intergenic	AJAP12705:AJAPscaffold129:1006016-1011395:+:-9820	NA	NA	NA
AJAPscaffold190	479114	479392	peak_286	279	153	559	5.00E-12	2.5049	5.62E-08	intergenic	AJAP29480:AJAPscaffold190:422021-438088:-:-41179	NA	NA	NA
AJAPscaffold136	84188	84487	peak_142	300	113	592	5.17E-12	2.52142	5.80E-08	intergenic	AJAP03065:AJAPscaffold136:91865-107683:+:7565	25;GO:0001764,biological_process neuron migration;GO:0004888,molecular_function transmembrane signaling receptor activity;GO:0004930,molecular_function G protein-coupled receptor activity;GO:0005509,molecular_function calcium ion binding;GO:0005515,molecular_function protein binding;GO:0005886,cellular_component plasma membrane;GO:0005887,cellular_component integral component of plasma membrane;G…	NA	NA
AJAPscaffold1428	110637	110989	peak_161	353	195	469	5.56E-12	2.7361	6.21E-08	intergenic	NA	NA	NA	NA
AJAPscaffold355	17631	17877	peak_591	247	124	81	5.80E-12	5.4048	6.44E-08	intergenic	AJAP02400:AJAPscaffold355:27248-33592:+:9494	10;GO:0005886,cellular_component plasma membrane;GO:0005887,cellular_component integral component of plasma membrane;GO:0008519,molecular_function ammonium transmembrane transporter activity;GO:0009506,cellular_component plasmodesma;GO:0015398,molecular_function high-affinity secondary active ammonium transmembrane transporter activity;GO:0015695,biological_process organic cation transport;GO:001…	NA	NA
AJAPscaffold274	378510	378786	peak_478	277	168	318	5.87E-12	2.97224	6.50E-08	intergenic	AJAP14828:AJAPscaffold274:347982-361886:-:-16792	NA	NA	NA
AJAPscaffold2030	85838	86095	peak_326	258	102	353	5.90E-12	3.00746	6.54E-08	intergenic	AJAP13255:AJAPscaffold2030:18608-19153:+:-67333	NA	NA	NA
AJAPscaffold307	252746	252992	peak_514	247	145	183	6.19E-12	3.88138	6.83E-08	intergenic	AJAP20381:AJAPscaffold307:241902-246704:+:-10990	4;GO:0005576,cellular_component extracellular region;GO:0008191,molecular_function metalloendopeptidase inhibitor activity;GO:0010951,biological_process negative regulation of endopeptidase activity;GO:0098770,molecular_function FBXO family protein binding	NA	NA
AJAPscaffold274	409947	410510	peak_487	564	376	632	6.68E-12	2.80454	7.34E-08	intergenic	AJAP14828:AJAPscaffold274:347982-361886:-:-48437	NA	NA	NA
AJAPscaffold1116	45866	46157	peak_57	292	58	85	6.79E-12	5.56036	7.45E-08	AJAP12930:intron	AJAP12930:AJAPscaffold1116:41698-48610:-:2688	15;GO:0005102,molecular_function signaling receptor binding;GO:0005515,molecular_function protein binding;GO:0005777,cellular_component peroxisome;GO:0005782,cellular_component peroxisomal matrix;GO:0005829,cellular_component cytosol;GO:0006554,biological_process lysine catabolic process;GO:0006625,biological_process protein targeting to peroxisome;GO:0008033,biological_process tRNA processing;GO…	K00306	PIPOX; sarcosine oxidase / L-pipecolate oxidase [EC:1.5.3.1 1.5.3.7]; K00306
AJAPscaffold530	294698	294969	peak_720	272	142	73	7.25E-12	5.96065	7.92E-08	intergenic	AJAP27139:AJAPscaffold530:272573-282606:-:-12234	NA	NA	NA
AJAPscaffold1890	90488	92312	peak_265	1825	1519	4970	7.34E-12	1.6929	8.00E-08	intergenic	AJAP05345:AJAPscaffold1890:78783-81445:+:-13225	NA	NA	NA
AJAPscaffold1481	105059	105298	peak_174	240	161	57	7.41E-12	5.95547	8.06E-08	intergenic	AJAP10916:AJAPscaffold1481:37212-71697:-:-33523	9;GO:0001525,biological_process angiogenesis;GO:0004722,molecular_function protein serine/threonine phosphatase activity;GO:0004725,molecular_function protein tyrosine phosphatase activity;GO:0005634,cellular_component nucleus;GO:0005737,cellular_component cytoplasm;GO:0005829,cellular_component cytosol;GO:0006470,biological_process protein dephosphorylation;GO:0008138,molecular_function protein …	NA	NA
AJAPscaffold1823	25225	25534	peak_255	310	214	101	8.04E-12	4.99263	8.71E-08	AJAP10033:exon	AJAP10033:AJAPscaffold1823:24990-25949:+:-450	4;GO:0003676,molecular_function nucleic acid binding;GO:0003723,molecular_function RNA binding;GO:0008270,molecular_function zinc ion binding;GO:0046872,molecular_function metal ion binding	NA	NA
AJAPscaffold469	312990	313231	peak_678	242	111	47	8.07E-12	6.38683	8.73E-08	AJAP19940:Promoter	AJAP19940:AJAPscaffold469:310751-311953:-:-1148	NA	NA	NA
AJAPscaffold77	545843	546089	peak_887	247	144	58	8.07E-12	6.38683	8.73E-08	intergenic	AJAP18593:AJAPscaffold77:528139-533388:+:-17849	17;GO:0005518,molecular_function collagen binding;GO:0005576,cellular_component extracellular region;GO:0005615,cellular_component extracellular space;GO:0005622,cellular_component intracellular;GO:0006629,biological_process lipid metabolic process;GO:0006631,biological_process fatty acid metabolic process;GO:0006641,biological_process triglyceride metabolic process;GO:0007160,biological_process …	NA	NA
AJAPscaffold827	108535	108836	peak_904	302	233	228	9.04E-12	3.67955	9.67E-08	intergenic	AJAP07834:AJAPscaffold827:112569-117473:+:3802	35;GO:0000149,molecular_function SNARE binding;GO:0000421,cellular_component autophagosome membrane;GO:0005484,molecular_function SNAP receptor activity;GO:0005515,molecular_function protein binding;GO:0005737,cellular_component cytoplasm;GO:0005739,cellular_component mitochondrion;GO:0005776,cellular_component autophagosome;GO:0005783,cellular_component endoplasmic reticulum;GO:0005789,cellular_…	K08491	317 13 312 spu:575615 348 18 347 37.651 - 332 173 182 3.98e-53 - STX17; syntaxin 17; K08491
AJAPscaffold441	287761	288090	peak_662	330	165	214	9.65E-12	3.74482	1.03E-07	intergenic	AJAP03429:AJAPscaffold441:248702-253949:+:-39225	NA	NA	NA
AJAPscaffold584	363397	363661	peak_767	265	53	288	9.73E-12	3.12126	1.03E-07	intergenic	AJAP24556:AJAPscaffold584:355676-356909:+:-7775	135;GO:0001541,biological_process ovarian follicle development;GO:0001764,biological_process neuron migration;GO:0001776,biological_process leukocyte homeostasis;GO:0001777,biological_process T cell homeostatic proliferation;GO:0001782,biological_process B cell homeostasis;GO:0001783,biological_process B cell apoptotic process;GO:0001822,biological_process kidney development;GO:0001836,biological…	K02539	MCL1; myeloid leukemia cell differntiation protein MCL-1; K02539
AJAPscaffold313	335108	335426	peak_529	319	103	539	9.66E-12	2.62729	1.03E-07	intergenic	AJAP17663:AJAPscaffold313:339021-339632:-:4423	NA	NA	NA
AJAPscaffold224	1675270	1675529	peak_385	260	96	106	1.08E-11	5.09466	1.14E-07	intergenic	AJAP27100:AJAPscaffold224:1659344-1667551:+:-16023	NA	NA	NA
AJAPscaffold1857	1969	2271	peak_261	303	141	58	1.18E-11	6.28646	1.24E-07	intergenic	AJAP16202:AJAPscaffold1857:27581-28364:+:25472	13;GO:0005477,molecular_function pyruvate secondary active transmembrane transporter activity;GO:0005886,cellular_component plasma membrane;GO:0005887,cellular_component integral component of plasma membrane;GO:0008028,molecular_function monocarboxylic acid transmembrane transporter activity;GO:0015129,molecular_function lactate transmembrane transporter activity;GO:0015293,molecular_function sym…	NA	NA
AJAPscaffold2	1055455	1055713	peak_315	259	86	174	1.62E-11	4.10799	1.66E-07	intergenic	AJAP06254:AJAPscaffold2:1043683-1046860:-:-8681	NA	NA	NA
AJAPscaffold772	387381	387626	peak_888	246	117	115	1.73E-11	4.84102	1.75E-07	intergenic	AJAP11062:AJAPscaffold772:390826-468338:+:3329	22;GO:0004180,molecular_function carboxypeptidase activity;GO:0004181,molecular_function metallocarboxypeptidase activity;GO:0004185,molecular_function serine-type carboxypeptidase activity;GO:0005615,cellular_component extracellular space;GO:0005634,cellular_component nucleus;GO:0005802,cellular_component trans-Golgi network;GO:0005886,cellular_component plasma membrane;GO:0006508,biological_pro…	K07752	1294 40 824 spu:593440 1694 853 1616 27.509 - 807 520 292 8.10e-79 - CPD; carboxypeptidase D [EC:3.4.17.22]; K07752
AJAPscaffold518	212244	212498	peak_713	255	122	62	1.74E-11	6.1848	1.77E-07	intergenic	AJAP05681:AJAPscaffold518:191817-194441:-:-17925	15;GO:0004843,molecular_function thiol-dependent ubiquitin-specific protease activity;GO:0005829,cellular_component cytosol;GO:0006511,biological_process ubiquitin-dependent protein catabolic process;GO:0007346,biological_process regulation of mitotic cell cycle;GO:0016579,biological_process protein deubiquitination;GO:0021551,biological_process central nervous system morphogenesis;GO:0032088,bio…	NA	NA
AJAPscaffold511	388136	388390	peak_705	255	153	195	1.82E-11	3.66436	1.84E-07	intergenic	AJAP16715:AJAPscaffold511:351784-352284:+:-36506	NA	NA	NA
AJAPscaffold511	395171	395852	peak_708	682	239	608	1.92E-11	3.06001	1.93E-07	intergenic	AJAP16715:AJAPscaffold511:351784-352284:+:-43627	NA	NA	NA
AJAPscaffold236	109398	109669	peak_412	272	146	88	2.04E-11	5.50307	2.04E-07	AJAP01567:intron	AJAP24844:AJAPscaffold236:122336-125053:-:15511	10;GO:0003756,molecular_function protein disulfide isomerase activity;GO:0005783,cellular_component endoplasmic reticulum;GO:0005789,cellular_component endoplasmic reticulum membrane;GO:0006457,biological_process protein folding;GO:0015036,molecular_function disulfide oxidoreductase activity;GO:0016020,cellular_component membrane;GO:0016021,cellular_component integral component of membrane;GO:003…	NA	NA
AJAPscaffold521	346152	346439	peak_715	288	130	73	2.04E-11	5.50307	2.04E-07	intergenic	AJAP14481:AJAPscaffold521:338358-339272:+:-7925	NA	NA	NA
AJAPscaffold2344	46858	47211	peak_407	354	213	76	2.19E-11	5.68886	2.18E-07	intergenic	AJAP20285:AJAPscaffold2344:13819-15482:+:-33253	NA	NA	NA
AJAPscaffold568	354320	354585	peak_745	266	122	343	2.39E-11	2.96343	2.36E-07	intergenic	AJAP08738:AJAPscaffold568:329051-331009:-:-23433	NA	NA	NA
AJAPscaffold1701	48217	48544	peak_229	328	196	264	2.47E-11	3.16668	2.42E-07	intergenic	AJAP22430:AJAPscaffold1701:115286-116552:+:66874	NA	NA	NA
AJAPscaffold571	56299	56645	peak_755	347	228	357	2.67E-11	3.03028	2.61E-07	intergenic	AJAP01680:AJAPscaffold571:94675-95385:+:38149	NA	NA	NA
AJAPscaffold313	345186	345873	peak_534	688	126	579	2.98E-11	2.98175	2.88E-07	intergenic	AJAP17663:AJAPscaffold313:339021-339632:-:-5680	NA	NA	NA
AJAPscaffold1205	158432	159029	peak_98	598	167	1298	3.53E-11	2.18265	3.38E-07	intergenic	AJAP15408:AJAPscaffold1205:77955-78426:+:-80645	9;GO:0000981,molecular_function DNA-binding transcription factor activity, RNA polymerase II-specific;GO:0003676,molecular_function nucleic acid binding;GO:0003677,molecular_function DNA binding;GO:0005575,cellular_component cellular_component;GO:0006357,biological_process regulation of transcription by RNA polymerase II;GO:0008150,biological_process biological_process;GO:0020037,molecular_functi…	NA	NA
AJAPscaffold1086	120499	120740	peak_43	242	131	99	3.59E-11	4.69835	3.42E-07	AJAP21456:Promoter;AJAP29890:Promoter	AJAP21456:AJAPscaffold1086:119413-120156:-:-474	32;GO:0000166,molecular_function nucleotide binding;GO:0000943,cellular_component retrotransposon nucleocapsid;GO:0003676,molecular_function nucleic acid binding;GO:0003677,molecular_function DNA binding;GO:0003723,molecular_function RNA binding;GO:0003824,molecular_function catalytic activity;GO:0003887,molecular_function DNA-directed DNA polymerase activity;GO:0003964,molecular_function RNA-dir…	NA	NA
AJAPscaffold312	316247	316491	peak_519	245	93	140	3.59E-11	4.69835	3.42E-07	intergenic	AJAP17499:AJAPscaffold312:339046-339624:+:22707	NA	NA	NA
AJAPscaffold396	114645	114893	peak_631	249	121	198	3.75E-11	3.57442	3.57E-07	intergenic	AJAP11386:AJAPscaffold396:123840-142451:+:9075	17;GO:0003674,molecular_function molecular_function;GO:0005634,cellular_component nucleus;GO:0005654,cellular_component nucleoplasm;GO:0005737,cellular_component cytoplasm;GO:0005829,cellular_component cytosol;GO:0005856,cellular_component cytoskeleton;GO:0005886,cellular_component plasma membrane;GO:0005923,cellular_component bicellular tight junction;GO:0006378,biological_process mRNA polyadeny…	K06100	SYMPK; symplekin; K06100
AJAPscaffold514	153632	153968	peak_710	337	211	210	3.75E-11	3.57442	3.57E-07	intergenic	AJAP27060:AJAPscaffold514:147512-151343:-:-2500	5;GO:0005783,cellular_component endoplasmic reticulum;GO:0005784,cellular_component Sec61 translocon complex;GO:0005789,cellular_component endoplasmic reticulum membrane;GO:0016020,cellular_component membrane;GO:0016021,cellular_component integral component of membrane	K04571	SSR4; translocon-associated protein subunit delta; K04571
AJAPscaffold824	497	881	peak_903	385	197	108	4.22E-11	5.14896	3.98E-07	intergenic	AJAP08223:AJAPscaffold824:18268-18867:+:17575	NA	NA	NA
AJAPscaffold739	152131	152450	peak_875	320	168	90	4.25E-11	5.14743	4.01E-07	intergenic	AJAP29209:AJAPscaffold739:146812-147417:-:-4882	12;GO:0006811,biological_process ion transport;GO:0006814,biological_process sodium ion transport;GO:0008523,molecular_function sodium-dependent multivitamin transmembrane transporter activity;GO:0012506,cellular_component vesicle membrane;GO:0015293,molecular_function symporter activity;GO:0015878,biological_process biotin transport;GO:0015887,biological_process pantothenate transmembrane transp…	NA	NA
AJAPscaffold1186	31790	32031	peak_76	242	135	159	4.57E-11	4.04908	4.28E-07	intergenic	AJAP22174:AJAPscaffold1186:55922-88724:+:23998	43;GO:0000122,biological_process negative regulation of transcription by RNA polymerase II;GO:0000790,cellular_component nuclear chromatin;GO:0000978,molecular_function RNA polymerase II proximal promoter sequence-specific DNA binding;GO:0000979,molecular_function RNA polymerase II core promoter sequence-specific DNA binding;GO:0001932,biological_process regulation of protein phosphorylation;GO:0…	K11430	EZH2; histone-lysine N-methyltransferase EZH2 [EC:2.1.1.43]; K11430
AJAPscaffold571	70818	71145	peak_756	328	94	209	4.62E-11	3.77423	4.32E-07	intergenic	AJAP01680:AJAPscaffold571:94675-95385:+:23764	NA	NA	NA
AJAPscaffold107	644725	644995	peak_38	271	150	126	4.79E-11	4.50437	4.46E-07	intergenic	AJAP05784:AJAPscaffold107:647538-650351:-:5478	NA	NA	NA
AJAPscaffold900	75053	75372	peak_947	320	205	224	5.15E-11	3.46908	4.76E-07	intergenic	AJAP09603:AJAPscaffold900:113526-115771:-:40515	11;GO:0003713,molecular_function transcription coactivator activity;GO:0005634,cellular_component nucleus;GO:0006351,biological_process transcription, DNA-templated;GO:0006355,biological_process regulation of transcription, DNA-templated;GO:0006622,biological_process protein targeting to lysosome;GO:0006879,biological_process cellular iron ion homeostasis;GO:0008584,biological_process male gonad …	NA	NA
AJAPscaffold582	163503	163747	peak_765	245	140	117	5.16E-11	4.77556	4.77E-07	AJAP24705:intron	AJAP24705:AJAPscaffold582:160215-167659:-:4018	9;GO:0005096,molecular_function GTPase activator activity;GO:0005515,molecular_function protein binding;GO:0005737,cellular_component cytoplasm;GO:0005829,cellular_component cytosol;GO:0007165,biological_process signal transduction;GO:0030336,biological_process negative regulation of cell migration;GO:0043547,biological_process positive regulation of GTPase activity;GO:0048365,molecular_function …	K07526	SRGAP; SLIT-ROBO Rho GTPase activating protein; K07526
AJAPscaffold663	99030	99278	peak_836	249	152	101	5.16E-11	4.77556	4.77E-07	intergenic	AJAP26684:AJAPscaffold663:91049-94113:-:-5069	12;GO:0000339,molecular_function RNA cap binding;GO:0000387,biological_process spliceosomal snRNP assembly;GO:0003723,molecular_function RNA binding;GO:0005515,molecular_function protein binding;GO:0005634,cellular_component nucleus;GO:0005643,cellular_component nuclear pore;GO:0005737,cellular_component cytoplasm;GO:0005829,cellular_component cytosol;GO:0006606,biological_process protein import …	K13151	174 11 170 spu:764554 331 100 262 48.466 - 163 81 176 4.88e-53 - SNUPN, RNUT1; snurportin-1; K13151
AJAPscaffold666	242257	242550	peak_837	294	147	98	5.16E-11	4.77556	4.77E-07	intergenic	AJAP03398:AJAPscaffold666:244047-244820:-:2418	NA	NA	NA
AJAPscaffold50	1151174	1151665	peak_697	492	230	322	5.84E-11	3.33363	5.35E-07	intergenic	AJAP24979:AJAPscaffold50:1132997-1141606:-:-9798	18;GO:0001953,biological_process negative regulation of cell-matrix adhesion;GO:0002244,biological_process hematopoietic progenitor cell differentiation;GO:0002853,biological_process negative regulation of T cell mediated cytotoxicity directed against tumor cell target;GO:0005176,molecular_function ErbB-2 class receptor binding;GO:0005576,cellular_component extracellular region;GO:0005615,cellula…	NA	NA
AJAPscaffold388	148721	149013	peak_611	293	77	216	6.12E-11	3.22076	5.58E-07	AJAP30293:intron	AJAP30293:AJAPscaffold388:5029-248437:-:99641	25;GO:0001503,biological_process ossification;GO:0004888,molecular_function transmembrane signaling receptor activity;GO:0004930,molecular_function G protein-coupled receptor activity;GO:0005518,molecular_function collagen binding;GO:0005622,cellular_component intracellular;GO:0005886,cellular_component plasma membrane;GO:0007005,biological_process mitochondrion organization;GO:0007165,biological…	NA	NA
AJAPscaffold1097	94930	95385	peak_46	456	353	87	6.13E-11	5.8581	5.59E-07	intergenic	AJAP03128:AJAPscaffold1097:87042-87683:+:-8242	NA	NA	NA
AJAPscaffold533	442733	442999	peak_722	267	115	58	6.13E-11	5.8581	5.59E-07	AJAP19417:intron	AJAP19417:AJAPscaffold533:395960-504082:-:61236	36;GO:0001750,cellular_component photoreceptor outer segment;GO:0004721,molecular_function phosphoprotein phosphatase activity;GO:0004725,molecular_function protein tyrosine phosphatase activity;GO:0005886,cellular_component plasma membrane;GO:0005911,cellular_component cell-cell junction;GO:0006470,biological_process protein dephosphorylation;GO:0007155,biological_process cell adhesion;GO:000716…	NA	NA
AJAPscaffold1056	135815	136052	peak_33	238	94	85	6.51E-11	5.6295	5.90E-07	AJAP26448:intron	AJAP26448:AJAPscaffold1056:127774-155712:+:-8136	13;GO:0000421,cellular_component autophagosome membrane;GO:0005515,molecular_function protein binding;GO:0005654,cellular_component nucleoplasm;GO:0005764,cellular_component lysosome;GO:0005765,cellular_component lysosomal membrane;GO:0006914,biological_process autophagy;GO:0008289,molecular_function lipid binding;GO:0016020,cellular_component membrane;GO:0016021,cellular_component integral compo…	K17988	1362 75 339 spu:591448 624 274 538 24.912 - 285 174 96.3 2.62e-18 - TECPR1; tectonin beta-propeller repeat-containing protein 1; K17988
AJAPscaffold395	889678	889966	peak_630	289	131	125	6.81E-11	4.19776	6.15E-07	intergenic	AJAP26625:AJAPscaffold395:896339-898201:-:8394	NA	NA	NA
AJAPscaffold1433	142275	142535	peak_164	261	146	117	7.25E-11	4.86308	6.51E-07	intergenic	AJAP28618:AJAPscaffold1433:128100-138028:+:-14322	NA	NA	NA
AJAPscaffold416	46984	47229	peak_645	246	110	88	7.25E-11	4.86308	6.51E-07	intergenic	AJAP12187:AJAPscaffold416:60055-71869:+:12962	NA	NA	NA
AJAPscaffold6	1636414	1636659	peak_785	246	137	165	7.43E-11	3.70908	6.66E-07	AJAP19871:intron	AJAP19871:AJAPscaffold6:1600372-1643626:-:7077	18;GO:0000165,biological_process MAPK cascade;GO:0000166,molecular_function nucleotide binding;GO:0000185,biological_process activation of MAPKKK activity;GO:0004672,molecular_function protein kinase activity;GO:0004674,molecular_function protein serine/threonine kinase activity;GO:0005524,molecular_function ATP binding;GO:0005737,cellular_component cytoplasm;GO:0006468,biological_process protein…	K04406	510 4 500 spu:593505 874 139 646 61.143 - 525 159 600 0.0 - MAP4K3, GLK; mitogen-activated protein kinase kinase kinase kinase 3 [EC:2.7.11.1]; K04406
AJAPscaffold242	449253	449523	peak_426	271	168	134	7.46E-11	4.07449	6.67E-07	intergenic	AJAP22295:AJAPscaffold242:407231-414108:+:-42191	19;GO:0001745,biological_process compound eye morphogenesis;GO:0005515,molecular_function protein binding;GO:0005886,cellular_component plasma membrane;GO:0005912,cellular_component adherens junction;GO:0005917,cellular_component nephrocyte diaphragm;GO:0007156,biological_process homophilic cell adhesion via plasma membrane adhesion molecules;GO:0007157,biological_process heterophilic cell-cell a…	NA	NA
AJAPscaffold1243	36512	36836	peak_116	325	122	183	7.77E-11	3.78547	6.92E-07	intergenic	AJAP22436:AJAPscaffold1243:61013-61825:+:24380	15;GO:0004930,molecular_function G protein-coupled receptor activity;GO:0004995,molecular_function tachykinin receptor activity;GO:0005886,cellular_component plasma membrane;GO:0005887,cellular_component integral component of plasma membrane;GO:0007165,biological_process signal transduction;GO:0007186,biological_process G protein-coupled receptor signaling pathway;GO:0007217,biological_process ta…	NA	NA
AJAPscaffold313	374777	375300	peak_538	524	153	1045	7.85E-11	2.25187	6.98E-07	intergenic	AJAP04505:AJAPscaffold313:370967-371575:-:-3355	NA	NA	NA
AJAPscaffold2101	69172	69457	peak_345	286	125	150	7.91E-11	3.87068	7.02E-07	intergenic	NA	NA	NA	NA
AJAPscaffold313	385318	385866	peak_542	549	67	846	8.03E-11	2.45418	7.12E-07	intergenic	AJAP23985:AJAPscaffold313:380996-381556:-:-3829	NA	NA	NA
AJAPscaffold851	160677	160915	peak_920	239	117	58	8.63E-11	5.98765	7.63E-07	AJAP14676:Promoter	AJAP14676:AJAPscaffold851:161118-167975:+:325	46;GO:0001614,molecular_function purinergic nucleotide receptor activity;GO:0002554,biological_process serotonin secretion by platelet;GO:0003056,biological_process regulation of vascular smooth muscle contraction;GO:0004931,molecular_function extracellularly ATP-gated cation channel activity;GO:0005216,molecular_function ion channel activity;GO:0005261,molecular_function cation channel activity;…	K05218	163 2 80 spu:591536 429 248 336 47.191 - 89 37 80.1 2.70e-16 - P2RX4; P2X purinoceptor 4; K05218
AJAPscaffold962	35668	35948	peak_971	281	171	57	8.63E-11	5.98765	7.63E-07	AJAP24067:Promoter	AJAP24067:AJAPscaffold962:31857-34393:-:-1446	14;GO:0003824,molecular_function catalytic activity;GO:0003973,molecular_function (S)-2-hydroxy-acid oxidase activity;GO:0005102,molecular_function signaling receptor binding;GO:0005739,cellular_component mitochondrion;GO:0005777,cellular_component peroxisome;GO:0010181,molecular_function FMN binding;GO:0016491,molecular_function oxidoreductase activity;GO:0018924,biological_process mandelate met…	NA	NA
AJAPscaffold1174	11146	11452	peak_72	307	114	353	9.07E-11	2.78548	7.97E-07	intergenic	AJAP13129:AJAPscaffold1174:49059-50762:-:39504	22;GO:0003676,molecular_function nucleic acid binding;GO:0003677,molecular_function DNA binding;GO:0003723,molecular_function RNA binding;GO:0003824,molecular_function catalytic activity;GO:0003887,molecular_function DNA-directed DNA polymerase activity;GO:0003964,molecular_function RNA-directed DNA polymerase activity;GO:0004190,molecular_function aspartic-type endopeptidase activity;GO:0004518,…	NA	NA
AJAPscaffold445	126794	127110	peak_666	317	96	276	1.05E-10	3.21479	9.14E-07	intergenic	AJAP19979:AJAPscaffold445:106158-114511:-:-12379	23;GO:0000166,molecular_function nucleotide binding;GO:0004672,molecular_function protein kinase activity;GO:0004674,molecular_function protein serine/threonine kinase activity;GO:0004712,molecular_function protein serine/threonine/tyrosine kinase activity;GO:0004713,molecular_function protein tyrosine kinase activity;GO:0005524,molecular_function ATP binding;GO:0005634,cellular_component nucleus…	K08841	TESK1; testis-specific kinase 1 [EC:2.7.12.1]; K08841
AJAPscaffold171	317709	317960	peak_231	252	113	110	1.07E-10	4.63054	9.25E-07	intergenic	AJAP19006:AJAPscaffold171:341834-342734:+:24013	NA	NA	NA
AJAPscaffold677	77912	78616	peak_842	705	471	161	1.07E-10	4.63054	9.25E-07	intergenic	AJAP20972:AJAPscaffold677:83957-90634:-:12253	NA	NA	NA
AJAPscaffold412	97370	97627	peak_642	258	134	83	1.28E-10	5.07863	1.10E-06	intergenic	AJAP18505:AJAPscaffold412:115908-160705:+:18405	37;GO:0000166,molecular_function nucleotide binding;GO:0002250,biological_process adaptive immune response;GO:0002376,biological_process immune system process;GO:0003682,molecular_function chromatin binding;GO:0004672,molecular_function protein kinase activity;GO:0004674,molecular_function protein serine/threonine kinase activity;GO:0004697,molecular_function protein kinase C activity;GO:0005515,…	K19662	PRKCB; classical protein kinase C beta type [EC:2.7.11.13]; K19662
AJAPscaffold660	108696	109015	peak_834	320	204	90	1.28E-10	5.07863	1.10E-06	intergenic	AJAP18093:AJAPscaffold660:100853-104159:-:-4741	11;GO:0004364,molecular_function glutathione transferase activity;GO:0004602,molecular_function glutathione peroxidase activity;GO:0004667,molecular_function prostaglandin-D synthase activity;GO:0005515,molecular_function protein binding;GO:0005575,cellular_component cellular_component;GO:0005737,cellular_component cytoplasm;GO:0006749,biological_process glutathione metabolic process;GO:0006979,b…	K00799	201 1 198 cbr:CBG14247 204 12 202 40.404 - 198 111 141 1.90e-40 - GST, gst; glutathione S-transferase [EC:2.5.1.18]; K00799
AJAPscaffold274	390800	391076	peak_484	277	162	427	1.29E-10	2.61869	1.10E-06	intergenic	AJAP14828:AJAPscaffold274:347982-361886:-:-29076	NA	NA	NA
AJAPscaffold162	209622	210117	peak_217	496	354	370	1.35E-10	3.00333	1.15E-06	intergenic	AJAP13564:AJAPscaffold162:198050-205396:-:-4580	7;GO:0003674,molecular_function molecular_function;GO:0005783,cellular_component endoplasmic reticulum;GO:0007167,biological_process enzyme linked receptor protein signaling pathway;GO:0009888,biological_process tissue development;GO:0010629,biological_process negative regulation of gene expression;GO:0010988,biological_process regulation of low-density lipoprotein particle clearance;GO:0045716,b…	K22936	192 21 184 spu:588644 186 11 176 53.614 - 166 75 182 4.65e-57 - CNPY1_2; protein canopy 1/2; K22936
AJAPscaffold1205	156437	156703	peak_96	267	125	521	1.74E-10	2.44498	1.44E-06	intergenic	AJAP15408:AJAPscaffold1205:77955-78426:+:-78608	9;GO:0000981,molecular_function DNA-binding transcription factor activity, RNA polymerase II-specific;GO:0003676,molecular_function nucleic acid binding;GO:0003677,molecular_function DNA binding;GO:0005575,cellular_component cellular_component;GO:0006357,biological_process regulation of transcription by RNA polymerase II;GO:0008150,biological_process biological_process;GO:0020037,molecular_functi…	NA	NA
AJAPscaffold309	244724	244965	peak_516	242	124	60	1.77E-10	5.79825	1.46E-06	intergenic	AJAP17423:AJAPscaffold309:175385-175996:+:-69464	NA	NA	NA
AJAPscaffold64	151119	151414	peak_821	296	203	252	1.79E-10	3.10962	1.48E-06	intergenic	AJAP29157:AJAPscaffold64:154926-158748:+:3605	NA	NA	NA
AJAPscaffold140	573149	573469	peak_153	321	185	73	1.87E-10	5.36846	1.53E-06	AJAP29049:intron	AJAP29049:AJAPscaffold140:568728-592293:-:18961	11;GO:0003383,biological_process apical constriction;GO:0005200,molecular_function structural constituent of cytoskeleton;GO:0005515,molecular_function protein binding;GO:0005737,cellular_component cytoplasm;GO:0005856,cellular_component cytoskeleton;GO:0005886,cellular_component plasma membrane;GO:0016020,cellular_component membrane;GO:0031032,biological_process actomyosin structure organization…	K16822	761 1 760 spu:592633 742 1 742 47.661 - 791 334 633 0.0 - FRMD6; FERM domain-containing protein 6; K16822
AJAPscaffold107	540151	540393	peak_37	243	93	88	1.93E-10	5.56419	1.58E-06	intergenic	AJAP15122:AJAPscaffold107:529149-530380:+:-11096	NA	NA	NA
AJAPscaffold420	2067194	2067435	peak_651	242	152	129	2.11E-10	4.01091	1.71E-06	intergenic	AJAP18053:AJAPscaffold420:2063964-2059233:-:-8113	5;GO:0005515,molecular_function protein binding;GO:0005829,cellular_component cytosol;GO:0016567,biological_process protein ubiquitination;GO:0035556,biological_process intracellular signal transduction;GO:0043687,biological_process post-translational protein modification	K10335	285 1 279 spu:588151 278 1 278 45.714 - 280 149 244 1.26e-78 - ASB13; ankyrin repeat and SOCS box protein 13; K10335
AJAPscaffold1769	106082	106406	peak_243	325	163	99	2.18E-10	4.79159	1.76E-06	AJAP24211:Promoter	AJAP24211:AJAPscaffold1769:103491-106161:-:-84	6;GO:0003735,molecular_function structural constituent of ribosome;GO:0005622,cellular_component intracellular;GO:0005840,cellular_component ribosome;GO:0006412,biological_process translation;GO:0022625,cellular_component cytosolic large ribosomal subunit;GO:0043009,biological_process chordate embryonic development	K02903	RP-L28e, RPL28; large subunit ribosomal protein L28e; K02903
AJAPscaffold282	22296	22580	peak_494	285	129	83	2.18E-10	4.79159	1.76E-06	AJAP01258:intron	AJAP01258:AJAPscaffold282:20474-28686:-:6263	10;GO:0001525,biological_process angiogenesis;GO:0005515,molecular_function protein binding;GO:0005737,cellular_component cytoplasm;GO:0005840,cellular_component ribosome;GO:0030178,biological_process negative regulation of Wnt signaling pathway;GO:0032880,biological_process regulation of protein localization;GO:0051302,biological_process regulation of cell division;GO:0060027,biological_process …	K14753	RACK1; guanine nucleotide-binding protein subunit beta-2-like 1 protein; K14753
AJAPscaffold88	184659	184963	peak_943	305	179	91	2.18E-10	4.79159	1.76E-06	intergenic	AJAP08120:AJAPscaffold88:165710-166336:+:-19129	NA	NA	NA
AJAPscaffold1335	74583	75094	peak_133	512	406	135	2.43E-10	4.93514	1.94E-06	AJAP18263:intron	AJAP18263:AJAPscaffold1335:49242-102589:-:27602	41;GO:0000145,cellular_component exocyst;GO:0001104,molecular_function transcription coregulator activity;GO:0001726,cellular_component ruffle;GO:0001786,molecular_function phosphatidylserine binding;GO:0002576,biological_process platelet degranulation;GO:0003779,molecular_function actin binding;GO:0005178,molecular_function integrin binding;GO:0005200,molecular_function structural constituent of…	K06271	TLN; talin; K06271
AJAPscaffold624	326273	326534	peak_812	262	173	38	2.49E-10	5.70872	1.99E-06	AJAP08852:intron	AJAP08852:AJAPscaffold624:322111-351529:+:-4336	35;GO:0000122,biological_process negative regulation of transcription by RNA polymerase II;GO:0000902,biological_process cell morphogenesis;GO:0005102,molecular_function signaling receptor binding;GO:0005634,cellular_component nucleus;GO:0005783,cellular_component endoplasmic reticulum;GO:0005794,cellular_component Golgi apparatus;GO:0005886,cellular_component plasma membrane;GO:0005887,cellular_…	NA	NA
AJAPscaffold2046	76049	76952	peak_329	904	739	615	2.58E-10	2.94262	2.05E-06	intergenic	NA	NA	NA	NA
AJAPscaffold2272	10123	10367	peak_392	245	212	82	2.97E-10	4.89006	2.34E-06	intergenic	AJAP29396:AJAPscaffold2272:21180-25695:+:10846	NA	NA	NA
AJAPscaffold5	978487	978730	peak_693	244	129	196	2.98E-10	3.32246	2.34E-06	AJAP09260:intron	AJAP09260:AJAPscaffold5:977732-992689:+:-885	8;GO:0001568,biological_process blood vessel development;GO:0003677,molecular_function DNA binding;GO:0008270,molecular_function zinc ion binding;GO:0030097,biological_process hemopoiesis;GO:0032776,biological_process DNA methylation on cytosine;GO:0045322,molecular_function unmethylated CpG binding;GO:0046872,molecular_function metal ion binding;GO:0048188,cellular_component Set1C/COMPASS complex	K14960	753 296 744 spu:590665 709 230 700 51.255 - 478 197 496 1.57e-164 - CXXC1, SPP1, CPS40; COMPASS component SPP1; K14960
AJAPscaffold149	687958	688234	peak_180	277	197	138	3.13E-10	4.16597	2.45E-06	intergenic	AJAP10905:AJAPscaffold149:662246-662794:+:-25910	5;GO:0003674,molecular_function molecular_function;GO:0005886,cellular_component plasma membrane;GO:0016020,cellular_component membrane;GO:0016021,cellular_component integral component of membrane;GO:0050773,biological_process regulation of dendrite development	NA	NA
AJAPscaffold986	364541	364817	peak_981	277	100	125	3.13E-10	4.16597	2.45E-06	intergenic	AJAP13307:AJAPscaffold986:371455-372783:-:8144	4;GO:0005515,molecular_function protein binding;GO:0007155,biological_process cell adhesion;GO:0050767,biological_process regulation of neurogenesis;GO:0062023,cellular_component collagen-containing extracellular matrix	NA	NA
AJAPscaffold419	249450	249721	peak_647	272	130	319	3.35E-10	2.7742	2.61E-06	intergenic	AJAP25500:AJAPscaffold419:256627-259442:+:7048	12;GO:0003824,molecular_function catalytic activity;GO:0003920,molecular_function GMP reductase activity;GO:0005829,cellular_component cytosol;GO:0006144,biological_process purine nucleobase metabolic process;GO:0006163,biological_process purine nucleotide metabolic process;GO:0009117,biological_process nucleotide metabolic process;GO:0009409,biological_process response to cold;GO:0016491,molecul…	NA	NA
AJAPscaffold2126	72902	73173	peak_352	272	189	160	3.40E-10	3.65929	2.64E-06	intergenic	AJAP17645:AJAPscaffold2126:43703-62228:-:-10863	16;GO:0005654,cellular_component nucleoplasm;GO:0005783,cellular_component endoplasmic reticulum;GO:0005789,cellular_component endoplasmic reticulum membrane;GO:0007275,biological_process multicellular organism development;GO:0007596,biological_process blood coagulation;GO:0016020,cellular_component membrane;GO:0016021,cellular_component integral component of membrane;GO:0030176,cellular_componen…	K23292	337 1 262 spu:582015 392 10 264 58.015 - 262 103 247 1.52e-77 - LNPK; endoplasmic reticulum junction formation protein lunapark; K23292
AJAPscaffold446	321298	321576	peak_668	279	77	128	3.44E-10	4.0363	2.67E-06	intergenic	AJAP22999:AJAPscaffold446:312245-313368:+:-9131	13;GO:0003824,molecular_function catalytic activity;GO:0004689,molecular_function phosphorylase kinase activity;GO:0005515,molecular_function protein binding;GO:0005516,molecular_function calmodulin binding;GO:0005829,cellular_component cytosol;GO:0005886,cellular_component plasma membrane;GO:0005964,cellular_component phosphorylase kinase complex;GO:0005975,biological_process carbohydrate metabo…	NA	NA
AJAPscaffold784	192227	192465	peak_892	239	90	133	3.44E-10	4.0363	2.67E-06	intergenic	AJAP04838:AJAPscaffold784:194855-197536:-:5221	28;GO:0005515,molecular_function protein binding;GO:0005886,cellular_component plasma membrane;GO:0005887,cellular_component integral component of plasma membrane;GO:0007155,biological_process cell adhesion;GO:0007158,biological_process neuron cell-cell adhesion;GO:0007612,biological_process learning;GO:0009986,cellular_component cell surface;GO:0014069,cellular_component postsynaptic density;GO:…	NA	NA
AJAPscaffold571	80743	81067	peak_757	325	126	187	3.57E-10	3.73721	2.76E-06	intergenic	AJAP01680:AJAPscaffold571:94675-95385:+:13807	NA	NA	NA
AJAPscaffold1412	31855	32123	peak_155	269	177	156	3.61E-10	3.92358	2.79E-06	intergenic	AJAP02594:AJAPscaffold1412:102847-104586:-:72556	32;GO:0000166,molecular_function nucleotide binding;GO:0000943,cellular_component retrotransposon nucleocapsid;GO:0003676,molecular_function nucleic acid binding;GO:0003677,molecular_function DNA binding;GO:0003723,molecular_function RNA binding;GO:0003824,molecular_function catalytic activity;GO:0003887,molecular_function DNA-directed DNA polymerase activity;GO:0003964,molecular_function RNA-dir…	NA	NA
AJAPscaffold457	320357	320719	peak_671	363	217	77	3.88E-10	5.00432	2.98E-06	intergenic	AJAP05182:AJAPscaffold457:293536-294448:-:-26126	6;GO:0003964,molecular_function RNA-directed DNA polymerase activity;GO:0005575,cellular_component cellular_component;GO:0006278,biological_process RNA-dependent DNA biosynthetic process;GO:0006313,biological_process transposition, DNA-mediated;GO:0016740,molecular_function transferase activity;GO:0016779,molecular_function nucleotidyltransferase activity	NA	NA
AJAPscaffold648	111081	111395	peak_830	315	205	86	3.88E-10	5.00432	2.98E-06	intergenic	AJAP10639:AJAPscaffold648:111971-113524:-:2240	2;GO:0005576,cellular_component extracellular region;GO:0043231,cellular_component intracellular membrane-bounded organelle	NA	NA
AJAPscaffold368	179805	180045	peak_600	241	145	157	3.93E-10	3.41597	3.01E-06	intergenic	AJAP17915:AJAPscaffold368:193348-195112:+:13399	12;GO:0004806,molecular_function triglyceride lipase activity;GO:0005576,cellular_component extracellular region;GO:0005615,cellular_component extracellular space;GO:0006629,biological_process lipid metabolic process;GO:0009791,biological_process post-embryonic development;GO:0016042,biological_process lipid catabolic process;GO:0016298,molecular_function lipase activity;GO:0016787,molecular_func…	NA	NA
AJAPscaffold274	388393	388639	peak_482	247	96	396	4.09E-10	2.47036	3.12E-06	intergenic	AJAP14828:AJAPscaffold274:347982-361886:-:-26603	NA	NA	NA
AJAPscaffold575	322286	322607	peak_759	322	105	130	4.21E-10	4.00215	3.20E-06	intergenic	AJAP09765:AJAPscaffold575:291315-301863:-:-20528	NA	NA	NA
AJAPscaffold933	211526	212074	peak_960	549	429	271	4.45E-10	3.70453	3.36E-06	intergenic	AJAP04024:AJAPscaffold933:214416-218655:+:2462	NA	NA	NA
AJAPscaffold178	382912	383159	peak_250	248	159	51	4.58E-10	5.54918	3.45E-06	AJAP23100:exon	AJAP23100:AJAPscaffold178:380990-383109:+:-2082	NA	NA	NA
AJAPscaffold48	462846	463260	peak_686	415	274	106	4.62E-10	4.63151	3.48E-06	intergenic	AJAP20827:AJAPscaffold48:468470-470877:+:5351	NA	NA	NA
AJAPscaffold979	105239	105591	peak_980	353	186	73	4.80E-10	5.13852	3.61E-06	intergenic	AJAP12283:AJAPscaffold979:86600-92849:+:-18826	19;GO:0000154,biological_process rRNA modification;GO:0000179,molecular_function rRNA (adenine-N6,N6-)-dimethyltransferase activity;GO:0003712,molecular_function transcription coregulator activity;GO:0003723,molecular_function RNA binding;GO:0005739,cellular_component mitochondrion;GO:0005759,cellular_component mitochondrial matrix;GO:0006351,biological_process transcription, DNA-templated;GO:000…	K17653	358 88 357 spu:589505 493 142 416 44.928 - 276 145 260 3.64e-81 - TFB2M; dimethyladenosine transferase 2, mitochondrial [EC:2.1.1.-]; K17653
AJAPscaffold2461	55416	55761	peak_432	346	139	135	4.97E-10	4.20289	3.71E-06	AJAP12603:intron	AJAP12603:AJAPscaffold2461:49623-65147:+:-5933	4;GO:0001755,biological_process neural crest cell migration;GO:0030100,biological_process regulation of endocytosis;GO:0090263,biological_process positive regulation of canonical Wnt signaling pathway;GO:1901546,biological_process regulation of synaptic vesicle lumen acidification	NA	NA
AJAPscaffold912	143431	143681	peak_951	251	125	59	5.52E-10	5.29836	4.09E-06	intergenic	AJAP20748:AJAPscaffold912:154392-163871:-:20317	NA	NA	NA
AJAPscaffold2513	56835	57100	peak_442	266	166	137	5.58E-10	4.06419	4.12E-06	intergenic	AJAP23469:AJAPscaffold2513:38325-41411:-:-15590	NA	NA	NA
AJAPscaffold171	68830	69089	peak_230	260	133	66	5.71E-10	5.49197	4.20E-06	intergenic	AJAP09668:AJAPscaffold171:125462-126101:-:57140	9;GO:0003674,molecular_function molecular_function;GO:0005044,molecular_function scavenger receptor activity;GO:0005829,cellular_component cytosol;GO:0005886,cellular_component plasma membrane;GO:0006898,biological_process receptor-mediated endocytosis;GO:0016020,cellular_component membrane;GO:0016021,cellular_component integral component of membrane;GO:0031410,cellular_component cytoplasmic vesi…	NA	NA
AJAPscaffold931	6783	7073	peak_958	291	242	269	6.53E-10	2.85601	4.72E-06	intergenic	AJAP08210:AJAPscaffold931:26119-29741:-:22718	NA	NA	NA
AJAPscaffold262	261188	261430	peak_459	243	167	54	6.65E-10	5.45222	4.80E-06	intergenic	AJAP29013:AJAPscaffold262:151588-155030:-:-106325	NA	NA	NA
AJAPscaffold753	256960	257469	peak_883	510	107	305	6.75E-10	3.41439	4.87E-06	intergenic	AJAP17872:AJAPscaffold753:247825-253645:+:-9243	NA	NA	NA
AJAPscaffold944	87048	87327	peak_964	280	196	221	6.75E-10	3.41439	4.87E-06	intergenic	AJAP02268:AJAPscaffold944:68822-77949:+:-18423	NA	NA	NA
AJAPscaffold420	686484	686869	peak_649	386	274	1664	7.05E-10	1.75953	5.07E-06	intergenic	AJAP24872:AJAPscaffold420:694966-700055:+:8209	15;GO:0001539,biological_process cilium or flagellum-dependent cell motility;GO:0003777,molecular_function microtubule motor activity;GO:0005524,molecular_function ATP binding;GO:0005858,cellular_component axonemal dynein complex;GO:0005929,cellular_component cilium;GO:0007018,biological_process microtubule-based movement;GO:0008569,molecular_function ATP-dependent microtubule motor activity, min…	NA	NA
AJAPscaffold1450	151330	151638	peak_169	309	158	185	7.60E-10	3.46965	5.43E-06	intergenic	AJAP25348:AJAPscaffold1450:131943-146702:+:-19546	NA	NA	NA
AJAPscaffold157	600135	600571	peak_208	437	56	86	8.62E-10	5.38502	6.09E-06	intergenic	AJAP21107:AJAPscaffold157:594059-594889:+:-6133	7;GO:0002089,biological_process lens morphogenesis in camera-type eye;GO:0003824,molecular_function catalytic activity;GO:0004356,molecular_function glutamate-ammonia ligase activity;GO:0005884,cellular_component actin filament;GO:0006542,biological_process glutamine biosynthetic process;GO:0006807,biological_process nitrogen compound metabolic process;GO:0030154,biological_process cell different…	NA	NA
AJAPscaffold2026	81855	82109	peak_323	255	87	61	8.62E-10	5.38502	6.09E-06	AJAP15744:intron	AJAP15744:AJAPscaffold2026:74528-83947:-:2007	1;GO:0010976,biological_process positive regulation of neuron projection development	K20175	491 131 336 spu:589141 1079 421 619 32.710 - 214 121 102 4.13e-21 - ANKRD27; ankyrin repeat domain-containing protein 27; K20175
AJAPscaffold2616	32849	33103	peak_458	255	129	66	8.66E-10	5.58847	6.12E-06	intergenic	AJAP02975:AJAPscaffold2616:39381-50739:+:6404	11;GO:0001522,biological_process pseudouridine synthesis;GO:0003723,molecular_function RNA binding;GO:0005515,molecular_function protein binding;GO:0005739,cellular_component mitochondrion;GO:0005759,cellular_component mitochondrial matrix;GO:0006397,biological_process mRNA processing;GO:0009451,biological_process RNA modification;GO:0009982,molecular_function pseudouridine synthase activity;GO:0…	NA	NA
AJAPscaffold309	262639	262878	peak_517	240	129	43	8.66E-10	5.58847	6.12E-06	intergenic	AJAP29743:AJAPscaffold309:314795-315301:-:52535	NA	NA	NA
AJAPscaffold65	319654	319951	peak_832	298	97	94	8.98E-10	4.81134	6.30E-06	intergenic	AJAP26245:AJAPscaffold65:304269-312418:+:-15483	14;GO:0003674,molecular_function molecular_function;GO:0005515,molecular_function protein binding;GO:0005783,cellular_component endoplasmic reticulum;GO:0005789,cellular_component endoplasmic reticulum membrane;GO:0006629,biological_process lipid metabolic process;GO:0016020,cellular_component membrane;GO:0016021,cellular_component integral component of membrane;GO:0016042,biological_process lipi…	K19365	394 14 248 spu:579277 467 30 264 47.234 - 235 124 240 3.96e-73 - BSCL2; seipin; K19365
AJAPscaffold2100	78958	79235	peak_344	278	119	139	9.15E-10	3.59861	6.39E-06	intergenic	AJAP15764:AJAPscaffold2100:69544-71439:-:-7638	1;GO:0030587,biological_process sorocarp development	NA	NA
AJAPscaffold850	275499	275924	peak_919	426	178	216	9.15E-10	3.59861	6.39E-06	intergenic	AJAP04954:AJAPscaffold850:223488-234710:+:-52190	8;GO:0003682,molecular_function chromatin binding;GO:0005509,molecular_function calcium ion binding;GO:0005576,cellular_component extracellular region;GO:0005615,cellular_component extracellular space;GO:0005737,cellular_component cytoplasm;GO:0007155,biological_process cell adhesion;GO:0008150,biological_process biological_process;GO:0016020,cellular_component membrane	NA	NA
AJAPscaffold564	352544	352864	peak_736	321	47	105	9.45E-10	4.48177	6.57E-06	AJAP20511:intron	AJAP20511:AJAPscaffold564:347533-359011:+:-5059	6;GO:0005739,cellular_component mitochondrion;GO:0008104,biological_process protein localization;GO:0030098,biological_process lymphocyte differentiation;GO:0030099,biological_process myeloid cell differentiation;GO:0048821,biological_process erythrocyte development;GO:0051018,molecular_function protein kinase A binding	K16526	385 7 371 spu:577244 748 355 730 61.214 - 379 130 474 6.32e-161 - AKAP10; A-kinase anchor protein 10; K16526
AJAPscaffold1978	149608	149850	peak_312	243	156	154	1.01E-09	3.75986	6.94E-06	intergenic	AJAP09262:AJAPscaffold1978:144749-145270:-:-4494	NA	NA	NA
AJAPscaffold2819	9810	10070	peak_493	261	189	126	1.01E-09	3.85664	6.96E-06	intergenic	AJAP04843:AJAPscaffold2819:582-1112:-:-8887	NA	NA	NA
AJAPscaffold225	408535	409363	peak_388	829	606	700	1.02E-09	2.6809	7.01E-06	intergenic	AJAP09030:AJAPscaffold225:412536-414978:+:3396	6;GO:0005515,molecular_function protein binding;GO:0005634,cellular_component nucleus;GO:0005654,cellular_component nucleoplasm;GO:0006351,biological_process transcription, DNA-templated;GO:0006355,biological_process regulation of transcription, DNA-templated;GO:0016592,cellular_component mediator complex	K15142	168 6 162 xla:447120 186 18 175 42.331 - 163 83 113 2.46e-30 - MED29; mediator of RNA polymerase II transcription subunit 29; K15142
AJAPscaffold1963	65673	65951	peak_309	279	130	227	1.11E-09	3.11297	7.60E-06	intergenic	AJAP27968:AJAPscaffold1963:47920-48456:-:-17347	NA	NA	NA
AJAPscaffold409	79452	79780	peak_640	329	132	76	1.18E-09	4.9238	8.00E-06	intergenic	AJAP28210:AJAPscaffold409:50576-51349:+:-29009	NA	NA	NA
AJAPscaffold1318	43475	43785	peak_125	311	148	96	1.22E-09	4.2898	8.24E-06	intergenic	AJAP21143:AJAPscaffold1318:46412-47653:-:4032	5;GO:0006508,biological_process proteolysis;GO:0008233,molecular_function peptidase activity;GO:0009986,cellular_component cell surface;GO:0010952,biological_process positive regulation of peptidase activity;GO:0016504,molecular_function peptidase activator activity	NA	NA
AJAPscaffold2057	121873	122370	peak_330	498	228	140	1.35E-09	4.40851	9.01E-06	AJAP07020:exon	AJAP07020:AJAPscaffold2057:121451-124087:-:1988	14;GO:0003824,molecular_function catalytic activity;GO:0003964,molecular_function RNA-directed DNA polymerase activity;GO:0004518,molecular_function nuclease activity;GO:0004519,molecular_function endonuclease activity;GO:0006310,biological_process DNA recombination;GO:0008152,biological_process metabolic process;GO:0009036,molecular_function type II site-specific deoxyribonuclease activity;GO:00…	NA	NA
AJAPscaffold2401	57850	58096	peak_423	247	94	60	1.36E-09	5.26812	9.07E-06	intergenic	AJAP11441:AJAPscaffold2401:37597-45602:+:-20348	NA	NA	NA
AJAPscaffold1036	79015	79304	peak_18	290	138	79	1.38E-09	4.55201	9.26E-06	intergenic	AJAP02265:AJAPscaffold1036:82252-83100:+:3100	NA	NA	NA
AJAPscaffold438	367832	368120	peak_661	289	182	91	1.38E-09	4.55201	9.26E-06	intergenic	AJAP18880:AJAPscaffold438:372347-374510:+:4334	21;GO:0001867,biological_process complement activation, lectin pathway;GO:0002376,biological_process immune system process;GO:0003823,molecular_function antigen binding;GO:0004252,molecular_function serine-type endopeptidase activity;GO:0005515,molecular_function protein binding;GO:0005576,cellular_component extracellular region;GO:0005581,cellular_component collagen trimer;GO:0006508,biological_…	NA	NA
AJAPscaffold753	227536	227783	peak_882	248	93	88	1.38E-09	4.55201	9.26E-06	intergenic	AJAP18708:AJAPscaffold753:244075-245895:-:18268	NA	NA	NA
AJAPscaffold432	188780	189239	peak_657	460	297	2061	1.42E-09	1.67749	9.45E-06	intergenic	AJAP03468:AJAPscaffold432:153149-168660:+:-35929	9;GO:0001889,biological_process liver development;GO:0005509,molecular_function calcium ion binding;GO:0005515,molecular_function protein binding;GO:0005783,cellular_component endoplasmic reticulum;GO:0006491,biological_process N-glycan processing;GO:0010508,biological_process positive regulation of autophagy;GO:0016301,molecular_function kinase activity;GO:0016310,biological_process phosphorylat…	K08288	PRKCSH; protein kinase C substrate 80K-H; K08288
AJAPscaffold863	55871	56135	peak_935	265	110	97	1.44E-09	4.12901	9.56E-06	intergenic	AJAP20777:AJAPscaffold863:52685-53473:-:-2508	NA	NA	NA
AJAPscaffold18	172989	173542	peak_252	554	493	274	1.44E-09	3.5331	9.56E-06	intergenic	AJAP03105:AJAPscaffold18:95936-118751:-:-54731	33;GO:0001837,biological_process epithelial to mesenchymal transition;GO:0005515,molecular_function protein binding;GO:0005737,cellular_component cytoplasm;GO:0005856,cellular_component cytoskeleton;GO:0005886,cellular_component plasma membrane;GO:0005913,cellular_component cell-cell adherens junction;GO:0008013,molecular_function beta-catenin binding;GO:0008092,molecular_function cytoskeletal pr…	NA	NA
AJAPscaffold2357	42764	43029	peak_410	266	148	54	1.45E-09	5.05815	9.60E-06	intergenic	AJAP15132:AJAPscaffold2357:44112-44888:-:1978	5;GO:0003964,molecular_function RNA-directed DNA polymerase activity;GO:0004519,molecular_function endonuclease activity;GO:0005515,molecular_function protein binding;GO:0006278,biological_process RNA-dependent DNA biosynthetic process;GO:0090305,biological_process nucleic acid phosphodiester bond hydrolysis	NA	NA
AJAPscaffold231	338794	339165	peak_403	372	154	78	1.45E-09	5.05677	9.65E-06	AJAP03047:intron	AJAP03047:AJAPscaffold231:338601-353565:+:-348	NA	NA	NA
AJAPscaffold670	181749	182016	peak_839	268	158	77	1.45E-09	5.05677	9.65E-06	AJAP04938:Promoter	AJAP04938:AJAPscaffold670:175146-181542:-:-365	NA	NA	NA
AJAPscaffold841	339434	340242	peak_913	809	186	129	1.45E-09	5.05677	9.65E-06	AJAP10015:intron	AJAP10015:AJAPscaffold841:326156-349411:-:9793	5;GO:0003674,molecular_function molecular_function;GO:0005737,cellular_component cytoplasm;GO:0006914,biological_process autophagy;GO:0032456,biological_process endocytic recycling;GO:0097352,biological_process autophagosome maturation	NA	NA
AJAPscaffold313	354446	355079	peak_535	634	106	833	1.49E-09	2.36577	9.85E-06	intergenic	AJAP25989:AJAPscaffold313:355884-356495:-:1945	NA	NA	NA
AJAPscaffold270	1184630	1184872	peak_472	243	138	151	1.55E-09	3.60373	1.02E-05	AJAP24356:intron	AJAP24356:AJAPscaffold270:1174115-1200393:+:-10654	7;GO:0003723,molecular_function RNA binding;GO:0005515,molecular_function protein binding;GO:0005634,cellular_component nucleus;GO:0005654,cellular_component nucleoplasm;GO:0005694,cellular_component chromosome;GO:0006351,biological_process transcription, DNA-templated;GO:0006355,biological_process regulation of transcription, DNA-templated	K21873	1277 87 517 spu:755431 1440 38 496 33.619 - 467 266 253 2.11e-66 - FAM208A; protein TASOR; K21873
AJAPscaffold1219	170548	170807	peak_108	260	181	127	1.59E-09	3.99238	1.04E-05	AJAP20744:intron	AJAP20744:AJAPscaffold1219:163902-179528:+:-6828	NA	NA	NA
AJAPscaffold149	670821	671075	peak_179	255	178	116	1.59E-09	3.99238	1.04E-05	intergenic	AJAP10905:AJAPscaffold149:662246-662794:+:-8754	5;GO:0003674,molecular_function molecular_function;GO:0005886,cellular_component plasma membrane;GO:0016020,cellular_component membrane;GO:0016021,cellular_component integral component of membrane;GO:0050773,biological_process regulation of dendrite development	NA	NA
AJAPscaffold313	414718	415263	peak_544	546	457	418	1.58E-09	2.77436	1.04E-05	intergenic	AJAP05253:AJAPscaffold313:404971-406203:-:-8972	NA	NA	NA
AJAPscaffold1555	1169	1440	peak_195	272	155	55	1.69E-09	5.4117	1.09E-05	intergenic	AJAP12618:AJAPscaffold1555:4959-5717:-:4395	13;GO:0004175,molecular_function endopeptidase activity;GO:0005634,cellular_component nucleus;GO:0006508,biological_process proteolysis;GO:0008233,molecular_function peptidase activity;GO:0008234,molecular_function cysteine-type peptidase activity;GO:0009909,biological_process regulation of flower development;GO:0009911,biological_process positive regulation of flower development;GO:0016020,cellu…	NA	NA
AJAPscaffold287	82613	82888	peak_499	276	110	58	1.69E-09	5.4117	1.09E-05	AJAP02578:Promoter	AJAP02578:AJAPscaffold287:84457-86401:+:1735	NA	NA	NA
AJAPscaffold892	163387	163658	peak_945	272	98	53	1.69E-09	5.4117	1.09E-05	intergenic	AJAP29286:AJAPscaffold892:140776-142356:+:-22710	NA	NA	NA
AJAPscaffold293	79996	80250	peak_506	255	189	118	1.67E-09	3.87485	1.09E-05	intergenic	AJAP11319:AJAPscaffold293:46566-60722:-:-19463	18;GO:0005886,cellular_component plasma membrane;GO:0007275,biological_process multicellular organism development;GO:0007399,biological_process nervous system development;GO:0007411,biological_process axon guidance;GO:0007427,biological_process epithelial cell migration, open tracheal system;GO:0007517,biological_process muscle organ development;GO:0008045,biological_process motor neuron axon gui…	K16336	301 185 300 spu:576447 208 82 208 49.219 - 128 52 86.7 2.54e-18 - SDC2, CD362; syndecan 2; K16336
AJAPscaffold102	671485	671742	peak_12	258	97	167	1.75E-09	3.3576	1.13E-05	AJAP22663:exon	AJAP22663:AJAPscaffold102:671260-672276:+:-323	6;GO:0003964,molecular_function RNA-directed DNA polymerase activity;GO:0005575,cellular_component cellular_component;GO:0006278,biological_process RNA-dependent DNA biosynthetic process;GO:0006313,biological_process transposition, DNA-mediated;GO:0016740,molecular_function transferase activity;GO:0016779,molecular_function nucleotidyltransferase activity	NA	NA
AJAPscaffold1504	78324	78581	peak_188	258	211	741	1.79E-09	2.12011	1.15E-05	intergenic	AJAP09597:AJAPscaffold1504:42102-46000:+:-36434	NA	NA	NA
AJAPscaffold190	454880	455161	peak_278	282	189	580	1.84E-09	2.22147	1.18E-05	intergenic	AJAP29480:AJAPscaffold190:422021-438088:-:-16981	NA	NA	NA
AJAPscaffold1925	80316	80553	peak_299	238	139	92	1.87E-09	4.34141	1.20E-05	intergenic	AJAP26266:AJAPscaffold1925:74528-75979:+:-5928	NA	NA	NA
AJAPscaffold1117	186996	187591	peak_59	596	466	261	1.99E-09	3.41091	1.27E-05	AJAP17853:intron	AJAP17853:AJAPscaffold1117:174104-207088:+:-13359	5;GO:0005829,cellular_component cytosol;GO:0005886,cellular_component plasma membrane;GO:0005925,cellular_component focal adhesion;GO:0007155,biological_process cell adhesion;GO:0045296,molecular_function cadherin binding	NA	NA
AJAPscaffold704	1546	1836	peak_855	291	120	59	2.08E-09	5.35614	1.31E-05	intergenic	AJAP20027:AJAPscaffold704:7628-25455:-:23791	4;GO:0005886,cellular_component plasma membrane;GO:0015629,cellular_component actin cytoskeleton;GO:0016020,cellular_component membrane;GO:0016021,cellular_component integral component of membrane	K21989	620 5 619 spu:580854 800 192 799 67.585 - 617 189 865 0.0 - TMEM63; calcium permeable stress-gated cation channel; K21989
AJAPscaffold337	151120	151380	peak_564	261	127	121	2.28E-09	4.16699	1.43E-05	intergenic	AJAP25295:AJAPscaffold337:165554-171291:-:20046	28;GO:0005102,molecular_function signaling receptor binding;GO:0005515,molecular_function protein binding;GO:0005737,cellular_component cytoplasm;GO:0005739,cellular_component mitochondrion;GO:0005743,cellular_component mitochondrial inner membrane;GO:0005758,cellular_component mitochondrial intermembrane space;GO:0005856,cellular_component cytoskeleton;GO:0005886,cellular_component plasma membra…	NA	NA
AJAPscaffold864	136943	137295	peak_937	353	276	83	2.31E-09	5.13197	1.44E-05	AJAP14266:intron	AJAP14266:AJAPscaffold864:125756-185716:+:-11464	1;GO:0098793,cellular_component presynapse	NA	NA
AJAPscaffold860	269175	269568	peak_929	394	210	214	2.62E-09	3.30425	1.62E-05	intergenic	AJAP27036:AJAPscaffold860:248192-249813:+:-21194	NA	NA	NA
AJAPscaffold688	176116	176366	peak_850	251	143	279	2.70E-09	2.76093	1.66E-05	intergenic	AJAP13111:AJAPscaffold688:164539-166238:+:-11721	15;GO:0005515,molecular_function protein binding;GO:0005739,cellular_component mitochondrion;GO:0005741,cellular_component mitochondrial outer membrane;GO:0006584,biological_process catecholamine metabolic process;GO:0008131,molecular_function primary amine oxidase activity;GO:0016020,cellular_component membrane;GO:0016021,cellular_component integral component of membrane;GO:0016491,molecular_fun…	NA	NA
AJAPscaffold1890	19402	19644	peak_263	243	151	76	2.72E-09	4.7263	1.67E-05	intergenic	AJAP21489:AJAPscaffold1890:22852-26442:-:6891	NA	NA	NA
AJAPscaffold1126	186701	186946	peak_61	246	185	127	2.76E-09	3.89485	1.69E-05	intergenic	AJAP04961:AJAPscaffold1126:135521-151052:-:-35834	9;GO:0001654,biological_process eye development;GO:0004252,molecular_function serine-type endopeptidase activity;GO:0006508,biological_process proteolysis;GO:0007420,biological_process brain development;GO:0008233,molecular_function peptidase activity;GO:0008236,molecular_function serine-type peptidase activity;GO:0016787,molecular_function hydrolase activity;GO:0043009,biological_process chordat…	NA	NA
AJAPscaffold669	59065	59319	peak_838	255	149	89	2.81E-09	4.39993	1.71E-05	intergenic	AJAP25901:AJAPscaffold669:25110-25797:-:-33417	NA	NA	NA
AJAPscaffold818	276289	276530	peak_901	242	147	128	2.81E-09	3.78665	1.71E-05	intergenic	AJAP28236:AJAPscaffold818:262151-262804:-:-13632	NA	NA	NA
AJAPscaffold511	390620	390888	peak_706	269	173	217	3.31E-09	3.09388	1.99E-05	intergenic	AJAP16715:AJAPscaffold511:351784-352284:+:-39010	NA	NA	NA
AJAPscaffold860	273688	274198	peak_931	511	185	224	3.42E-09	3.40898	2.05E-05	intergenic	AJAP05348:AJAPscaffold860:294847-296285:+:20975	20;GO:0000122,biological_process negative regulation of transcription by RNA polymerase II;GO:0003700,molecular_function DNA-binding transcription factor activity;GO:0003824,molecular_function catalytic activity;GO:0004745,molecular_function retinol dehydrogenase activity;GO:0005634,cellular_component nucleus;GO:0005783,cellular_component endoplasmic reticulum;GO:0005789,cellular_component endopl…	NA	NA
AJAPscaffold158	372564	372820	peak_210	257	150	71	3.57E-09	4.83625	2.13E-05	AJAP07286:intron	AJAP07286:AJAPscaffold158:363389-376224:+:-9326	6;GO:0000166,molecular_function nucleotide binding;GO:0009166,biological_process nucleotide catabolic process;GO:0016020,cellular_component membrane;GO:0016021,cellular_component integral component of membrane;GO:0016311,biological_process dephosphorylation;GO:0016787,molecular_function hydrolase activity	NA	NA
AJAPscaffold28	832551	832955	peak_491	405	231	221	3.88E-09	3.25256	2.28E-05	intergenic	AJAP18001:AJAPscaffold28:835538-844802:-:12022	NA	NA	NA
AJAPscaffold231	337081	337381	peak_402	301	178	88	4.15E-09	4.46683	2.43E-05	AJAP03047:Promoter;AJAP09544:intron	AJAP03047:AJAPscaffold231:338601-353565:+:1343	NA	NA	NA
AJAPscaffold671	500523	500834	peak_841	312	114	91	4.15E-09	4.46683	2.43E-05	intergenic	AJAP07079:AJAPscaffold671:514761-517465:+:14125	NA	NA	NA
AJAPscaffold191	597458	597703	peak_298	246	73	57	4.41E-09	4.96721	2.55E-05	AJAP10231:intron	AJAP10231:AJAPscaffold191:587053-602611:+:-10479	6;GO:0006869,biological_process lipid transport;GO:0007286,biological_process spermatid development;GO:0008289,molecular_function lipid binding;GO:0015485,molecular_function cholesterol binding;GO:0016020,cellular_component membrane;GO:0097440,cellular_component apical dendrite	K20456	507 9 503 ame:408952 818 316 818 51.468 - 511 224 510 4.87e-172 - OSBP; oxysterol-binding protein 1; K20456
AJAPscaffold1419	160249	160600	peak_157	352	124	64	4.49E-09	5.15306	2.58E-05	intergenic	AJAP09033:AJAPscaffold1419:117128-128230:-:-32143	17;GO:0002376,biological_process immune system process;GO:0003677,molecular_function DNA binding;GO:0003899,molecular_function DNA-directed 5'-3' RNA polymerase activity;GO:0005634,cellular_component nucleus;GO:0005654,cellular_component nucleoplasm;GO:0005666,cellular_component RNA polymerase III complex;GO:0005829,cellular_component cytosol;GO:0006351,biological_process transcription, DNA-templ…	NA	NA
AJAPscaffold235	302163	302637	peak_408	475	342	155	4.47E-09	3.61525	2.58E-05	intergenic	AJAP15175:AJAPscaffold235:290024-292148:-:-10357	10;GO:0005308,molecular_function creatine transmembrane transporter activity;GO:0005886,cellular_component plasma membrane;GO:0005887,cellular_component integral component of plasma membrane;GO:0008028,molecular_function monocarboxylic acid transmembrane transporter activity;GO:0015293,molecular_function symporter activity;GO:0015718,biological_process monocarboxylic acid transport;GO:0015881,bio…	NA	NA
AJAPscaffold918	11730	12004	peak_954	275	161	128	4.47E-09	3.61525	2.58E-05	intergenic	AJAP14260:AJAPscaffold918:27175-28924:+:15285	NA	NA	NA
AJAPscaffold274	466397	467458	peak_488	1062	395	1122	4.49E-09	2.36998	2.58E-05	intergenic	AJAP02351:AJAPscaffold274:467994-475067:-:8277	16;GO:0000027,biological_process ribosomal large subunit assembly;GO:0000049,molecular_function tRNA binding;GO:0002181,biological_process cytoplasmic translation;GO:0003729,molecular_function mRNA binding;GO:0003735,molecular_function structural constituent of ribosome;GO:0005622,cellular_component intracellular;GO:0005737,cellular_component cytoplasm;GO:0005783,cellular_component endoplasmic re…	K02934	RP-L6e, RPL6; large subunit ribosomal protein L6e; K02934
AJAPscaffold167	68062	68366	peak_224	305	134	110	4.53E-09	3.91689	2.60E-05	intergenic	AJAP03696:AJAPscaffold167:67537-68052:+:-660	NA	NA	NA
AJAPscaffold287	499735	499992	peak_501	258	137	107	4.53E-09	3.91689	2.60E-05	intergenic	AJAP06608:AJAPscaffold287:435119-436769:-:-63103	NA	NA	NA
AJAPscaffold469	265263	265502	peak_677	240	62	117	4.53E-09	3.91689	2.60E-05	AJAP26315:intron	AJAP26315:AJAPscaffold469:255295-271346:+:-10031	8;GO:0000166,molecular_function nucleotide binding;GO:0005524,molecular_function ATP binding;GO:0005739,cellular_component mitochondrion;GO:0008817,molecular_function cob(I)yrinic acid a,c-diamide adenosyltransferase activity;GO:0009235,biological_process cobalamin metabolic process;GO:0009236,biological_process cobalamin biosynthetic process;GO:0016740,molecular_function transferase activity;GO:…	K00798	MMAB, pduO; cob(I)alamin adenosyltransferase [EC:2.5.1.17]; K00798
AJAPscaffold1855	49301	49718	peak_260	418	225	334	4.60E-09	2.74696	2.64E-05	intergenic	AJAP10232:AJAPscaffold1855:24982-25560:+:-24545	NA	NA	NA
AJAPscaffold234	819550	819853	peak_406	304	101	57	4.98E-09	5.12584	2.82E-05	intergenic	AJAP17555:AJAPscaffold234:703679-811509:-:-8142	NA	NA	NA
AJAPscaffold235	785719	785965	peak_409	247	129	49	4.98E-09	5.12584	2.82E-05	AJAP23851:exon	AJAP23851:AJAPscaffold235:785466-786209:-:363	NA	NA	NA
AJAPscaffold274	381097	382256	peak_479	1160	160	1292	5.46E-09	2.24884	3.06E-05	intergenic	AJAP14828:AJAPscaffold274:347982-361886:-:-19371	NA	NA	NA
AJAPscaffold359	352983	353364	peak_596	382	177	177	5.87E-09	3.40692	3.27E-05	AJAP28063:intron	AJAP28063:AJAPscaffold359:351049-363628:+:-2112	54;GO:0005254,molecular_function chloride channel activity;GO:0005452,molecular_function inorganic anion exchanger activity;GO:0005783,cellular_component endoplasmic reticulum;GO:0005886,cellular_component plasma membrane;GO:0005887,cellular_component integral component of plasma membrane;GO:0006811,biological_process ion transport;GO:0006820,biological_process anion transport;GO:0006821,biologic…	NA	NA
AJAPscaffold10	657890	658157	peak_3	268	146	81	5.95E-09	4.54404	3.30E-05	intergenic	AJAP27185:AJAPscaffold10:677193-686568:+:19158	7;GO:0005216,molecular_function ion channel activity;GO:0006811,biological_process ion transport;GO:0009408,biological_process response to heat;GO:0016020,cellular_component membrane;GO:0016021,cellular_component integral component of membrane;GO:0034220,biological_process ion transmembrane transport;GO:0055085,biological_process transmembrane transport	NA	NA
AJAPscaffold2155	10655	10914	peak_353	260	162	74	5.95E-09	4.54404	3.30E-05	intergenic	AJAP29186:AJAPscaffold2155:26421-30171:+:15605	15;GO:0001654,biological_process eye development;GO:0001725,cellular_component stress fiber;GO:0002244,biological_process hematopoietic progenitor cell differentiation;GO:0003382,biological_process epithelial cell morphogenesis;GO:0005096,molecular_function GTPase activator activity;GO:0005615,cellular_component extracellular space;GO:0005886,cellular_component plasma membrane;GO:0007010,biologic…	NA	NA
AJAPscaffold49	312158	312547	peak_688	390	83	79	5.95E-09	4.54404	3.30E-05	intergenic	AJAP19100:AJAPscaffold49:281318-284020:-:-28221	18;GO:0004888,molecular_function transmembrane signaling receptor activity;GO:0004890,molecular_function GABA-A receptor activity;GO:0005216,molecular_function ion channel activity;GO:0005230,molecular_function extracellular ligand-gated ion channel activity;GO:0005254,molecular_function chloride channel activity;GO:0005886,cellular_component plasma membrane;GO:0006811,biological_process ion tran…	NA	NA
AJAPscaffold602	29576	29973	peak_789	398	300	76	5.95E-09	4.54404	3.30E-05	intergenic	AJAP12879:AJAPscaffold602:84788-88440:+:54913	16;GO:0005328,molecular_function neurotransmitter:sodium symporter activity;GO:0005886,cellular_component plasma membrane;GO:0005887,cellular_component integral component of plasma membrane;GO:0006836,biological_process neurotransmitter transport;GO:0015187,molecular_function glycine transmembrane transporter activity;GO:0015293,molecular_function symporter activity;GO:0015375,molecular_function …	NA	NA
AJAPscaffold338	602664	602948	peak_566	285	238	3805	6.09E-09	1.42189	3.36E-05	intergenic	AJAP16299:AJAPscaffold338:587808-588104:+:-15095	22;GO:0003676,molecular_function nucleic acid binding;GO:0003677,molecular_function DNA binding;GO:0003723,molecular_function RNA binding;GO:0003824,molecular_function catalytic activity;GO:0003887,molecular_function DNA-directed DNA polymerase activity;GO:0003964,molecular_function RNA-directed DNA polymerase activity;GO:0004190,molecular_function aspartic-type endopeptidase activity;GO:0004518,…	NA	NA
AJAPscaffold1037	160972	161619	peak_21	648	427	511	6.12E-09	2.72001	3.37E-05	intergenic	AJAP29473:AJAPscaffold1037:140387-141142:-:-20257	6;GO:0003964,molecular_function RNA-directed DNA polymerase activity;GO:0005575,cellular_component cellular_component;GO:0006278,biological_process RNA-dependent DNA biosynthetic process;GO:0006313,biological_process transposition, DNA-mediated;GO:0016740,molecular_function transferase activity;GO:0016779,molecular_function nucleotidyltransferase activity	NA	NA
AJAPscaffold2175	19961	20333	peak_360	373	70	310	6.12E-09	2.72001	3.37E-05	intergenic	AJAP05902:AJAPscaffold2175:7698-14298:-:-5733	17;GO:0000139,cellular_component Golgi membrane;GO:0004653,molecular_function polypeptide N-acetylgalactosaminyltransferase activity;GO:0005112,molecular_function Notch binding;GO:0005794,cellular_component Golgi apparatus;GO:0006486,biological_process protein glycosylation;GO:0007219,biological_process Notch signaling pathway;GO:0007220,biological_process Notch receptor processing;GO:0007368,bio…	NA	NA
AJAPscaffold156	454090	454392	peak_202	303	99	346	6.38E-09	2.64817	3.51E-05	intergenic	AJAP07130:AJAPscaffold156:449159-450962:+:-5031	NA	NA	NA
AJAPscaffold654	209460	209958	peak_833	499	285	14440	6.50E-09	1.22511	3.56E-05	AJAP12793:exon;AJAP20130:Promoter;AJAP25590:Promoter	AJAP25590:AJAPscaffold654:210890-211540:+:1146	NA	NA	NA
AJAPscaffold331	454957	455278	peak_561	322	128	103	6.62E-09	4.08552	3.62E-05	intergenic	AJAP23756:AJAPscaffold331:462040-470794:+:6956	NA	NA	NA
AJAPscaffold51	268470	268753	peak_704	284	207	89	6.62E-09	4.08552	3.62E-05	intergenic	AJAP00770:AJAPscaffold51:276120-278977:+:7444	NA	NA	NA
AJAPscaffold337	685254	685539	peak_565	286	237	195	6.91E-09	3.11719	3.75E-05	intergenic	AJAP19593:AJAPscaffold337:643084-648480:-:-37011	2;GO:0005618,cellular_component cell wall;GO:0008150,biological_process biological_process	NA	NA
AJAPscaffold722	521330	521741	peak_864	412	221	233	6.91E-09	3.11719	3.75E-05	intergenic	AJAP27792:AJAPscaffold722:386113-387324:-:-134227	1;GO:0046983,molecular_function protein dimerization activity	K00558	DNMT1, dcm; DNA (cytosine-5)-methyltransferase 1 [EC:2.1.1.37]; K00558
AJAPscaffold432	30663	31109	peak_656	447	411	94	7.33E-09	4.49584	3.96E-05	AJAP26664:intron	AJAP26664:AJAPscaffold432:23451-34185:-:3113	NA	NA	NA
AJAPscaffold340	401388	401669	peak_570	282	89	103	7.39E-09	3.94133	3.99E-05	intergenic	AJAP09790:AJAPscaffold340:405363-414130:+:3887	20;GO:0003674,molecular_function molecular_function;GO:0005791,cellular_component rough endoplasmic reticulum;GO:0005856,cellular_component cytoskeleton;GO:0005886,cellular_component plasma membrane;GO:0005887,cellular_component integral component of plasma membrane;GO:0006865,biological_process amino acid transport;GO:0006979,biological_process response to oxidative stress;GO:0007420,biological_…	NA	NA
AJAPscaffold860	173911	174162	peak_927	252	99	116	7.39E-09	3.94133	3.99E-05	AJAP03005:intron	AJAP03005:AJAPscaffold860:2714-222987:-:48979	NA	NA	NA
AJAPscaffold835	40058	40334	peak_908	277	163	67	7.56E-09	4.83117	4.06E-05	AJAP08833:intron	AJAP08833:AJAPscaffold835:11005-107796:-:67577	37;GO:0001822,biological_process kidney development;GO:0003824,molecular_function catalytic activity;GO:0003854,molecular_function 3-beta-hydroxy-delta5-steroid dehydrogenase activity;GO:0004957,molecular_function prostaglandin E receptor activity;GO:0005615,cellular_component extracellular space;GO:0005654,cellular_component nucleoplasm;GO:0005737,cellular_component cytoplasm;GO:0005829,cellular…	K00069	HPGD; 15-hydroxyprostaglandin dehydrogenase (NAD) [EC:1.1.1.141]; K00069
AJAPscaffold565	203774	204023	peak_738	250	117	55	7.58E-09	4.654	4.07E-05	AJAP01676:intron	AJAP01676:AJAPscaffold565:140361-242853:-:38964	1;GO:0005515,molecular_function protein binding	NA	NA
AJAPscaffold468	286933	287224	peak_676	292	78	123	7.57E-09	3.62177	4.07E-05	intergenic	AJAP25262:AJAPscaffold468:275964-279942:-:-7069	1;GO:0005509,molecular_function calcium ion binding	NA	NA
AJAPscaffold11	706551	706793	peak_50	243	96	105	7.77E-09	3.8188	4.16E-05	AJAP25425:intron	AJAP25425:AJAPscaffold11:694580-727411:+:-12068	14;GO:0000166,molecular_function nucleotide binding;GO:0004672,molecular_function protein kinase activity;GO:0004674,molecular_function protein serine/threonine kinase activity;GO:0004693,molecular_function cyclin-dependent protein serine/threonine kinase activity;GO:0005524,molecular_function ATP binding;GO:0005634,cellular_component nucleus;GO:0005737,cellular_component cytoplasm;GO:0006468,bio…	K08824	CDKL; cyclin-dependent kinase-like [EC:2.7.11.22]; K08824
AJAPscaffold313	302326	302892	peak_523	567	498	351	7.78E-09	3.29329	4.16E-05	AJAP15572:Promoter	AJAP15572:AJAPscaffold313:304365-304871:+:1542	NA	NA	NA
AJAPscaffold977	229608	229900	peak_977	293	96	180	7.78E-09	3.29329	4.16E-05	intergenic	AJAP28814:AJAPscaffold977:208133-224618:+:-21572	15;GO:0001650,cellular_component fibrillar center;GO:0005634,cellular_component nucleus;GO:0005654,cellular_component nucleoplasm;GO:0005737,cellular_component cytoplasm;GO:0005829,cellular_component cytosol;GO:0008652,biological_process cellular amino acid biosynthetic process;GO:0009086,biological_process methionine biosynthetic process;GO:0016853,molecular_function isomerase activity;GO:001928…	K08963	376 8 358 lcm:102357187 357 1 352 61.190 - 353 134 449 1.22e-156 - mtnA; methylthioribose-1-phosphate isomerase [EC:5.3.1.23]; K08963
AJAPscaffold216	692733	693115	peak_356	383	211	150	7.81E-09	3.7134	4.17E-05	AJAP30220:exon	AJAP30220:AJAPscaffold216:691498-693474:-:532	NA	NA	NA
AJAPscaffold2284	20111	20354	peak_397	244	62	106	7.81E-09	3.7134	4.17E-05	intergenic	AJAP16681:AJAPscaffold2284:65113-74270:-:54099	12;GO:0005229,molecular_function intracellular calcium activated chloride channel activity;GO:0005886,cellular_component plasma membrane;GO:0005887,cellular_component integral component of plasma membrane;GO:0006508,biological_process proteolysis;GO:0006811,biological_process ion transport;GO:0006821,biological_process chloride transport;GO:0008233,molecular_function peptidase activity;GO:0008237…	NA	NA
AJAPscaffold1823	58216	58760	peak_256	545	437	74	8.12E-09	5.1893	4.32E-05	AJAP01125:exon;AJAP22656:Promoter	AJAP01125:AJAPscaffold1823:58015-58818:-:167	4;GO:0003676,molecular_function nucleic acid binding;GO:0003723,molecular_function RNA binding;GO:0008270,molecular_function zinc ion binding;GO:0046872,molecular_function metal ion binding	NA	NA
AJAPscaffold916	144162	144401	peak_953	240	129	42	8.12E-09	5.1893	4.32E-05	AJAP11877:exon	AJAP11877:AJAPscaffold916:141966-146017:-:1728	NA	NA	NA
AJAPscaffold99	2028816	2029088	peak_983	273	183	52	8.12E-09	5.1893	4.32E-05	AJAP07938:exon	AJAP07938:AJAPscaffold99:2028486-2029205:-:208	NA	NA	NA
AJAPscaffold1212	162869	163111	peak_105	243	129	69	8.23E-09	4.63416	4.32E-05	intergenic	AJAP29383:AJAPscaffold1212:207772-220171:-:57175	NA	NA	NA
AJAPscaffold274	389630	390500	peak_483	871	169	939	8.23E-09	2.38962	4.32E-05	intergenic	AJAP14828:AJAPscaffold274:347982-361886:-:-27913	NA	NA	NA
AJAPscaffold1273	437224	437782	peak_119	559	91	140	8.37E-09	4.31243	4.37E-05	intergenic	AJAP04520:AJAPscaffold1273:421563-426423:-:-10892	9;GO:0000166,molecular_function nucleotide binding;GO:0004788,molecular_function thiamine diphosphokinase activity;GO:0005524,molecular_function ATP binding;GO:0006772,biological_process thiamine metabolic process;GO:0009229,biological_process thiamine diphosphate biosynthetic process;GO:0016301,molecular_function kinase activity;GO:0016310,biological_process phosphorylation;GO:0016740,molecular_…	NA	NA
AJAPscaffold228	1183861	1184127	peak_395	267	95	88	8.37E-09	4.31243	4.37E-05	intergenic	AJAP12046:AJAPscaffold228:1195585-1198431:+:11630	NA	NA	NA
AJAPscaffold605	116133	116432	peak_795	300	155	103	8.37E-09	4.31243	4.37E-05	intergenic	AJAP13804:AJAPscaffold605:104628-107659:+:-11661	9;GO:0000166,molecular_function nucleotide binding;GO:0005509,molecular_function calcium ion binding;GO:0005524,molecular_function ATP binding;GO:0005578,cellular_component extracellular matrix;GO:0007165,biological_process signal transduction;GO:0007275,biological_process multicellular organism development;GO:0007283,biological_process spermatogenesis;GO:0016887,molecular_function ATPase activit…	NA	NA
AJAPscaffold50	1147714	1148053	peak_696	340	102	270	8.97E-09	2.83777	4.64E-05	intergenic	AJAP24979:AJAPscaffold50:1132997-1141606:-:-6210	18;GO:0001953,biological_process negative regulation of cell-matrix adhesion;GO:0002244,biological_process hematopoietic progenitor cell differentiation;GO:0002853,biological_process negative regulation of T cell mediated cytotoxicity directed against tumor cell target;GO:0005176,molecular_function ErbB-2 class receptor binding;GO:0005576,cellular_component extracellular region;GO:0005615,cellula…	NA	NA
AJAPscaffold1003	144452	144707	peak_9	256	77	104	9.20E-09	3.78844	4.75E-05	intergenic	AJAP09209:AJAPscaffold1003:127543-128793:-:-15736	2;GO:0003723,molecular_function RNA binding;GO:0005515,molecular_function protein binding	NA	NA
AJAPscaffold571	53550	53808	peak_754	259	142	260	9.56E-09	2.78969	4.92E-05	intergenic	AJAP01680:AJAPscaffold571:94675-95385:+:40984	NA	NA	NA
AJAPscaffold137	77901	78148	peak_144	248	194	186	9.88E-09	3.07262	5.07E-05	intergenic	AJAP05223:AJAPscaffold137:103803-107247:+:25709	1;GO:0005515,molecular_function protein binding	NA	NA
AJAPscaffold2176	39424	39696	peak_361	273	143	174	1.01E-08	3.4047	5.16E-05	AJAP23516:intron	AJAP23516:AJAPscaffold2176:28255-46901:+:-11313	40;GO:0001750,cellular_component photoreceptor outer segment;GO:0004721,molecular_function phosphoprotein phosphatase activity;GO:0004725,molecular_function protein tyrosine phosphatase activity;GO:0005001,molecular_function transmembrane receptor protein tyrosine phosphatase activity;GO:0005515,molecular_function protein binding;GO:0005886,cellular_component plasma membrane;GO:0005887,cellular_c…	NA	NA
AJAPscaffold1037	156830	157559	peak_19	730	529	639	1.02E-08	2.4923	5.19E-05	intergenic	AJAP29473:AJAPscaffold1037:140387-141142:-:-16217	6;GO:0003964,molecular_function RNA-directed DNA polymerase activity;GO:0005575,cellular_component cellular_component;GO:0006278,biological_process RNA-dependent DNA biosynthetic process;GO:0006313,biological_process transposition, DNA-mediated;GO:0016740,molecular_function transferase activity;GO:0016779,molecular_function nucleotidyltransferase activity	NA	NA
AJAPscaffold426	443885	444129	peak_653	245	100	92	1.05E-08	4.12434	5.32E-05	intergenic	AJAP30073:AJAPscaffold426:394407-419157:-:-24828	4;GO:0009405,biological_process pathogenesis;GO:0015643,molecular_function toxic substance binding;GO:0016020,cellular_component membrane;GO:0016021,cellular_component integral component of membrane	NA	NA
AJAPscaffold1232	219988	220253	peak_112	266	120	85	1.08E-08	4.25769	5.45E-05	intergenic	AJAP28706:AJAPscaffold1232:99161-148160:+:-120948	6;GO:0003674,molecular_function molecular_function;GO:0008150,biological_process biological_process;GO:0016020,cellular_component membrane;GO:0016021,cellular_component integral component of membrane;GO:0030425,cellular_component dendrite;GO:0042995,cellular_component cell projection	NA	NA
AJAPscaffold2097	22101	22357	peak_342	257	126	57	1.08E-08	4.74202	5.46E-05	intergenic	AJAP13613:AJAPscaffold2097:12312-12770:-:-9457	10;GO:0000139,cellular_component Golgi membrane;GO:0005794,cellular_component Golgi apparatus;GO:0005887,cellular_component integral component of plasma membrane;GO:0006477,biological_process protein sulfation;GO:0008146,molecular_function sulfotransferase activity;GO:0008467,molecular_function [heparan sulfate]-glucosamine 3-sulfotransferase 1 activity;GO:0016020,cellular_component membrane;GO:0…	NA	NA
AJAPscaffold58	818032	818375	peak_763	344	228	71	1.08E-08	4.74072	5.48E-05	intergenic	AJAP05159:AJAPscaffold58:737861-739717:+:-80400	NA	NA	NA
AJAPscaffold175	395644	395933	peak_242	290	88	75	1.09E-08	4.56733	5.48E-05	intergenic	AJAP12816:AJAPscaffold175:397800-399414:+:2069	NA	NA	NA
AJAPscaffold190	453899	454544	peak_277	646	155	710	1.11E-08	2.27083	5.61E-05	intergenic	AJAP29480:AJAPscaffold190:422021-438088:-:-15966	NA	NA	NA
AJAPscaffold931	21665	21938	peak_959	274	259	987	1.18E-08	1.81868	5.91E-05	intergenic	AJAP08210:AJAPscaffold931:26119-29741:-:7819	NA	NA	NA
AJAPscaffold1455	15273	15533	peak_172	261	156	89	1.20E-08	4.0951	5.99E-05	intergenic	AJAP05352:AJAPscaffold1455:52241-55591:+:36813	7;GO:0003677,molecular_function DNA binding;GO:0003700,molecular_function DNA-binding transcription factor activity;GO:0005634,cellular_component nucleus;GO:0006351,biological_process transcription, DNA-templated;GO:0006355,biological_process regulation of transcription, DNA-templated;GO:0046983,molecular_function protein dimerization activity;GO:0050768,biological_process negative regulation of …	NA	NA
AJAPscaffold1323	58676	59090	peak_131	415	217	168	1.21E-08	3.5446	6.02E-05	intergenic	AJAP25278:AJAPscaffold1323:64033-69608:+:5141	NA	NA	NA
AJAPscaffold1204	129058	129344	peak_83	287	153	84	1.24E-08	4.37531	6.16E-05	intergenic	AJAP18217:AJAPscaffold1204:132730-150781:+:3520	NA	NA	NA
AJAPscaffold1324	240030	240342	peak_132	313	121	79	1.24E-08	4.37531	6.16E-05	intergenic	AJAP14871:AJAPscaffold1324:237556-238780:+:-2596	NA	NA	NA
AJAPscaffold23	1022740	1023168	peak_400	429	103	107	1.24E-08	4.37531	6.16E-05	intergenic	AJAP07523:AJAPscaffold23:1005907-1007407:-:-15436	23;GO:0001504,biological_process neurotransmitter uptake;GO:0003333,biological_process amino acid transmembrane transport;GO:0005283,molecular_function amino acid:sodium symporter activity;GO:0005328,molecular_function neurotransmitter:sodium symporter activity;GO:0005886,cellular_component plasma membrane;GO:0005887,cellular_component integral component of plasma membrane;GO:0006836,biological_p…	NA	NA
AJAPscaffold318	416631	416885	peak_550	255	80	91	1.24E-08	4.37531	6.16E-05	intergenic	AJAP13520:AJAPscaffold318:388398-389608:-:-27103	NA	NA	NA
AJAPscaffold466	4456	4704	peak_674	249	112	68	1.24E-08	4.37531	6.16E-05	intergenic	AJAP19444:AJAPscaffold466:40411-44861:-:40295	10;GO:0005515,molecular_function protein binding;GO:0005634,cellular_component nucleus;GO:0005737,cellular_component cytoplasm;GO:0006913,biological_process nucleocytoplasmic transport;GO:0019887,molecular_function protein kinase regulator activity;GO:0030496,cellular_component midbody;GO:0044877,molecular_function protein-containing complex binding;GO:0045648,biological_process positive regulati…	NA	NA
AJAPscaffold287	522626	523111	peak_502	486	435	201	1.28E-08	3.62887	6.30E-05	intergenic	AJAP06608:AJAPscaffold287:435119-436769:-:-86292	NA	NA	NA
AJAPscaffold861	19815	20225	peak_934	411	247	137	1.28E-08	3.83742	6.31E-05	intergenic	AJAP13098:AJAPscaffold861:3573-6298:+:-16490	18;GO:0005739,cellular_component mitochondrion;GO:0005743,cellular_component mitochondrial inner membrane;GO:0005747,cellular_component mitochondrial respiratory chain complex I;GO:0006120,biological_process mitochondrial electron transport, NADH to ubiquinone;GO:0006631,biological_process fatty acid metabolic process;GO:0006936,biological_process muscle contraction;GO:0008137,molecular_function …	NA	NA
AJAPscaffold1030	171064	171310	peak_17	247	81	210	1.29E-08	2.93508	6.33E-05	intergenic	AJAP01531:AJAPscaffold1030:141199-143291:-:-27854	NA	NA	NA
AJAPscaffold1411	39181	39422	peak_154	242	143	55	1.34E-08	4.86866	6.52E-05	intergenic	AJAP29411:AJAPscaffold1411:25923-28445:+:-13402	21;GO:0001578,biological_process microtubule bundle formation;GO:0001750,cellular_component photoreceptor outer segment;GO:0001895,biological_process retina homeostasis;GO:0001917,cellular_component photoreceptor inner segment;GO:0005737,cellular_component cytoplasm;GO:0005813,cellular_component centrosome;GO:0005815,cellular_component microtubule organizing center;GO:0005856,cellular_component c…	NA	NA
AJAPscaffold503	356110	356369	peak_700	260	145	66	1.34E-08	4.86866	6.52E-05	intergenic	AJAP00653:AJAPscaffold503:288177-327413:+:-68079	11;GO:0000166,molecular_function nucleotide binding;GO:0003774,molecular_function motor activity;GO:0003779,molecular_function actin binding;GO:0005515,molecular_function protein binding;GO:0005524,molecular_function ATP binding;GO:0007030,biological_process Golgi organization;GO:0007160,biological_process cell-matrix adhesion;GO:0014866,biological_process skeletal myofibril assembly;GO:0016459,c…	K10362	MYO18; myosin XVIII; K10362
AJAPscaffold842	53671	53909	peak_914	239	87	176	1.34E-08	3.28724	6.52E-05	intergenic	AJAP15379:AJAPscaffold842:37554-45526:-:-8232	NA	NA	NA
AJAPscaffold134	358818	359070	peak_135	253	213	1583	1.38E-08	1.64335	6.67E-05	intergenic	AJAP18859:AJAPscaffold134:376777-380126:+:17747	17;GO:0000184,biological_process nuclear-transcribed mRNA catabolic process, nonsense-mediated decay;GO:0003723,molecular_function RNA binding;GO:0003735,molecular_function structural constituent of ribosome;GO:0005515,molecular_function protein binding;GO:0005654,cellular_component nucleoplasm;GO:0005737,cellular_component cytoplasm;GO:0005829,cellular_component cytosol;GO:0005840,cellular_compo…	K02957	138 5 137 cjc:100394618 157 25 157 86.466 - 133 18 244 5.07e-83 - RP-S15Ae, RPS15A; small subunit ribosomal protein S15Ae; K02957
AJAPscaffold578	368205	368455	peak_761	251	62	314	1.40E-08	2.57782	6.78E-05	intergenic	AJAP13892:AJAPscaffold578:289827-293373:+:-78441	NA	NA	NA
AJAPscaffold2227	69968	70209	peak_382	242	177	174	1.43E-08	3.14415	6.89E-05	intergenic	AJAP00869:AJAPscaffold2227:39480-40493:-:-29652	NA	NA	NA
AJAPscaffold504	4213	4498	peak_701	286	92	214	1.43E-08	3.14415	6.89E-05	intergenic	AJAP16234:AJAPscaffold504:16539-21708:-:17405	2;GO:0016021,cellular_component integral component of membrane;GO:0046740,biological_process transport of virus in host, cell to cell	NA	NA
AJAPscaffold55	679855	680207	peak_729	353	20	53	1.50E-08	5.02515	7.19E-05	intergenic	AJAP15176:AJAPscaffold55:663007-665582:-:-14293	NA	NA	NA
AJAPscaffold871	212461	212737	peak_941	277	62	376	1.59E-08	2.28323	7.55E-05	AJAP28771:intron	AJAP21979:AJAPscaffold871:223941-227058:-:14537	18;GO:0003824,molecular_function catalytic activity;GO:0004090,molecular_function carbonyl reductase (NADPH) activity;GO:0005737,cellular_component cytoplasm;GO:0005829,cellular_component cytosol;GO:0008152,biological_process metabolic process;GO:0016491,molecular_function oxidoreductase activity;GO:0016655,molecular_function oxidoreductase activity, acting on NAD(P)H, quinone or similar compound…	K00079	CBR1; carbonyl reductase 1 [EC:1.1.1.184 1.1.1.189 1.1.1.197]; K00079
AJAPscaffold190	474125	475892	peak_284	1768	1252	3022	1.59E-08	1.92897	7.56E-05	intergenic	AJAP29480:AJAPscaffold190:422021-438088:-:-37289	NA	NA	NA
AJAPscaffold681	34165	34609	peak_847	445	374	102	1.63E-08	4.16835	7.72E-05	intergenic	AJAP28983:AJAPscaffold681:54403-54990:+:19865	NA	NA	NA
AJAPscaffold6	351965	352255	peak_781	291	53	264	1.71E-08	2.7303	8.06E-05	AJAP18555:intron	AJAP18555:AJAPscaffold6:333517-386751:+:-18502	8;GO:0005783,cellular_component endoplasmic reticulum;GO:0007029,biological_process endoplasmic reticulum organization;GO:0007219,biological_process Notch signaling pathway;GO:0007275,biological_process multicellular organism development;GO:0007399,biological_process nervous system development;GO:0016020,cellular_component membrane;GO:0016021,cellular_component integral component of membrane;GO:0…	NA	NA
AJAPscaffold1797	27073	27364	peak_251	292	173	75	1.80E-08	4.44829	8.40E-05	AJAP20812:intron	AJAP20812:AJAPscaffold1797:11799-38239:-:10995	NA	NA	NA
AJAPscaffold513	109602	109844	peak_709	243	65	71	1.80E-08	4.44829	8.40E-05	intergenic	AJAP13289:AJAPscaffold513:111138-113705:-:4040	NA	NA	NA
AJAPscaffold1942	61029	61358	peak_305	330	63	354	1.81E-08	2.5552	8.44E-05	intergenic	AJAP08271:AJAPscaffold1942:65402-66316:-:5226	NA	NA	NA
AJAPscaffold1169	12148	12494	peak_70	347	267	94	1.83E-08	4.14327	8.49E-05	AJAP02054:Promoter	AJAP02054:AJAPscaffold1169:7230-11268:-:-1147	8;GO:0005739,cellular_component mitochondrion;GO:0008168,molecular_function methyltransferase activity;GO:0008171,molecular_function O-methyltransferase activity;GO:0008757,molecular_function S-adenosylmethionine-dependent methyltransferase activity;GO:0016023,cellular_component cytoplasmic vesicle;GO:0016740,molecular_function transferase activity;GO:0032259,biological_process methylation;GO:004…	NA	NA
AJAPscaffold2030	53612	54012	peak_325	401	217	373	1.83E-08	2.58512	8.49E-05	intergenic	AJAP13255:AJAPscaffold2030:18608-19153:+:-35222	NA	NA	NA
AJAPscaffold353	539322	539725	peak_590	404	293	366	1.83E-08	2.58512	8.49E-05	intergenic	AJAP04945:AJAPscaffold353:556753-559980:+:17139	NA	NA	NA
AJAPscaffold677	153562	153803	peak_843	242	128	278	1.83E-08	2.58512	8.49E-05	intergenic	AJAP15840:AJAPscaffold677:156770-161946:+:3081	33;GO:0005739,cellular_component mitochondrion;GO:0005743,cellular_component mitochondrial inner membrane;GO:0005768,cellular_component endosome;GO:0005886,cellular_component plasma membrane;GO:0005929,cellular_component cilium;GO:0006811,biological_process ion transport;GO:0006812,biological_process cation transport;GO:0006814,biological_process sodium ion transport;GO:0010008,cellular_component…	NA	NA
AJAPscaffold2715	32517	32782	peak_475	266	164	70	1.92E-08	4.43264	8.87E-05	intergenic	NA	NA	NA	NA
AJAPscaffold1285	110514	110756	peak_121	243	111	93	1.92E-08	3.9991	8.89E-05	intergenic	AJAP00354:AJAPscaffold1285:116167-124593:+:5543	16;GO:0003824,molecular_function catalytic activity;GO:0005634,cellular_component nucleus;GO:0005654,cellular_component nucleoplasm;GO:0005737,cellular_component cytoplasm;GO:0005739,cellular_component mitochondrion;GO:0005759,cellular_component mitochondrial matrix;GO:0005829,cellular_component cytosol;GO:0006777,biological_process Mo-molybdopterin cofactor biosynthetic process;GO:0016740,molecu…	K04487	301 36 299 lcm:102356707 449 39 302 78.030 - 264 58 452 6.88e-158 - iscS, NFS1; cysteine desulfurase [EC:2.8.1.7]; K04487
AJAPscaffold207	524314	524553	peak_336	240	165	91	1.92E-08	3.9991	8.89E-05	intergenic	AJAP29784:AJAPscaffold207:541809-544386:+:17331	NA	NA	NA
AJAPscaffold68	40369	40652	peak_845	284	219	101	1.92E-08	3.9991	8.89E-05	AJAP19087:intron	AJAP19087:AJAPscaffold68:28891-44390:-:3804	11;GO:0004197,molecular_function cysteine-type endopeptidase activity;GO:0004869,molecular_function cysteine-type endopeptidase inhibitor activity;GO:0005615,cellular_component extracellular space;GO:0005764,cellular_component lysosome;GO:0006508,biological_process proteolysis;GO:0008233,molecular_function peptidase activity;GO:0008234,molecular_function cysteine-type peptidase activity;GO:001678…	K01373	CTSF; cathepsin F [EC:3.4.22.41]; K01373
AJAPscaffold1428	108622	109010	peak_160	389	311	217	1.97E-08	3.3048	9.06E-05	intergenic	NA	NA	NA	NA
AJAPscaffold35	200670	200920	peak_578	251	76	192	1.98E-08	2.98718	9.09E-05	intergenic	AJAP15194:AJAPscaffold35:203414-208328:+:2669	10;GO:0000724,biological_process double-strand break repair via homologous recombination;GO:0005515,molecular_function protein binding;GO:0005634,cellular_component nucleus;GO:0006281,biological_process DNA repair;GO:0006310,biological_process DNA recombination;GO:0006974,biological_process cellular response to DNA damage stimulus;GO:0008270,molecular_function zinc ion binding;GO:0046872,molecula…	NA	NA
AJAPscaffold73	1136212	1136611	peak_872	400	263	207	2.00E-08	3.23049	9.17E-05	intergenic	AJAP13097:AJAPscaffold73:1101085-1103016:-:-33459	14;GO:0001614,molecular_function purinergic nucleotide receptor activity;GO:0004931,molecular_function extracellularly ATP-gated cation channel activity;GO:0005216,molecular_function ion channel activity;GO:0005515,molecular_function protein binding;GO:0005524,molecular_function ATP binding;GO:0005887,cellular_component integral component of plasma membrane;GO:0006811,biological_process ion trans…	NA	NA
AJAPscaffold111	855665	856109	peak_56	445	78	146	2.11E-08	3.85811	9.61E-05	AJAP13484:exon	AJAP13484:AJAPscaffold111:855543-856625:+:-201	NA	NA	NA
AJAPscaffold863	95591	95859	peak_936	269	151	109	2.11E-08	3.85811	9.61E-05	intergenic	AJAP25715:AJAPscaffold863:110219-110902:-:15162	NA	NA	NA
AJAPscaffold356	32574	32852	peak_593	279	149	132	2.16E-08	3.63666	9.80E-05	AJAP00549:intron	AJAP00549:AJAPscaffold356:32310-35477:+:-414	7;GO:0002181,biological_process cytoplasmic translation;GO:0003735,molecular_function structural constituent of ribosome;GO:0005622,cellular_component intracellular;GO:0005840,cellular_component ribosome;GO:0006414,biological_process translational elongation;GO:0022625,cellular_component cytosolic large ribosomal subunit;GO:0045202,cellular_component synapse	NA	NA
AJAPscaffold2227	71163	71408	peak_383	246	102	302	2.28E-08	2.50606	0.000102714	intergenic	AJAP00869:AJAPscaffold2227:39480-40493:-:-30772	NA	NA	NA
AJAPscaffold2007	282596	282840	peak_320	245	98	310	2.33E-08	2.53297	0.000104588	intergenic	AJAP03237:AJAPscaffold2007:227201-229245:-:-53449	NA	NA	NA
AJAPscaffold313	378260	378575	peak_540	316	205	419	2.35E-08	2.37763	0.000105317	intergenic	AJAP23985:AJAPscaffold313:380996-381556:-:3093	NA	NA	NA
AJAPscaffold274	407163	407867	peak_486	705	211	773	2.38E-08	2.25571	0.000106397	intergenic	AJAP14828:AJAPscaffold274:347982-361886:-:-45488	NA	NA	NA
AJAPscaffold1238	115692	115931	peak_115	240	103	33	2.49E-08	4.89005	0.000110729	AJAP13199:intron	AJAP13199:AJAPscaffold1238:94654-128727:-:12934	13;GO:0000166,molecular_function nucleotide binding;GO:0004672,molecular_function protein kinase activity;GO:0004674,molecular_function protein serine/threonine kinase activity;GO:0005524,molecular_function ATP binding;GO:0006468,biological_process protein phosphorylation;GO:0007165,biological_process signal transduction;GO:0016301,molecular_function kinase activity;GO:0016310,biological_process …	K06071	981 24 980 apla:101796580 988 36 988 55.100 - 1000 359 1013 0.0 - PKN; protein kinase N [EC:2.7.11.13]; K06071
AJAPscaffold366	124571	124828	peak_599	258	96	60	2.50E-08	4.53398	0.000110746	intergenic	AJAP18959:AJAPscaffold366:143570-165755:-:41090	16;GO:0003723,molecular_function RNA binding;GO:0003725,molecular_function double-stranded RNA binding;GO:0005515,molecular_function protein binding;GO:0005634,cellular_component nucleus;GO:0005654,cellular_component nucleoplasm;GO:0005730,cellular_component nucleolus;GO:0005737,cellular_component cytoplasm;GO:0020037,molecular_function heme binding;GO:0031053,biological_process primary miRNA pro…	K18419	472 7 446 shr:100925248 773 295 741 40.570 - 456 246 329 6.28e-103 - DCGR8; microprocessor complex subunit DGCR8; K18419
AJAPscaffold426	470380	470700	peak_654	321	198	75	2.50E-08	4.53398	0.000110746	intergenic	AJAP06315:AJAPscaffold426:472894-482494:-:11918	NA	NA	NA
AJAPscaffold615	374932	375372	peak_799	441	188	116	2.49E-08	4.21867	0.000110746	AJAP19951:Promoter	AJAP19951:AJAPscaffold615:324054-374728:-:-392	59;GO:0000165,biological_process MAPK cascade;GO:0003779,molecular_function actin binding;GO:0005515,molecular_function protein binding;GO:0005737,cellular_component cytoplasm;GO:0005886,cellular_component plasma membrane;GO:0007416,biological_process synapse assembly;GO:0007612,biological_process learning;GO:0007613,biological_process memory;GO:0008022,molecular_function protein C-terminus bindi…	K15009	SHANK; SH3 and multiple ankyrin repeat domains protein; K15009; SNX27; sorting nexin-27; K17936
AJAPscaffold662	474458	474759	peak_835	302	170	80	2.49E-08	4.21867	0.000110746	intergenic	AJAP14766:AJAPscaffold662:486791-491498:+:12164	NA	NA	NA
AJAPscaffold1205	160701	161036	peak_99	336	248	913	2.49E-08	1.87144	0.000110746	intergenic	AJAP15408:AJAPscaffold1205:77955-78426:+:-82995	9;GO:0000981,molecular_function DNA-binding transcription factor activity, RNA polymerase II-specific;GO:0003676,molecular_function nucleic acid binding;GO:0003677,molecular_function DNA binding;GO:0005575,cellular_component cellular_component;GO:0006357,biological_process regulation of transcription by RNA polymerase II;GO:0008150,biological_process biological_process;GO:0020037,molecular_functi…	NA	NA
AJAPscaffold50	1160171	1160856	peak_699	686	606	495	2.73E-08	2.6468	0.00011987	intergenic	AJAP14949:AJAPscaffold50:1165725-1166615:-:5840	NA	NA	NA
AJAPscaffold726	212251	212547	peak_867	297	73	61	2.78E-08	4.67988	0.000121823	AJAP24186:Promoter	AJAP24186:AJAPscaffold726:213571-214779:+:1248	1;GO:0005515,molecular_function protein binding	NA	NA
AJAPscaffold289	111233	111525	peak_503	293	162	170	2.94E-08	3.17567	0.000128083	intergenic	AJAP06080:AJAPscaffold289:100336-100661:+:-11060	5;GO:0004198,molecular_function calcium-dependent cysteine-type endopeptidase activity;GO:0005509,molecular_function calcium ion binding;GO:0005737,cellular_component cytoplasm;GO:0006508,biological_process proteolysis;GO:0046330,biological_process positive regulation of JNK cascade	NA	NA
AJAPscaffold132	520195	520523	peak_127	329	112	162	2.97E-08	3.39972	0.000129146	intergenic	AJAP04488:AJAPscaffold132:561024-562237:-:41932	NA	NA	NA
AJAPscaffold1378	33834	34168	peak_145	335	137	90	3.06E-08	4.03359	0.000132282	intergenic	AJAP07714:AJAPscaffold1378:43595-45853:+:9625	72;GO:0000165,biological_process MAPK cascade;GO:0001784,molecular_function phosphotyrosine residue binding;GO:0003723,molecular_function RNA binding;GO:0004715,molecular_function non-membrane spanning protein tyrosine kinase activity;GO:0005070,molecular_function SH3/SH2 adaptor activity;GO:0005088,molecular_function Ras guanyl-nucleotide exchange factor activity;GO:0005154,molecular_function ep…	K04364	GRB2; growth factor receptor-binding protein 2; K04364
AJAPscaffold200	373443	373727	peak_318	285	96	85	3.06E-08	4.03359	0.000132282	AJAP00940:exon;AJAP02683:Promoter	AJAP00940:AJAPscaffold200:372957-374348:+:-583	NA	NA	NA
AJAPscaffold297	181996	182255	peak_507	260	130	80	3.06E-08	4.03359	0.000132282	intergenic	AJAP03808:AJAPscaffold297:158842-160197:+:-23285	NA	NA	NA
AJAPscaffold388	434780	435037	peak_612	258	117	90	3.06E-08	4.03359	0.000132282	intergenic	AJAP05773:AJAPscaffold388:429930-430532:-:-4365	7;GO:0000166,molecular_function nucleotide binding;GO:0005524,molecular_function ATP binding;GO:0005623,cellular_component cell;GO:0009408,biological_process response to heat;GO:0046686,biological_process response to cadmium ion;GO:0046688,biological_process response to copper ion;GO:1903842,biological_process response to arsenite ion	NA	NA
AJAPscaffold860	256301	256755	peak_928	455	166	298	3.07E-08	2.88314	0.000132367	intergenic	AJAP27036:AJAPscaffold860:248192-249813:+:-8276	NA	NA	NA
AJAPscaffold1059	283715	284128	peak_35	414	180	144	3.27E-08	3.47086	0.000140072	AJAP16896:intron	AJAP16896:AJAPscaffold1059:257752-296765:-:12872	24;GO:0000184,biological_process nuclear-transcribed mRNA catabolic process, nonsense-mediated decay;GO:0000287,molecular_function magnesium ion binding;GO:0004540,molecular_function ribonuclease activity;GO:0004721,molecular_function phosphoprotein phosphatase activity;GO:0004810,molecular_function tRNA adenylyltransferase activity;GO:0005515,molecular_function protein binding;GO:0005634,cellula…	K11125	SMG5, EST1B; protein SMG5; K11125
AJAPscaffold339	120615	120872	peak_567	258	151	63	3.30E-08	4.63606	0.000141208	AJAP02554:Promoter	AJAP02554:AJAPscaffold339:116271-119544:-:-1222	26;GO:0001664,molecular_function G protein-coupled receptor binding;GO:0001867,biological_process complement activation, lectin pathway;GO:0002376,biological_process immune system process;GO:0002752,biological_process cell surface pattern recognition receptor signaling pathway;GO:0004252,molecular_function serine-type endopeptidase activity;GO:0005515,molecular_function protein binding;GO:0005576…	NA	NA
AJAPscaffold688	180513	180769	peak_852	257	142	215	3.41E-08	2.9735	0.000144861	intergenic	AJAP13111:AJAPscaffold688:164539-166238:+:-16117	15;GO:0005515,molecular_function protein binding;GO:0005739,cellular_component mitochondrion;GO:0005741,cellular_component mitochondrial outer membrane;GO:0006584,biological_process catecholamine metabolic process;GO:0008131,molecular_function primary amine oxidase activity;GO:0016020,cellular_component membrane;GO:0016021,cellular_component integral component of membrane;GO:0016491,molecular_fun…	NA	NA
AJAPscaffold16	1029186	1029555	peak_216	370	140	111	3.44E-08	3.88124	0.000145717	intergenic	AJAP05117:AJAPscaffold16:1002864-1007771:+:-26463	NA	NA	NA
AJAPscaffold860	271569	271873	peak_930	305	52	207	3.45E-08	3.22208	0.000145717	intergenic	AJAP05348:AJAPscaffold860:294847-296285:+:23227	20;GO:0000122,biological_process negative regulation of transcription by RNA polymerase II;GO:0003700,molecular_function DNA-binding transcription factor activity;GO:0003824,molecular_function catalytic activity;GO:0004745,molecular_function retinol dehydrogenase activity;GO:0005634,cellular_component nucleus;GO:0005783,cellular_component endoplasmic reticulum;GO:0005789,cellular_component endopl…	NA	NA
AJAPscaffold1179	180574	181454	peak_74	881	406	226	3.50E-08	3.55195	0.000147442	AJAP28740:intron	AJAP28740:AJAPscaffold1179:163339-181946:+:-17642	16;GO:0000226,biological_process microtubule cytoskeleton organization;GO:0000922,cellular_component spindle pole;GO:0000923,cellular_component equatorial microtubule organizing center;GO:0005200,molecular_function structural constituent of cytoskeleton;GO:0005515,molecular_function protein binding;GO:0005768,cellular_component endosome;GO:0005813,cellular_component centrosome;GO:0005815,cellular…	K16573	529 79 529 spu:581868 1926 1440 1894 55.076 - 463 188 496 3.76e-157 - TUBGCP6, GCP6; gamma-tubulin complex component 6; K16573
AJAPscaffold587	303655	303924	peak_768	270	160	194	3.57E-08	3.08397	0.000150027	intergenic	AJAP20293:AJAPscaffold587:298810-299562:-:-4253	NA	NA	NA
AJAPscaffold1194	4720	4982	peak_79	263	127	98	3.62E-08	3.75365	0.000151806	AJAP10026:intron	AJAP10026:AJAPscaffold1194:2687-18338:-:13493	12;GO:0005575,cellular_component cellular_component;GO:0005634,cellular_component nucleus;GO:0005737,cellular_component cytoplasm;GO:0006474,biological_process N-terminal protein amino acid acetylation;GO:0006629,biological_process lipid metabolic process;GO:0010485,molecular_function H4 histone acetyltransferase activity;GO:0016740,molecular_function transferase activity;GO:0016746,molecular_fun…	NA	NA
AJAPscaffold22	1089326	1089592	peak_376	267	141	115	3.62E-08	3.75365	0.000151806	intergenic	AJAP16788:AJAPscaffold22:1063241-1066164:-:-23303	NA	NA	NA
AJAPscaffold1	1300686	1300980	peak_2	295	140	125	3.63E-08	3.64522	0.000151806	intergenic	AJAP19476:AJAPscaffold1:1289364-1289960:-:-10866	NA	NA	NA
AJAPscaffold1168	57258	57519	peak_69	262	78	66	3.73E-08	4.27674	0.000155085	AJAP07878:Promoter	AJAP07878:AJAPscaffold1168:58028-61532:+:693	32;GO:0000166,molecular_function nucleotide binding;GO:0000943,cellular_component retrotransposon nucleocapsid;GO:0003676,molecular_function nucleic acid binding;GO:0003677,molecular_function DNA binding;GO:0003723,molecular_function RNA binding;GO:0003824,molecular_function catalytic activity;GO:0003887,molecular_function DNA-directed DNA polymerase activity;GO:0003964,molecular_function RNA-dir…	NA	NA
AJAPscaffold20	1034061	1034619	peak_316	559	400	118	3.73E-08	4.27674	0.000155085	AJAP19014:intron	AJAP27398:AJAPscaffold20:1020345-1021922:-:-12539	NA	NA	NA
AJAPscaffold860	541892	542149	peak_933	258	216	77	3.73E-08	4.27674	0.000155085	AJAP03476:intron	AJAP03476:AJAPscaffold860:538772-550725:+:-3337	25;GO:0000166,molecular_function nucleotide binding;GO:0003951,molecular_function NAD+ kinase activity;GO:0004143,molecular_function diacylglycerol kinase activity;GO:0005524,molecular_function ATP binding;GO:0005829,cellular_component cytosol;GO:0007165,biological_process signal transduction;GO:0007205,biological_process protein kinase C-activating G protein-coupled receptor signaling pathway;GO…	K00901	612 4 611 spu:591702 1353 734 1353 66.613 - 620 195 835 0.0 - dgkA, DGK; diacylglycerol kinase (ATP) [EC:2.7.1.107]; K00901
AJAPscaffold688	169057	169332	peak_849	276	154	337	3.81E-08	2.48964	0.000157482	intergenic	AJAP13111:AJAPscaffold688:164539-166238:+:-4673	15;GO:0005515,molecular_function protein binding;GO:0005739,cellular_component mitochondrion;GO:0005741,cellular_component mitochondrial outer membrane;GO:0006584,biological_process catecholamine metabolic process;GO:0008131,molecular_function primary amine oxidase activity;GO:0016020,cellular_component membrane;GO:0016021,cellular_component integral component of membrane;GO:0016491,molecular_fun…	NA	NA
AJAPscaffold1164	62942	63276	peak_68	335	154	170	4.00E-08	3.27375	0.000164316	AJAP09294:intron	AJAP09294:AJAPscaffold1164:1384-110291:-:47197	14;GO:0004888,molecular_function transmembrane signaling receptor activity;GO:0005044,molecular_function scavenger receptor activity;GO:0005886,cellular_component plasma membrane;GO:0006707,biological_process cholesterol catabolic process;GO:0006898,biological_process receptor-mediated endocytosis;GO:0007155,biological_process cell adhesion;GO:0010976,biological_process positive regulation of neu…	NA	NA
AJAPscaffold1050	285720	285957	peak_30	238	103	51	4.07E-08	4.75971	0.000166594	intergenic	AJAP18003:AJAPscaffold1050:267290-268296:-:-17527	NA	NA	NA
AJAPscaffold495	401342	401631	peak_691	290	156	209	4.19E-08	3.00322	0.000170518	intergenic	AJAP13808:AJAPscaffold495:376280-376810:+:-25219	NA	NA	NA
AJAPscaffold571	40682	41204	peak_750	523	163	296	4.19E-08	3.00322	0.000170518	intergenic	AJAP01680:AJAPscaffold571:94675-95385:+:53831	NA	NA	NA
AJAPscaffold589	111856	112294	peak_773	439	113	441	4.29E-08	2.40059	0.000173768	intergenic	AJAP17403:AJAPscaffold589:90301-92752:+:-21669	NA	NA	NA
AJAPscaffold518	16645	16902	peak_712	258	164	69	4.80E-08	4.07285	0.000192163	intergenic	AJAP28634:AJAPscaffold518:23080-37532:+:6272	15;GO:0000086,biological_process G2/M transition of mitotic cell cycle;GO:0005515,molecular_function protein binding;GO:0005737,cellular_component cytoplasm;GO:0005813,cellular_component centrosome;GO:0005815,cellular_component microtubule organizing center;GO:0005829,cellular_component cytosol;GO:0005856,cellular_component cytoskeleton;GO:0007051,biological_process spindle organization;GO:000709…	K16532	591 14 579 spu:577179 684 36 631 37.579 - 636 287 303 2.20e-92 - CEP72; centrosomal protein CEP72; K16532
AJAPscaffold190	492161	492546	peak_293	386	298	354	4.93E-08	2.66019	0.0001963	intergenic	AJAP29480:AJAPscaffold190:422021-438088:-:-54371	NA	NA	NA
AJAPscaffold531	113911	114238	peak_721	328	253	83	5.02E-08	4.36312	0.000199577	AJAP16496:exon	AJAP16496:AJAPscaffold531:113558-115337:-:1175	32;GO:0000166,molecular_function nucleotide binding;GO:0000943,cellular_component retrotransposon nucleocapsid;GO:0003676,molecular_function nucleic acid binding;GO:0003677,molecular_function DNA binding;GO:0003723,molecular_function RNA binding;GO:0003824,molecular_function catalytic activity;GO:0003887,molecular_function DNA-directed DNA polymerase activity;GO:0003964,molecular_function RNA-dir…	NA	NA
AJAPscaffold100	634116	634514	peak_5	399	313	355	5.11E-08	2.6565	0.000202148	intergenic	AJAP06535:AJAPscaffold100:608619-609437:-:-24992	NA	NA	NA
AJAPscaffold1105	259531	259883	peak_55	353	264	341	5.10E-08	2.52207	0.000202148	intergenic	AJAP02579:AJAPscaffold1105:230699-256332:+:-29097	52;GO:0000086,biological_process G2/M transition of mitotic cell cycle;GO:0000166,molecular_function nucleotide binding;GO:0000445,cellular_component THO complex part of transcription export complex;GO:0003723,molecular_function RNA binding;GO:0003774,molecular_function motor activity;GO:0003777,molecular_function microtubule motor activity;GO:0005515,molecular_function protein binding;GO:0005524…	K10413	DYNC1H; dynein heavy chain 1, cytosolic; K10413
AJAPscaffold28	830827	831084	peak_490	258	170	263	5.21E-08	2.58401	0.000204927	intergenic	AJAP18001:AJAPscaffold28:835538-844802:-:13807	NA	NA	NA
AJAPscaffold493	391017	391271	peak_690	255	115	76	5.42E-08	4.34453	0.000212706	intergenic	AJAP22016:AJAPscaffold493:372400-387419:-:-3713	18;GO:0002084,biological_process protein depalmitoylation;GO:0005768,cellular_component endosome;GO:0005886,cellular_component plasma membrane;GO:0008474,molecular_function palmitoyl-(protein) hydrolase activity;GO:0014069,cellular_component postsynaptic density;GO:0016020,cellular_component membrane;GO:0016787,molecular_function hydrolase activity;GO:0018345,biological_process protein palmitoyla…	NA	NA
AJAPscaffold849	186943	187213	peak_917	271	201	74	5.42E-08	4.34453	0.000212706	intergenic	AJAP17465:AJAPscaffold849:171608-182215:-:-4929	14;GO:0005096,molecular_function GTPase activator activity;GO:0005515,molecular_function protein binding;GO:0005829,cellular_component cytosol;GO:0007130,biological_process synaptonemal complex assembly;GO:0007165,biological_process signal transduction;GO:0016081,biological_process synaptic vesicle docking;GO:0044300,cellular_component cerebellar mossy fiber;GO:0044877,molecular_function protein-…	K20655	481 188 397 pbi:103056979 798 445 651 45.972 - 211 109 190 4.88e-51 - SYDE; Rho GTPase-activating protein SYDE; K20655
AJAPscaffold488	341353	341664	peak_687	312	103	94	5.57E-08	3.90727	0.000217135	intergenic	AJAP13423:AJAPscaffold488:339093-339677:+:-2364	NA	NA	NA
AJAPscaffold580	316240	316684	peak_764	445	215	117	5.57E-08	3.90727	0.000217135	intergenic	AJAP21551:AJAPscaffold580:320910-323738:-:7285	4;GO:0005622,cellular_component intracellular;GO:0008106,molecular_function alcohol dehydrogenase (NADP+) activity;GO:0016491,molecular_function oxidoreductase activity;GO:0055114,biological_process oxidation-reduction process	NA	NA
AJAPscaffold156	447636	447919	peak_201	284	117	369	5.57E-08	2.31156	0.000217135	AJAP07130:Promoter	AJAP07130:AJAPscaffold156:449159-450962:+:1407	NA	NA	NA
AJAPscaffold387	241759	242137	peak_606	379	66	1234	6.13E-08	1.72727	0.000232863	AJAP12677:Promoter;AJAP29970:exon	AJAP29970:AJAPscaffold387:241672-242073:+:-154	32;GO:0000183,biological_process chromatin silencing at rDNA;GO:0000228,cellular_component nuclear chromosome;GO:0000784,cellular_component nuclear chromosome, telomeric region;GO:0000786,cellular_component nucleosome;GO:0000788,cellular_component nuclear nucleosome;GO:0003677,molecular_function DNA binding;GO:0003723,molecular_function RNA binding;GO:0005515,molecular_function protein binding;GO…	K11254	134 25 118 dse:Dsec_GM13181 103 6 99 91.489 - 94 8 171 6.22e-55 - H4; histone H4; K11254
AJAPscaffold313	416801	417106	peak_545	306	209	210	6.19E-08	3.07144	0.000235034	intergenic	AJAP05253:AJAPscaffold313:404971-406203:-:-10807	NA	NA	NA
AJAPscaffold16	61044	61337	peak_214	294	87	76	6.24E-08	4.47445	0.000236434	intergenic	AJAP27808:AJAPscaffold16:68264-86953:+:7134	9;GO:0003713,molecular_function transcription coactivator activity;GO:0005515,molecular_function protein binding;GO:0005622,cellular_component intracellular;GO:0005737,cellular_component cytoplasm;GO:0006469,biological_process negative regulation of protein kinase activity;GO:0032007,biological_process negative regulation of TOR signaling;GO:0035556,biological_process intracellular signal transdu…	K20402	DEPTOR; DEP domain-containing mTOR-interacting protein; K20402
AJAPscaffold73	782141	782380	peak_871	240	135	55	6.24E-08	4.47445	0.000236434	AJAP10896:Promoter	AJAP10896:AJAPscaffold73:778326-781012:-:-1264	NA	NA	NA
AJAPscaffold30	741921	742186	peak_509	266	158	43	6.30E-08	4.64411	0.00023871	AJAP15221:intron	AJAP10952:AJAPscaffold30:771504-778069:-:35992	NA	NA	NA
AJAPscaffold57	275117	275383	peak_746	267	176	236	6.59E-08	2.66792	0.000248869	intergenic	AJAP15399:AJAPscaffold57:283046-311566:+:7754	11;GO:0003677,molecular_function DNA binding;GO:0003682,molecular_function chromatin binding;GO:0003899,molecular_function DNA-directed 5'-3' RNA polymerase activity;GO:0005654,cellular_component nucleoplasm;GO:0005666,cellular_component RNA polymerase III complex;GO:0006351,biological_process transcription, DNA-templated;GO:0006383,biological_process transcription by RNA polymerase III;GO:001674…	K03018	1201 1 1197 cjc:100407840 1390 111 1371 63.994 - 1272 372 1656 0.0 - RPC1, POLR3A; DNA-directed RNA polymerase III subunit RPC1 [EC:2.7.7.6]; K03018
AJAPscaffold2647	51977	52226	peak_464	250	156	141	6.90E-08	3.26621	0.000258815	intergenic	AJAP00851:AJAPscaffold2647:8082-10122:-:-42011	NA	NA	NA
AJAPscaffold248	18217	18466	peak_433	250	54	46	7.08E-08	4.79012	0.000264545	AJAP20789:intron	AJAP20789:AJAPscaffold248:2791-29885:+:-15481	9;GO:0000139,cellular_component Golgi membrane;GO:0005457,molecular_function GDP-fucose transmembrane transporter activity;GO:0005794,cellular_component Golgi apparatus;GO:0008643,biological_process carbohydrate transport;GO:0016020,cellular_component membrane;GO:0016021,cellular_component integral component of membrane;GO:0030259,biological_process lipid glycosylation;GO:0036085,biological_proce…	K15279	349 10 343 spu:593968 377 36 370 65.970 - 335 113 458 2.63e-160 - SLC35C1, FUCT1; solute carrier family 35 (GDP-fucose transporter), member C1; K15279
AJAPscaffold2495	59359	59798	peak_436	440	318	52	7.08E-08	4.79012	0.000264545	AJAP14526:exon	AJAP14526:AJAPscaffold2495:59004-60086:-:411	19;GO:0005524,molecular_function ATP binding;GO:0005730,cellular_component nucleolus;GO:0005739,cellular_component mitochondrion;GO:0005773,cellular_component vacuole;GO:0005774,cellular_component vacuolar membrane;GO:0006811,biological_process ion transport;GO:0008266,molecular_function poly(U) RNA binding;GO:0008270,molecular_function zinc ion binding;GO:0009507,cellular_component chloroplast;G…	NA	NA
AJAPscaffold114	923041	923323	peak_62	283	176	69	7.40E-08	4.11794	0.000270751	intergenic	AJAP29421:AJAPscaffold114:946256-947442:-:24227	5;GO:0006508,biological_process proteolysis;GO:0008233,molecular_function peptidase activity;GO:0009986,cellular_component cell surface;GO:0010952,biological_process positive regulation of peptidase activity;GO:0016504,molecular_function peptidase activator activity	NA	NA
AJAPscaffold2733	24348	24611	peak_477	264	211	70	7.40E-08	4.11794	0.000270751	intergenic	NA	NA	NA	NA
AJAPscaffold401	284589	284831	peak_636	243	41	68	7.40E-08	4.11794	0.000270751	AJAP01954:Promoter;AJAP25699:exon	AJAP01954:AJAPscaffold401:285527-288340:+:898	NA	NA	NA
AJAPscaffold527	100894	101180	peak_717	287	116	86	7.40E-08	4.11794	0.000270751	intergenic	AJAP09386:AJAPscaffold527:108104-111144:-:10136	3;GO:0005794,cellular_component Golgi apparatus;GO:0016020,cellular_component membrane;GO:0016021,cellular_component integral component of membrane	NA	NA
AJAPscaffold997	25686	25968	peak_984	283	153	96	7.40E-08	4.11794	0.000270751	intergenic	AJAP06497:AJAPscaffold997:30103-47654:+:4265	12;GO:0005509,molecular_function calcium ion binding;GO:0005515,molecular_function protein binding;GO:0005886,cellular_component plasma membrane;GO:0016020,cellular_component membrane;GO:0019898,cellular_component extrinsic component of membrane;GO:0042307,biological_process positive regulation of protein import into nucleus;GO:0042995,cellular_component cell projection;GO:0045944,biological_proc…	NA	NA
AJAPscaffold216	144715	145088	peak_354	374	229	61	7.59E-08	4.42467	0.000275518	AJAP27283:intron	AJAP27283:AJAPscaffold216:89132-156634:-:11692	10;GO:0004842,molecular_function ubiquitin-protein transferase activity;GO:0005622,cellular_component intracellular;GO:0005737,cellular_component cytoplasm;GO:0007276,biological_process gamete generation;GO:0007281,biological_process germ cell development;GO:0007283,biological_process spermatogenesis;GO:0008270,molecular_function zinc ion binding;GO:0016567,biological_process protein ubiquitinati…	NA	NA
AJAPscaffold231	342210	342578	peak_404	369	154	76	7.59E-08	4.42467	0.000275518	AJAP03047:intron	AJAP03047:AJAPscaffold231:338601-353565:+:-3764	NA	NA	NA
AJAPscaffold405	10333	10711	peak_637	379	131	73	7.59E-08	4.42467	0.000275518	AJAP07633:Promoter;AJAP11594:exon	AJAP11594:AJAPscaffold405:10096-11388:+:-369	NA	NA	NA
AJAPscaffold870	100636	100877	peak_940	242	134	64	7.59E-08	4.42467	0.000275518	intergenic	AJAP08937:AJAPscaffold870:95184-96477:+:-5587	NA	NA	NA
AJAPscaffold1522	227077	227496	peak_189	420	125	316	7.77E-08	2.77493	0.000280053	intergenic	AJAP24873:AJAPscaffold1522:199649-209114:-:-18088	NA	NA	NA
AJAPscaffold304	424028	424289	peak_513	262	142	147	7.85E-08	3.32603	0.000282573	intergenic	AJAP21816:AJAPscaffold304:459781-468116:+:35612	NA	NA	NA
AJAPscaffold977	233864	234188	peak_979	325	157	237	8.19E-08	2.72526	0.000293164	intergenic	AJAP28814:AJAPscaffold977:208133-224618:+:-25889	15;GO:0001650,cellular_component fibrillar center;GO:0005634,cellular_component nucleus;GO:0005654,cellular_component nucleoplasm;GO:0005737,cellular_component cytoplasm;GO:0005829,cellular_component cytosol;GO:0008652,biological_process cellular amino acid biosynthetic process;GO:0009086,biological_process methionine biosynthetic process;GO:0016853,molecular_function isomerase activity;GO:001928…	K08963	376 8 358 lcm:102357187 357 1 352 61.190 - 353 134 449 1.22e-156 - mtnA; methylthioribose-1-phosphate isomerase [EC:5.3.1.23]; K08963
AJAPscaffold16	252907	253250	peak_215	344	32	206	8.24E-08	2.91608	0.000294768	AJAP00921:Promoter	AJAP00921:AJAPscaffold16:236455-251717:-:-1222	17;GO:0000127,cellular_component transcription factor TFIIIC complex;GO:0003677,molecular_function DNA binding;GO:0004402,molecular_function histone acetyltransferase activity;GO:0005515,molecular_function protein binding;GO:0005634,cellular_component nucleus;GO:0005654,cellular_component nucleoplasm;GO:0005739,cellular_component mitochondrion;GO:0006351,biological_process transcription, DNA-temp…	K11310	GTF3C4, KAT12; general transcription factor 3C polypeptide 4 [EC:2.3.1.48]; K11310
AJAPscaffold545	103528	103800	peak_727	273	64	76	8.49E-08	4.23619	0.000302775	AJAP10029:intron	AJAP10029:AJAPscaffold545:86253-114790:+:-17340	NA	NA	NA
AJAPscaffold1942	58115	58436	peak_304	322	35	373	8.55E-08	2.50458	0.00030474	intergenic	AJAP08271:AJAPscaffold1942:65402-66316:-:8168	NA	NA	NA
AJAPscaffold357	396107	396494	peak_594	388	108	86	8.62E-08	4.08307	0.000306824	AJAP18342:exon	AJAP18342:AJAPscaffold357:395914-396867:-:654	11;GO:0005096,molecular_function GTPase activator activity;GO:0005634,cellular_component nucleus;GO:0005654,cellular_component nucleoplasm;GO:0005737,cellular_component cytoplasm;GO:0005829,cellular_component cytosol;GO:0005886,cellular_component plasma membrane;GO:0007165,biological_process signal transduction;GO:0007186,biological_process G protein-coupled receptor signaling pathway;GO:0009968,…	NA	NA
AJAPscaffold1009	389022	389392	peak_11	371	153	94	8.93E-08	3.93678	0.000314789	intergenic	AJAP09911:AJAPscaffold1009:374920-375620:+:-14256	12;GO:0004930,molecular_function G protein-coupled receptor activity;GO:0007165,biological_process signal transduction;GO:0007186,biological_process G protein-coupled receptor signaling pathway;GO:0007601,biological_process visual perception;GO:0007602,biological_process phototransduction;GO:0008020,molecular_function G protein-coupled photoreceptor activity;GO:0008377,biological_process light-in…	NA	NA
AJAPscaffold1160	110357	110625	peak_65	269	109	89	8.93E-08	3.93678	0.000314789	intergenic	AJAP27727:AJAPscaffold1160:67900-73960:-:-36506	NA	NA	NA
AJAPscaffold204	168157	168689	peak_328	533	378	121	8.93E-08	3.93678	0.000314789	AJAP00614:intron	AJAP00614:AJAPscaffold204:145288-193905:-:25372	19;GO:0000166,molecular_function nucleotide binding;GO:0004672,molecular_function protein kinase activity;GO:0004674,molecular_function protein serine/threonine kinase activity;GO:0005524,molecular_function ATP binding;GO:0005634,cellular_component nucleus;GO:0005737,cellular_component cytoplasm;GO:0006468,biological_process protein phosphorylation;GO:0016020,cellular_component membrane;GO:001630…	K08957	CSNK1A; casein kinase 1, alpha [EC:2.7.11.1]; K08957; CSNK1G; casein kinase 1, gamma [EC:2.7.11.1]; K08958; CSNK1D; casein kinase 1, delta [EC:2.7.11.1]; K08959; CSNK1E; casein kinase 1, epsilon [EC:2.7.11.1]; K08960
AJAPscaffold217	567408	567730	peak_358	323	144	93	8.93E-08	3.93678	0.000314789	intergenic	AJAP22539:AJAPscaffold217:572204-572710:-:5160	NA	NA	NA
AJAPscaffold2336	38544	38827	peak_405	284	217	93	8.93E-08	3.93678	0.000314789	intergenic	AJAP15974:AJAPscaffold2336:58273-63049:+:19513	5;GO:0003674,molecular_function molecular_function;GO:0005886,cellular_component plasma membrane;GO:0008150,biological_process biological_process;GO:0016020,cellular_component membrane;GO:0016021,cellular_component integral component of membrane	NA	NA
AJAPscaffold313	344260	344616	peak_533	357	52	736	9.08E-08	2.02624	0.000318412	intergenic	AJAP17663:AJAPscaffold313:339021-339632:-:-4680	NA	NA	NA
AJAPscaffold741	391322	391627	peak_876	306	274	391	9.08E-08	2.29529	0.000318566	AJAP03725:Promoter	AJAP03725:AJAPscaffold741:392091-413775:+:496	19;GO:0000242,cellular_component pericentriolar material;GO:0005515,molecular_function protein binding;GO:0005737,cellular_component cytoplasm;GO:0005815,cellular_component microtubule organizing center;GO:0005856,cellular_component cytoskeleton;GO:0005886,cellular_component plasma membrane;GO:0005929,cellular_component cilium;GO:0015031,biological_process protein transport;GO:0016020,cellular_co…	K19398	830 5 769 spu:587077 985 147 923 58.344 - 785 299 912 0.0 - BBS9; Bardet-Biedl syndrome 9 protein; K19398
AJAPscaffold309	564157	564626	peak_518	470	34	301	9.11E-08	2.85119	0.000319492	intergenic	AJAP12789:AJAPscaffold309:568763-570076:+:4573	1;GO:0005515,molecular_function protein binding	NA	NA
AJAPscaffold136	80856	81354	peak_141	499	100	391	9.33E-08	2.3857	0.00032652	intergenic	AJAP07968:AJAPscaffold136:73512-75676:+:-7445	8;GO:0003682,molecular_function chromatin binding;GO:0005509,molecular_function calcium ion binding;GO:0005576,cellular_component extracellular region;GO:0005615,cellular_component extracellular space;GO:0005737,cellular_component cytoplasm;GO:0007155,biological_process cell adhesion;GO:0008150,biological_process biological_process;GO:0016020,cellular_component membrane	NA	NA
AJAPscaffold607	344968	345240	peak_796	273	67	94	9.85E-08	3.78862	0.00034246	AJAP18779:intron	AJAP12565:AJAPscaffold607:351038-356922:-:11889	4;GO:0003674,molecular_function molecular_function;GO:0005515,molecular_function protein binding;GO:0005575,cellular_component cellular_component;GO:0008150,biological_process biological_process	NA	NA
AJAPscaffold91	560410	560808	peak_950	399	110	112	1.01E-07	4.19551	0.000346625	intergenic	AJAP13541:AJAPscaffold91:515368-516090:-:-44430	NA	NA	NA
AJAPscaffold1424	157054	157308	peak_159	255	113	110	1.01E-07	3.36999	0.000346625	AJAP21300:intron	AJAP21300:AJAPscaffold1424:123915-161616:-:4451	26;GO:0005515,molecular_function protein binding;GO:0005886,cellular_component plasma membrane;GO:0007165,biological_process signal transduction;GO:0007399,biological_process nervous system development;GO:0007411,biological_process axon guidance;GO:0008045,biological_process motor neuron axon guidance;GO:0016020,cellular_component membrane;GO:0016021,cellular_component integral component of membr…	NA	NA
AJAPscaffold470	1642	1883	peak_679	242	145	54	1.01E-07	4.5209	0.000346952	intergenic	AJAP02315:AJAPscaffold470:11936-13943:-:12158	NA	NA	NA
AJAPscaffold85	649648	649923	peak_918	276	98	44	1.01E-07	4.5209	0.000346952	intergenic	AJAP04994:AJAPscaffold85:607885-608454:+:-41862	NA	NA	NA
AJAPscaffold1436	42446	42788	peak_167	343	193	124	1.02E-07	3.66521	0.000348972	intergenic	AJAP16673:AJAPscaffold1436:54975-56042:+:12337	32;GO:0001649,biological_process osteoblast differentiation;GO:0001654,biological_process eye development;GO:0001714,biological_process endodermal cell fate specification;GO:0003677,molecular_function DNA binding;GO:0003700,molecular_function DNA-binding transcription factor activity;GO:0005623,cellular_component cell;GO:0005634,cellular_component nucleus;GO:0005654,cellular_component nucleoplasm…	K16796	SOX2; transcription factor SOX2 (SOX group B); K16796; SOX1S; transcription factor SOX1/3/14/21 (SOX group B); K09267
AJAPscaffold345	297061	297339	peak_574	279	224	112	1.02E-07	3.66521	0.000348972	AJAP24871:exon	AJAP24871:AJAPscaffold345:297017-299614:+:-269	NA	NA	NA
AJAPscaffold565	200158	200456	peak_737	299	221	97	1.02E-07	3.66521	0.000348972	AJAP01676:intron	AJAP01676:AJAPscaffold565:140361-242853:-:42476	1;GO:0005515,molecular_function protein binding	NA	NA
AJAPscaffold925	375305	375847	peak_957	543	140	178	1.02E-07	3.66521	0.000348972	AJAP17474:exon;AJAP25875:Promoter	AJAP25875:AJAPscaffold925:359802-375075:-:-370	10;GO:0000086,biological_process G2/M transition of mitotic cell cycle;GO:0004175,molecular_function endopeptidase activity;GO:0005635,cellular_component nuclear envelope;GO:0005730,cellular_component nucleolus;GO:0006508,biological_process proteolysis;GO:0008233,molecular_function peptidase activity;GO:0008234,molecular_function cysteine-type peptidase activity;GO:0016787,molecular_function hydr…	NA	NA
AJAPscaffold855	184848	185184	peak_922	337	325	341	1.05E-07	2.5491	0.000354903	intergenic	AJAP04911:AJAPscaffold855:167607-168080:+:-17567	9;GO:0004842,molecular_function ubiquitin-protein transferase activity;GO:0005515,molecular_function protein binding;GO:0005634,cellular_component nucleus;GO:0005737,cellular_component cytoplasm;GO:0005829,cellular_component cytosol;GO:0016567,biological_process protein ubiquitination;GO:0019005,cellular_component SCF ubiquitin ligase complex;GO:0043153,biological_process entrainment of circadian…	NA	NA
AJAPscaffold855	189071	189309	peak_924	239	74	704	1.05E-07	1.8371	0.000355304	intergenic	AJAP04911:AJAPscaffold855:167607-168080:+:-21539	9;GO:0004842,molecular_function ubiquitin-protein transferase activity;GO:0005515,molecular_function protein binding;GO:0005634,cellular_component nucleus;GO:0005737,cellular_component cytoplasm;GO:0005829,cellular_component cytosol;GO:0016567,biological_process protein ubiquitination;GO:0019005,cellular_component SCF ubiquitin ligase complex;GO:0043153,biological_process entrainment of circadian…	NA	NA
AJAPscaffold2621	47614	48046	peak_462	433	209	318	1.09E-07	2.69317	0.00036857	intergenic	AJAP23207:AJAPscaffold2621:9637-25909:+:-38187	NA	NA	NA
AJAPscaffold2605	43156	43438	peak_453	283	72	289	1.09E-07	2.48159	0.000369037	intergenic	AJAP12302:AJAPscaffold2605:26235-36491:+:-16994	12;GO:0001975,biological_process response to amphetamine;GO:0003674,molecular_function molecular_function;GO:0003723,molecular_function RNA binding;GO:0005575,cellular_component cellular_component;GO:0005634,cellular_component nucleus;GO:0005737,cellular_component cytoplasm;GO:0008033,biological_process tRNA processing;GO:0008168,molecular_function methyltransferase activity;GO:0008175,molecular_…	NA	NA
AJAPscaffold1725	120041	120332	peak_234	292	133	71	1.12E-07	4.17027	0.000376582	intergenic	AJAP00576:AJAPscaffold1725:113661-114989:-:-5185	32;GO:0000166,molecular_function nucleotide binding;GO:0000943,cellular_component retrotransposon nucleocapsid;GO:0003676,molecular_function nucleic acid binding;GO:0003677,molecular_function DNA binding;GO:0003723,molecular_function RNA binding;GO:0003824,molecular_function catalytic activity;GO:0003887,molecular_function DNA-directed DNA polymerase activity;GO:0003964,molecular_function RNA-dir…	NA	NA
AJAPscaffold21	561983	562254	peak_343	272	203	58	1.12E-07	4.17027	0.000376582	intergenic	AJAP30060:AJAPscaffold21:574523-577251:+:12338	9;GO:0005575,cellular_component cellular_component;GO:0008146,molecular_function sulfotransferase activity;GO:0016020,cellular_component membrane;GO:0016021,cellular_component integral component of membrane;GO:0016829,molecular_function lyase activity;GO:0016853,molecular_function isomerase activity;GO:0030204,biological_process chondroitin sulfate metabolic process;GO:0030205,biological_process …	NA	NA
AJAPscaffold237	25722	25982	peak_413	261	225	136	1.19E-07	3.25806	0.000396296	intergenic	AJAP07646:AJAPscaffold237:8915-11016:-:-14931	17;GO:0000175,molecular_function 3'-5'-exoribonuclease activity;GO:0003676,molecular_function nucleic acid binding;GO:0004518,molecular_function nuclease activity;GO:0004527,molecular_function exonuclease activity;GO:0005634,cellular_component nucleus;GO:0005730,cellular_component nucleolus;GO:0005737,cellular_component cytoplasm;GO:0005739,cellular_component mitochondrion;GO:0005758,cellular_com…	K13288	orn, REX2, REXO2; oligoribonuclease [EC:3.1.-.-]; K13288
AJAPscaffold352	925343	925593	peak_588	251	87	134	1.19E-07	3.25806	0.000396296	intergenic	AJAP20833:AJAPscaffold352:880897-904446:-:-20984	20;GO:0000226,biological_process microtubule cytoskeleton organization;GO:0005515,molecular_function protein binding;GO:0005737,cellular_component cytoplasm;GO:0005813,cellular_component centrosome;GO:0005814,cellular_component centriole;GO:0005815,cellular_component microtubule organizing center;GO:0005856,cellular_component cytoskeleton;GO:0007098,biological_process centrosome cycle;GO:0008022,…	NA	NA
AJAPscaffold399	159167	159498	peak_632	332	123	513	1.21E-07	2.16183	0.000400747	intergenic	AJAP21372:AJAPscaffold399:154858-156240:-:-3050	NA	NA	NA
AJAPscaffold680	8800	9073	peak_846	274	118	164	1.26E-07	2.97382	0.000412962	intergenic	AJAP16403:AJAPscaffold680:21667-34191:+:12750	20;GO:0000139,cellular_component Golgi membrane;GO:0001574,biological_process ganglioside biosynthetic process;GO:0001665,molecular_function alpha-N-acetylgalactosaminide alpha-2,6-sialyltransferase activity;GO:0005737,cellular_component cytoplasm;GO:0005794,cellular_component Golgi apparatus;GO:0005886,cellular_component plasma membrane;GO:0006486,biological_process protein glycosylation;GO:0006…	NA	NA
AJAPscaffold156	454858	455119	peak_203	262	34	335	1.28E-07	2.31163	0.000421648	intergenic	AJAP07130:AJAPscaffold156:449159-450962:+:-5734	NA	NA	NA
AJAPscaffold387	295167	295635	peak_608	469	262	1887	1.29E-07	1.59973	0.000422027	AJAP22832:exon;AJAP16360:Promoter	AJAP22832:AJAPscaffold387:295292-295672:+:-138	39;GO:0000077,biological_process DNA damage checkpoint;GO:0000724,biological_process double-strand break repair via homologous recombination;GO:0000785,cellular_component chromatin;GO:0000786,cellular_component nucleosome;GO:0000790,cellular_component nuclear chromatin;GO:0000794,cellular_component condensed nuclear chromosome;GO:0001673,cellular_component male germ cell nucleus;GO:0001741,cellul…	K11251	127 1 125 spu:373348 126 1 126 93.651 - 126 7 232 8.90e-79 - H2A; histone H2A; K11251
AJAPscaffold1059	260942	261251	peak_34	310	169	134	1.35E-07	3.31995	0.000441194	AJAP16896:intron	AJAP23290:AJAPscaffold1059:219369-247592:-:-13519	8;GO:0005515,molecular_function protein binding;GO:0005634,cellular_component nucleus;GO:0005654,cellular_component nucleoplasm;GO:0006351,biological_process transcription, DNA-templated;GO:0006355,biological_process regulation of transcription, DNA-templated;GO:0006368,biological_process transcription elongation from RNA polymerase II promoter;GO:0008023,cellular_component transcription elongati…	K15183	556 5 550 lgi:LOTGIDRAFT_234674 561 44 554 30.245 - 572 312 211 1.75e-59 - ELL; RNA polymerase II elongation factor ELL; K15183
AJAPscaffold828	218245	218601	peak_905	357	220	141	1.35E-07	3.31995	0.000441194	intergenic	AJAP05340:AJAPscaffold828:212989-214354:+:-5477	NA	NA	NA
AJAPscaffold325	657687	657946	peak_556	260	157	213	1.40E-07	2.70719	0.000454632	intergenic	AJAP22874:AJAPscaffold325:676625-680664:-:22822	22;GO:0000166,molecular_function nucleotide binding;GO:0002250,biological_process adaptive immune response;GO:0002376,biological_process immune system process;GO:0002827,biological_process positive regulation of T-helper 1 type immune response;GO:0003924,molecular_function GTPase activity;GO:0005524,molecular_function ATP binding;GO:0005737,cellular_component cytoplasm;GO:0005886,cellular_compone…	NA	NA
AJAPscaffold349	561524	561773	peak_577	250	161	89	1.41E-07	3.97051	0.000458226	intergenic	AJAP19518:AJAPscaffold349:567226-568439:-:6756	8;GO:0005634,cellular_component nucleus;GO:0005829,cellular_component cytosol;GO:0016491,molecular_function oxidoreductase activity;GO:0031418,molecular_function L-ascorbic acid binding;GO:0031929,biological_process TOR signaling;GO:0055114,biological_process oxidation-reduction process;GO:1905589,biological_process positive regulation of L-arginine import across plasma membrane;GO:1905736,biolog…	NA	NA
AJAPscaffold964	427447	427751	peak_972	305	192	120	1.50E-07	3.3905	0.000479502	AJAP18549:Promoter	AJAP18549:AJAPscaffold964:429436-430392:+:1798	NA	NA	NA
AJAPscaffold1088	194625	194869	peak_44	245	192	85	1.52E-07	4.09714	0.000483983	intergenic	AJAP03592:AJAPscaffold1088:199916-200146:+:5100	NA	NA	NA
AJAPscaffold706	92197	92585	peak_857	389	35	298	1.57E-07	2.83386	0.000497932	intergenic	AJAP29309:AJAPscaffold706:105688-106344:+:13457	32;GO:0000166,molecular_function nucleotide binding;GO:0000943,cellular_component retrotransposon nucleocapsid;GO:0003676,molecular_function nucleic acid binding;GO:0003677,molecular_function DNA binding;GO:0003723,molecular_function RNA binding;GO:0003824,molecular_function catalytic activity;GO:0003887,molecular_function DNA-directed DNA polymerase activity;GO:0003964,molecular_function RNA-dir…	NA	NA
AJAPscaffold2105	72292	72711	peak_347	420	398	119	1.61E-07	3.8095	0.000508171	intergenic	NA	NA	NA	NA
AJAPscaffold61	255513	255941	peak_797	429	176	148	1.62E-07	3.47164	0.000510035	intergenic	AJAP05204:AJAPscaffold61:269032-283041:+:13344	20;GO:0000463,biological_process maturation of LSU-rRNA from tricistronic rRNA transcript (SSU-rRNA, 5.8S rRNA, LSU-rRNA);GO:0000466,biological_process maturation of 5.8S rRNA from tricistronic rRNA transcript (SSU-rRNA, 5.8S rRNA, LSU-rRNA);GO:0000793,cellular_component condensed chromosome;GO:0003723,molecular_function RNA binding;GO:0005515,molecular_function protein binding;GO:0005634,cellula…	K14843	PES1, NOP7; pescadillo; K14843
AJAPscaffold209	75717	76269	peak_339	553	179	93	1.64E-07	4.23172	0.000513819	intergenic	AJAP23855:AJAPscaffold209:83216-86818:+:7321	17;GO:0003676,molecular_function nucleic acid binding;GO:0003729,molecular_function mRNA binding;GO:0005622,cellular_component intracellular;GO:0006139,biological_process nucleobase-containing compound metabolic process;GO:0007294,biological_process germarium-derived oocyte fate determination;GO:0007312,biological_process oocyte nucleus migration involved in oocyte dorsal/ventral axis specificati…	NA	NA
AJAPscaffold352	805725	805980	peak_586	256	157	51	1.64E-07	4.23172	0.000513819	intergenic	AJAP10489:AJAPscaffold352:834206-834841:-:28961	NA	NA	NA
AJAPscaffold57	704905	705168	peak_747	264	107	72	1.64E-07	4.23172	0.000513819	AJAP23157:Promoter	AJAP23157:AJAPscaffold57:705458-706459:+:447	6;GO:0003964,molecular_function RNA-directed DNA polymerase activity;GO:0005575,cellular_component cellular_component;GO:0006278,biological_process RNA-dependent DNA biosynthetic process;GO:0006313,biological_process transposition, DNA-mediated;GO:0016740,molecular_function transferase activity;GO:0016779,molecular_function nucleotidyltransferase activity	NA	NA
AJAPscaffold2405	74224	74554	peak_424	331	153	116	1.70E-07	3.67697	0.000526187	intergenic	AJAP00676:AJAPscaffold2405:64879-68223:-:-6154	NA	NA	NA
AJAPscaffold2077	11351	11775	peak_337	425	114	458	1.70E-07	2.41235	0.000526187	intergenic	AJAP08854:AJAPscaffold2077:41697-42515:+:30233	NA	NA	NA
AJAPscaffold551	664458	664880	peak_731	423	270	86	1.93E-07	4.0403	0.000584346	intergenic	AJAP06253:AJAPscaffold551:685107-686867:+:20380	NA	NA	NA
AJAPscaffold39	11337	11671	peak_613	335	239	279	1.93E-07	2.59169	0.000584346	intergenic	AJAP29989:AJAPscaffold39:17201-25578:-:14004	NA	NA	NA
AJAPscaffold156	438426	438802	peak_198	377	109	392	2.03E-07	2.36957	0.000611547	intergenic	AJAP07130:AJAPscaffold156:449159-450962:+:10625	NA	NA	NA
AJAPscaffold156	460802	461401	peak_205	600	210	676	2.05E-07	2.23238	0.000617419	intergenic	AJAP07130:AJAPscaffold156:449159-450962:+:-11854	NA	NA	NA
AJAPscaffold723	250492	250788	peak_865	297	109	132	2.06E-07	3.24921	0.000619741	intergenic	AJAP01906:AJAPscaffold723:234607-236276:-:-14325	NA	NA	NA
AJAPscaffold333	216348	216772	peak_562	425	117	1522	2.08E-07	1.69642	0.000624223	AJAP13953:Promoter	AJAP13953:AJAPscaffold333:217453-222614:+:989	NA	NA	NA
AJAPscaffold19	89554	89961	peak_275	408	247	83	2.20E-07	4.00945	0.000656886	AJAP20346:exon	AJAP20346:AJAPscaffold19:88515-91259:+:-1287	32;GO:0000166,molecular_function nucleotide binding;GO:0000943,cellular_component retrotransposon nucleocapsid;GO:0003676,molecular_function nucleic acid binding;GO:0003677,molecular_function DNA binding;GO:0003723,molecular_function RNA binding;GO:0003824,molecular_function catalytic activity;GO:0003887,molecular_function DNA-directed DNA polymerase activity;GO:0003964,molecular_function RNA-dir…	NA	NA
AJAPscaffold211	349488	349729	peak_349	242	168	70	2.20E-07	4.00945	0.000656886	AJAP07550:intron	AJAP07156:AJAPscaffold211:332725-334223:-:-15433	9;GO:0005634,cellular_component nucleus;GO:0005737,cellular_component cytoplasm;GO:0009055,molecular_function electron transfer activity;GO:0015035,molecular_function protein disulfide oxidoreductase activity;GO:0016604,cellular_component nuclear body;GO:0022900,biological_process electron transport chain;GO:0045454,biological_process cell redox homeostasis;GO:0055114,biological_process oxidation…	NA	NA
AJAPscaffold736	413066	413422	peak_873	357	109	77	2.20E-07	4.00945	0.000656886	intergenic	AJAP21521:AJAPscaffold736:432497-436555:-:23382	NA	NA	NA
AJAPscaffold1571	12723	13012	peak_209	290	181	148	2.23E-07	3.08453	0.000661104	intergenic	AJAP05860:AJAPscaffold1571:88860-104111:+:75957	16;GO:0000139,cellular_component Golgi membrane;GO:0001665,molecular_function alpha-N-acetylgalactosaminide alpha-2,6-sialyltransferase activity;GO:0003824,molecular_function catalytic activity;GO:0005794,cellular_component Golgi apparatus;GO:0006486,biological_process protein glycosylation;GO:0006688,biological_process glycosphingolipid biosynthetic process;GO:0008373,molecular_function sialyltr…	NA	NA
AJAPscaffold492	368469	368981	peak_689	513	70	461	2.23E-07	2.41508	0.000661104	AJAP28922:exon	AJAP28922:AJAPscaffold492:368206-369759:-:1222	1;GO:0015074,biological_process DNA integration	NA	NA
AJAPscaffold571	47149	47493	peak_753	345	285	336	2.23E-07	2.41508	0.000661104	intergenic	AJAP01680:AJAPscaffold571:94675-95385:+:47242	NA	NA	NA
AJAPscaffold1225	104295	104585	peak_111	291	87	122	2.33E-07	3.31332	0.000682244	intergenic	AJAP04111:AJAPscaffold1225:109530-115868:+:5149	39;GO:0000118,cellular_component histone deacetylase complex;GO:0000122,biological_process negative regulation of transcription by RNA polymerase II;GO:0000183,biological_process chromatin silencing at rDNA;GO:0000785,cellular_component chromatin;GO:0000790,cellular_component nuclear chromatin;GO:0000792,cellular_component heterochromatin;GO:0003677,molecular_function DNA binding;GO:0003682,molec…	K11590	219 4 208 spu:587853 274 16 219 71.220 - 205 58 291 1.93e-98 - MBD2; methyl-CpG-binding domain protein 2; K11590
AJAPscaffold331	83439	83729	peak_560	291	130	130	2.33E-07	3.31332	0.000682244	intergenic	AJAP05917:AJAPscaffold331:89273-90014:+:5705	32;GO:0000166,molecular_function nucleotide binding;GO:0000943,cellular_component retrotransposon nucleocapsid;GO:0003676,molecular_function nucleic acid binding;GO:0003677,molecular_function DNA binding;GO:0003723,molecular_function RNA binding;GO:0003824,molecular_function catalytic activity;GO:0003887,molecular_function DNA-directed DNA polymerase activity;GO:0003964,molecular_function RNA-dir…	NA	NA
AJAPscaffold156	487366	487669	peak_207	304	74	411	2.32E-07	2.16698	0.000682244	intergenic	AJAP13884:AJAPscaffold156:474890-477777:+:-12551	NA	NA	NA
AJAPscaffold649	80672	80991	peak_831	320	52	468	2.32E-07	2.16698	0.000682244	intergenic	AJAP22981:AJAPscaffold649:125386-128010:-:47288	15;GO:0002076,biological_process osteoblast development;GO:0005178,molecular_function integrin binding;GO:0005576,cellular_component extracellular region;GO:0007160,biological_process cell-matrix adhesion;GO:0007409,biological_process axonogenesis;GO:0009986,cellular_component cell surface;GO:0031012,cellular_component extracellular matrix;GO:0033689,biological_process negative regulation of oste…	NA	NA
AJAPscaffold1220	397263	397521	peak_110	259	179	112	2.57E-07	3.38682	0.000743498	intergenic	AJAP05211:AJAPscaffold1220:389822-392616:-:-4826	32;GO:0000166,molecular_function nucleotide binding;GO:0000943,cellular_component retrotransposon nucleocapsid;GO:0003676,molecular_function nucleic acid binding;GO:0003677,molecular_function DNA binding;GO:0003723,molecular_function RNA binding;GO:0003824,molecular_function catalytic activity;GO:0003887,molecular_function DNA-directed DNA polymerase activity;GO:0003964,molecular_function RNA-dir…	NA	NA
AJAPscaffold472	592883	593124	peak_682	242	61	103	2.57E-07	3.38682	0.000743498	intergenic	AJAP21459:AJAPscaffold472:571738-572496:+:-21207	21;GO:0005741,cellular_component mitochondrial outer membrane;GO:0006629,biological_process lipid metabolic process;GO:0006631,biological_process fatty acid metabolic process;GO:0006633,biological_process fatty acid biosynthetic process;GO:0007283,biological_process spermatogenesis;GO:0009922,molecular_function fatty acid elongase activity;GO:0016020,cellular_component membrane;GO:0016021,cellula…	NA	NA
AJAPscaffold285	311249	311680	peak_497	432	170	114	2.60E-07	3.83327	0.000748721	AJAP03837:exon;AJAP29166:Promoter	AJAP03837:AJAPscaffold285:311088-311897:+:-332	NA	NA	NA
AJAPscaffold705	495353	495740	peak_856	388	134	115	2.60E-07	3.83327	0.000748721	AJAP21684:intron	AJAP21684:AJAPscaffold705:484727-522973:+:-10761	8;GO:0000118,cellular_component histone deacetylase complex;GO:0003674,molecular_function molecular_function;GO:0004407,molecular_function histone deacetylase activity;GO:0005634,cellular_component nucleus;GO:0005886,cellular_component plasma membrane;GO:0014003,biological_process oligodendrocyte development;GO:0016575,biological_process histone deacetylation;GO:0016787,molecular_function hydrola…	K11418	392 47 386 spu:577996 491 103 442 62.281 - 342 125 448 5.75e-154 - HDAC11; histone deacetylase 11 [EC:3.5.1.98]; K11418
AJAPscaffold779	123162	123401	peak_891	240	45	79	2.60E-07	3.83327	0.000748721	AJAP16004:intron	AJAP16004:AJAPscaffold779:43473-192207:-:69002	NA	NA	NA
AJAPscaffold1214	35841	36176	peak_106	336	164	179	2.66E-07	2.9912	0.000758403	intergenic	AJAP25336:AJAPscaffold1214:51834-73370:+:15830	18;GO:0000166,molecular_function nucleotide binding;GO:0001756,biological_process somitogenesis;GO:0001966,biological_process thigmotaxis;GO:0003677,molecular_function DNA binding;GO:0003777,molecular_function microtubule motor activity;GO:0005524,molecular_function ATP binding;GO:0005634,cellular_component nucleus;GO:0005737,cellular_component cytoplasm;GO:0005856,cellular_component cytoskeleton…	K10403	584 6 461 spu:593265 629 5 464 55.957 - 470 183 513 1.82e-174 - KIF22; kinesin family member 22; K10403
AJAPscaffold839	247129	247369	peak_909	241	94	161	2.66E-07	2.9912	0.000758403	intergenic	AJAP07590:AJAPscaffold839:234191-242223:-:-5000	NA	NA	NA
AJAPscaffold1929	4481	4803	peak_300	323	110	117	2.76E-07	3.47195	0.000784061	intergenic	AJAP07600:AJAPscaffold1929:10750-50584:-:45995	44;GO:0000166,molecular_function nucleotide binding;GO:0001750,cellular_component photoreceptor outer segment;GO:0003924,molecular_function GTPase activity;GO:0005515,molecular_function protein binding;GO:0005525,molecular_function GTP binding;GO:0005764,cellular_component lysosome;GO:0005768,cellular_component endosome;GO:0005770,cellular_component late endosome;GO:0005794,cellular_component Gol…	K07885	171 2 171 spu:584529 231 1 163 85.294 - 170 18 306 1.37e-105 - RAB27A; Ras-related protein Rab-27A; K07885
AJAPscaffold555	282911	283306	peak_734	396	200	110	2.81E-07	3.6902	0.000794767	intergenic	AJAP04020:AJAPscaffold555:254424-260552:+:-28688	11;GO:0001934,biological_process positive regulation of protein phosphorylation;GO:0003674,molecular_function molecular_function;GO:0005634,cellular_component nucleus;GO:0005730,cellular_component nucleolus;GO:0005737,cellular_component cytoplasm;GO:0005829,cellular_component cytosol;GO:0010976,biological_process positive regulation of neuron projection development;GO:0030036,biological_process a…	NA	NA
AJAPscaffold1259	96113	96352	peak_117	240	94	79	2.86E-07	3.57171	0.000801752	intergenic	AJAP22561:AJAPscaffold1259:100178-104198:+:3972	10;GO:0003824,molecular_function catalytic activity;GO:0004372,molecular_function glycine hydroxymethyltransferase activity;GO:0005634,cellular_component nucleus;GO:0005737,cellular_component cytoplasm;GO:0005829,cellular_component cytosol;GO:0006730,biological_process one-carbon metabolic process;GO:0016740,molecular_function transferase activity;GO:0019264,biological_process glycine biosyntheti…	NA	NA
AJAPscaffold1319	75364	75611	peak_126	248	175	83	2.86E-07	3.57171	0.000801752	AJAP29432:intron	AJAP29432:AJAPscaffold1319:63488-80299:-:4762	NA	NA	NA
AJAPscaffold271	200013	200273	peak_473	261	109	98	2.86E-07	3.57171	0.000801752	intergenic	AJAP04270:AJAPscaffold271:211351-219286:+:11230	6;GO:0003735,molecular_function structural constituent of ribosome;GO:0005622,cellular_component intracellular;GO:0005739,cellular_component mitochondrion;GO:0005762,cellular_component mitochondrial large ribosomal subunit;GO:0005840,cellular_component ribosome;GO:0006412,biological_process translation	K02906	359 42 350 cmk:103189888 350 40 349 47.003 - 317 153 309 3.63e-102 - RP-L3, MRPL3, rplC; large subunit ribosomal protein L3; K02906
AJAPscaffold53	399175	399473	peak_718	299	145	100	2.86E-07	3.57171	0.000801752	intergenic	AJAP04071:AJAPscaffold53:382332-383303:+:-16989	25;GO:0005783,cellular_component endoplasmic reticulum;GO:0005789,cellular_component endoplasmic reticulum membrane;GO:0006629,biological_process lipid metabolic process;GO:0006631,biological_process fatty acid metabolic process;GO:0006633,biological_process fatty acid biosynthetic process;GO:0006636,biological_process unsaturated fatty acid biosynthetic process;GO:0009922,molecular_function fatt…	K10203	ELOVL6; elongation of very long chain fatty acids protein 6 [EC:2.3.1.199]; K10203
AJAPscaffold644	15988	16359	peak_826	372	207	735	2.89E-07	1.939	0.000805842	intergenic	AJAP22594:AJAPscaffold644:31264-62949:+:15070	27;GO:0000049,molecular_function tRNA binding;GO:0000166,molecular_function nucleotide binding;GO:0002161,molecular_function aminoacyl-tRNA editing activity;GO:0002196,molecular_function Ser-tRNA(Ala) hydrolase activity;GO:0003676,molecular_function nucleic acid binding;GO:0003723,molecular_function RNA binding;GO:0004812,molecular_function aminoacyl-tRNA ligase activity;GO:0004813,molecular_func…	K01872	957 41 953 spu:592771 1041 75 1027 45.747 - 964 461 848 0.0 - AARS, alaS; alanyl-tRNA synthetase [EC:6.1.1.7]; K01872
AJAPscaffold1978	5864	6247	peak_311	384	83	221	3.06E-07	2.90992	0.000848868	intergenic	AJAP04656:AJAPscaffold1978:14106-14343:-:8398	59;GO:0001934,biological_process positive regulation of protein phosphorylation;GO:0004672,molecular_function protein kinase activity;GO:0004674,molecular_function protein serine/threonine kinase activity;GO:0005123,molecular_function death receptor binding;GO:0005515,molecular_function protein binding;GO:0005524,molecular_function ATP binding;GO:0005739,cellular_component mitochondrion;GO:000582…	NA	NA
AJAPscaffold321	221972	222322	peak_553	351	47	68	3.09E-07	4.39357	0.000855559	AJAP20439:exon	AJAP20439:AJAPscaffold321:221954-222646:+:-66	38;GO:0003676,molecular_function nucleic acid binding;GO:0003677,molecular_function DNA binding;GO:0003723,molecular_function RNA binding;GO:0003824,molecular_function catalytic activity;GO:0003887,molecular_function DNA-directed DNA polymerase activity;GO:0003964,molecular_function RNA-directed DNA polymerase activity;GO:0004190,molecular_function aspartic-type endopeptidase activity;GO:0004518,…	NA	NA
AJAPscaffold34	2936	3396	peak_569	461	153	76	3.09E-07	4.39357	0.000855559	intergenic	AJAP28423:AJAPscaffold34:10453-22188:-:19101	NA	NA	NA
AJAPscaffold120	46949	47227	peak_80	279	221	332	3.16E-07	2.3307	0.000867541	intergenic	AJAP17827:AJAPscaffold120:33547-40408:-:-6762	16;GO:0001556,biological_process oocyte maturation;GO:0004930,molecular_function G protein-coupled receptor activity;GO:0005622,cellular_component intracellular;GO:0005886,cellular_component plasma membrane;GO:0007165,biological_process signal transduction;GO:0007186,biological_process G protein-coupled receptor signaling pathway;GO:0007189,biological_process adenylate cyclase-activating G protei…	NA	NA
AJAPscaffold571	44378	44884	peak_751	507	298	376	3.22E-07	2.50278	0.000881678	intergenic	AJAP01680:AJAPscaffold571:94675-95385:+:50000	NA	NA	NA
AJAPscaffold1432	133830	134106	peak_163	277	78	65	3.36E-07	4.05489	0.000914513	intergenic	AJAP02180:AJAPscaffold1432:132826-133710:+:-1083	14;GO:0003824,molecular_function catalytic activity;GO:0003964,molecular_function RNA-directed DNA polymerase activity;GO:0004518,molecular_function nuclease activity;GO:0004519,molecular_function endonuclease activity;GO:0006310,biological_process DNA recombination;GO:0008152,biological_process metabolic process;GO:0009036,molecular_function type II site-specific deoxyribonuclease activity;GO:00…	NA	NA
AJAPscaffold2660	30599	31067	peak_466	469	213	95	3.36E-07	4.05489	0.000914513	intergenic	AJAP10612:AJAPscaffold2660:39144-56289:-:25479	NA	NA	NA
AJAPscaffold4	1718	2036	peak_633	319	214	65	3.36E-07	4.05489	0.000914513	intergenic	AJAP18847:AJAPscaffold4:4751-6030:+:2820	NA	NA	NA
AJAPscaffold4	89213	89504	peak_634	292	111	72	3.36E-07	4.05489	0.000914513	AJAP09171:exon;AJAP26806:Promoter	AJAP09171:AJAPscaffold4:88438-89730:-:408	4;GO:0003676,molecular_function nucleic acid binding;GO:0003723,molecular_function RNA binding;GO:0008270,molecular_function zinc ion binding;GO:0046872,molecular_function metal ion binding	NA	NA
AJAPscaffold156	436150	436722	peak_196	573	349	499	3.36E-07	2.4052	0.000914513	intergenic	AJAP15979:AJAPscaffold156:426324-431824:+:-10176	NA	NA	NA
AJAPscaffold644	11139	11391	peak_824	253	204	348	3.42E-07	2.27637	0.0009234	intergenic	AJAP22594:AJAPscaffold644:31264-62949:+:19922	27;GO:0000049,molecular_function tRNA binding;GO:0000166,molecular_function nucleotide binding;GO:0002161,molecular_function aminoacyl-tRNA editing activity;GO:0002196,molecular_function Ser-tRNA(Ala) hydrolase activity;GO:0003676,molecular_function nucleic acid binding;GO:0003723,molecular_function RNA binding;GO:0004812,molecular_function aminoacyl-tRNA ligase activity;GO:0004813,molecular_func…	K01872	957 41 953 spu:592771 1041 75 1027 45.747 - 964 461 848 0.0 - AARS, alaS; alanyl-tRNA synthetase [EC:6.1.1.7]; K01872
AJAPscaffold308	308124	308430	peak_515	307	131	492	3.55E-07	2.0881	0.000957392	intergenic	AJAP03560:AJAPscaffold308:332096-332671:+:23842	NA	NA	NA
AJAPscaffold470	41984	42296	peak_680	313	72	53	3.59E-07	4.19165	0.000964917	intergenic	AJAP02315:AJAPscaffold470:11936-13943:-:-28113	NA	NA	NA
AJAPscaffold358	475134	475500	peak_595	367	132	201	3.61E-07	3.01116	0.00096984	AJAP29039:intron	AJAP01918:AJAPscaffold358:433816-439305:-:-35961	17;GO:0003723,molecular_function RNA binding;GO:0004252,molecular_function serine-type endopeptidase activity;GO:0005515,molecular_function protein binding;GO:0005576,cellular_component extracellular region;GO:0005737,cellular_component cytoplasm;GO:0005829,cellular_component cytosol;GO:0006415,biological_process translational termination;GO:0006508,biological_process proteolysis;GO:0008236,molec…	NA	NA
AJAPscaffold92	492342	492587	peak_956	246	122	59	3.68E-07	4.03198	0.000988007	intergenic	AJAP16204:AJAPscaffold92:500058-503757:+:7595	3;GO:0004145,molecular_function diamine N-acetyltransferase activity;GO:0005575,cellular_component cellular_component;GO:0016740,molecular_function transferase activity	K00657	200 3 188 spu:591752 181 39 181 26.882 - 186 93 76.3 1.24e-15 - speG, SAT; diamine N-acetyltransferase [EC:2.3.1.57]; K00657
AJAPscaffold139	150367	150641	peak_150	275	102	114	4.01E-07	3.30605	0.00106485	intergenic	AJAP15153:AJAPscaffold139:102597-109939:-:-40530	10;GO:0004721,molecular_function phosphoprotein phosphatase activity;GO:0004725,molecular_function protein tyrosine phosphatase activity;GO:0006470,biological_process protein dephosphorylation;GO:0016020,cellular_component membrane;GO:0016021,cellular_component integral component of membrane;GO:0016311,biological_process dephosphorylation;GO:0016787,molecular_function hydrolase activity;GO:001679…	NA	NA
AJAPscaffold390	268554	268852	peak_616	299	199	126	4.01E-07	3.30605	0.00106485	intergenic	AJAP09683:AJAPscaffold390:272436-285268:+:3684	9;GO:0005515,molecular_function protein binding;GO:0005634,cellular_component nucleus;GO:0005654,cellular_component nucleoplasm;GO:0005737,cellular_component cytoplasm;GO:0005829,cellular_component cytosol;GO:0006401,biological_process RNA catabolic process;GO:0035327,cellular_component transcriptionally active chromatin;GO:0043928,biological_process exonucleolytic nuclear-transcribed mRNA catabo…	K12600	424 2 423 bfo:BRAFLDRAFT_58685 946 68 487 53.066 - 424 193 461 8.11e-153 - SKI3, TTC37; superkiller protein 3; K12600
AJAPscaffold42	367526	367772	peak_648	247	145	97	4.01E-07	3.30605	0.00106485	intergenic	AJAP27644:AJAPscaffold42:346770-363497:-:-4174	16;GO:0005215,molecular_function transporter activity;GO:0005343,molecular_function organic acid:sodium symporter activity;GO:0005886,cellular_component plasma membrane;GO:0006810,biological_process transport;GO:0006811,biological_process ion transport;GO:0006814,biological_process sodium ion transport;GO:0015129,molecular_function lactate transmembrane transporter activity;GO:0015293,molecular_f…	K14386	SLC5A6, SMVT; solute carrier family 5 (sodium-dependent multivitamin transporter), member 6; K14386; SLC5A8_12, SMCT; solute carrier family 5 (sodium-coupled monocarboxylate transporter), member 8/12; K14388
AJAPscaffold1486	82250	82535	peak_177	286	169	85	4.16E-07	3.86057	0.00109597	intergenic	AJAP19944:AJAPscaffold1486:21037-27099:+:-61383	NA	NA	NA
AJAPscaffold554	153698	153993	peak_733	296	159	75	4.16E-07	3.86057	0.00109597	intergenic	AJAP16655:AJAPscaffold554:161709-162539:+:7853	NA	NA	NA
AJAPscaffold714	246941	247341	peak_861	401	181	201	4.26E-07	2.86368	0.0011103	intergenic	AJAP20861:AJAPscaffold714:252512-256298:-:9178	8;GO:0005739,cellular_component mitochondrion;GO:0005743,cellular_component mitochondrial inner membrane;GO:0005747,cellular_component mitochondrial respiratory chain complex I;GO:0016020,cellular_component membrane;GO:0016021,cellular_component integral component of membrane;GO:0032981,biological_process mitochondrial respiratory chain complex I assembly;GO:0055114,biological_process oxidation-r…	K11351	NDUFB11; NADH dehydrogenase (ubiquinone) 1 beta subcomplex subunit 11; K11351
AJAPscaffold1810	28882	29131	peak_253	250	74	119	4.41E-07	3.38277	0.00114506	intergenic	AJAP05359:AJAPscaffold1810:43177-56879:+:14222	NA	NA	NA
AJAPscaffold1037	179346	179776	peak_24	431	346	392	4.42E-07	2.35204	0.00114506	intergenic	AJAP29473:AJAPscaffold1037:140387-141142:-:-38550	6;GO:0003964,molecular_function RNA-directed DNA polymerase activity;GO:0005575,cellular_component cellular_component;GO:0006278,biological_process RNA-dependent DNA biosynthetic process;GO:0006313,biological_process transposition, DNA-mediated;GO:0016740,molecular_function transferase activity;GO:0016779,molecular_function nucleotidyltransferase activity	NA	NA
AJAPscaffold394	235093	235404	peak_617	312	106	1420	4.46E-07	1.56799	0.00115213	intergenic	AJAP20290:AJAPscaffold394:189274-221365:-:-13834	7;GO:0000122,biological_process negative regulation of transcription by RNA polymerase II;GO:0005515,molecular_function protein binding;GO:0005829,cellular_component cytosol;GO:0019900,molecular_function kinase binding;GO:0032947,molecular_function protein-containing complex scaffold activity;GO:0035331,biological_process negative regulation of hippo signaling;GO:0046621,biological_process negati…	K16685	1013 859 977 tgu:100220286 1224 1027 1160 30.435 - 138 73 59.3 7.10e-07 - WWC1; protein KIBRA; K16685
AJAPscaffold1432	131711	132047	peak_162	337	170	82	4.63E-07	3.7052	0.00119058	AJAP08888:exon;AJAP02180:Promoter	AJAP08888:AJAPscaffold1432:131523-132605:+:-359	1;GO:0005515,molecular_function protein binding	NA	NA
AJAPscaffold589	205294	205744	peak_774	451	347	102	4.63E-07	3.7052	0.00119058	intergenic	AJAP00119:AJAPscaffold589:198306-201561:-:-4080	4;GO:0003674,molecular_function molecular_function;GO:0005576,cellular_component extracellular region;GO:0008150,biological_process biological_process;GO:0070062,cellular_component extracellular exosome	NA	NA
AJAPscaffold253	515401	515884	peak_443	484	168	149	4.69E-07	3.4723	0.00119465	AJAP30195:intron	AJAP30195:AJAPscaffold253:67917-534273:-:18706	NA	NA	NA
AJAPscaffold58	313214	313615	peak_762	402	91	139	4.79E-07	3.57814	0.00121113	AJAP19504:exon	AJAP19504:AJAPscaffold58:313180-313893:-:590	NA	NA	NA
AJAPscaffold165	103672	104271	peak_222	600	576	2027	4.81E-07	1.50436	0.00121113	intergenic	AJAP26015:AJAPscaffold165:118212-118712:-:14466	NA	NA	NA
AJAPscaffold1060	91366	91818	peak_36	453	352	75	4.97E-07	4.10862	0.00124615	intergenic	AJAP19020:AJAPscaffold1060:69028-76275:+:-22691	5;GO:0005515,molecular_function protein binding;GO:0005737,cellular_component cytoplasm;GO:0005813,cellular_component centrosome;GO:0005815,cellular_component microtubule organizing center;GO:0005856,cellular_component cytoskeleton	NA	NA
AJAPscaffold110	420897	421282	peak_52	386	133	85	4.97E-07	4.10862	0.00124615	AJAP03036:Promoter	AJAP03036:AJAPscaffold110:411494-419075:-:-1955	15;GO:0005506,molecular_function iron ion binding;GO:0005576,cellular_component extracellular region;GO:0005615,cellular_component extracellular space;GO:0005886,cellular_component plasma membrane;GO:0006811,biological_process ion transport;GO:0009986,cellular_component cell surface;GO:0010756,biological_process positive regulation of plasminogen activation;GO:0016020,cellular_component membrane;…	NA	NA
AJAPscaffold2765	23923	24197	peak_489	275	138	61	4.97E-07	4.10862	0.00124615	AJAP21565:intron	AJAP21565:AJAPscaffold2765:20943-37922:+:-3119	24;GO:0000166,molecular_function nucleotide binding;GO:0004383,molecular_function guanylate cyclase activity;GO:0004672,molecular_function protein kinase activity;GO:0005524,molecular_function ATP binding;GO:0005525,molecular_function GTP binding;GO:0005886,cellular_component plasma membrane;GO:0006182,biological_process cGMP biosynthetic process;GO:0006468,biological_process protein phosphorylat…	NA	NA
AJAPscaffold604	275078	275325	peak_794	248	46	60	4.97E-07	4.10862	0.00124615	intergenic	AJAP26689:AJAPscaffold604:289576-301652:-:26530	26;GO:0002262,biological_process myeloid cell homeostasis;GO:0004175,molecular_function endopeptidase activity;GO:0005515,molecular_function protein binding;GO:0005765,cellular_component lysosomal membrane;GO:0005783,cellular_component endoplasmic reticulum;GO:0005794,cellular_component Golgi apparatus;GO:0005886,cellular_component plasma membrane;GO:0005887,cellular_component integral component …	K06171	500 1 441 spu:583230 725 117 561 45.952 - 457 219 388 7.26e-126 - NCSTN; nicastrin; K06171
AJAPscaffold2605	45153	45545	peak_455	393	200	375	5.18E-07	2.31178	0.00128526	intergenic	AJAP12302:AJAPscaffold2605:26235-36491:+:-19119	12;GO:0001975,biological_process response to amphetamine;GO:0003674,molecular_function molecular_function;GO:0003723,molecular_function RNA binding;GO:0005575,cellular_component cellular_component;GO:0005634,cellular_component nucleus;GO:0005737,cellular_component cytoplasm;GO:0008033,biological_process tRNA processing;GO:0008168,molecular_function methyltransferase activity;GO:0008175,molecular_…	NA	NA
AJAPscaffold2443	65298	65578	peak_428	281	123	166	5.29E-07	2.89138	0.00130771	intergenic	AJAP28498:AJAPscaffold2443:40228-42119:-:-23302	13;GO:0000166,molecular_function nucleotide binding;GO:0003924,molecular_function GTPase activity;GO:0005515,molecular_function protein binding;GO:0005525,molecular_function GTP binding;GO:0005737,cellular_component cytoplasm;GO:0005783,cellular_component endoplasmic reticulum;GO:0005794,cellular_component Golgi apparatus;GO:0005811,cellular_component lipid droplet;GO:0005829,cellular_component c…	NA	NA
AJAPscaffold324	361310	361759	peak_555	450	101	185	5.36E-07	3.16905	0.001322	intergenic	AJAP21098:AJAPscaffold324:352908-356584:-:-4827	NA	NA	NA
AJAPscaffold2605	44317	44722	peak_454	406	180	262	5.52E-07	2.59096	0.00135204	intergenic	AJAP12302:AJAPscaffold2605:26235-36491:+:-18263	12;GO:0001975,biological_process response to amphetamine;GO:0003674,molecular_function molecular_function;GO:0003723,molecular_function RNA binding;GO:0005575,cellular_component cellular_component;GO:0005634,cellular_component nucleus;GO:0005737,cellular_component cytoplasm;GO:0008033,biological_process tRNA processing;GO:0008168,molecular_function methyltransferase activity;GO:0008175,molecular_…	NA	NA
AJAPscaffold2227	64511	64902	peak_381	392	202	285	5.54E-07	2.55148	0.00135603	intergenic	AJAP00869:AJAPscaffold2227:39480-40493:-:-24220	NA	NA	NA
AJAPscaffold245	70805	71086	peak_429	282	88	141	5.60E-07	3.01185	0.00136874	AJAP09571:intron	AJAP09571:AJAPscaffold245:62269-79512:+:-8625	NA	NA	NA
AJAPscaffold1320	85764	86004	peak_129	241	86	41	5.70E-07	4.39094	0.00139082	intergenic	AJAP27156:AJAPscaffold1320:49865-50488:+:-35986	NA	NA	NA
AJAPscaffold1941	36868	37138	peak_303	271	108	53	5.70E-07	4.39094	0.00139082	intergenic	AJAP20407:AJAPscaffold1941:22226-28020:-:-8956	4;GO:0005515,molecular_function protein binding;GO:0005634,cellular_component nucleus;GO:0005654,cellular_component nucleoplasm;GO:0005737,cellular_component cytoplasm	NA	NA
AJAPscaffold2721	41024	41301	peak_476	278	162	33	5.70E-07	4.39094	0.00139082	AJAP13140:intron	AJAP13140:AJAPscaffold2721:33545-54003:-:12819	29;GO:0001937,biological_process negative regulation of endothelial cell proliferation;GO:0004721,molecular_function phosphoprotein phosphatase activity;GO:0004725,molecular_function protein tyrosine phosphatase activity;GO:0005001,molecular_function transmembrane receptor protein tyrosine phosphatase activity;GO:0005737,cellular_component cytoplasm;GO:0005886,cellular_component plasma membrane;G…	NA	NA
AJAPscaffold2859	18874	19211	peak_498	338	277	47	5.70E-07	4.39094	0.00139082	intergenic	AJAP24761:AJAPscaffold2859:17361-18778:+:-1791	NA	NA	NA
AJAPscaffold3395	65916	66176	peak_568	261	118	40	5.70E-07	4.39094	0.00139082	intergenic	NA	NA	NA	NA
AJAPscaffold602	468265	468504	peak_791	240	95	38	5.70E-07	4.39094	0.00139082	AJAP09199:Promoter	AJAP09199:AJAPscaffold602:442779-466950:-:-1410	3;GO:0005515,molecular_function protein binding;GO:0005794,cellular_component Golgi apparatus;GO:0005802,cellular_component trans-Golgi network	NA	NA
AJAPscaffold81	600918	601297	peak_898	380	294	140	5.98E-07	3.15053	0.00141759	intergenic	AJAP19435:AJAPscaffold81:610419-618261:+:9208	NA	NA	NA
AJAPscaffold1220	198293	198570	peak_109	278	187	45	6.17E-07	4.20942	0.00145791	intergenic	AJAP28971:AJAPscaffold1220:161645-165224:+:-36836	NA	NA	NA
AJAPscaffold201	1329987	1330521	peak_321	535	328	163	6.16E-07	3.22904	0.00145791	intergenic	AJAP04597:AJAPscaffold201:1254369-1274060:+:-75947	12;GO:0001916,biological_process positive regulation of T cell mediated cytotoxicity;GO:0002576,biological_process platelet degranulation;GO:0005515,molecular_function protein binding;GO:0005576,cellular_component extracellular region;GO:0005929,cellular_component cilium;GO:0016020,cellular_component membrane;GO:0023030,molecular_function MHC class Ib protein binding, via antigen binding groove;G…	NA	NA
AJAPscaffold551	374715	375125	peak_730	411	141	154	6.16E-07	3.22904	0.00145791	intergenic	AJAP06133:AJAPscaffold551:488004-492092:-:117238	NA	NA	NA
AJAPscaffold1055	124231	124594	peak_32	364	265	83	6.54E-07	3.89225	0.00153426	AJAP03624:Promoter	AJAP03624:AJAPscaffold1055:121828-123147:-:-1349	NA	NA	NA
AJAPscaffold71	1233288	1233599	peak_859	312	80	213	6.54E-07	2.92199	0.00153426	intergenic	AJAP04200:AJAPscaffold71:1248395-1259357:+:15028	9;GO:0000166,molecular_function nucleotide binding;GO:0004672,molecular_function protein kinase activity;GO:0004674,molecular_function protein serine/threonine kinase activity;GO:0004683,molecular_function calmodulin-dependent protein kinase activity;GO:0005524,molecular_function ATP binding;GO:0006468,biological_process protein phosphorylation;GO:0016020,cellular_component membrane;GO:0016021,ce…	K04515	144 1 139 xma:102220084 375 138 273 82.734 - 139 21 252 6.75e-83 - CAMK2; calcium/calmodulin-dependent protein kinase (CaM kinase) II [EC:2.7.11.17]; K04515
AJAPscaffold441	1058832	1059169	peak_664	338	83	219	6.74E-07	2.6981	0.00156135	intergenic	AJAP29957:AJAPscaffold441:1087066-1104650:+:28152	6;GO:0003723,molecular_function RNA binding;GO:0005737,cellular_component cytoplasm;GO:0006351,biological_process transcription, DNA-templated;GO:0006355,biological_process regulation of transcription, DNA-templated;GO:0016020,cellular_component membrane;GO:0045296,molecular_function cadherin binding	NA	NA
AJAPscaffold1961	97826	98238	peak_308	413	355	137	6.91E-07	3.29806	0.00159728	intergenic	AJAP10323:AJAPscaffold1961:80491-89564:+:-17691	16;GO:0002080,cellular_component acrosomal membrane;GO:0003674,molecular_function molecular_function;GO:0005515,molecular_function protein binding;GO:0005634,cellular_component nucleus;GO:0005737,cellular_component cytoplasm;GO:0005856,cellular_component cytoskeleton;GO:0005874,cellular_component microtubule;GO:0005929,cellular_component cilium;GO:0030317,biological_process flagellated sperm moti…	K18630	504 1 503 spu:586326 502 1 502 82.540 - 504 85 884 0.0 - TEKT3; tektin-3; K18630
AJAPscaffold752	282183	282744	peak_881	562	238	185	6.91E-07	3.29806	0.00159728	intergenic	AJAP28382:AJAPscaffold752:252857-253612:-:-28809	32;GO:0000166,molecular_function nucleotide binding;GO:0000943,cellular_component retrotransposon nucleocapsid;GO:0003676,molecular_function nucleic acid binding;GO:0003677,molecular_function DNA binding;GO:0003723,molecular_function RNA binding;GO:0003824,molecular_function catalytic activity;GO:0003887,molecular_function DNA-directed DNA polymerase activity;GO:0003964,molecular_function RNA-dir…	NA	NA
AJAPscaffold800	230538	230924	peak_894	387	155	129	6.91E-07	3.29806	0.00159728	intergenic	AJAP16646:AJAPscaffold800:142194-144035:+:-88500	NA	NA	NA
AJAPscaffold1674	81714	82177	peak_225	464	319	95	6.98E-07	4.02242	0.00160421	intergenic	AJAP07353:AJAPscaffold1674:52609-54177:+:-29425	22;GO:0003676,molecular_function nucleic acid binding;GO:0003677,molecular_function DNA binding;GO:0003723,molecular_function RNA binding;GO:0003824,molecular_function catalytic activity;GO:0003887,molecular_function DNA-directed DNA polymerase activity;GO:0003964,molecular_function RNA-directed DNA polymerase activity;GO:0004190,molecular_function aspartic-type endopeptidase activity;GO:0004518,…	NA	NA
AJAPscaffold345	260411	260651	peak_573	241	191	48	7.07E-07	4.17314	0.00162271	AJAP01872:intron	AJAP01872:AJAPscaffold345:253487-266812:-:6212	16;GO:0001764,biological_process neuron migration;GO:0001958,biological_process endochondral ossification;GO:0005053,molecular_function peroxisome matrix targeting signal-2 binding;GO:0005737,cellular_component cytoplasm;GO:0005777,cellular_component peroxisome;GO:0005778,cellular_component peroxisomal membrane;GO:0005782,cellular_component peroxisomal matrix;GO:0005829,cellular_component cytosol…	K13341	324 28 319 spu:586615 324 9 319 54.313 - 313 120 359 9.86e-123 - PEX7, PTS2R; peroxin-7; K13341
AJAPscaffold352	840984	841379	peak_587	396	375	63	7.07E-07	4.17314	0.00162271	intergenic	AJAP10489:AJAPscaffold352:834206-834841:-:-6518	NA	NA	NA
AJAPscaffold2621	45337	45575	peak_461	239	170	202	7.15E-07	2.60149	0.00162986	intergenic	AJAP23207:AJAPscaffold2621:9637-25909:+:-35871	NA	NA	NA
AJAPscaffold198	325614	325862	peak_313	249	178	167	7.37E-07	2.84392	0.0016704	AJAP24612:Promoter	AJAP24612:AJAPscaffold198:327402-329892:+:1611	NA	NA	NA
AJAPscaffold636	255927	256176	peak_819	250	144	65	7.59E-07	4.15438	0.00170805	intergenic	AJAP15119:AJAPscaffold636:259555-275284:+:3485	25;GO:0001568,biological_process blood vessel development;GO:0001701,biological_process in utero embryonic development;GO:0001756,biological_process somitogenesis;GO:0001841,biological_process neural tube formation;GO:0001947,biological_process heart looping;GO:0004842,molecular_function ubiquitin-protein transferase activity;GO:0005515,molecular_function protein binding;GO:0005737,cellular_compo…	K10645	503 253 447 spu:574545 759 337 518 36.735 - 196 109 97.8 1.41e-19 - MIB; E3 ubiquitin-protein ligase mind-bomb [EC:2.3.2.27]; K10645
AJAPscaffold540	142629	143023	peak_725	395	225	90	7.56E-07	3.72236	0.00170805	intergenic	AJAP29068:AJAPscaffold540:144138-146811:-:3959	17;GO:0002523,biological_process leukocyte migration involved in inflammatory response;GO:0004601,molecular_function peroxidase activity;GO:0005509,molecular_function calcium ion binding;GO:0006979,biological_process response to oxidative stress;GO:0009611,biological_process response to wounding;GO:0009617,biological_process response to bacterium;GO:0016020,cellular_component membrane;GO:0016021,…	NA	NA
AJAPscaffold840	162817	163075	peak_912	259	70	83	7.56E-07	3.72236	0.00170805	AJAP27539:intron	AJAP27539:AJAPscaffold840:158583-177964:+:-4305	17;GO:0004222,molecular_function metalloendopeptidase activity;GO:0005515,molecular_function protein binding;GO:0005615,cellular_component extracellular space;GO:0005654,cellular_component nucleoplasm;GO:0005886,cellular_component plasma membrane;GO:0006508,biological_process proteolysis;GO:0007155,biological_process cell adhesion;GO:0008233,molecular_function peptidase activity;GO:0008237,molecu…	K06835	ADAM12; disintegrin and metalloproteinase domain-containing protein 12 [EC:3.4.24.-]; K06835
AJAPscaffold105	502426	502751	peak_29	326	156	115	7.55E-07	3.37828	0.00170805	AJAP14837:intron	AJAP14837:AJAPscaffold105:453851-537384:-:34804	21;GO:0001726,cellular_component ruffle;GO:0003779,molecular_function actin binding;GO:0003785,molecular_function actin monomer binding;GO:0005102,molecular_function signaling receptor binding;GO:0005515,molecular_function protein binding;GO:0005737,cellular_component cytoplasm;GO:0005856,cellular_component cytoskeleton;GO:0007009,biological_process plasma membrane organization;GO:0007155,biologi…	K20128	729 2 319 shr:100917916 505 26 330 56.426 - 319 124 347 1.49e-109 - MTSS1; metastasis suppressor protein 1; K20128
AJAPscaffold2694	53270	53567	peak_470	298	28	121	7.55E-07	3.37828	0.00170805	intergenic	AJAP02056:AJAPscaffold2694:45739-46076:+:-7560	12;GO:0005534,molecular_function galactose binding;GO:0005623,cellular_component cell;GO:0030246,molecular_function carbohydrate binding;GO:0033296,molecular_function rhamnose binding;GO:0034117,biological_process erythrocyte aggregation;GO:0042802,molecular_function identical protein binding;GO:0042803,molecular_function protein homodimerization activity;GO:0051219,molecular_function phosphoprot…	NA	NA
AJAPscaffold706	107571	107856	peak_858	286	179	100	7.55E-07	3.37828	0.00170805	intergenic	AJAP04717:AJAPscaffold706:106520-107200:+:-1231	32;GO:0000166,molecular_function nucleotide binding;GO:0000943,cellular_component retrotransposon nucleocapsid;GO:0003676,molecular_function nucleic acid binding;GO:0003677,molecular_function DNA binding;GO:0003723,molecular_function RNA binding;GO:0003824,molecular_function catalytic activity;GO:0003887,molecular_function DNA-directed DNA polymerase activity;GO:0003964,molecular_function RNA-dir…	NA	NA
AJAPscaffold988	348672	348964	peak_982	293	145	98	7.55E-07	3.37828	0.00170805	intergenic	AJAP17129:AJAPscaffold988:354947-356122:-:7307	NA	NA	NA
AJAPscaffold87	101475	101787	peak_939	313	258	129	7.95E-07	3.27184	0.00177003	AJAP14734:Promoter	AJAP14734:AJAPscaffold87:103571-112552:+:1839	14;GO:0000105,biological_process histidine biosynthetic process;GO:0003879,molecular_function ATP phosphoribosyltransferase activity;GO:0005515,molecular_function protein binding;GO:0005737,cellular_component cytoplasm;GO:0006397,biological_process mRNA processing;GO:0006479,biological_process protein methylation;GO:0008152,biological_process metabolic process;GO:0008168,molecular_function methyl…	K19737	PRMT9; type II protein arginine methyltransferase [EC:2.1.1.320]; K19737
AJAPscaffold1398	59142	59439	peak_152	298	162	88	8.00E-07	3.58542	0.00177088	AJAP02355:intron	AJAP02355:AJAPscaffold1398:32747-63333:-:4031	37;GO:0000287,molecular_function magnesium ion binding;GO:0003824,molecular_function catalytic activity;GO:0004301,molecular_function epoxide hydrolase activity;GO:0005102,molecular_function signaling receptor binding;GO:0005737,cellular_component cytoplasm;GO:0005777,cellular_component peroxisome;GO:0005782,cellular_component peroxisomal matrix;GO:0005829,cellular_component cytosol;GO:0006625,bi…	K08726	EPHX2; soluble epoxide hydrolase / lipid-phosphate phosphatase [EC:3.3.2.10 3.1.3.76]; K08726
AJAPscaffold1493	212544	212842	peak_181	299	238	92	8.00E-07	3.58542	0.00177088	intergenic	AJAP24042:AJAPscaffold1493:220063-223363:-:10583	4;GO:0005576,cellular_component extracellular region;GO:0030246,molecular_function carbohydrate binding;GO:0046872,molecular_function metal ion binding;GO:0098609,biological_process cell-cell adhesion	NA	NA
AJAPscaffold401	232378	232694	peak_635	317	170	86	8.00E-07	3.58542	0.00177088	intergenic	AJAP25699:AJAPscaffold401:283459-285375:+:50912	NA	NA	NA
AJAPscaffold120	116675	117489	peak_81	815	692	208	7.96E-07	3.47269	0.00177088	intergenic	AJAP16590:AJAPscaffold120:106626-112822:-:-4545	24;GO:0000109,cellular_component nucleotide-excision repair complex;GO:0000209,biological_process protein polyubiquitination;GO:0004842,molecular_function ubiquitin-protein transferase activity;GO:0005634,cellular_component nucleus;GO:0005737,cellular_component cytoplasm;GO:0006281,biological_process DNA repair;GO:0006283,biological_process transcription-coupled nucleotide-excision repair;GO:0006…	K10570	362 1 338 bfo:BRAFLDRAFT_206058 397 1 377 51.459 - 377 144 379 6.57e-129 - ERCC8, CKN1, CSA; DNA excision repair protein ERCC-8; K10570
AJAPscaffold374	457681	457934	peak_601	254	116	81	7.96E-07	3.47269	0.00177088	intergenic	AJAP20142:AJAPscaffold374:405014-409184:+:-52784	8;GO:0005515,molecular_function protein binding;GO:0005739,cellular_component mitochondrion;GO:0009507,cellular_component chloroplast;GO:0009536,cellular_component plastid;GO:0015035,molecular_function protein disulfide oxidoreductase activity;GO:0016491,molecular_function oxidoreductase activity;GO:0042246,biological_process tissue regeneration;GO:0055114,biological_process oxidation-reduction p…	NA	NA
AJAPscaffold879	260117	260707	peak_942	591	311	146	7.96E-07	3.47269	0.00177088	intergenic	AJAP12647:AJAPscaffold879:219833-244286:-:-16142	11;GO:0000250,molecular_function lanosterol synthase activity;GO:0005783,cellular_component endoplasmic reticulum;GO:0005789,cellular_component endoplasmic reticulum membrane;GO:0006629,biological_process lipid metabolic process;GO:0006694,biological_process steroid biosynthetic process;GO:0006695,biological_process cholesterol biosynthetic process;GO:0016020,cellular_component membrane;GO:001612…	NA	NA
AJAPscaffold1434	37920	38405	peak_165	486	359	214	7.97E-07	3.10152	0.00177088	intergenic	AJAP21220:AJAPscaffold1434:27564-32145:+:-10716	9;GO:0004497,molecular_function monooxygenase activity;GO:0005506,molecular_function iron ion binding;GO:0005623,cellular_component cell;GO:0016491,molecular_function oxidoreductase activity;GO:0016705,molecular_function oxidoreductase activity, acting on paired donors, with incorporation or reduction of molecular oxygen;GO:0016712,molecular_function oxidoreductase activity, acting on paired dono…	NA	NA
AJAPscaffold39	371152	371506	peak_614	355	162	154	7.97E-07	3.10152	0.00177088	intergenic	AJAP15471:AJAPscaffold39:375651-378447:+:4338	3;GO:0005516,molecular_function calmodulin binding;GO:0030507,molecular_function spectrin binding;GO:0031175,biological_process neuron projection development	K17493	CAMSAP; calmodulin-regulated spectrin-associated protein; K17493
AJAPscaffold156	445170	445513	peak_200	344	88	315	8.11E-07	2.37802	0.00177337	intergenic	AJAP07130:AJAPscaffold156:449159-450962:+:3902	NA	NA	NA
AJAPscaffold353	32929	33231	peak_589	303	187	59	8.24E-07	3.98013	0.00180007	AJAP13539:intron	AJAP13539:AJAPscaffold353:27616-43014:-:9900	9;GO:0002756,biological_process MyD88-independent toll-like receptor signaling pathway;GO:0003700,molecular_function DNA-binding transcription factor activity;GO:0005515,molecular_function protein binding;GO:0006355,biological_process regulation of transcription, DNA-templated;GO:0016055,biological_process Wnt signaling pathway;GO:0035660,biological_process MyD88-dependent toll-like receptor 4 si…	NA	NA
AJAPscaffold1351	84253	84557	peak_137	305	16	2200	8.39E-07	1.45131	0.00183059	intergenic	AJAP30234:AJAPscaffold1351:88868-97097:-:12830	NA	NA	NA
AJAPscaffold196	212973	213812	peak_307	840	769	408	8.61E-07	2.71497	0.00187314	intergenic	AJAP25112:AJAPscaffold196:187177-189347:-:-24395	NA	NA	NA
AJAPscaffold33	56907	57165	peak_559	259	161	202	9.26E-07	2.61284	0.00199816	AJAP06071:intron	AJAP06071:AJAPscaffold33:26929-81672:+:-30140	19;GO:0000166,molecular_function nucleotide binding;GO:0004672,molecular_function protein kinase activity;GO:0004674,molecular_function protein serine/threonine kinase activity;GO:0004683,molecular_function calmodulin-dependent protein kinase activity;GO:0005516,molecular_function calmodulin binding;GO:0005524,molecular_function ATP binding;GO:0005634,cellular_component nucleus;GO:0005829,cellula…	K05869	CAMK4; calcium/calmodulin-dependent protein kinase IV [EC:2.7.11.17]; K05869
AJAPscaffold504	9448	9903	peak_702	456	176	281	9.26E-07	2.61284	0.00199816	intergenic	AJAP16234:AJAPscaffold504:16539-21708:-:12086	2;GO:0016021,cellular_component integral component of membrane;GO:0046740,biological_process transport of virus in host, cell to cell	NA	NA
AJAPscaffold274	396092	396469	peak_485	378	231	406	9.75E-07	2.25536	0.00206914	intergenic	AJAP14828:AJAPscaffold274:347982-361886:-:-34437	NA	NA	NA
AJAPscaffold268	267433	267674	peak_469	242	69	56	1.01E-06	3.92945	0.00213472	AJAP16596:exon	AJAP16596:AJAPscaffold268:265446-267820:+:-2057	NA	NA	NA
AJAPscaffold385	345560	346038	peak_604	479	297	161	1.06E-06	3.21748	0.00222669	AJAP23778:intron	AJAP23778:AJAPscaffold385:336280-357151:-:11296	19;GO:0003824,molecular_function catalytic activity;GO:0004838,molecular_function L-tyrosine:2-oxoglutarate aminotransferase activity;GO:0005739,cellular_component mitochondrion;GO:0006103,biological_process 2-oxoglutarate metabolic process;GO:0006520,biological_process cellular amino acid metabolic process;GO:0006536,biological_process glutamate metabolic process;GO:0006559,biological_process L-…	K00815	418 1 416 spu:592114 423 1 414 59.375 - 416 167 541 0.0 - TAT; tyrosine aminotransferase [EC:2.6.1.5]; K00815
AJAPscaffold855	188226	188476	peak_923	251	219	638	1.07E-06	1.82316	0.00222674	intergenic	AJAP04911:AJAPscaffold855:167607-168080:+:-20839	9;GO:0004842,molecular_function ubiquitin-protein transferase activity;GO:0005515,molecular_function protein binding;GO:0005634,cellular_component nucleus;GO:0005737,cellular_component cytoplasm;GO:0005829,cellular_component cytosol;GO:0016567,biological_process protein ubiquitination;GO:0019005,cellular_component SCF ubiquitin ligase complex;GO:0043153,biological_process entrainment of circadian…	NA	NA
AJAPscaffold268	264160	264509	peak_468	350	244	89	1.08E-06	3.77094	0.00225227	AJAP16596:Promoter;AJAP20846:exon	AJAP20846:AJAPscaffold268:264053-265210:+:-352	NA	NA	NA
AJAPscaffold1029	204533	204920	peak_15	388	327	69	1.09E-06	4.05791	0.00227625	intergenic	AJAP20959:AJAPscaffold1029:165176-168752:-:-36108	6;GO:0005198,molecular_function structural molecule activity;GO:0005739,cellular_component mitochondrion;GO:0046872,molecular_function metal ion binding;GO:0051536,molecular_function iron-sulfur cluster binding;GO:0071000,biological_process response to magnetism;GO:0097428,biological_process protein maturation by iron-sulfur cluster transfer	K22063	130 1 129 spu:594382 129 1 129 80.620 - 129 25 220 5.92e-74 - ISCA1; iron-sulfur cluster assembly 1; K22063
AJAPscaffold679	547011	547395	peak_844	385	279	662	1.12E-06	2.1027	0.0023159	intergenic	AJAP07510:AJAPscaffold679:504762-523458:-:-23832	1;GO:0005515,molecular_function protein binding	NA	NA
AJAPscaffold742	376224	376580	peak_877	357	296	164	1.13E-06	2.90219	0.0023485	intergenic	AJAP14849:AJAPscaffold742:324625-327878:-:-48642	NA	NA	NA
AJAPscaffold394	253734	254237	peak_626	504	439	4115	1.15E-06	1.35166	0.00237066	intergenic	AJAP14314:AJAPscaffold394:257464-258111:-:3940	11;GO:0000963,biological_process mitochondrial RNA processing;GO:0003723,molecular_function RNA binding;GO:0004672,molecular_function protein kinase activity;GO:0005515,molecular_function protein binding;GO:0005739,cellular_component mitochondrion;GO:0006397,biological_process mRNA processing;GO:0006468,biological_process protein phosphorylation;GO:0019843,molecular_function rRNA binding;GO:00357…	NA	NA
AJAPscaffold321	405589	406057	peak_554	469	154	230	1.16E-06	2.67615	0.00238408	AJAP18457:intron	AJAP26636:AJAPscaffold321:338205-348870:+:-67539	NA	NA	NA
AJAPscaffold582	204873	205152	peak_766	280	158	113	1.17E-06	3.03681	0.00240486	intergenic	AJAP18408:AJAPscaffold582:169493-187489:-:-17542	9;GO:0005096,molecular_function GTPase activator activity;GO:0005515,molecular_function protein binding;GO:0005737,cellular_component cytoplasm;GO:0005829,cellular_component cytosol;GO:0007165,biological_process signal transduction;GO:0030336,biological_process negative regulation of cell migration;GO:0043547,biological_process positive regulation of GTPase activity;GO:0048365,molecular_function …	K20122	407 22 371 spu:594484 765 42 390 37.571 - 354 212 236 9.79e-69 - ARHGAP4; Rho GTPase-activating protein 4; K20122
AJAPscaffold949	51646	52045	peak_970	400	107	420	1.24E-06	2.18998	0.00249293	intergenic	AJAP09679:AJAPscaffold949:35049-43476:-:-8277	26;GO:0000166,molecular_function nucleotide binding;GO:0001501,biological_process skeletal system development;GO:0001503,biological_process ossification;GO:0004672,molecular_function protein kinase activity;GO:0004713,molecular_function protein tyrosine kinase activity;GO:0004715,molecular_function non-membrane spanning protein tyrosine kinase activity;GO:0005524,molecular_function ATP binding;GO…	NA	NA
AJAPscaffold50	1099062	1099326	peak_695	265	193	53	1.26E-06	4.17548	0.00252563	intergenic	AJAP00234:AJAPscaffold50:1087496-1088182:+:-11760	6;GO:0003964,molecular_function RNA-directed DNA polymerase activity;GO:0005575,cellular_component cellular_component;GO:0006278,biological_process RNA-dependent DNA biosynthetic process;GO:0006313,biological_process transposition, DNA-mediated;GO:0016740,molecular_function transferase activity;GO:0016779,molecular_function nucleotidyltransferase activity	NA	NA
AJAPscaffold15	57758	58023	peak_183	266	174	90	1.29E-06	3.37328	0.00258869	intergenic	AJAP16146:AJAPscaffold15:93796-100130:+:35865	9;GO:0000166,molecular_function nucleotide binding;GO:0004672,molecular_function protein kinase activity;GO:0004674,molecular_function protein serine/threonine kinase activity;GO:0005524,molecular_function ATP binding;GO:0006468,biological_process protein phosphorylation;GO:0016020,cellular_component membrane;GO:0016773,molecular_function phosphotransferase activity, alcohol group as acceptor;GO:…	K08857	NEK1_4_5; NIMA (never in mitosis gene a)-related kinase 1/4/5 [EC:2.7.11.1]; K08857
AJAPscaffold120	639013	639418	peak_82	406	115	422	1.29E-06	2.25398	0.00258869	intergenic	AJAP10055:AJAPscaffold120:657694-661687:+:18567	NA	NA	NA
AJAPscaffold1949	27240	27703	peak_306	464	300	100	1.33E-06	3.59369	0.00264649	AJAP15130:intron	AJAP15130:AJAPscaffold1949:21848-30427:+:-5693	8;GO:0000462,biological_process maturation of SSU-rRNA from tricistronic rRNA transcript (SSU-rRNA, 5.8S rRNA, LSU-rRNA);GO:0002181,biological_process cytoplasmic translation;GO:0003735,molecular_function structural constituent of ribosome;GO:0005622,cellular_component intracellular;GO:0005840,cellular_component ribosome;GO:0006412,biological_process translation;GO:0022626,cellular_component cyto…	K02974	RP-S24e, RPS24; small subunit ribosomal protein S24e; K02974
AJAPscaffold2250	64981	65219	peak_389	239	102	81	1.33E-06	3.59369	0.00264649	intergenic	NA	NA	NA	NA
AJAPscaffold408	177828	178097	peak_639	270	22	81	1.33E-06	3.59369	0.00264649	intergenic	AJAP15173:AJAPscaffold408:188394-189751:-:11903	NA	NA	NA
AJAPscaffold1627	13372	13904	peak_218	533	106	121	1.35E-06	3.47313	0.00265222	intergenic	AJAP07359:AJAPscaffold1627:30002-31335:+:16525	NA	NA	NA
AJAPscaffold318	402424	402729	peak_548	306	236	365	1.35E-06	2.20416	0.00265222	intergenic	AJAP13520:AJAPscaffold318:388398-389608:-:-13052	NA	NA	NA
AJAPscaffold1935	45284	45553	peak_302	270	212	46	1.36E-06	4.15383	0.00266324	intergenic	AJAP26229:AJAPscaffold1935:37907-43343:+:-7590	14;GO:0005634,cellular_component nucleus;GO:0005737,cellular_component cytoplasm;GO:0005829,cellular_component cytosol;GO:0008270,molecular_function zinc ion binding;GO:0016567,biological_process protein ubiquitination;GO:0016740,molecular_function transferase activity;GO:0034126,biological_process positive regulation of MyD88-dependent toll-like receptor signaling pathway;GO:0043066,biological_p…	NA	NA
AJAPscaffold604	50089	50372	peak_793	284	128	409	1.37E-06	2.16085	0.00268263	intergenic	AJAP16541:AJAPscaffold604:31632-31784:+:-18586	NA	NA	NA
AJAPscaffold475	410663	411271	peak_684	609	584	189	1.38E-06	3.08531	0.00270707	intergenic	AJAP18470:AJAPscaffold475:392078-392647:-:-18600	12;GO:0006629,biological_process lipid metabolic process;GO:0006631,biological_process fatty acid metabolic process;GO:0006633,biological_process fatty acid biosynthetic process;GO:0006636,biological_process unsaturated fatty acid biosynthetic process;GO:0016020,cellular_component membrane;GO:0016021,cellular_component integral component of membrane;GO:0016491,molecular_function oxidoreductase ac…	NA	NA
AJAPscaffold1481	241895	242213	peak_175	319	209	193	1.48E-06	2.69254	0.00286253	intergenic	AJAP00260:AJAPscaffold1481:222946-225780:-:-16324	2;GO:0005515,molecular_function protein binding;GO:0005737,cellular_component cytoplasm	K09532	161 1 114 lcm:102347934 209 26 139 53.509 - 114 53 133 6.84e-38 - DNAJC12; DnaJ homolog subfamily C member 12; K09532
AJAPscaffold1935	29366	29612	peak_301	247	138	49	1.51E-06	3.97377	0.00290985	intergenic	AJAP26229:AJAPscaffold1935:37907-43343:+:8404	14;GO:0005634,cellular_component nucleus;GO:0005737,cellular_component cytoplasm;GO:0005829,cellular_component cytosol;GO:0008270,molecular_function zinc ion binding;GO:0016567,biological_process protein ubiquitination;GO:0016740,molecular_function transferase activity;GO:0034126,biological_process positive regulation of MyD88-dependent toll-like receptor signaling pathway;GO:0043066,biological_p…	NA	NA
AJAPscaffold2172	70015	70258	peak_359	244	159	57	1.51E-06	3.97377	0.00290985	intergenic	AJAP13741:AJAPscaffold2172:58616-60112:-:-10062	NA	NA	NA
AJAPscaffold347	686852	687099	peak_575	248	55	52	1.51E-06	3.97377	0.00290985	AJAP08235:intron	AJAP08235:AJAPscaffold347:595407-713708:-:26803	NA	NA	NA
AJAPscaffold1266	128256	128582	peak_118	327	92	68	1.51E-06	3.82724	0.00290985	intergenic	AJAP23682:AJAPscaffold1266:8083-13497:+:-120266	14;GO:0003676,molecular_function nucleic acid binding;GO:0003723,molecular_function RNA binding;GO:0005515,molecular_function protein binding;GO:0005516,molecular_function calmodulin binding;GO:0005634,cellular_component nucleus;GO:0005730,cellular_component nucleolus;GO:0005737,cellular_component cytoplasm;GO:0005886,cellular_component plasma membrane;GO:0006351,biological_process transcription,…	K13098	TLS, FUS; RNA-binding protein FUS; K13098
AJAPscaffold342	229690	230126	peak_572	437	183	351	1.53E-06	2.37387	0.00291662	intergenic	AJAP04157:AJAPscaffold342:263329-266556:-:36685	5;GO:0005737,cellular_component cytoplasm;GO:0008146,molecular_function sulfotransferase activity;GO:0016740,molecular_function transferase activity;GO:0047685,molecular_function amine sulfotransferase activity;GO:0051923,biological_process sulfation	NA	NA
AJAPscaffold424	95247	95500	peak_652	254	122	46	1.53E-06	3.97031	0.00291944	intergenic	AJAP14842:AJAPscaffold424:103462-106135:-:10768	NA	NA	NA
AJAPscaffold1002	5266	5693	peak_7	428	65	95	1.56E-06	3.96581	0.00296504	intergenic	AJAP15024:AJAPscaffold1002:14362-15481:+:9032	16;GO:0001844,biological_process protein insertion into mitochondrial membrane involved in apoptotic signaling pathway;GO:0005515,molecular_function protein binding;GO:0005634,cellular_component nucleus;GO:0005737,cellular_component cytoplasm;GO:0005739,cellular_component mitochondrion;GO:0005741,cellular_component mitochondrial outer membrane;GO:0005829,cellular_component cytosol;GO:0006915,biol…	NA	NA
AJAPscaffold1676	31008	31349	peak_226	342	295	113	1.61E-06	3.14075	0.00305344	intergenic	AJAP15340:AJAPscaffold1676:32146-33051:-:1750	NA	NA	NA
AJAPscaffold304	417857	418137	peak_511	281	65	125	1.61E-06	3.14075	0.00305344	intergenic	AJAP21816:AJAPscaffold304:459781-468116:+:41860	NA	NA	NA
AJAPscaffold342	78834	79078	peak_571	245	84	107	1.61E-06	3.14075	0.00305344	intergenic	AJAP11544:AJAPscaffold342:71789-76282:-:-2636	25;GO:0004364,molecular_function glutathione transferase activity;GO:0005515,molecular_function protein binding;GO:0005737,cellular_component cytoplasm;GO:0005829,cellular_component cytosol;GO:0006749,biological_process glutathione metabolic process;GO:0008152,biological_process metabolic process;GO:0009407,biological_process toxin catabolic process;GO:0010880,biological_process regulation of rel…	NA	NA
AJAPscaffold81	821307	821569	peak_899	263	45	43	1.65E-06	4.10066	0.0031148	intergenic	AJAP09241:AJAPscaffold81:809110-812307:-:-9045	9;GO:0000151,cellular_component ubiquitin ligase complex;GO:0005515,molecular_function protein binding;GO:0005576,cellular_component extracellular region;GO:0005634,cellular_component nucleus;GO:0005737,cellular_component cytoplasm;GO:0035580,cellular_component specific granule lumen;GO:0043248,biological_process proteasome assembly;GO:0043312,biological_process neutrophil degranulation;GO:190472…	K23336	192 1 108 spu:579885 231 115 222 75.000 - 108 27 177 1.64e-54 - ARMC8; armadillo repeat-containing protein 8; K23336
AJAPscaffold969	65754	65994	peak_974	241	227	149	1.69E-06	2.97475	0.003179	intergenic	AJAP18412:AJAPscaffold969:41212-50657:-:-15324	NA	NA	NA
AJAPscaffold11	270628	271062	peak_47	435	309	2501	1.72E-06	1.46656	0.00321773	intergenic	AJAP11997:AJAPscaffold11:262102-266732:+:-8836	NA	NA	NA
AJAPscaffold2488	11052	11340	peak_434	289	215	183	1.89E-06	2.71047	0.00349044	intergenic	AJAP22160:AJAPscaffold2488:16310-21271:+:5044	4;GO:0003674,molecular_function molecular_function;GO:0005737,cellular_component cytoplasm;GO:0005829,cellular_component cytosol;GO:0008285,biological_process negative regulation of cell proliferation	NA	NA
AJAPscaffold13	334193	334435	peak_123	243	107	55	1.94E-06	3.76526	0.00357289	AJAP29956:intron	AJAP01048:AJAPscaffold13:376120-378094:-:43796	NA	NA	NA
AJAPscaffold2223	22732	23246	peak_380	515	505	98	1.94E-06	3.76526	0.00357289	AJAP30191:intron	AJAP13530:AJAPscaffold2223:12835-14636:-:-8601	10;GO:0003824,molecular_function catalytic activity;GO:0004555,molecular_function alpha,alpha-trehalase activity;GO:0005886,cellular_component plasma membrane;GO:0005991,biological_process trehalose metabolic process;GO:0005993,biological_process trehalose catabolic process;GO:0008152,biological_process metabolic process;GO:0016020,cellular_component membrane;GO:0016787,molecular_function hydrola…	NA	NA
AJAPscaffold39	853068	853333	peak_615	266	72	57	1.94E-06	3.76526	0.00357289	intergenic	AJAP12011:AJAPscaffold39:782603-826356:-:-26784	NA	NA	NA
AJAPscaffold716	357480	357761	peak_862	282	163	63	1.94E-06	3.76526	0.00357289	intergenic	AJAP16625:AJAPscaffold716:373435-383075:-:25434	40;GO:0000139,cellular_component Golgi membrane;GO:0001709,biological_process cell fate determination;GO:0002315,biological_process marginal zone B cell differentiation;GO:0003184,biological_process pulmonary valve morphogenesis;GO:0005509,molecular_function calcium ion binding;GO:0005515,molecular_function protein binding;GO:0005576,cellular_component extracellular region;GO:0005634,cellular_com…	NA	NA
AJAPscaffold815	220960	221221	peak_900	262	92	63	1.94E-06	3.76526	0.00357289	intergenic	AJAP26468:AJAPscaffold815:275933-294200:+:54882	13;GO:0004463,molecular_function leukotriene-A4 hydrolase activity;GO:0005737,cellular_component cytoplasm;GO:0006508,biological_process proteolysis;GO:0006954,biological_process inflammatory response;GO:0008233,molecular_function peptidase activity;GO:0008237,molecular_function metallopeptidase activity;GO:0008270,molecular_function zinc ion binding;GO:0009617,biological_process response to bact…	K01254	618 2 613 spu:592555 617 3 615 61.951 - 615 229 790 0.0 - LTA4H; leukotriene-A4 hydrolase [EC:3.3.2.6]; K01254
AJAPscaffold156	485039	485322	peak_206	284	66	502	1.99E-06	1.94571	0.00360844	intergenic	AJAP13884:AJAPscaffold156:474890-477777:+:-10216	NA	NA	NA
AJAPscaffold603	255047	255287	peak_792	241	139	123	2.03E-06	3.01814	0.00368417	intergenic	AJAP22408:AJAPscaffold603:208668-211771:+:-46519	12;GO:0005178,molecular_function integrin binding;GO:0005201,molecular_function extracellular matrix structural constituent;GO:0005515,molecular_function protein binding;GO:0005622,cellular_component intracellular;GO:0007155,biological_process cell adhesion;GO:0008201,molecular_function heparin binding;GO:0030036,biological_process actin cytoskeleton organization;GO:0030198,biological_process ext…	NA	NA
AJAPscaffold729	279187	279430	peak_869	244	99	111	2.03E-06	3.01814	0.00368417	AJAP30299:intron	AJAP30299:AJAPscaffold729:239969-349872:+:-39318	9;GO:0004866,molecular_function endopeptidase inhibitor activity;GO:0004867,molecular_function serine-type endopeptidase inhibitor activity;GO:0005576,cellular_component extracellular region;GO:0005615,cellular_component extracellular space;GO:0006953,biological_process acute-phase response;GO:0006954,biological_process inflammatory response;GO:0010466,biological_process negative regulation of pe…	NA	NA
AJAPscaffold472	595413	595690	peak_683	278	165	245	2.05E-06	2.47751	0.00369369	intergenic	AJAP21459:AJAPscaffold472:571738-572496:+:-23841	21;GO:0005741,cellular_component mitochondrial outer membrane;GO:0006629,biological_process lipid metabolic process;GO:0006631,biological_process fatty acid metabolic process;GO:0006633,biological_process fatty acid biosynthetic process;GO:0007283,biological_process spermatogenesis;GO:0009922,molecular_function fatty acid elongase activity;GO:0016020,cellular_component membrane;GO:0016021,cellula…	NA	NA
AJAPscaffold1582	223261	223508	peak_212	248	66	85	2.05E-06	3.2794	0.00369803	intergenic	AJAP17729:AJAPscaffold1582:229766-231015:-:7690	5;GO:0005515,molecular_function protein binding;GO:0008061,molecular_function chitin binding;GO:0016020,cellular_component membrane;GO:0016021,cellular_component integral component of membrane;GO:0046872,molecular_function metal ion binding	NA	NA
AJAPscaffold2615	33435	33745	peak_457	311	147	100	2.05E-06	3.2794	0.00369803	AJAP09950:intron	AJAP09950:AJAPscaffold2615:27527-47165:-:13585	NA	NA	NA
AJAPscaffold429	310311	310657	peak_655	347	224	110	2.05E-06	3.2794	0.00369803	AJAP08791:intron	AJAP08791:AJAPscaffold429:302321-321403:+:-8215	15;GO:0003674,molecular_function molecular_function;GO:0003779,molecular_function actin binding;GO:0005737,cellular_component cytoplasm;GO:0005856,cellular_component cytoskeleton;GO:0007010,biological_process cytoskeleton organization;GO:0007064,biological_process mitotic sister chromatid cohesion;GO:0008360,biological_process regulation of cell shape;GO:0014003,biological_process oligodendrocyte…	K06083	192 1 169 spu:584545 525 1 171 56.725 - 171 72 186 1.32e-54 - WASF3; WAS protein family, member 3; K06083
AJAPscaffold1003	338431	338698	peak_10	268	38	77	2.19E-06	3.6032	0.00387597	AJAP21177:exon	AJAP21177:AJAPscaffold1003:337145-338807:-:340	NA	NA	NA
AJAPscaffold361	295400	295772	peak_597	373	71	99	2.19E-06	3.6032	0.00387597	AJAP03247:intron	AJAP09746:AJAPscaffold361:300980-304832:-:9363	69;GO:0000122,biological_process negative regulation of transcription by RNA polymerase II;GO:0000184,biological_process nuclear-transcribed mRNA catabolic process, nonsense-mediated decay;GO:0000187,biological_process activation of MAPK activity;GO:0000209,biological_process protein polyubiquitination;GO:0000715,biological_process nucleotide-excision repair, DNA damage recognition;GO:0002755,bio…	K02977	RP-S27Ae, RPS27A; small subunit ribosomal protein S27Ae; K02977
AJAPscaffold786	245698	246009	peak_893	312	251	104	2.20E-06	3.36767	0.00387597	intergenic	AJAP03301:AJAPscaffold786:231553-232431:+:-14397	32;GO:0000166,molecular_function nucleotide binding;GO:0000943,cellular_component retrotransposon nucleocapsid;GO:0003676,molecular_function nucleic acid binding;GO:0003677,molecular_function DNA binding;GO:0003723,molecular_function RNA binding;GO:0003824,molecular_function catalytic activity;GO:0003887,molecular_function DNA-directed DNA polymerase activity;GO:0003964,molecular_function RNA-dir…	NA	NA
AJAPscaffold1116	161377	161783	peak_58	407	69	60	2.24E-06	4.01836	0.0038935	AJAP05672:intron	AJAP08987:AJAPscaffold1116:176689-177885:+:15244	NA	NA	NA
AJAPscaffold1075	88067	88367	peak_39	301	111	79	2.27E-06	3.47363	0.0039355	intergenic	AJAP14706:AJAPscaffold1075:91924-97775:+:3747	36;GO:0003676,molecular_function nucleic acid binding;GO:0003723,molecular_function RNA binding;GO:0003743,molecular_function translation initiation factor activity;GO:0005515,molecular_function protein binding;GO:0005634,cellular_component nucleus;GO:0005737,cellular_component cytoplasm;GO:0005840,cellular_component ribosome;GO:0005850,cellular_component eukaryotic translation initiation factor …	K03237	EIF2S1; translation initiation factor 2 subunit 1; K03237
AJAPscaffold1307	141307	141611	peak_124	305	97	82	2.27E-06	3.47363	0.0039355	intergenic	AJAP02745:AJAPscaffold1307:89099-96705:+:-52306	9;GO:0001569,biological_process branching involved in blood vessel morphogenesis;GO:0005042,molecular_function netrin receptor activity;GO:0005515,molecular_function protein binding;GO:0007165,biological_process signal transduction;GO:0016020,cellular_component membrane;GO:0016021,cellular_component integral component of membrane;GO:0016525,biological_process negative regulation of angiogenesis;G…	NA	NA
AJAPscaffold3269	5068	5329	peak_558	262	145	67	2.27E-06	3.47363	0.0039355	intergenic	NA	NA	NA	NA
AJAPscaffold1037	172540	172982	peak_23	443	260	436	2.37E-06	2.19898	0.00407052	intergenic	AJAP29473:AJAPscaffold1037:140387-141142:-:-31658	6;GO:0003964,molecular_function RNA-directed DNA polymerase activity;GO:0005575,cellular_component cellular_component;GO:0006278,biological_process RNA-dependent DNA biosynthetic process;GO:0006313,biological_process transposition, DNA-mediated;GO:0016740,molecular_function transferase activity;GO:0016779,molecular_function nucleotidyltransferase activity	NA	NA
AJAPscaffold228	398420	398663	peak_393	244	39	103	2.41E-06	3.06759	0.00412477	intergenic	AJAP08047:AJAPscaffold228:378289-385606:-:-12853	6;GO:0004252,molecular_function serine-type endopeptidase activity;GO:0005515,molecular_function protein binding;GO:0006508,biological_process proteolysis;GO:0008233,molecular_function peptidase activity;GO:0008236,molecular_function serine-type peptidase activity;GO:0016787,molecular_function hydrolase activity	NA	NA
AJAPscaffold571	14655	14906	peak_748	252	182	117	2.41E-06	3.06759	0.00412477	intergenic	AJAP01680:AJAPscaffold571:94675-95385:+:79839	NA	NA	NA
AJAPscaffold364	279784	280043	peak_598	260	114	66	2.45E-06	3.70732	0.00417263	intergenic	AJAP03450:AJAPscaffold364:280367-281275:-:1379	NA	NA	NA
AJAPscaffold2015	115482	115800	peak_322	319	173	326	2.61E-06	2.29014	0.00440545	intergenic	AJAP07756:AJAPscaffold2015:129119-149256:+:13465	NA	NA	NA
AJAPscaffold212	159187	159532	peak_351	346	270	98	2.68E-06	3.43643	0.00450837	intergenic	AJAP30257:AJAPscaffold212:166203-172680:+:6747	NA	NA	NA
AJAPscaffold1	64295	64803	peak_1	509	31	204	2.76E-06	2.82748	0.00463404	intergenic	AJAP13560:AJAPscaffold1:45711-46223:-:-18103	NA	NA	NA
AJAPscaffold646	120806	121239	peak_829	434	388	124	2.80E-06	3.12447	0.00468511	AJAP22145:exon	AJAP22145:AJAPscaffold646:120501-121562:-:370	NA	NA	NA
AJAPscaffold821	411770	412050	peak_902	281	126	113	2.80E-06	3.12447	0.00468511	intergenic	AJAP03579:AJAPscaffold821:393434-394483:-:-17413	16;GO:0005347,molecular_function ATP transmembrane transporter activity;GO:0005634,cellular_component nucleus;GO:0005739,cellular_component mitochondrion;GO:0005743,cellular_component mitochondrial inner membrane;GO:0006839,biological_process mitochondrial transport;GO:0015217,molecular_function ADP transmembrane transporter activity;GO:0015228,molecular_function coenzyme A transmembrane transpor…	NA	NA
AJAPscaffold860	348821	349303	peak_932	483	435	205	2.95E-06	2.95383	0.00488349	AJAP21216:intron	AJAP21216:AJAPscaffold860:337206-364256:+:-12051	7;GO:0000139,cellular_component Golgi membrane;GO:0005515,molecular_function protein binding;GO:0005794,cellular_component Golgi apparatus;GO:0005886,cellular_component plasma membrane;GO:0016020,cellular_component membrane;GO:0016021,cellular_component integral component of membrane;GO:0031410,cellular_component cytoplasmic vesicle	NA	NA
AJAPscaffold2287	63585	63873	peak_398	289	220	48	3.03E-06	3.79258	0.00498976	intergenic	AJAP13271:AJAPscaffold2287:44838-46087:-:-17718	NA	NA	NA
AJAPscaffold671	467859	468180	peak_840	322	138	55	3.03E-06	3.79258	0.00498976	AJAP29441:Promoter	AJAP29441:AJAPscaffold671:468876-472280:+:880	NA	NA	NA
AJAPscaffold858	204589	204856	peak_925	268	27	53	3.03E-06	3.79258	0.00498976	AJAP06952:intron	AJAP06952:AJAPscaffold858:203543-209615:-:5001	14;GO:0000139,cellular_component Golgi membrane;GO:0004653,molecular_function polypeptide N-acetylgalactosaminyltransferase activity;GO:0005794,cellular_component Golgi apparatus;GO:0005975,biological_process carbohydrate metabolic process;GO:0006486,biological_process protein glycosylation;GO:0006493,biological_process protein O-linked glycosylation;GO:0016020,cellular_component membrane;GO:0016…	NA	NA
AJAPscaffold743	160676	161005	peak_879	330	64	103	3.19E-06	3.1906	0.00518191	AJAP29179:exon	AJAP29179:AJAPscaffold743:160363-161172:-:434	32;GO:0000166,molecular_function nucleotide binding;GO:0000943,cellular_component retrotransposon nucleocapsid;GO:0003676,molecular_function nucleic acid binding;GO:0003677,molecular_function DNA binding;GO:0003723,molecular_function RNA binding;GO:0003824,molecular_function catalytic activity;GO:0003887,molecular_function DNA-directed DNA polymerase activity;GO:0003964,molecular_function RNA-dir…	NA	NA
AJAPscaffold941	207850	208104	peak_962	255	246	102	3.19E-06	3.1906	0.00518191	intergenic	AJAP23394:AJAPscaffold941:209950-212986:-:4892	22;GO:0000166,molecular_function nucleotide binding;GO:0001701,biological_process in utero embryonic development;GO:0001890,biological_process placenta development;GO:0003723,molecular_function RNA binding;GO:0003972,molecular_function RNA ligase (ATP) activity;GO:0005515,molecular_function protein binding;GO:0005524,molecular_function ATP binding;GO:0005634,cellular_component nucleus;GO:0005635,…	NA	NA
AJAPscaffold200	137783	138288	peak_317	506	359	381	3.23E-06	2.26872	0.00521927	intergenic	AJAP13172:AJAPscaffold200:127691-128326:+:-10452	NA	NA	NA
AJAPscaffold35	240257	240634	peak_579	378	240	204	3.26E-06	2.68608	0.00525618	AJAP15142:intron	AJAP19366:AJAPscaffold35:255968-265775:+:15472	6;GO:0005509,molecular_function calcium ion binding;GO:0007096,biological_process regulation of exit from mitosis;GO:0048714,biological_process positive regulation of oligodendrocyte differentiation;GO:0060026,biological_process convergent extension;GO:0060027,biological_process convergent extension involved in gastrulation;GO:0060028,biological_process convergent extension involved in axis elong…	NA	NA
AJAPscaffold435	555904	556340	peak_658	437	136	209	3.26E-06	2.68608	0.00525618	intergenic	AJAP07141:AJAPscaffold435:533844-552949:-:-3091	12;GO:0000287,molecular_function magnesium ion binding;GO:0003824,molecular_function catalytic activity;GO:0016020,cellular_component membrane;GO:0016021,cellular_component integral component of membrane;GO:0016491,molecular_function oxidoreductase activity;GO:0016740,molecular_function transferase activity;GO:0019385,biological_process methanogenesis, from acetate;GO:0030976,molecular_function t…	K11259	ILVBL; acetolactate synthase-like protein [EC:2.2.1.-]; K11259
AJAPscaffold441	696665	697082	peak_663	418	25	76	3.32E-06	3.76907	0.0053374	intergenic	AJAP04884:AJAPscaffold441:678132-678572:+:-18559	16;GO:0005576,cellular_component extracellular region;GO:0005615,cellular_component extracellular space;GO:0007389,biological_process pattern specification process;GO:0010454,biological_process negative regulation of cell fate commitment;GO:0016055,biological_process Wnt signaling pathway;GO:0030178,biological_process negative regulation of Wnt signaling pathway;GO:0030509,biological_process BMP …	NA	NA
AJAPscaffold411	8423	8778	peak_641	356	266	231	3.41E-06	2.62825	0.00547155	AJAP29725:intron	AJAP29725:AJAPscaffold411:871-15440:-:6753	23;GO:0005216,molecular_function ion channel activity;GO:0005244,molecular_function voltage-gated ion channel activity;GO:0005245,molecular_function voltage-gated calcium channel activity;GO:0005262,molecular_function calcium channel activity;GO:0005515,molecular_function protein binding;GO:0005764,cellular_component lysosome;GO:0005765,cellular_component lysosomal membrane;GO:0005768,cellular_co…	K16896	494 27 494 spu:579495 882 47 509 61.538 - 468 175 579 0.0 - TPCN1; two pore calcium channel protein 1; K16896
AJAPscaffold1775	111089	111403	peak_249	315	154	141	3.43E-06	2.85794	0.00549591	AJAP17825:intron	AJAP17825:AJAPscaffold1775:110657-113225:-:1984	NA	NA	NA
AJAPscaffold896	68808	69123	peak_946	316	22	465	3.43E-06	2.08526	0.00549591	intergenic	AJAP21929:AJAPscaffold896:97883-111778:-:42950	13;GO:0001975,biological_process response to amphetamine;GO:0003723,molecular_function RNA binding;GO:0005634,cellular_component nucleus;GO:0005654,cellular_component nucleoplasm;GO:0005737,cellular_component cytoplasm;GO:0006400,biological_process tRNA modification;GO:0008033,biological_process tRNA processing;GO:0008168,molecular_function methyltransferase activity;GO:0008175,molecular_function…	NA	NA
AJAPscaffold523	69960	70332	peak_716	373	219	138	3.54E-06	2.99776	0.00560815	AJAP19156:intron	AJAP19156:AJAPscaffold523:67200-71315:+:-2980	5;GO:0005509,molecular_function calcium ion binding;GO:0005578,cellular_component extracellular matrix;GO:0005615,cellular_component extracellular space;GO:0007165,biological_process signal transduction;GO:0032504,biological_process multicellular organism reproduction	K20364	MCFD2; multiple coagulation factor deficiency protein 2; K20364
AJAPscaffold1192	41422	41659	peak_78	238	85	69	3.58E-06	3.61423	0.00563378	intergenic	AJAP17793:AJAPscaffold1192:31105-38012:-:-3495	9;GO:0002224,biological_process toll-like receptor signaling pathway;GO:0005887,cellular_component integral component of plasma membrane;GO:0006952,biological_process defense response;GO:0007165,biological_process signal transduction;GO:0007166,biological_process cell surface receptor signaling pathway;GO:0009792,biological_process embryo development ending in birth or egg hatching;GO:0016020,cel…	NA	NA
AJAPscaffold1234	116010	116264	peak_113	255	27	55	3.58E-06	3.61423	0.00563378	AJAP11442:exon	AJAP11442:AJAPscaffold1234:115297-116421:+:-741	6;GO:0003964,molecular_function RNA-directed DNA polymerase activity;GO:0005575,cellular_component cellular_component;GO:0006278,biological_process RNA-dependent DNA biosynthetic process;GO:0006313,biological_process transposition, DNA-mediated;GO:0016740,molecular_function transferase activity;GO:0016779,molecular_function nucleotidyltransferase activity	NA	NA
AJAPscaffold516	299521	300042	peak_711	522	121	114	3.58E-06	3.61423	0.00563378	AJAP14652:intron	AJAP14652:AJAPscaffold516:296282-308585:+:-3361	1;GO:0005829,cellular_component cytosol	NA	NA
AJAPscaffold3	1363607	1363989	peak_508	383	271	115	3.69E-06	3.48118	0.00574328	intergenic	AJAP17093:AJAPscaffold3:1364860-1365408:-:1532	NA	NA	NA
AJAPscaffold118	607223	607460	peak_75	238	193	66	3.76E-06	3.36133	0.0058401	intergenic	AJAP04335:AJAPscaffold118:611385-623381:+:3970	25;GO:0003774,molecular_function motor activity;GO:0005737,cellular_component cytoplasm;GO:0005813,cellular_component centrosome;GO:0005815,cellular_component microtubule organizing center;GO:0005856,cellular_component cytoskeleton;GO:0005868,cellular_component cytoplasmic dynein complex;GO:0005874,cellular_component microtubule;GO:0005929,cellular_component cilium;GO:0005930,cellular_component a…	K10417	365 4 359 spu:589538 395 36 390 60.393 - 356 140 463 5.40e-162 - DYNC2LI; dynein light intermediate chain 2, cytosolic; K10417
AJAPscaffold2235	71751	72024	peak_384	274	108	85	3.76E-06	3.36133	0.0058401	intergenic	AJAP25215:AJAPscaffold2235:41103-62019:-:-9840	11;GO:0005654,cellular_component nucleoplasm;GO:0005764,cellular_component lysosome;GO:0005765,cellular_component lysosomal membrane;GO:0005768,cellular_component endosome;GO:0006644,biological_process phospholipid metabolic process;GO:0016020,cellular_component membrane;GO:0016021,cellular_component integral component of membrane;GO:0016787,molecular_function hydrolase activity;GO:0031902,cellul…	NA	NA
AJAPscaffold2431	47215	47553	peak_427	339	211	90	3.76E-06	3.36133	0.0058401	intergenic	AJAP17371:AJAPscaffold2431:36310-38019:+:-11117	50;GO:0001889,biological_process liver development;GO:0001972,molecular_function retinoic acid binding;GO:0004857,molecular_function enzyme inhibitor activity;GO:0005496,molecular_function steroid binding;GO:0005783,cellular_component endoplasmic reticulum;GO:0005789,cellular_component endoplasmic reticulum membrane;GO:0005887,cellular_component integral component of plasma membrane;GO:0006789,bi…	NA	NA
AJAPscaffold319	207131	207738	peak_551	608	61	139	3.76E-06	3.36133	0.0058401	intergenic	AJAP15727:AJAPscaffold319:210135-216977:+:2944	NA	NA	NA
AJAPscaffold599	221087	221339	peak_777	253	85	73	3.76E-06	3.36133	0.0058401	AJAP27506:intron	AJAP02386:AJAPscaffold599:202248-203757:-:-17415	NA	NA	NA
AJAPscaffold2108	15604	16107	peak_348	504	129	103	3.80E-06	3.4742	0.00586111	AJAP22127:intron	AJAP22127:AJAPscaffold2108:9918-22845:+:-5816	27;GO:0004721,molecular_function phosphoprotein phosphatase activity;GO:0004725,molecular_function protein tyrosine phosphatase activity;GO:0005001,molecular_function transmembrane receptor protein tyrosine phosphatase activity;GO:0005515,molecular_function protein binding;GO:0005886,cellular_component plasma membrane;GO:0005887,cellular_component integral component of plasma membrane;GO:0005911,…	NA	NA
AJAPscaffold738	125685	125942	peak_874	258	163	73	3.80E-06	3.4742	0.00586111	intergenic	AJAP18788:AJAPscaffold738:78362-82515:+:-47487	32;GO:0000166,molecular_function nucleotide binding;GO:0000943,cellular_component retrotransposon nucleocapsid;GO:0003676,molecular_function nucleic acid binding;GO:0003677,molecular_function DNA binding;GO:0003723,molecular_function RNA binding;GO:0003824,molecular_function catalytic activity;GO:0003887,molecular_function DNA-directed DNA polymerase activity;GO:0003964,molecular_function RNA-dir…	NA	NA
AJAPscaffold1735	68031	68273	peak_235	243	28	150	3.87E-06	2.5193	0.00590024	intergenic	AJAP22395:AJAPscaffold1735:53587-54288:-:-13771	NA	NA	NA
AJAPscaffold1383	139672	140018	peak_148	347	178	120	3.89E-06	3.15101	0.00592557	AJAP01942:intron	AJAP01942:AJAPscaffold1383:137997-147285:+:-1854	16;GO:0000049,molecular_function tRNA binding;GO:0000166,molecular_function nucleotide binding;GO:0004812,molecular_function aminoacyl-tRNA ligase activity;GO:0004814,molecular_function arginine-tRNA ligase activity;GO:0005524,molecular_function ATP binding;GO:0005634,cellular_component nucleus;GO:0005654,cellular_component nucleoplasm;GO:0005737,cellular_component cytoplasm;GO:0005739,cellular_c…	NA	NA
AJAPscaffold547	73761	74283	peak_728	523	53	253	4.15E-06	2.7052	0.0062884	intergenic	AJAP13881:AJAPscaffold547:75873-95982:+:2060	3;GO:0003777,molecular_function microtubule motor activity;GO:0007018,biological_process microtubule-based movement;GO:0030286,cellular_component dynein complex	NA	NA
AJAPscaffold688	179323	179587	peak_851	265	161	335	4.17E-06	2.19326	0.0063042	intergenic	AJAP13111:AJAPscaffold688:164539-166238:+:-14946	15;GO:0005515,molecular_function protein binding;GO:0005739,cellular_component mitochondrion;GO:0005741,cellular_component mitochondrial outer membrane;GO:0006584,biological_process catecholamine metabolic process;GO:0008131,molecular_function primary amine oxidase activity;GO:0016020,cellular_component membrane;GO:0016021,cellular_component integral component of membrane;GO:0016491,molecular_fun…	NA	NA
AJAPscaffold144	582216	582561	peak_168	346	207	125	4.19E-06	3.04814	0.00633768	intergenic	AJAP01704:AJAPscaffold144:630823-651799:+:48401	3;GO:0003676,molecular_function nucleic acid binding;GO:0003723,molecular_function RNA binding;GO:0040040,biological_process thermosensory behavior	K21444	89 11 84 phu:Phum_PHUM522820 234 85 165 34.568 - 81 46 51.2 2.14e-07 - PCBP3_4; poly(rC)-binding protein 3/4; K21444
AJAPscaffold463	23337	23741	peak_673	405	370	137	4.19E-06	3.04814	0.00633768	intergenic	AJAP28416:AJAPscaffold463:40011-46789:-:23084	11;GO:0005634,cellular_component nucleus;GO:0005737,cellular_component cytoplasm;GO:0006474,biological_process N-terminal protein amino acid acetylation;GO:0006629,biological_process lipid metabolic process;GO:0010485,molecular_function H4 histone acetyltransferase activity;GO:0016740,molecular_function transferase activity;GO:0016746,molecular_function transferase activity, transferring acyl gro…	NA	NA
AJAPscaffold1218	243938	244199	peak_107	262	90	38	4.22E-06	3.99177	0.00634965	intergenic	AJAP20603:AJAPscaffold1218:256859-258647:+:12832	NA	NA	NA
AJAPscaffold1819	87578	87817	peak_254	240	43	37	4.22E-06	3.99177	0.00634965	AJAP16417:exon	AJAP16417:AJAPscaffold1819:87347-88231:-:612	NA	NA	NA
AJAPscaffold5	1671270	1671541	peak_694	272	184	40	4.22E-06	3.99177	0.00634965	intergenic	AJAP00907:AJAPscaffold5:1640349-1644667:+:-31106	17;GO:0000980,molecular_function RNA polymerase II distal enhancer sequence-specific DNA binding;GO:0003677,molecular_function DNA binding;GO:0003700,molecular_function DNA-binding transcription factor activity;GO:0005634,cellular_component nucleus;GO:0006351,biological_process transcription, DNA-templated;GO:0006355,biological_process regulation of transcription, DNA-templated;GO:0006366,biologi…	K08065	198 1 185 spu:373280 197 1 179 64.865 - 185 59 223 4.33e-73 - NFYB; nuclear transcription Y subunit beta; K08065
AJAPscaffold81	577667	577951	peak_897	285	27	135	4.22E-06	2.8922	0.00634965	intergenic	AJAP08673:AJAPscaffold81:551284-553186:-:-24508	46;GO:0001662,biological_process behavioral fear response;GO:0001701,biological_process in utero embryonic development;GO:0001726,cellular_component ruffle;GO:0001881,biological_process receptor recycling;GO:0003674,molecular_function molecular_function;GO:0005085,molecular_function guanyl-nucleotide exchange factor activity;GO:0005089,molecular_function Rho guanyl-nucleotide exchange factor acti…	NA	NA
AJAPscaffold1052	149037	149280	peak_31	244	36	138	4.38E-06	2.6434	0.00634965	AJAP10957:Promoter	AJAP10957:AJAPscaffold1052:144054-148432:-:-641	14;GO:0000166,molecular_function nucleotide binding;GO:0004842,molecular_function ubiquitin-protein transferase activity;GO:0005515,molecular_function protein binding;GO:0005524,molecular_function ATP binding;GO:0005737,cellular_component cytoplasm;GO:0005829,cellular_component cytosol;GO:0006513,biological_process protein monoubiquitination;GO:0016567,biological_process protein ubiquitination;GO…	NA	NA
AJAPscaffold2653	35998	36250	peak_465	253	86	161	4.52E-06	2.58898	0.00649262	intergenic	NA	NA	NA	NA
AJAPscaffold1582	13979	14224	peak_211	246	123	36	4.62E-06	3.9665	0.00656024	AJAP03039:Promoter	AJAP03039:AJAPscaffold1582:15398-16324:+:1297	22;GO:0003676,molecular_function nucleic acid binding;GO:0003677,molecular_function DNA binding;GO:0003723,molecular_function RNA binding;GO:0003824,molecular_function catalytic activity;GO:0003887,molecular_function DNA-directed DNA polymerase activity;GO:0003964,molecular_function RNA-directed DNA polymerase activity;GO:0004190,molecular_function aspartic-type endopeptidase activity;GO:0004518,…	NA	NA
AJAPscaffold48	305849	306313	peak_685	465	138	69	4.59E-06	3.82538	0.00656024	intergenic	AJAP19234:AJAPscaffold48:309104-310141:-:4156	NA	NA	NA
AJAPscaffold220	570512	570923	peak_377	412	393	277	4.59E-06	2.49758	0.00656024	AJAP19534:intron	AJAP19534:AJAPscaffold220:566437-575326:+:-4469	12;GO:0001523,biological_process retinoid metabolic process;GO:0004745,molecular_function retinol dehydrogenase activity;GO:0005515,molecular_function protein binding;GO:0005622,cellular_component intracellular;GO:0007601,biological_process visual perception;GO:0016491,molecular_function oxidoreductase activity;GO:0042572,biological_process retinol metabolic process;GO:0045494,biological_process …	NA	NA
AJAPscaffold2384	43951	44282	peak_414	332	28	94	5.52E-06	3.17485	0.00760904	intergenic	AJAP21918:AJAPscaffold2384:21527-22180:-:-21799	NA	NA	NA
AJAPscaffold267	546140	546551	peak_467	412	354	110	5.52E-06	3.17485	0.00760904	intergenic	AJAP16443:AJAPscaffold267:528889-529948:+:-17606	NA	NA	NA
AJAPscaffold595	326880	327213	peak_776	334	133	103	5.52E-06	3.17485	0.00760904	intergenic	AJAP04899:AJAPscaffold595:329614-350309:+:2602	20;GO:0000166,molecular_function nucleotide binding;GO:0000186,biological_process activation of MAPKK activity;GO:0004672,molecular_function protein kinase activity;GO:0004674,molecular_function protein serine/threonine kinase activity;GO:0004709,molecular_function MAP kinase kinase kinase activity;GO:0005515,molecular_function protein binding;GO:0005524,molecular_function ATP binding;GO:0005737,…	K04422	902 1 888 spu:590385 943 1 930 52.332 - 965 348 833 0.0 - MAP3K13, LZK; mitogen-activated protein kinase kinase kinase 13 [EC:2.7.11.25]; K04422
AJAPscaffold602	191986	192228	peak_790	243	66	83	5.52E-06	3.17485	0.00760904	intergenic	AJAP00467:AJAPscaffold602:168723-171311:+:-23330	12;GO:0003723,molecular_function RNA binding;GO:0005515,molecular_function protein binding;GO:0005634,cellular_component nucleus;GO:0005654,cellular_component nucleoplasm;GO:0005737,cellular_component cytoplasm;GO:0006351,biological_process transcription, DNA-templated;GO:0006355,biological_process regulation of transcription, DNA-templated;GO:0006366,biological_process transcription by RNA polym…	NA	NA
AJAPscaffold2243	26532	26859	peak_386	328	89	65	5.76E-06	3.62719	0.0078444	intergenic	AJAP26621:AJAPscaffold2243:31916-32575:-:5956	30;GO:0000018,biological_process regulation of DNA recombination;GO:0000346,cellular_component transcription export complex;GO:0000347,cellular_component THO complex;GO:0000445,cellular_component THO complex part of transcription export complex;GO:0000784,cellular_component nuclear chromosome, telomeric region;GO:0003677,molecular_function DNA binding;GO:0003723,molecular_function RNA binding;GO:…	NA	NA
AJAPscaffold395	312743	313010	peak_629	268	35	45	5.76E-06	3.62719	0.0078444	AJAP29428:intron	AJAP29428:AJAPscaffold395:296616-316757:+:-16163	22;GO:0000166,molecular_function nucleotide binding;GO:0001945,biological_process lymph vessel development;GO:0004672,molecular_function protein kinase activity;GO:0004674,molecular_function protein serine/threonine kinase activity;GO:0004675,molecular_function transmembrane receptor protein serine/threonine kinase activity;GO:0005515,molecular_function protein binding;GO:0005524,molecular_functi…	K13578	BMPR1B, ALK6, CDw293; bone morphogenetic protein receptor type-1B [EC:2.7.11.30]; K13578; ACVR1, ALK2; activin receptor type-1 [EC:2.7.11.30]; K04675
AJAPscaffold830	340885	341122	peak_907	238	154	55	5.76E-06	3.62719	0.0078444	AJAP10003:exon	AJAP10003:AJAPscaffold830:340569-343041:-:2004	4;GO:0003676,molecular_function nucleic acid binding;GO:0003723,molecular_function RNA binding;GO:0008270,molecular_function zinc ion binding;GO:0046872,molecular_function metal ion binding	NA	NA
AJAPscaffold110	713808	714118	peak_53	311	270	165	5.80E-06	2.42806	0.0078444	intergenic	AJAP29917:AJAPscaffold110:669502-703748:-:-10330	10;GO:0003779,molecular_function actin binding;GO:0005509,molecular_function calcium ion binding;GO:0005515,molecular_function protein binding;GO:0005576,cellular_component extracellular region;GO:0006869,biological_process lipid transport;GO:0008289,molecular_function lipid binding;GO:0019863,molecular_function IgE binding;GO:0046872,molecular_function metal ion binding;GO:0051015,molecular_func…	K05699	ACTN1_4; actinin alpha 1/4; K05699
AJAPscaffold542	340498	340767	peak_726	270	143	81	6.06E-06	3.25606	0.00808556	intergenic	AJAP25004:AJAPscaffold542:320739-334968:-:-5673	24;GO:0003674,molecular_function molecular_function;GO:0003723,molecular_function RNA binding;GO:0005575,cellular_component cellular_component;GO:0005634,cellular_component nucleus;GO:0005737,cellular_component cytoplasm;GO:0005829,cellular_component cytosol;GO:0006915,biological_process apoptotic process;GO:0007569,biological_process cell aging;GO:0030509,biological_process BMP signaling pathway…	NA	NA
AJAPscaffold1161	52312	52556	peak_66	245	61	66	6.33E-06	3.47485	0.00833835	intergenic	AJAP10226:AJAPscaffold1161:46445-47328:+:-5929	NA	NA	NA
AJAPscaffold109	622441	622767	peak_45	327	196	87	6.38E-06	3.35411	0.00833835	intergenic	AJAP17708:AJAPscaffold109:613643-615880:-:-6757	4;GO:0003677,molecular_function DNA binding;GO:0006355,biological_process regulation of transcription, DNA-templated;GO:0009058,biological_process biosynthetic process;GO:0016788,molecular_function hydrolase activity, acting on ester bonds	NA	NA
AJAPscaffold264	303635	304007	peak_463	373	169	74	6.38E-06	3.35411	0.00833835	intergenic	AJAP11929:AJAPscaffold264:284273-292661:-:-11143	18;GO:0003824,molecular_function catalytic activity;GO:0005737,cellular_component cytoplasm;GO:0005739,cellular_component mitochondrion;GO:0005777,cellular_component peroxisome;GO:0006694,biological_process steroid biosynthetic process;GO:0006869,biological_process lipid transport;GO:0008152,biological_process metabolic process;GO:0008289,molecular_function lipid binding;GO:0015248,molecular_func…	NA	NA
AJAPscaffold355	210168	210451	peak_592	284	2	52	6.66E-06	3.8655	0.00857314	AJAP20409:intron	AJAP20409:AJAPscaffold355:197915-219112:-:8944	19;GO:0005737,cellular_component cytoplasm;GO:0005768,cellular_component endosome;GO:0005769,cellular_component early endosome;GO:0005829,cellular_component cytosol;GO:0006897,biological_process endocytosis;GO:0010008,cellular_component endosome membrane;GO:0016020,cellular_component membrane;GO:0016197,biological_process endosomal transport;GO:0017137,molecular_function Rab GTPase binding;GO:003…	K20129	636 214 468 phi:102113127 1168 805 1076 25.442 - 283 172 62.0 6.13e-08 - ANKFY1; rabankyrin-5; K20129
AJAPscaffold81	311488	311731	peak_896	244	52	70	6.83E-06	3.33865	0.00867541	intergenic	AJAP15213:AJAPscaffold81:319644-325559:-:14021	27;GO:0000122,biological_process negative regulation of transcription by RNA polymerase II;GO:0000981,molecular_function DNA-binding transcription factor activity, RNA polymerase II-specific;GO:0001541,biological_process ovarian follicle development;GO:0001552,biological_process ovarian follicle atresia;GO:0003674,molecular_function molecular_function;GO:0005634,cellular_component nucleus;GO:0005…	K17080	PHB1; prohibitin 1; K17080
AJAPscaffold374	550167	550411	peak_602	245	152	42	7.13E-06	3.57257	0.00903233	intergenic	AJAP16180:AJAPscaffold374:564048-571527:+:13730	8;GO:0005458,molecular_function GDP-mannose transmembrane transporter activity;GO:0005462,molecular_function UDP-N-acetylglucosamine transmembrane transporter activity;GO:0005463,molecular_function UDP-N-acetylgalactosamine transmembrane transporter activity;GO:0015789,biological_process UDP-N-acetylgalactosamine transmembrane transport;GO:0016020,cellular_component membrane;GO:0016021,cellular_c…	K15285	265 2 243 spu:592246 311 3 251 63.052 - 249 85 298 9.56e-100 - SLC35E3; solute carrier family 35, member E3; K15285
AJAPscaffold1163	4005	4402	peak_67	398	77	195	7.17E-06	2.67849	0.00907758	intergenic	AJAP16166:AJAPscaffold1163:9500-12322:+:5419	6;GO:0004888,molecular_function transmembrane signaling receptor activity;GO:0005576,cellular_component extracellular region;GO:0016021,cellular_component integral component of membrane;GO:0030246,molecular_function carbohydrate binding;GO:0046872,molecular_function metal ion binding;GO:0098609,biological_process cell-cell adhesion	NA	NA
AJAPscaffold1773	22353	22628	peak_247	276	137	160	7.17E-06	2.67849	0.00907758	intergenic	AJAP13189:AJAPscaffold1773:37729-38998:-:16510	12;GO:0000981,molecular_function DNA-binding transcription factor activity, RNA polymerase II-specific;GO:0003676,molecular_function nucleic acid binding;GO:0003677,molecular_function DNA binding;GO:0005515,molecular_function protein binding;GO:0005634,cellular_component nucleus;GO:0005654,cellular_component nucleoplasm;GO:0005737,cellular_component cytoplasm;GO:0006357,biological_process regulat…	NA	NA
AJAPscaffold880	100469	100870	peak_944	402	127	352	7.52E-06	2.26489	0.00938837	intergenic	AJAP17536:AJAPscaffold880:97130-99003:+:-3467	NA	NA	NA
AJAPscaffold1205	161332	161691	peak_100	360	70	1419	7.66E-06	1.55355	0.00953279	intergenic	AJAP15408:AJAPscaffold1205:77955-78426:+:-83448	9;GO:0000981,molecular_function DNA-binding transcription factor activity, RNA polymerase II-specific;GO:0003676,molecular_function nucleic acid binding;GO:0003677,molecular_function DNA binding;GO:0005575,cellular_component cellular_component;GO:0006357,biological_process regulation of transcription by RNA polymerase II;GO:0008150,biological_process biological_process;GO:0020037,molecular_functi…	NA	NA
AJAPscaffold436	75579	75832	peak_659	254	29	2032	8.34E-06	1.43012	0.0102638	intergenic	AJAP17102:AJAPscaffold436:88748-90796:+:13141	NA	NA	NA
AJAPscaffold687	99182	99479	peak_848	298	282	127	8.35E-06	2.77636	0.0102695	AJAP29203:intron	AJAP29203:AJAPscaffold687:97726-108061:-:8599	18;GO:0000151,cellular_component ubiquitin ligase complex;GO:0000166,molecular_function nucleotide binding;GO:0000209,biological_process protein polyubiquitination;GO:0004842,molecular_function ubiquitin-protein transferase activity;GO:0005515,molecular_function protein binding;GO:0005524,molecular_function ATP binding;GO:0005654,cellular_component nucleoplasm;GO:0005829,cellular_component cytoso…	K06689	99 5 99 dre:335444 147 7 101 89.474 - 95 10 187 5.46e-61 - UBE2D, UBC4, UBC5; ubiquitin-conjugating enzyme E2 D [EC:2.3.2.23]; K06689
AJAPscaffold1773	43435	43733	peak_248	299	45	59	8.46E-06	3.52927	0.0103681	intergenic	AJAP25377:AJAPscaffold1773:47682-56652:+:4203	NA	NA	NA
AJAPscaffold1077	67279	67588	peak_40	310	267	112	8.47E-06	3.08649	0.010382	AJAP10086:intron	AJAP10086:AJAPscaffold1077:55191-113401:+:-12356	33;GO:0000139,cellular_component Golgi membrane;GO:0000166,molecular_function nucleotide binding;GO:0000287,molecular_function magnesium ion binding;GO:0004012,molecular_function phospholipid-translocating ATPase activity;GO:0005515,molecular_function protein binding;GO:0005524,molecular_function ATP binding;GO:0005783,cellular_component endoplasmic reticulum;GO:0005794,cellular_component Golgi a…	K14802	DRS2, ATP8A; phospholipid-transporting ATPase [EC:7.6.2.1]; K14802
AJAPscaffold156	437007	437329	peak_197	323	16	326	9.00E-06	2.12071	0.0108765	intergenic	AJAP15979:AJAPscaffold156:426324-431824:+:-10700	NA	NA	NA
AJAPscaffold24	698200	698525	peak_421	326	101	59	9.10E-06	3.64262	0.010984	intergenic	AJAP28596:AJAPscaffold24:707919-715490:+:9619	9;GO:0000139,cellular_component Golgi membrane;GO:0005794,cellular_component Golgi apparatus;GO:0016020,cellular_component membrane;GO:0016021,cellular_component integral component of membrane;GO:0016740,molecular_function transferase activity;GO:0019319,biological_process hexose biosynthetic process;GO:0030206,biological_process chondroitin sulfate biosynthetic process;GO:0050656,molecular_funct…	NA	NA
AJAPscaffold448	151872	152367	peak_669	496	352	79	9.10E-06	3.64262	0.010984	intergenic	AJAP20001:AJAPscaffold448:140627-143860:+:-11598	15;GO:0005509,molecular_function calcium ion binding;GO:0005544,molecular_function calcium-dependent phospholipid binding;GO:0005802,cellular_component trans-Golgi network;GO:0005886,cellular_component plasma membrane;GO:0006887,biological_process exocytosis;GO:0006906,biological_process vesicle fusion;GO:0016020,cellular_component membrane;GO:0017158,biological_process regulation of calcium ion-…	NA	NA
AJAPscaffold641	259904	260143	peak_822	240	143	47	9.10E-06	3.64262	0.010984	intergenic	AJAP16259:AJAPscaffold641:251805-255614:-:-4433	6;GO:0008948,molecular_function oxaloacetate decarboxylase activity;GO:0015081,molecular_function sodium ion transmembrane transporter activity;GO:0016020,cellular_component membrane;GO:0030176,cellular_component integral component of endoplasmic reticulum membrane;GO:0071436,biological_process sodium ion export across plasma membrane;GO:2001256,biological_process regulation of store-operated cal…	NA	NA
AJAPscaffold1414	295994	296249	peak_156	256	190	79	9.56E-06	3.15719	0.0113284	intergenic	AJAP05972:AJAPscaffold1414:301675-303761:+:5492	24;GO:0000086,biological_process G2/M transition of mitotic cell cycle;GO:0000166,molecular_function nucleotide binding;GO:0003725,molecular_function double-stranded RNA binding;GO:0003924,molecular_function GTPase activity;GO:0005200,molecular_function structural constituent of cytoskeleton;GO:0005525,molecular_function GTP binding;GO:0005576,cellular_component extracellular region;GO:0005634,ce…	NA	NA
AJAPscaffold226	391007	391266	peak_391	260	150	85	9.56E-06	3.15719	0.0113284	intergenic	AJAP09361:AJAPscaffold226:393702-396153:-:4998	NA	NA	NA
AJAPscaffold2512	41163	41429	peak_440	267	12	79	9.56E-06	3.15719	0.0113284	intergenic	AJAP26692:AJAPscaffold2512:37131-38295:-:-2880	14;GO:0001601,molecular_function peptide YY receptor activity;GO:0001602,molecular_function pancreatic polypeptide receptor activity;GO:0004930,molecular_function G protein-coupled receptor activity;GO:0004983,molecular_function neuropeptide Y receptor activity;GO:0005886,cellular_component plasma membrane;GO:0007165,biological_process signal transduction;GO:0007186,biological_process G protein-c…	NA	NA
AJAPscaffold2094	83565	83842	peak_341	278	245	167	9.68E-06	2.63225	0.0113938	intergenic	NA	NA	NA	NA
AJAPscaffold2535	18720	19059	peak_445	340	213	180	9.68E-06	2.63225	0.0113938	AJAP25562:intron	AJAP25562:AJAPscaffold2535:15632-25194:+:-3302	NA	NA	NA
AJAPscaffold1336	94331	94602	peak_134	272	126	73	1.05E-05	3.47562	0.012089	intergenic	AJAP14647:AJAPscaffold1336:51266-53072:+:-43192	NA	NA	NA
AJAPscaffold1355	51514	51766	peak_140	253	202	46	1.05E-05	3.47562	0.012089	intergenic	AJAP22050:AJAPscaffold1355:28096-29371:-:-22345	NA	NA	NA
AJAPscaffold86	806504	806745	peak_926	242	71	59	1.05E-05	3.47562	0.012089	intergenic	AJAP19462:AJAPscaffold86:803933-805102:+:-2643	NA	NA	NA
AJAPscaffold209	357133	357455	peak_340	323	45	117	1.04E-05	2.80614	0.012089	intergenic	AJAP14625:AJAPscaffold209:358836-360951:-:3775	NA	NA	NA
AJAPscaffold185	45729	46044	peak_259	316	10	68	1.09E-05	3.23277	0.0122388	intergenic	AJAP06834:AJAPscaffold185:42298-42951:+:-3442	NA	NA	NA
AJAPscaffold228	662845	663169	peak_394	325	168	121	1.08E-05	2.95089	0.0122388	intergenic	AJAP24471:AJAPscaffold228:676312-676872:+:13300	22;GO:0003676,molecular_function nucleic acid binding;GO:0003677,molecular_function DNA binding;GO:0003723,molecular_function RNA binding;GO:0003824,molecular_function catalytic activity;GO:0003887,molecular_function DNA-directed DNA polymerase activity;GO:0003964,molecular_function RNA-directed DNA polymerase activity;GO:0004190,molecular_function aspartic-type endopeptidase activity;GO:0004518,…	NA	NA
AJAPscaffold1152	69440	69943	peak_64	504	502	297	1.13E-05	2.31228	0.0125829	intergenic	AJAP15696:AJAPscaffold1152:79617-86364:+:9676	NA	NA	NA
AJAPscaffold15	29339	29622	peak_182	284	57	264	1.15E-05	2.21956	0.0127468	intergenic	AJAP16146:AJAPscaffold15:93796-100130:+:64401	9;GO:0000166,molecular_function nucleotide binding;GO:0004672,molecular_function protein kinase activity;GO:0004674,molecular_function protein serine/threonine kinase activity;GO:0005524,molecular_function ATP binding;GO:0006468,biological_process protein phosphorylation;GO:0016020,cellular_component membrane;GO:0016773,molecular_function phosphotransferase activity, alcohol group as acceptor;GO:…	K08857	NEK1_4_5; NIMA (never in mitosis gene a)-related kinase 1/4/5 [EC:2.7.11.1]; K08857
AJAPscaffold119	200184	200630	peak_77	447	387	63	1.21E-05	3.56652	0.0133999	intergenic	AJAP07923:AJAPscaffold119:187348-189116:-:-11455	NA	NA	NA
AJAPscaffold507	346192	346680	peak_703	489	307	189	1.24E-05	2.64983	0.0136741	intergenic	AJAP10199:AJAPscaffold507:349246-353555:+:2748	5;GO:0005622,cellular_component intracellular;GO:0005654,cellular_component nucleoplasm;GO:0005783,cellular_component endoplasmic reticulum;GO:0006888,biological_process endoplasmic reticulum to Golgi vesicle-mediated transport;GO:0043231,cellular_component intracellular membrane-bounded organelle	K20301	119 1 118 spu:579875 142 1 142 59.155 - 142 34 173 2.93e-55 - TRAPPC2, TRS20; trafficking protein particle complex subunit 2; K20301
AJAPscaffold599	368692	369165	peak_779	474	165	190	1.24E-05	2.64983	0.0136741	intergenic	AJAP15054:AJAPscaffold599:379212-394698:-:25843	14;GO:0003824,molecular_function catalytic activity;GO:0004571,molecular_function mannosyl-oligosaccharide 1,2-alpha-mannosidase activity;GO:0005509,molecular_function calcium ion binding;GO:0005783,cellular_component endoplasmic reticulum;GO:0005788,cellular_component endoplasmic reticulum lumen;GO:0006491,biological_process N-glycan processing;GO:0006516,biological_process glycoprotein cataboli…	K10086	900 11 707 spu:579538 1124 82 780 65.906 - 701 233 973 0.0 - EDEM3; ER degradation enhancer, mannosidase alpha-like 3; K10086
AJAPscaffold2412	86912	87165	peak_425	254	22	76	1.26E-05	3.3088	0.0138615	AJAP19842:Promoter	AJAP19842:AJAPscaffold2412:87980-89347:+:1047	6;GO:0003964,molecular_function RNA-directed DNA polymerase activity;GO:0005575,cellular_component cellular_component;GO:0006278,biological_process RNA-dependent DNA biosynthetic process;GO:0006313,biological_process transposition, DNA-mediated;GO:0016740,molecular_function transferase activity;GO:0016779,molecular_function nucleotidyltransferase activity	NA	NA
AJAPscaffold2696	42577	42822	peak_471	246	210	237	1.32E-05	2.26191	0.0143176	intergenic	AJAP09377:AJAPscaffold2696:34680-40513:-:-2274	17;GO:0000815,cellular_component ESCRT III complex;GO:0005546,molecular_function phosphatidylinositol-4,5-bisphosphate binding;GO:0005737,cellular_component cytoplasm;GO:0005768,cellular_component endosome;GO:0005769,cellular_component early endosome;GO:0005770,cellular_component late endosome;GO:0005829,cellular_component cytosol;GO:0007034,biological_process vacuolar transport;GO:0007049,biolog…	K12193	215 13 214 spu:576178 220 17 220 68.116 - 207 58 259 1.96e-86 - VPS24, CHMP3; charged multivesicular body protein 3; K12193
AJAPscaffold156	443029	443612	peak_199	584	555	605	1.34E-05	2.02477	0.0144378	intergenic	AJAP07130:AJAPscaffold156:449159-450962:+:5576	NA	NA	NA
AJAPscaffold699	175306	175544	peak_854	239	135	138	1.45E-05	2.74759	0.0153968	intergenic	AJAP29675:AJAPscaffold699:179814-188541:+:4374	16;GO:0000166,molecular_function nucleotide binding;GO:0004672,molecular_function protein kinase activity;GO:0004674,molecular_function protein serine/threonine kinase activity;GO:0005515,molecular_function protein binding;GO:0005524,molecular_function ATP binding;GO:0005739,cellular_component mitochondrion;GO:0005759,cellular_component mitochondrial matrix;GO:0005947,cellular_component mitochond…	K00905	BCKDK; [3-methyl-2-oxobutanoate dehydrogenase (acetyl-transferring)] kinase [EC:2.7.11.4]; K00905
AJAPscaffold848	41545	41849	peak_916	305	101	113	1.57E-05	2.8788	0.0163234	intergenic	AJAP07657:AJAPscaffold848:42201-45153:-:3509	NA	NA	NA
AJAPscaffold2	839651	840021	peak_314	371	38	146	1.58E-05	2.66943	0.0163983	intergenic	AJAP29173:AJAPscaffold2:857052-863367:+:17364	1;GO:0005815,cellular_component microtubule organizing center	K16591	HAUS8; HAUS augmin-like complex subunit 8; K16591
AJAPscaffold644	58692	58947	peak_828	256	77	49	1.64E-05	3.36287	0.0168939	AJAP22594:intron	AJAP18952:AJAPscaffold644:68983-69990:-:11223	NA	NA	NA
AJAPscaffold2007	257515	257824	peak_319	310	241	86	1.66E-05	3.13724	0.0170612	intergenic	AJAP03237:AJAPscaffold2007:227201-229245:-:-28511	NA	NA	NA
AJAPscaffold219	218072	218619	peak_374	548	4	2090	1.66E-05	1.3659	0.0170612	intergenic	AJAP07336:AJAPscaffold219:228565-234916:+:10490	6;GO:0008521,molecular_function acetyl-CoA transmembrane transporter activity;GO:0015876,biological_process acetyl-CoA transport;GO:0016020,cellular_component membrane;GO:0016021,cellular_component integral component of membrane;GO:0021955,biological_process central nervous system neuron axonogenesis;GO:0030514,biological_process negative regulation of BMP signaling pathway	K03372	366 1 363 spu:589856 541 172 532 61.918 - 365 133 488 1.46e-169 - ACATN, SLC33A1; MFS transporter, PAT family, solute carrier family 33 (acetyl-CoA transportor), member 1 [EC:2.3.1.-]; K03372
AJAPscaffold1283	110357	110603	peak_120	247	72	44	1.71E-05	3.47653	0.0173352	intergenic	AJAP20148:AJAPscaffold1283:86731-87527:+:-23699	19;GO:0005289,molecular_function high-affinity arginine transmembrane transporter activity;GO:0005292,molecular_function high-affinity lysine transmembrane transporter activity;GO:0005739,cellular_component mitochondrion;GO:0005743,cellular_component mitochondrial inner membrane;GO:0006839,biological_process mitochondrial transport;GO:0006844,biological_process acyl carnitine transport;GO:0006865…	NA	NA
AJAPscaffold23	601440	601705	peak_399	266	147	57	1.71E-05	3.47653	0.0173352	AJAP21187:Promoter	AJAP21187:AJAPscaffold23:596032-600189:-:-1398	22;GO:0004721,molecular_function phosphoprotein phosphatase activity;GO:0004725,molecular_function protein tyrosine phosphatase activity;GO:0005515,molecular_function protein binding;GO:0005634,cellular_component nucleus;GO:0005654,cellular_component nucleoplasm;GO:0005737,cellular_component cytoplasm;GO:0005856,cellular_component cytoskeleton;GO:0005886,cellular_component plasma membrane;GO:0006…	NA	NA
AJAPscaffold25	629115	629411	peak_438	297	127	57	1.71E-05	3.47653	0.0173352	AJAP10050:exon	AJAP10050:AJAPscaffold25:629005-629694:+:-238	NA	NA	NA
AJAPscaffold560	287001	287295	peak_735	295	220	58	1.71E-05	3.47653	0.0173352	AJAP06926:Promoter;AJAP13358:exon	AJAP13358:AJAPscaffold560:286592-287335:-:116	NA	NA	NA
AJAPscaffold1525	24357	24668	peak_190	312	64	186	1.72E-05	2.54441	0.0173352	intergenic	NA	NA	NA	NA
AJAPscaffold15	982318	982685	peak_185	368	43	87	1.79E-05	3.22604	0.017818	intergenic	AJAP25527:AJAPscaffold15:986146-992161:+:3786	12;GO:0004222,molecular_function metalloendopeptidase activity;GO:0005509,molecular_function calcium ion binding;GO:0005576,cellular_component extracellular region;GO:0006508,biological_process proteolysis;GO:0007275,biological_process multicellular organism development;GO:0008233,molecular_function peptidase activity;GO:0008237,molecular_function metallopeptidase activity;GO:0008270,molecular_fu…	NA	NA
AJAPscaffold138	10285	10564	peak_146	280	3	101	1.80E-05	2.71083	0.017818	intergenic	AJAP04211:AJAPscaffold138:39059-39787:+:28772	NA	NA	NA
AJAPscaffold1236	410885	411318	peak_114	434	174	170	1.81E-05	2.77678	0.0178822	intergenic	AJAP23553:AJAPscaffold1236:401342-401937:+:-9718	15;GO:0000139,cellular_component Golgi membrane;GO:0001574,biological_process ganglioside biosynthetic process;GO:0005794,cellular_component Golgi apparatus;GO:0006486,biological_process protein glycosylation;GO:0006493,biological_process protein O-linked glycosylation;GO:0008373,molecular_function sialyltransferase activity;GO:0009100,biological_process glycoprotein metabolic process;GO:0009247,…	NA	NA
AJAPscaffold1002	118840	119114	peak_8	275	114	67	1.82E-05	3.33621	0.0178838	intergenic	AJAP02960:AJAPscaffold1002:109342-112700:-:-6254	2;GO:0005576,cellular_component extracellular region;GO:0005615,cellular_component extracellular space	NA	NA
AJAPscaffold914	277321	277593	peak_952	273	82	66	1.82E-05	3.33621	0.0178838	AJAP27821:exon	AJAP27821:AJAPscaffold914:272109-277957:-:556	25;GO:0001503,biological_process ossification;GO:0004888,molecular_function transmembrane signaling receptor activity;GO:0004930,molecular_function G protein-coupled receptor activity;GO:0005518,molecular_function collagen binding;GO:0005622,cellular_component intracellular;GO:0005886,cellular_component plasma membrane;GO:0007005,biological_process mitochondrion organization;GO:0007165,biological…	NA	NA
AJAPscaffold939	221995	222322	peak_961	328	226	59	1.82E-05	3.33621	0.0178838	AJAP06430:intron	AJAP27669:AJAPscaffold939:241485-243501:+:19265	32;GO:0000166,molecular_function nucleotide binding;GO:0000943,cellular_component retrotransposon nucleocapsid;GO:0003676,molecular_function nucleic acid binding;GO:0003677,molecular_function DNA binding;GO:0003723,molecular_function RNA binding;GO:0003824,molecular_function catalytic activity;GO:0003887,molecular_function DNA-directed DNA polymerase activity;GO:0003964,molecular_function RNA-dir…	NA	NA
AJAPscaffold313	316926	317684	peak_527	759	17	1329	1.83E-05	1.67429	0.0178838	AJAP16932:Promoter;AJAP25440:Promoter	AJAP25440:AJAPscaffold313:316972-318053:+:30	NA	NA	NA
AJAPscaffold942	55572	55987	peak_963	416	397	100	1.87E-05	3.10949	0.0181506	intergenic	AJAP15904:AJAPscaffold942:48875-50987:-:-4982	NA	NA	NA
AJAPscaffold156	459751	460406	peak_204	656	330	596	1.98E-05	2.02716	0.0189915	intergenic	AJAP07130:AJAPscaffold156:449159-450962:+:-10923	NA	NA	NA
AJAPscaffold1435	29546	29908	peak_166	363	21	104	2.23E-05	2.97642	0.0209962	intergenic	AJAP06396:AJAPscaffold1435:99038-104986:+:69472	NA	NA	NA
AJAPscaffold250	422140	422655	peak_439	516	189	144	2.23E-05	2.97642	0.0209962	intergenic	AJAP16800:AJAPscaffold250:479769-482460:+:57441	NA	NA	NA
AJAPscaffold302	136236	136516	peak_510	281	13	82	2.23E-05	2.97642	0.0209962	intergenic	AJAP27260:AJAPscaffold302:152385-156478:-:20231	NA	NA	NA
AJAPscaffold635	436814	437114	peak_818	301	35	467	2.33E-05	1.873	0.0215531	intergenic	AJAP10687:AJAPscaffold635:369790-394905:+:-67060	11;GO:0000159,cellular_component protein phosphatase type 2A complex;GO:0003674,molecular_function molecular_function;GO:0004721,molecular_function phosphoprotein phosphatase activity;GO:0005575,cellular_component cellular_component;GO:0006470,biological_process protein dephosphorylation;GO:0007009,biological_process plasma membrane organization;GO:0007165,biological_process signal transduction;G…	K11584	PPP2R5; serine/threonine-protein phosphatase 2A regulatory subunit B'; K11584
AJAPscaffold115	463343	463601	peak_63	259	73	84	2.57E-05	3.03899	0.0234525	intergenic	AJAP12416:AJAPscaffold115:465588-467211:-:3797	3;GO:0004930,molecular_function G protein-coupled receptor activity;GO:0007186,biological_process G protein-coupled receptor signaling pathway;GO:0016021,cellular_component integral component of membrane	NA	NA
AJAPscaffold446	53989	54232	peak_667	244	232	42	2.73E-05	3.47762	0.02464	AJAP18773:exon	AJAP18773:AJAPscaffold446:49056-59094:+:-5166	13;GO:0003948,molecular_function N4-(beta-N-acetylglucosaminyl)-L-asparaginase activity;GO:0005576,cellular_component extracellular region;GO:0005615,cellular_component extracellular space;GO:0005764,cellular_component lysosome;GO:0005783,cellular_component endoplasmic reticulum;GO:0006508,biological_process proteolysis;GO:0006517,biological_process protein deglycosylation;GO:0008233,molecular_fu…	K01444	372 11 347 lgi:LOTGIDRAFT_218839 347 12 347 45.739 - 352 160 294 5.12e-96 - AGA, aspG; N4-(beta-N-acetylglucosaminyl)-L-asparaginase [EC:3.5.1.26]; K01444
AJAPscaffold304	419028	419399	peak_512	372	328	105	2.78E-05	2.92946	0.02464	intergenic	AJAP21816:AJAPscaffold304:459781-468116:+:40426	NA	NA	NA
AJAPscaffold1123	86652	86959	peak_60	308	230	43	2.85E-05	3.59259	0.0250519	AJAP23240:intron	AJAP23240:AJAPscaffold1123:84677-88498:-:1618	38;GO:0000139,cellular_component Golgi membrane;GO:0000166,molecular_function nucleotide binding;GO:0000281,biological_process mitotic cytokinesis;GO:0003924,molecular_function GTPase activity;GO:0004871,molecular_function obsolete signal transducer activity;GO:0005198,molecular_function structural molecule activity;GO:0005515,molecular_function protein binding;GO:0005524,molecular_function ATP b…	K07944	ARL3; ADP-ribosylation factor-like protein 3; K07944
AJAPscaffold2058	42153	42466	peak_331	314	40	49	2.85E-05	3.59259	0.0250519	AJAP16307:intron	AJAP16307:AJAPscaffold2058:13392-115829:-:73638	14;GO:0003341,biological_process cilium movement;GO:0003777,molecular_function microtubule motor activity;GO:0005509,molecular_function calcium ion binding;GO:0005524,molecular_function ATP binding;GO:0007018,biological_process microtubule-based movement;GO:0007368,biological_process determination of left/right symmetry;GO:0008569,molecular_function ATP-dependent microtubule motor activity, minus…	K10408	3913 75 1272 spu:587136 4651 12 1260 53.589 - 1254 521 1323 0.0 - DNAH; dynein heavy chain, axonemal; K10408
AJAPscaffold918	39948	40203	peak_955	256	235	56	3.06E-05	3.20756	0.0250519	intergenic	AJAP22776:AJAPscaffold918:48505-49807:+:8323	NA	NA	NA
AJAPscaffold64	63206	63454	peak_820	249	243	53	3.12E-05	3.20262	0.0250519	intergenic	AJAP30244:AJAPscaffold64:49112-58593:+:-14338	15;GO:0000118,cellular_component histone deacetylase complex;GO:0003676,molecular_function nucleic acid binding;GO:0003677,molecular_function DNA binding;GO:0003700,molecular_function DNA-binding transcription factor activity;GO:0005634,cellular_component nucleus;GO:0005667,cellular_component transcription factor complex;GO:0006351,biological_process transcription, DNA-templated;GO:0006355,biolog…	NA	NA
AJAPscaffold325	684828	685094	peak_557	267	124	79	2.87E-05	3.11453	0.0250519	intergenic	AJAP22874:AJAPscaffold325:676625-680664:-:-4288	22;GO:0000166,molecular_function nucleotide binding;GO:0002250,biological_process adaptive immune response;GO:0002376,biological_process immune system process;GO:0002827,biological_process positive regulation of T-helper 1 type immune response;GO:0003924,molecular_function GTPase activity;GO:0005524,molecular_function ATP binding;GO:0005737,cellular_component cytoplasm;GO:0005886,cellular_compone…	NA	NA
AJAPscaffold437	414144	414516	peak_660	373	84	91	2.87E-05	3.11453	0.0250519	AJAP13780:intron	AJAP13780:AJAPscaffold437:401149-427606:-:13380	4;GO:0016020,cellular_component membrane;GO:0016021,cellular_component integral component of membrane;GO:0055085,biological_process transmembrane transport;GO:0060271,biological_process cilium assembly	K14428	640 9 621 spu:592204 727 20 651 57.410 - 641 236 667 0.0 - SLC12A8, CCC9; solute carrier family 12 (potassium/chloride transporters), member 8; K14428
AJAPscaffold2530	54412	54675	peak_444	264	14	132	2.95E-05	2.5126	0.0250519	intergenic	AJAP14995:AJAPscaffold2530:55580-56746:-:2322	NA	NA	NA
AJAPscaffold287	341887	342286	peak_500	400	87	240	2.86E-05	2.3788	0.0250519	intergenic	AJAP25846:AJAPscaffold287:349256-350266:+:7283	9;GO:0001569,biological_process branching involved in blood vessel morphogenesis;GO:0005042,molecular_function netrin receptor activity;GO:0005515,molecular_function protein binding;GO:0007165,biological_process signal transduction;GO:0016020,cellular_component membrane;GO:0016021,cellular_component integral component of membrane;GO:0016525,biological_process negative regulation of angiogenesis;G…	NA	NA
AJAPscaffold441	1061424	1061760	peak_665	337	148	209	2.86E-05	2.3788	0.0250519	intergenic	AJAP29957:AJAPscaffold441:1087066-1104650:+:25495	6;GO:0003723,molecular_function RNA binding;GO:0005737,cellular_component cytoplasm;GO:0006351,biological_process transcription, DNA-templated;GO:0006355,biological_process regulation of transcription, DNA-templated;GO:0016020,cellular_component membrane;GO:0045296,molecular_function cadherin binding	NA	NA
AJAPscaffold468	45704	45979	peak_675	276	229	116	3.17E-05	2.74469	0.02509	intergenic	AJAP11920:AJAPscaffold468:62424-64524:+:16492	10;GO:0005737,cellular_component cytoplasm;GO:0008344,biological_process adult locomotory behavior;GO:0019005,cellular_component SCF ubiquitin ligase complex;GO:0030162,biological_process regulation of proteolysis;GO:0030674,molecular_function protein binding, bridging;GO:0031463,cellular_component Cul3-RING ubiquitin ligase complex;GO:0031625,molecular_function ubiquitin protein ligase binding;G…	NA	NA
AJAPscaffold317	748829	749080	peak_547	252	174	254	3.27E-05	2.03981	0.0257259	intergenic	AJAP14630:AJAPscaffold317:793683-798790:+:44681	NA	NA	NA
AJAPscaffold246	321431	321764	peak_431	334	122	97	3.30E-05	2.89358	0.0259836	intergenic	AJAP26519:AJAPscaffold246:311904-317316:-:-4237	36;GO:0001750,cellular_component photoreceptor outer segment;GO:0004721,molecular_function phosphoprotein phosphatase activity;GO:0004725,molecular_function protein tyrosine phosphatase activity;GO:0005886,cellular_component plasma membrane;GO:0005911,cellular_component cell-cell junction;GO:0006470,biological_process protein dephosphorylation;GO:0007155,biological_process cell adhesion;GO:000716…	NA	NA
AJAPscaffold688	182851	183310	peak_853	460	96	563	3.55E-05	1.84125	0.027441	intergenic	AJAP04705:AJAPscaffold688:188867-197265:-:14320	9;GO:0000139,cellular_component Golgi membrane;GO:0005576,cellular_component extracellular region;GO:0005794,cellular_component Golgi apparatus;GO:0010634,biological_process positive regulation of epithelial cell migration;GO:0010718,biological_process positive regulation of epithelial to mesenchymal transition;GO:0016020,cellular_component membrane;GO:0042803,molecular_function protein homodimer…	NA	NA
AJAPscaffold588	77630	78047	peak_769	418	402	238	3.58E-05	2.20715	0.0276185	intergenic	AJAP27464:AJAPscaffold588:66853-67778:+:-11180	NA	NA	NA
AJAPscaffold1542	209940	210202	peak_193	263	1	147	3.85E-05	2.42312	0.0293603	AJAP24762:intron	AJAP24762:AJAPscaffold1542:177952-228196:+:-31990	NA	NA	NA
AJAPscaffold271	416434	416686	peak_474	253	42	104	3.93E-05	2.77731	0.0295869	intergenic	AJAP10696:AJAPscaffold271:419032-422685:+:2557	11;GO:0005515,molecular_function protein binding;GO:0005739,cellular_component mitochondrion;GO:0005743,cellular_component mitochondrial inner membrane;GO:0005747,cellular_component mitochondrial respiratory chain complex I;GO:0006120,biological_process mitochondrial electron transport, NADH to ubiquinone;GO:0007605,biological_process sensory perception of sound;GO:0008137,molecular_function NADH…	K03965	NDUFB9; NADH dehydrogenase (ubiquinone) 1 beta subcomplex subunit 9; K03965
AJAPscaffold1451	90723	91054	peak_170	332	302	141	4.42E-05	2.68221	0.0322515	intergenic	AJAP07848:AJAPscaffold1451:133214-136067:-:45044	NA	NA	NA
AJAPscaffold10	1395257	1395520	peak_4	264	128	67	4.48E-05	3.01048	0.0325514	AJAP07895:intron	AJAP07895:AJAPscaffold10:1366363-1419762:-:24379	27;GO:0001502,biological_process cartilage condensation;GO:0001503,biological_process ossification;GO:0002063,biological_process chondrocyte development;GO:0003007,biological_process heart morphogenesis;GO:0003674,molecular_function molecular_function;GO:0005201,molecular_function extracellular matrix structural constituent;GO:0005576,cellular_component extracellular region;GO:0005581,cellular_co…	K19721	COL5AS; collagen, type V/XI/XXIV/XXVII, alpha; K19721
AJAPscaffold2113	11312	11557	peak_350	246	244	85	4.48E-05	3.01048	0.0325514	intergenic	AJAP12096:AJAPscaffold2113:951-1748:-:-9808	NA	NA	NA
AJAPscaffold230	542339	542577	peak_401	239	218	59	4.48E-05	3.01048	0.0325514	AJAP12526:intron	AJAP12526:AJAPscaffold230:539560-544119:+:-2998	12;GO:0002100,biological_process tRNA wobble adenosine to inosine editing;GO:0003824,molecular_function catalytic activity;GO:0005515,molecular_function protein binding;GO:0005654,cellular_component nucleoplasm;GO:0006400,biological_process tRNA modification;GO:0008033,biological_process tRNA processing;GO:0008251,molecular_function tRNA-specific adenosine deaminase activity;GO:0008270,molecular_…	K15441	TAD2, ADAT2; tRNA-specific adenosine deaminase 2 [EC:3.5.4.-]; K15441
AJAPscaffold729	477647	477956	peak_870	310	27	71	4.48E-05	3.01048	0.0325514	intergenic	AJAP07323:AJAPscaffold729:398963-405513:+:-78712	10;GO:0001654,biological_process eye development;GO:0004866,molecular_function endopeptidase inhibitor activity;GO:0004867,molecular_function serine-type endopeptidase inhibitor activity;GO:0005576,cellular_component extracellular region;GO:0005615,cellular_component extracellular space;GO:0005886,cellular_component plasma membrane;GO:0010466,biological_process negative regulation of peptidase ac…	NA	NA
AJAPscaffold552	306661	306930	peak_732	270	34	152	4.61E-05	2.31266	0.033104	intergenic	AJAP08906:AJAPscaffold552:257390-258058:-:-48637	22;GO:0003676,molecular_function nucleic acid binding;GO:0003677,molecular_function DNA binding;GO:0003723,molecular_function RNA binding;GO:0003824,molecular_function catalytic activity;GO:0003887,molecular_function DNA-directed DNA polymerase activity;GO:0003964,molecular_function RNA-directed DNA polymerase activity;GO:0004190,molecular_function aspartic-type endopeptidase activity;GO:0004518,…	NA	NA
AJAPscaffold228	1433358	1433602	peak_396	245	126	63	4.96E-05	3.08846	0.035005	intergenic	AJAP07235:AJAPscaffold228:1438697-1452204:+:5214	15;GO:0004180,molecular_function carboxypeptidase activity;GO:0005654,cellular_component nucleoplasm;GO:0005737,cellular_component cytoplasm;GO:0005829,cellular_component cytosol;GO:0006508,biological_process proteolysis;GO:0006750,biological_process glutathione biosynthetic process;GO:0008152,biological_process metabolic process;GO:0008233,molecular_function peptidase activity;GO:0008237,molecul…	K08660	CNDP2; cytosolic nonspecific dipeptidase [EC:3.4.13.18]; K08660
AJAPscaffold28	1216829	1217067	peak_492	239	225	63	4.96E-05	3.08846	0.035005	intergenic	AJAP12555:AJAPscaffold28:1241448-1249641:-:32589	20;GO:0005215,molecular_function transporter activity;GO:0005887,cellular_component integral component of plasma membrane;GO:0006811,biological_process ion transport;GO:0008514,molecular_function organic anion transmembrane transporter activity;GO:0015101,molecular_function organic cation transmembrane transporter activity;GO:0015651,molecular_function quaternary ammonium group transmembrane tran…	K08202	SLC22A4_5, OCTN; MFS transporter, OCT family, solute carrier family 22 (organic cation transporter), member 4/5; K08202
AJAPscaffold718	299401	299666	peak_863	266	259	88	4.96E-05	3.08846	0.035005	intergenic	AJAP19925:AJAPscaffold718:303632-304210:-:4552	NA	NA	NA
AJAPscaffold2219	5788	6030	peak_378	243	99	166	4.97E-05	2.38521	0.035005	intergenic	AJAP26011:AJAPscaffold2219:9797-10687:-:4802	NA	NA	NA
AJAPscaffold100	671137	671384	peak_6	248	3	36	5.04E-05	3.31147	0.035059	intergenic	AJAP08340:AJAPscaffold100:693071-693589:+:21932	NA	NA	NA
AJAPscaffold53	1118370	1118668	peak_719	299	271	103	5.06E-05	2.42876	0.035059	AJAP20109:Promoter	AJAP20109:AJAPscaffold53:1112114-1117559:-:-1082	18;GO:0004888,molecular_function transmembrane signaling receptor activity;GO:0005216,molecular_function ion channel activity;GO:0005230,molecular_function extracellular ligand-gated ion channel activity;GO:0005737,cellular_component cytoplasm;GO:0005886,cellular_component plasma membrane;GO:0006811,biological_process ion transport;GO:0016020,cellular_component membrane;GO:0016021,cellular_compon…	NA	NA
AJAPscaffold830	122216	122453	peak_906	238	235	50	5.21E-05	3.18599	0.035523	intergenic	AJAP02789:AJAPscaffold830:101899-107787:+:-20553	42;GO:0001666,biological_process response to hypoxia;GO:0001921,biological_process positive regulation of receptor recycling;GO:0004175,molecular_function endopeptidase activity;GO:0004222,molecular_function metalloendopeptidase activity;GO:0005768,cellular_component endosome;GO:0005769,cellular_component early endosome;GO:0005794,cellular_component Golgi apparatus;GO:0005886,cellular_component p…	NA	NA
AJAPscaffold1211	1622	1999	peak_101	378	24	104	5.79E-05	2.85986	0.0384645	AJAP21109:exon	AJAP21109:AJAPscaffold1211:997-2178:-:534	6;GO:0003964,molecular_function RNA-directed DNA polymerase activity;GO:0005575,cellular_component cellular_component;GO:0006278,biological_process RNA-dependent DNA biosynthetic process;GO:0006313,biological_process transposition, DNA-mediated;GO:0016740,molecular_function transferase activity;GO:0016779,molecular_function nucleotidyltransferase activity	NA	NA
AJAPscaffold419	222261	222567	peak_646	307	298	102	5.79E-05	2.85986	0.0384645	intergenic	AJAP21332:AJAPscaffold419:225935-227911:-:5354	10;GO:0000981,molecular_function DNA-binding transcription factor activity, RNA polymerase II-specific;GO:0003676,molecular_function nucleic acid binding;GO:0003677,molecular_function DNA binding;GO:0003700,molecular_function DNA-binding transcription factor activity;GO:0005515,molecular_function protein binding;GO:0005634,cellular_component nucleus;GO:0006351,biological_process transcription, DN…	NA	NA
AJAPscaffold613	75129	75512	peak_798	384	308	100	5.79E-05	2.85986	0.0384645	intergenic	AJAP05772:AJAPscaffold613:69886-72924:-:-2513	NA	NA	NA
AJAPscaffold15	137686	138042	peak_184	357	280	234	5.86E-05	2.17786	0.0386047	intergenic	AJAP09406:AJAPscaffold15:141412-149070:-:11106	NA	NA	NA
AJAPscaffold538	679634	679989	peak_724	356	18	113	6.08E-05	2.62251	0.039919	intergenic	AJAP22924:AJAPscaffold538:677913-679178:+:-1740	32;GO:0000166,molecular_function nucleotide binding;GO:0000943,cellular_component retrotransposon nucleocapsid;GO:0003676,molecular_function nucleic acid binding;GO:0003677,molecular_function DNA binding;GO:0003723,molecular_function RNA binding;GO:0003824,molecular_function catalytic activity;GO:0003887,molecular_function DNA-directed DNA polymerase activity;GO:0003964,molecular_function RNA-dir…	NA	NA
AJAPscaffold59	249611	249983	peak_775	373	160	199	6.11E-05	2.31275	0.0399374	intergenic	AJAP02058:AJAPscaffold59:218576-224090:-:-25681	NA	NA	NA
AJAPscaffold11	755252	755498	peak_51	247	2	116	6.43E-05	2.54979	0.041734	intergenic	AJAP08512:AJAPscaffold11:751563-753968:+:-3692	13;GO:0003674,molecular_function molecular_function;GO:0005783,cellular_component endoplasmic reticulum;GO:0005789,cellular_component endoplasmic reticulum membrane;GO:0006629,biological_process lipid metabolic process;GO:0006694,biological_process steroid biosynthetic process;GO:0006696,biological_process ergosterol biosynthetic process;GO:0008150,biological_process biological_process;GO:0008202…	NA	NA
AJAPscaffold117	836932	837215	peak_71	284	2	115	6.43E-05	2.54979	0.041734	AJAP17710:exon	AJAP17710:AJAPscaffold117:836758-837314:-:382	NA	NA	NA
AJAPscaffold6	540429	540691	peak_783	263	32	456	6.75E-05	1.75059	0.0433112	AJAP08275:intron	AJAP08275:AJAPscaffold6:530716-559658:+:-9746	39;GO:0001933,biological_process negative regulation of protein phosphorylation;GO:0001937,biological_process negative regulation of endothelial cell proliferation;GO:0004854,molecular_function xanthine dehydrogenase activity;GO:0004855,molecular_function xanthine oxidase activity;GO:0005506,molecular_function iron ion binding;GO:0005515,molecular_function protein binding;GO:0005576,cellular_comp…	K00106	1115 7 1114 spu:576712 1330 263 1330 52.025 - 1111 487 1150 0.0 - XDH; xanthine dehydrogenase/oxidase [EC:1.17.1.4 1.17.3.2]; K00106
AJAPscaffold2536	37941	38266	peak_446	326	68	78	6.83E-05	2.91315	0.043719	AJAP03096:intron	AJAP03096:AJAPscaffold2536:37047-44738:+:-963	NA	NA	NA
AJAPscaffold599	283857	284094	peak_778	238	99	67	6.83E-05	2.91315	0.043719	intergenic	AJAP10741:AJAPscaffold599:279778-279977:-:-3979	NA	NA	NA
AJAPscaffold2605	46602	46949	peak_456	348	208	222	7.27E-05	2.2501	0.0456163	intergenic	AJAP12302:AJAPscaffold2605:26235-36491:+:-20576	12;GO:0001975,biological_process response to amphetamine;GO:0003674,molecular_function molecular_function;GO:0003723,molecular_function RNA binding;GO:0005575,cellular_component cellular_component;GO:0005634,cellular_component nucleus;GO:0005737,cellular_component cytoplasm;GO:0008033,biological_process tRNA processing;GO:0008168,molecular_function methyltransferase activity;GO:0008175,molecular_…	NA	NA
AJAPscaffold765	574077	574342	peak_886	266	191	99	7.72E-05	2.64484	0.0480939	intergenic	AJAP07667:AJAPscaffold765:567258-570206:-:-4062	1;GO:0005515,molecular_function protein binding	NA	NA
AJAPscaffold2037	72630	72888	peak_327	259	257	54	7.82E-05	2.97788	0.0483782	intergenic	AJAP21625:AJAPscaffold2037:77597-86172:+:4711	5;GO:0000166,molecular_function nucleotide binding;GO:0005515,molecular_function protein binding;GO:0005525,molecular_function GTP binding;GO:0005739,cellular_component mitochondrion;GO:0005743,cellular_component mitochondrial inner membrane	K19828	272 1 271 xma:102230595 319 39 319 49.466 - 281 132 285 2.63e-94 - MTG1; mitochondrial GTPase 1; K19828
AJAPscaffold744	6822	7117	peak_880	296	154	171	8.10E-05	2.31286	0.0493844	intergenic	AJAP01393:AJAPscaffold744:90535-96928:-:89954	3;GO:0003824,molecular_function catalytic activity;GO:0008152,biological_process metabolic process;GO:0071456,biological_process cellular response to hypoxia	NA	NA
AJAPscaffold2062	88389	88747	peak_334	359	210	3670	9.20492e-317	5.61317	6.46234e-311	intergenic	NA	NA	NA	NA
