# Supplementary material for: MITF Contributes to the Body Color Differentiation of Sea Cucumbers Apostichopus japonicus through Expression Differences and Regulation of Downstream Genes
Source: Biology (Basel). 2022 Dec 20;12(1):1. doi: 10.3390/biology12010001 (PMC9854957; doi:10.3390/biology12010001)
Supplement: Supplementary file 1 [file biology-12-00001-s001.zip › biology-2049586-supplementary/Table S2.xls]

chr	start	end	description	length	summit	tags	pvalue	fold_enrichment	qvalue	GeneFeature	NearestTSS	GO_annotation	KO	KEGG_annotation
AJAPscaffold1908	94	358	peak_233	265	100	57	6.04E-13	6.12551	9.04E-09	intergenic	AJAP22804:AJAPscaffold1908:26059-33885:+:25866	NA	NA	NA
AJAPscaffold6	43803	44081	peak_568	279	136	50	6.04E-13	6.12551	9.04E-09	intergenic	AJAP10242:AJAPscaffold6:110946-114986:+:67008	NA	NA	NA
AJAPscaffold281	855040	855320	peak_370	281	206	69	3.75E-12	5.69716	4.90E-08	intergenic	AJAP04546:AJAPscaffold281:831408-831893:-:-23353	NA	NA	NA
AJAPscaffold860	270008	270343	peak_687	336	187	90	8.67E-15	5.66539	1.71E-10	intergenic	AJAP27036:AJAPscaffold860:248192-249813:+:-22004	NA	NA	NA
AJAPscaffold1424	154082	154413	peak_125	332	185	88	2.60E-12	5.58277	3.49E-08	AJAP21300:intron	AJAP21300:AJAPscaffold1424:123915-161616:-:7351	26;GO:0005515,molecular_function protein binding;GO:0005886,cellular_component plasma membrane;GO:0007165,biological_process signal transduction;GO:0007399,biological_process nervous system development;GO:0007411,biological_process axon guidance;GO:0008045,biological_process motor neuron axon guidance;GO:0016020,cellular_component membrane;GO:0016021,cellular_component integral component of membr…	NA	NA
AJAPscaffold274	518039	518329	peak_362	291	146	84	9.84E-14	5.53743	1.67E-09	AJAP25568:intron	AJAP25568:AJAPscaffold274:517941-523212:+:-245	6;GO:0016491,molecular_function oxidoreductase activity;GO:0016616,molecular_function oxidoreductase activity, acting on the CH-OH group of donors, NAD or NADP as acceptor;GO:0017000,biological_process antibiotic biosynthetic process;GO:0044598,biological_process doxorubicin metabolic process;GO:0055114,biological_process oxidation-reduction process;GO:1901771,biological_process daunorubicin bios…	NA	NA
AJAPscaffold687	585767	586044	peak_614	278	144	57	4.53E-11	5.51296	4.80E-07	intergenic	AJAP11135:AJAPscaffold687:590506-591067:+:4596	15;GO:0005783,cellular_component endoplasmic reticulum;GO:0005789,cellular_component endoplasmic reticulum membrane;GO:0006508,biological_process proteolysis;GO:0006749,biological_process glutathione metabolic process;GO:0006751,biological_process glutathione catabolic process;GO:0008233,molecular_function peptidase activity;GO:0016020,cellular_component membrane;GO:0016021,cellular_component int…	NA	NA
AJAPscaffold984	146221	146497	peak_731	277	162	55	4.53E-11	5.51296	4.80E-07	intergenic	AJAP02239:AJAPscaffold984:159434-161080:+:13052	5;GO:0003824,molecular_function catalytic activity;GO:0008152,biological_process metabolic process;GO:0016740,molecular_function transferase activity;GO:0031177,molecular_function phosphopantetheine binding;GO:0042802,molecular_function identical protein binding	NA	NA
AJAPscaffold526	202147	202416	peak_532	270	130	69	1.85E-12	5.46782	2.55E-08	AJAP14210:Promoter	AJAP14210:AJAPscaffold526:203089-203868:+:813	22;GO:0003676,molecular_function nucleic acid binding;GO:0003677,molecular_function DNA binding;GO:0003723,molecular_function RNA binding;GO:0003824,molecular_function catalytic activity;GO:0003887,molecular_function DNA-directed DNA polymerase activity;GO:0003964,molecular_function RNA-directed DNA polymerase activity;GO:0004190,molecular_function aspartic-type endopeptidase activity;GO:0004518,…	NA	NA
AJAPscaffold868	277951	278255	peak_696	305	110	127	2.15E-15	5.43583	4.57E-11	AJAP13518:Promoter	AJAP13518:AJAPscaffold868:275990-276517:-:-1544	5;GO:0003964,molecular_function RNA-directed DNA polymerase activity;GO:0004519,molecular_function endonuclease activity;GO:0005515,molecular_function protein binding;GO:0006278,biological_process RNA-dependent DNA biosynthetic process;GO:0090305,biological_process nucleic acid phosphodiester bond hydrolysis	NA	NA
AJAPscaffold621	177640	178180	peak_586	541	396	136	3.01E-11	5.4123	3.31E-07	intergenic	AJAP11241:AJAPscaffold621:189763-190131:+:11728	31;GO:0003676,molecular_function nucleic acid binding;GO:0003677,molecular_function DNA binding;GO:0003964,molecular_function RNA-directed DNA polymerase activity;GO:0004190,molecular_function aspartic-type endopeptidase activity;GO:0004518,molecular_function nuclease activity;GO:0004519,molecular_function endonuclease activity;GO:0004523,molecular_function RNA-DNA hybrid ribonuclease activity;GO…	NA	NA
AJAPscaffold29	417550	417986	peak_373	437	113	91	1.99E-11	5.31693	2.26E-07	AJAP25246:exon	AJAP25246:AJAPscaffold29:417363-418211:+:-301	6;GO:0003964,molecular_function RNA-directed DNA polymerase activity;GO:0005575,cellular_component cellular_component;GO:0006278,biological_process RNA-dependent DNA biosynthetic process;GO:0006313,biological_process transposition, DNA-mediated;GO:0016740,molecular_function transferase activity;GO:0016779,molecular_function nucleotidyltransferase activity	NA	NA
AJAPscaffold545	340169	340496	peak_544	328	157	72	1.99E-11	5.31693	2.26E-07	AJAP05093:intron	AJAP05093:AJAPscaffold545:329263-353859:-:13535	4;GO:0005794,cellular_component Golgi apparatus;GO:0016020,cellular_component membrane;GO:0016192,biological_process vesicle-mediated transport;GO:0045682,biological_process regulation of epidermis development	NA	NA
AJAPscaffold137	578429	578720	peak_110	292	213	82	7.04E-13	5.31594	1.04E-08	intergenic	AJAP08366:AJAPscaffold137:583588-584963:-:6323	33;GO:0001745,biological_process compound eye morphogenesis;GO:0004385,molecular_function guanylate kinase activity;GO:0005886,cellular_component plasma membrane;GO:0005912,cellular_component adherens junction;GO:0005913,cellular_component cell-cell adherens junction;GO:0005917,cellular_component nephrocyte diaphragm;GO:0005938,cellular_component cell cortex;GO:0007163,biological_process establis…	NA	NA
AJAPscaffold261	550833	551363	peak_341	531	204	131	2.38E-14	5.31523	4.43E-10	AJAP29552:exon	AJAP29552:AJAPscaffold261:550852-551511:+:-186	NA	NA	NA
AJAPscaffold537	686223	686687	peak_539	465	319	156	2.75E-16	5.21221	6.52E-12	intergenic	AJAP09105:AJAPscaffold537:681669-683755:-:-2787	14;GO:0002576,biological_process platelet degranulation;GO:0005044,molecular_function scavenger receptor activity;GO:0005515,molecular_function protein binding;GO:0005576,cellular_component extracellular region;GO:0005615,cellular_component extracellular space;GO:0006898,biological_process receptor-mediated endocytosis;GO:0006968,biological_process cellular defense response;GO:0007155,biological_…	NA	NA
AJAPscaffold2166	79713	79988	peak_278	276	57	52	3.63E-10	5.20668	3.06E-06	intergenic	AJAP25337:AJAPscaffold2166:62243-71996:+:-17528	14;GO:0000139,cellular_component Golgi membrane;GO:0005385,molecular_function zinc ion transmembrane transporter activity;GO:0005794,cellular_component Golgi apparatus;GO:0006811,biological_process ion transport;GO:0006812,biological_process cation transport;GO:0006829,biological_process zinc ion transport;GO:0008324,molecular_function cation transmembrane transporter activity;GO:0010043,biologic…	K14693	417 27 383 spu:589887 570 6 377 61.290 - 372 129 466 1.10e-159 - SLC30A6, ZNT6; solute carrier family 30 (zinc transporter), member 6; K14693
AJAPscaffold466	323437	323717	peak_506	281	117	67	7.93E-12	5.15987	9.74E-08	AJAP16845:intron	AJAP20222:AJAPscaffold466:295242-297223:+:-28313	NA	NA	NA
AJAPscaffold1865	7746	8007	peak_201	262	135	55	2.29E-10	5.12745	2.05E-06	intergenic	AJAP03209:AJAPscaffold1865:23515-40956:-:33077	14;GO:0001650,cellular_component fibrillar center;GO:0001732,biological_process formation of cytoplasmic translation initiation complex;GO:0002183,biological_process cytoplasmic translational initiation;GO:0003743,molecular_function translation initiation factor activity;GO:0005515,molecular_function protein binding;GO:0005654,cellular_component nucleoplasm;GO:0005730,cellular_component nucleolus…	K15029	EIF3L; translation initiation factor 3 subunit L; K15029
AJAPscaffold2629	6829	7123	peak_343	295	108	65	2.41E-11	5.09575	2.70E-07	AJAP11445:exon	AJAP11445:AJAPscaffold2629:6554-8027:+:-384	22;GO:0003676,molecular_function nucleic acid binding;GO:0003677,molecular_function DNA binding;GO:0003723,molecular_function RNA binding;GO:0003824,molecular_function catalytic activity;GO:0003887,molecular_function DNA-directed DNA polymerase activity;GO:0003964,molecular_function RNA-directed DNA polymerase activity;GO:0004190,molecular_function aspartic-type endopeptidase activity;GO:0004518,…	NA	NA
AJAPscaffold2520	52684	53156	peak_330	473	134	133	1.70E-15	5.05891	3.67E-11	intergenic	AJAP06663:AJAPscaffold2520:56504-57520:-:4704	3;GO:0008045,biological_process motor neuron axon guidance;GO:0016020,cellular_component membrane;GO:0016021,cellular_component integral component of membrane	NA	NA
AJAPscaffold1600	40723	41011	peak_158	289	117	57	1.45E-10	5.05108	1.37E-06	AJAP07092:exon	AJAP07092:AJAPscaffold1600:38940-41248:-:410	NA	NA	NA
AJAPscaffold95	745103	745365	peak_724	263	155	85	1.72E-12	4.98322	2.38E-08	intergenic	AJAP23477:AJAPscaffold95:765187-774969:+:19930	5;GO:0005515,molecular_function protein binding;GO:0005575,cellular_component cellular_component;GO:0008150,biological_process biological_process;GO:0016020,cellular_component membrane;GO:0016021,cellular_component integral component of membrane	NA	NA
AJAPscaffold295	209355	209632	peak_375	278	72	42	2.74E-09	4.90041	1.81E-05	intergenic	AJAP30248:AJAPscaffold295:186867-202409:+:-22561	NA	NA	NA
AJAPscaffold478	213215	213480	peak_512	266	108	53	2.74E-09	4.90041	1.81E-05	intergenic	AJAP22629:AJAPscaffold478:190203-192300:+:-23121	2;GO:0005739,cellular_component mitochondrion;GO:0043231,cellular_component intracellular membrane-bounded organelle	NA	NA
AJAPscaffold65	456675	457025	peak_605	351	249	48	2.74E-09	4.90041	1.81E-05	AJAP23028:exon;AJAP24411:Promoter	AJAP23028:AJAPscaffold65:456609-457742:+:-316	32;GO:0000166,molecular_function nucleotide binding;GO:0000943,cellular_component retrotransposon nucleocapsid;GO:0003676,molecular_function nucleic acid binding;GO:0003677,molecular_function DNA binding;GO:0003723,molecular_function RNA binding;GO:0003824,molecular_function catalytic activity;GO:0003887,molecular_function DNA-directed DNA polymerase activity;GO:0003964,molecular_function RNA-dir…	NA	NA
AJAPscaffold707	292101	292361	peak_619	261	168	50	2.74E-09	4.90041	1.81E-05	intergenic	AJAP25655:AJAPscaffold707:260912-261481:+:-31358	5;GO:0005575,cellular_component cellular_component;GO:0009267,biological_process cellular response to starvation;GO:0030447,biological_process filamentous growth;GO:0036170,biological_process filamentous growth of a population of unicellular organisms in response to starvation;GO:0036180,biological_process filamentous growth of a population of unicellular organisms in response to biotic stimulus	NA	NA
AJAPscaffold276	116062	116373	peak_363	312	203	58	1.66E-09	4.84259	1.17E-05	intergenic	AJAP00622:AJAPscaffold276:109182-110812:+:-7084	NA	NA	NA
AJAPscaffold94	46489	46792	peak_719	304	146	221	1.47E-23	4.79779	6.56E-19	AJAP15874:exon	AJAP15874:AJAPscaffold94:46448-46978:+:-188	5;GO:0003964,molecular_function RNA-directed DNA polymerase activity;GO:0004519,molecular_function endonuclease activity;GO:0005515,molecular_function protein binding;GO:0006278,biological_process RNA-dependent DNA biosynthetic process;GO:0090305,biological_process nucleic acid phosphodiester bond hydrolysis	NA	NA
AJAPscaffold157	481464	481724	peak_153	261	145	64	1.01E-09	4.78523	7.57E-06	intergenic	AJAP14974:AJAPscaffold157:487522-492711:-:11104	32;GO:0000166,molecular_function nucleotide binding;GO:0005515,molecular_function protein binding;GO:0005525,molecular_function GTP binding;GO:0005543,molecular_function phospholipid binding;GO:0005622,cellular_component intracellular;GO:0005737,cellular_component cytoplasm;GO:0005829,cellular_component cytosol;GO:0005856,cellular_component cytoskeleton;GO:0005879,cellular_component axonemal micr…	K07951	202 1 187 rno:363760 187 7 186 67.380 - 187 54 276 5.26e-94 - ARL6, BBS3; ADP-ribosylation factor-like protein 6; K07951
AJAPscaffold1683	59296	59896	peak_173	601	511	102	1.01E-09	4.78523	7.57E-06	intergenic	AJAP15565:AJAPscaffold1683:64015-65813:+:4209	NA	NA	NA
AJAPscaffold73	1000549	1000826	peak_636	278	125	113	1.06E-13	4.78309	1.80E-09	AJAP23322:exon	AJAP23322:AJAPscaffold73:1000524-1001246:+:-151	4;GO:0003676,molecular_function nucleic acid binding;GO:0003723,molecular_function RNA binding;GO:0008270,molecular_function zinc ion binding;GO:0046872,molecular_function metal ion binding	NA	NA
AJAPscaffold1353	72116	72583	peak_104	468	182	109	6.14E-12	4.74574	7.72E-08	intergenic	AJAP23031:AJAPscaffold1353:79846-80379:+:7549	4;GO:0003676,molecular_function nucleic acid binding;GO:0003723,molecular_function RNA binding;GO:0008270,molecular_function zinc ion binding;GO:0046872,molecular_function metal ion binding	NA	NA
AJAPscaffold1066	104766	105056	peak_24	291	135	60	5.98E-10	4.73506	4.78E-06	intergenic	AJAP03197:AJAPscaffold1066:87785-92349:-:-12552	8;GO:0005509,molecular_function calcium ion binding;GO:0016020,cellular_component membrane;GO:0016021,cellular_component integral component of membrane;GO:0016175,molecular_function superoxide-generating NADPH oxidase activity;GO:0016491,molecular_function oxidoreductase activity;GO:0042554,biological_process superoxide anion generation;GO:0055114,biological_process oxidation-reduction process;GO…	K21424	350 13 349 spu:581656 826 430 826 45.363 - 399 154 371 1.93e-120 - NOX5; NADPH oxidase 5 [EC:1.6.3.-]; K21424
AJAPscaffold116	294172	294553	peak_57	382	165	76	5.98E-10	4.73506	4.78E-06	intergenic	AJAP10205:AJAPscaffold116:309379-390739:+:15043	19;GO:0005229,molecular_function intracellular calcium activated chloride channel activity;GO:0005622,cellular_component intracellular;GO:0005634,cellular_component nucleus;GO:0005737,cellular_component cytoplasm;GO:0005783,cellular_component endoplasmic reticulum;GO:0005829,cellular_component cytosol;GO:0005886,cellular_component plasma membrane;GO:0006821,biological_process chloride transport;G…	NA	NA
AJAPscaffold143	183339	183659	peak_128	321	160	151	3.14E-16	4.73257	7.40E-12	AJAP04137:exon	AJAP04137:AJAPscaffold143:183264-187460:-:3963	22;GO:0003676,molecular_function nucleic acid binding;GO:0003677,molecular_function DNA binding;GO:0003723,molecular_function RNA binding;GO:0003824,molecular_function catalytic activity;GO:0003887,molecular_function DNA-directed DNA polymerase activity;GO:0003964,molecular_function RNA-directed DNA polymerase activity;GO:0004190,molecular_function aspartic-type endopeptidase activity;GO:0004518,…	NA	NA
AJAPscaffold849	25338	25616	peak_683	279	147	88	3.48E-12	4.71105	4.58E-08	intergenic	AJAP13231:AJAPscaffold849:41296-41865:-:16382	13;GO:0004497,molecular_function monooxygenase activity;GO:0005506,molecular_function iron ion binding;GO:0008389,molecular_function coumarin 7-hydroxylase activity;GO:0016020,cellular_component membrane;GO:0016021,cellular_component integral component of membrane;GO:0016491,molecular_function oxidoreductase activity;GO:0016705,molecular_function oxidoreductase activity, acting on paired donors, …	NA	NA
AJAPscaffold1353	167143	167407	peak_105	265	85	65	3.49E-10	4.69079	2.97E-06	AJAP15606:intron	AJAP15606:AJAPscaffold1353:166442-169843:-:2617	NA	NA	NA
AJAPscaffold318	480857	481127	peak_407	271	139	65	3.49E-10	4.69079	2.97E-06	intergenic	AJAP17918:AJAPscaffold318:496423-499337:-:18343	10;GO:0000139,cellular_component Golgi membrane;GO:0000166,molecular_function nucleotide binding;GO:0005525,molecular_function GTP binding;GO:0005783,cellular_component endoplasmic reticulum;GO:0005789,cellular_component endoplasmic reticulum membrane;GO:0005794,cellular_component Golgi apparatus;GO:0016020,cellular_component membrane;GO:0016021,cellular_component integral component of membrane;G…	NA	NA
AJAPscaffold27	153442	153727	peak_350	286	168	107	1.10E-12	4.65036	1.57E-08	AJAP07666:exon	AJAP07666:AJAPscaffold27:151781-153773:+:-1830	NA	NA	NA
AJAPscaffold2282	10368	10847	peak_303	480	412	69	4.57E-10	4.63376	3.76E-06	AJAP28260:Promoter	AJAP28260:AJAPscaffold2282:11340-14437:+:561	NA	NA	NA
AJAPscaffold1069	142842	143105	peak_25	264	116	99	3.37E-13	4.59901	5.26E-09	AJAP25585:intron	AJAP25585:AJAPscaffold1069:134374-204758:+:-8585	7;GO:0003015,biological_process heart process;GO:0005112,molecular_function Notch binding;GO:0005509,molecular_function calcium ion binding;GO:0007219,biological_process Notch signaling pathway;GO:0009986,cellular_component cell surface;GO:0016020,cellular_component membrane;GO:0016021,cellular_component integral component of membrane	NA	NA
AJAPscaffold216	10362	10644	peak_275	283	130	48	1.96E-08	4.59413	9.73E-05	intergenic	AJAP23949:AJAPscaffold216:28623-39284:+:18132	8;GO:0005576,cellular_component extracellular region;GO:0005581,cellular_component collagen trimer;GO:0005594,cellular_component collagen type IX trimer;GO:0005788,cellular_component endoplasmic reticulum lumen;GO:0009887,biological_process animal organ morphogenesis;GO:0030020,molecular_function extracellular matrix structural constituent conferring tensile strength;GO:0030198,biological_process…	NA	NA
AJAPscaffold535	186685	186949	peak_536	265	187	44	1.96E-08	4.59413	9.73E-05	intergenic	AJAP16685:AJAPscaffold535:240453-241187:+:53582	5;GO:0016020,cellular_component membrane;GO:0016021,cellular_component integral component of membrane;GO:0016740,molecular_function transferase activity;GO:0042572,biological_process retinol metabolic process;GO:0047173,molecular_function phosphatidylcholine-retinol O-acyltransferase activity	NA	NA
AJAPscaffold313	348670	348969	peak_394	300	149	242	1.00E-23	4.56401	4.53E-19	intergenic	AJAP25989:AJAPscaffold313:355884-356495:-:7678	NA	NA	NA
AJAPscaffold78	293304	293586	peak_662	283	66	73	3.63E-11	4.55591	3.92E-07	intergenic	AJAP28474:AJAPscaffold78:299896-304222:-:10854	15;GO:0005506,molecular_function iron ion binding;GO:0005509,molecular_function calcium ion binding;GO:0005575,cellular_component cellular_component;GO:0005783,cellular_component endoplasmic reticulum;GO:0005789,cellular_component endoplasmic reticulum membrane;GO:0016020,cellular_component membrane;GO:0016021,cellular_component integral component of membrane;GO:0016491,molecular_function oxidore…	NA	NA
AJAPscaffold85	440763	441452	peak_684	690	577	117	6.62E-09	4.51939	3.86E-05	intergenic	AJAP05188:AJAPscaffold85:495259-496482:-:55144	NA	NA	NA
AJAPscaffold1482	170333	170645	peak_130	313	156	138	3.06E-14	4.51686	5.60E-10	AJAP23215:intron	AJAP23215:AJAPscaffold1482:165868-171655:-:1168	NA	NA	NA
AJAPscaffold234	337756	338056	peak_311	301	163	96	1.12E-11	4.50608	1.34E-07	AJAP12209:intron	AJAP12209:AJAPscaffold234:332715-562655:+:-5205	6;GO:0003676,molecular_function nucleic acid binding;GO:0005634,cellular_component nucleus;GO:0005737,cellular_component cytoplasm;GO:0005876,cellular_component spindle microtubule;GO:0008270,molecular_function zinc ion binding;GO:0046872,molecular_function metal ion binding	K09228	KRAB; KRAB domain-containing zinc finger protein; K09228
AJAPscaffold1118	252	704	peak_45	453	348	96	3.81E-09	4.48584	2.40E-05	intergenic	AJAP10665:AJAPscaffold1118:13612-16336:+:13013	11;GO:0003824,molecular_function catalytic activity;GO:0005764,cellular_component lysosome;GO:0006027,biological_process glycosaminoglycan catabolic process;GO:0008152,biological_process metabolic process;GO:0008484,molecular_function sulfuric ester hydrolase activity;GO:0016250,molecular_function N-sulfoglucosamine sulfohydrolase activity;GO:0016787,molecular_function hydrolase activity;GO:00302…	NA	NA
AJAPscaffold199	570973	571240	peak_248	268	151	59	3.81E-09	4.48584	2.40E-05	AJAP00566:intron	AJAP25748:AJAPscaffold199:586848-589107:-:17985	30;GO:0000028,biological_process ribosomal small subunit assembly;GO:0000184,biological_process nuclear-transcribed mRNA catabolic process, nonsense-mediated decay;GO:0000447,biological_process endonucleolytic cleavage in ITS1 to separate SSU-rRNA from 5.8S rRNA and LSU-rRNA from tricistronic rRNA transcript (SSU-rRNA, 5.8S rRNA, LSU-rRNA);GO:0000461,biological_process endonucleolytic cleavage to…	NA	NA
AJAPscaffold234	427514	427831	peak_312	318	95	66	3.81E-09	4.48584	2.40E-05	AJAP12209:intron	AJAP12209:AJAPscaffold234:332715-562655:+:-94895	6;GO:0003676,molecular_function nucleic acid binding;GO:0005634,cellular_component nucleus;GO:0005737,cellular_component cytoplasm;GO:0005876,cellular_component spindle microtubule;GO:0008270,molecular_function zinc ion binding;GO:0046872,molecular_function metal ion binding	K09228	KRAB; KRAB domain-containing zinc finger protein; K09228
AJAPscaffold1556	88369	88728	peak_146	360	198	148	9.05E-15	4.48349	1.78E-10	AJAP00315:exon	AJAP00315:AJAPscaffold1556:88273-88941:+:-295	6;GO:0003964,molecular_function RNA-directed DNA polymerase activity;GO:0005575,cellular_component cellular_component;GO:0006278,biological_process RNA-dependent DNA biosynthetic process;GO:0006313,biological_process transposition, DNA-mediated;GO:0016740,molecular_function transferase activity;GO:0016779,molecular_function nucleotidyltransferase activity	NA	NA
AJAPscaffold1136	494264	494551	peak_49	288	190	96	3.37E-12	4.46422	4.45E-08	intergenic	AJAP21734:AJAPscaffold1136:467131-467997:+:-27324	NA	NA	NA
AJAPscaffold325	664973	665245	peak_412	273	135	108	8.05E-13	4.46297	1.18E-08	intergenic	AJAP22874:AJAPscaffold325:676625-680664:-:15558	22;GO:0000166,molecular_function nucleotide binding;GO:0002250,biological_process adaptive immune response;GO:0002376,biological_process immune system process;GO:0002827,biological_process positive regulation of T-helper 1 type immune response;GO:0003924,molecular_function GTPase activity;GO:0005524,molecular_function ATP binding;GO:0005737,cellular_component cytoplasm;GO:0005886,cellular_compone…	NA	NA
AJAPscaffold2279	76067	76540	peak_302	474	278	85	2.16E-09	4.45625	1.48E-05	intergenic	AJAP18428:AJAPscaffold2279:83325-84983:-:8640	22;GO:0004930,molecular_function G protein-coupled receptor activity;GO:0005502,molecular_function 11-cis retinal binding;GO:0005623,cellular_component cell;GO:0005886,cellular_component plasma membrane;GO:0007165,biological_process signal transduction;GO:0007186,biological_process G protein-coupled receptor signaling pathway;GO:0007601,biological_process visual perception;GO:0007602,biological_p…	NA	NA
AJAPscaffold352	186540	186898	peak_432	359	204	75	2.16E-09	4.45625	1.48E-05	intergenic	AJAP01522:AJAPscaffold352:197698-198516:+:10955	16;GO:0001733,molecular_function galactosylceramide sulfotransferase activity;GO:0005794,cellular_component Golgi apparatus;GO:0005996,biological_process monosaccharide metabolic process;GO:0006790,biological_process sulfur compound metabolic process;GO:0009247,biological_process glycolipid biosynthetic process;GO:0009311,biological_process oligosaccharide metabolic process;GO:0016020,cellular_co…	NA	NA
AJAPscaffold2312	33776	34123	peak_308	348	139	135	2.66E-15	4.45405	5.59E-11	intergenic	AJAP12859:AJAPscaffold2312:20848-21579:-:-12336	14;GO:0004842,molecular_function ubiquitin-protein transferase activity;GO:0005634,cellular_component nucleus;GO:0005654,cellular_component nucleoplasm;GO:0005737,cellular_component cytoplasm;GO:0005829,cellular_component cytosol;GO:0007528,biological_process neuromuscular junction development;GO:0008270,molecular_function zinc ion binding;GO:0016567,biological_process protein ubiquitination;GO:0…	K15682	244 1 228 spu:575474 1145 1 228 68.421 - 228 72 341 3.85e-108 - PDZRN3_4, LNX3_4; ligand of Numb protein X 3/4 [EC:2.3.2.27]; K15682
AJAPscaffold1486	82342	82614	peak_131	273	98	70	1.21E-09	4.42995	8.89E-06	intergenic	AJAP19944:AJAPscaffold1486:21037-27099:+:-61404	NA	NA	NA
AJAPscaffold426	470132	470585	peak_488	454	108	105	1.21E-09	4.42995	8.89E-06	intergenic	AJAP06315:AJAPscaffold426:472894-482494:-:12256	NA	NA	NA
AJAPscaffold242	449253	449518	peak_324	266	168	103	5.46E-13	4.41266	8.26E-09	intergenic	AJAP22295:AJAPscaffold242:407231-414108:+:-42191	19;GO:0001745,biological_process compound eye morphogenesis;GO:0005515,molecular_function protein binding;GO:0005886,cellular_component plasma membrane;GO:0005912,cellular_component adherens junction;GO:0005917,cellular_component nephrocyte diaphragm;GO:0007156,biological_process homophilic cell adhesion via plasma membrane adhesion molecules;GO:0007157,biological_process heterophilic cell-cell a…	NA	NA
AJAPscaffold114	800435	800756	peak_51	322	142	82	6.76E-10	4.40641	5.28E-06	AJAP06877:Promoter;AJAP12204:Promoter;AJAP20114:exon	AJAP12204:AJAPscaffold114:799362-799931:-:-646	NA	NA	NA
AJAPscaffold1997	87500	87904	peak_249	405	241	86	6.76E-10	4.40641	5.28E-06	intergenic	AJAP06291:AJAPscaffold1997:76490-78808:+:-11252	NA	NA	NA
AJAPscaffold441	910702	910966	peak_498	265	98	70	6.76E-10	4.40641	5.28E-06	AJAP01582:intron	AJAP01582:AJAPscaffold441:888330-920357:-:9559	3;GO:0003824,molecular_function catalytic activity;GO:0045335,cellular_component phagocytic vesicle;GO:0050662,molecular_function coenzyme binding	NA	NA
AJAPscaffold869	236078	236360	peak_699	283	75	69	6.76E-10	4.40641	5.28E-06	AJAP10852:intron	AJAP10852:AJAPscaffold869:229592-245361:+:-6562	40;GO:0003824,molecular_function catalytic activity;GO:0004069,molecular_function L-aspartate:2-oxoglutarate aminotransferase activity;GO:0004609,molecular_function phosphatidylserine decarboxylase activity;GO:0005654,cellular_component nucleoplasm;GO:0005737,cellular_component cytoplasm;GO:0005764,cellular_component lysosome;GO:0005829,cellular_component cytosol;GO:0006103,biological_process 2-o…	K14454	GOT1; aspartate aminotransferase, cytoplasmic [EC:2.6.1.1]; K14454
AJAPscaffold1398	39699	39962	peak_116	264	124	154	2.25E-16	4.40447	5.39E-12	AJAP02355:intron	AJAP02355:AJAPscaffold1398:32747-63333:-:23512	37;GO:0000287,molecular_function magnesium ion binding;GO:0003824,molecular_function catalytic activity;GO:0004301,molecular_function epoxide hydrolase activity;GO:0005102,molecular_function signaling receptor binding;GO:0005737,cellular_component cytoplasm;GO:0005777,cellular_component peroxisome;GO:0005782,cellular_component peroxisomal matrix;GO:0005829,cellular_component cytosol;GO:0006625,bi…	K08726	EPHX2; soluble epoxide hydrolase / lipid-phosphate phosphatase [EC:3.3.2.10 3.1.3.76]; K08726
AJAPscaffold212	159512	159808	peak_271	297	74	65	1.62E-09	4.3704	1.15E-05	intergenic	AJAP30257:AJAPscaffold212:166203-172680:+:6618	NA	NA	NA
AJAPscaffold1264	131478	131772	peak_88	295	115	97	1.13E-10	4.34866	1.09E-06	intergenic	AJAP29946:AJAPscaffold1264:142694-152159:-:20568	8;GO:0003674,molecular_function molecular_function;GO:0005575,cellular_component cellular_component;GO:0007338,biological_process single fertilization;GO:0016020,cellular_component membrane;GO:0016021,cellular_component integral component of membrane;GO:0046545,biological_process development of primary female sexual characteristics;GO:0046546,biological_process development of primary male sexual …	NA	NA
AJAPscaffold788	9259	9598	peak_665	340	261	109	1.13E-10	4.34866	1.09E-06	AJAP05220:Promoter	AJAP05220:AJAPscaffold788:10564-25408:+:1045	4;GO:0003674,molecular_function molecular_function;GO:0005737,cellular_component cytoplasm;GO:0007368,biological_process determination of left/right symmetry;GO:0007507,biological_process heart development	K19760	458 88 237 bfo:BRAFLDRAFT_287844 406 215 405 34.896 - 192 82 110 9.23e-25 - DAW1; dynein assembly factor with WDR repeat domains 1; K19760
AJAPscaffold122	646850	647320	peak_82	471	87	191	2.53E-14	4.34651	4.68E-10	AJAP16390:intron	AJAP16390:AJAPscaffold122:575837-695485:-:48550	1;GO:0016020,cellular_component membrane	K17562	PPP1R21, CCDC128, KLRAQ1; protein phosphatase 1 regulatory subunit 21; K17562
AJAPscaffold467	329403	329690	peak_508	288	134	74	9.34E-10	4.34214	7.07E-06	intergenic	AJAP05839:AJAPscaffold467:304079-307845:-:-21692	NA	NA	NA
AJAPscaffold644	130106	130374	peak_601	269	132	51	1.57E-08	4.32294	8.01E-05	intergenic	AJAP14093:AJAPscaffold644:124917-125684:-:-4554	NA	NA	NA
AJAPscaffold74	83025	83318	peak_642	294	115	92	3.33E-11	4.31819	3.63E-07	intergenic	AJAP02855:AJAPscaffold74:99136-105199:-:22061	13;GO:0005315,molecular_function inorganic phosphate transmembrane transporter activity;GO:0006811,biological_process ion transport;GO:0006814,biological_process sodium ion transport;GO:0009416,biological_process response to light stimulus;GO:0009507,cellular_component chloroplast;GO:0009535,cellular_component chloroplast thylakoid membrane;GO:0009536,cellular_component plastid;GO:0009579,cellula…	NA	NA
AJAPscaffold137	77913	78188	peak_109	276	110	169	1.12E-15	4.2996	2.46E-11	intergenic	AJAP05223:AJAPscaffold137:103803-107247:+:25781	1;GO:0005515,molecular_function protein binding	NA	NA
AJAPscaffold414	230493	230766	peak_477	274	114	227	3.58E-20	4.29103	1.24E-15	intergenic	AJAP06972:AJAPscaffold414:179988-180962:-:-49645	41;GO:0001992,biological_process regulation of systemic arterial blood pressure by vasopressin;GO:0002125,biological_process maternal aggressive behavior;GO:0003084,biological_process positive regulation of systemic arterial blood pressure;GO:0004930,molecular_function G protein-coupled receptor activity;GO:0005000,molecular_function vasopressin receptor activity;GO:0005886,cellular_component pla…	NA	NA
AJAPscaffold1663	161921	162207	peak_169	287	110	49	1.31E-07	4.28786	0.000461743	AJAP15994:intron	AJAP15994:AJAPscaffold1663:161947-166206:-:4177	25;GO:0000291,biological_process nuclear-transcribed mRNA catabolic process, exonucleolytic;GO:0000398,biological_process mRNA splicing, via spliceosome;GO:0000932,cellular_component P-body;GO:0003676,molecular_function nucleic acid binding;GO:0003697,molecular_function single-stranded DNA binding;GO:0003723,molecular_function RNA binding;GO:0003727,molecular_function single-stranded RNA binding;…	K03015	194 26 193 spu:574957 172 5 172 88.095 - 168 20 314 2.01e-109 - RPB7, POLR2G; DNA-directed RNA polymerase II subunit RPB7; K03015
AJAPscaffold198	510026	510309	peak_246	284	38	56	1.31E-07	4.28786	0.000461743	intergenic	AJAP18719:AJAPscaffold198:504460-507581:-:-2483	22;GO:0003676,molecular_function nucleic acid binding;GO:0003677,molecular_function DNA binding;GO:0003723,molecular_function RNA binding;GO:0003824,molecular_function catalytic activity;GO:0003887,molecular_function DNA-directed DNA polymerase activity;GO:0003964,molecular_function RNA-directed DNA polymerase activity;GO:0004190,molecular_function aspartic-type endopeptidase activity;GO:0004518,…	NA	NA
AJAPscaffold869	202877	203144	peak_698	268	224	49	1.31E-07	4.28786	0.000461743	intergenic	AJAP21754:AJAPscaffold869:192272-199824:-:-3277	26;GO:0000151,cellular_component ubiquitin ligase complex;GO:0003779,molecular_function actin binding;GO:0005634,cellular_component nucleus;GO:0005654,cellular_component nucleoplasm;GO:0005737,cellular_component cytoplasm;GO:0005819,cellular_component spindle;GO:0005826,cellular_component actomyosin contractile ring;GO:0005856,cellular_component cytoskeleton;GO:0005886,cellular_component plasma m…	K18624	MAEA, EMP; macrophage erythroblast attacher; K18624
AJAPscaffold1095	10413	10680	peak_34	268	99	63	7.29E-08	4.27287	0.000283798	intergenic	AJAP20907:AJAPscaffold1095:45537-51453:+:35026	NA	NA	NA
AJAPscaffold538	609019	609424	peak_540	406	77	89	7.29E-08	4.27287	0.000283798	intergenic	AJAP29133:AJAPscaffold538:614370-617161:+:5275	NA	NA	NA
AJAPscaffold695	164195	164457	peak_616	263	116	58	4.12E-08	4.25354	0.000178361	intergenic	AJAP12505:AJAPscaffold695:210908-211219:-:46910	2;GO:0000228,cellular_component nuclear chromosome;GO:0003676,molecular_function nucleic acid binding	NA	NA
AJAPscaffold1120	6634	7034	peak_46	401	83	75	2.30E-08	4.23663	0.000109964	AJAP22122:exon	AJAP22122:AJAPscaffold1120:4579-7279:+:-2139	NA	NA	NA
AJAPscaffold2790	30388	30756	peak_365	369	227	66	1.27E-08	4.22171	6.72E-05	intergenic	NA	NA	NA	NA
AJAPscaffold587	398079	398358	peak_564	280	200	66	1.27E-08	4.22171	6.72E-05	intergenic	AJAP02701:AJAPscaffold587:379615-384307:+:-18665	NA	NA	NA
AJAPscaffold868	246377	246644	peak_695	268	143	137	3.56E-14	4.21287	6.46E-10	intergenic	AJAP26771:AJAPscaffold868:249105-249902:+:2586	NA	NA	NA
AJAPscaffold2335	40192	40495	peak_310	304	182	65	6.97E-09	4.20845	4.02E-05	AJAP01251:Promoter	AJAP01251:AJAPscaffold2335:30442-38711:-:-1663	11;GO:0000045,biological_process autophagosome assembly;GO:0000407,cellular_component phagophore assembly site;GO:0000423,biological_process mitophagy;GO:0005515,molecular_function protein binding;GO:0005737,cellular_component cytoplasm;GO:0005739,cellular_component mitochondrion;GO:0005829,cellular_component cytosol;GO:0006914,biological_process autophagy;GO:0019901,molecular_function protein ki…	NA	NA
AJAPscaffold755	57827	58086	peak_650	260	77	62	6.97E-09	4.20845	4.02E-05	AJAP16422:intron	AJAP16422:AJAPscaffold755:41883-71658:-:13756	11;GO:0004842,molecular_function ubiquitin-protein transferase activity;GO:0005515,molecular_function protein binding;GO:0005737,cellular_component cytoplasm;GO:0005819,cellular_component spindle;GO:0005856,cellular_component cytoskeleton;GO:0016567,biological_process protein ubiquitination;GO:0016740,molecular_function transferase activity;GO:0030071,biological_process regulation of mitotic meta…	NA	NA
AJAPscaffold201	690123	690679	peak_252	557	442	110	2.81E-08	4.19126	0.000130077	intergenic	AJAP04931:AJAPscaffold201:699690-700205:+:9126	19;GO:0000139,cellular_component Golgi membrane;GO:0001574,biological_process ganglioside biosynthetic process;GO:0003828,molecular_function alpha-N-acetylneuraminate alpha-2,8-sialyltransferase activity;GO:0005769,cellular_component early endosome;GO:0005794,cellular_component Golgi apparatus;GO:0005975,biological_process carbohydrate metabolic process;GO:0006464,biological_process cellular prot…	NA	NA
AJAPscaffold861	23038	23331	peak_689	294	201	88	2.07E-09	4.18591	1.42E-05	intergenic	AJAP13098:AJAPscaffold861:3573-6298:+:-19667	18;GO:0005739,cellular_component mitochondrion;GO:0005743,cellular_component mitochondrial inner membrane;GO:0005747,cellular_component mitochondrial respiratory chain complex I;GO:0006120,biological_process mitochondrial electron transport, NADH to ubiquinone;GO:0006631,biological_process fatty acid metabolic process;GO:0006936,biological_process muscle contraction;GO:0008137,molecular_function …	NA	NA
AJAPscaffold875	28312	28599	peak_701	288	150	86	2.07E-09	4.18591	1.42E-05	AJAP00994:Promoter	AJAP00994:AJAPscaffold875:28919-47429:+:458	12;GO:0001650,cellular_component fibrillar center;GO:0003723,molecular_function RNA binding;GO:0005515,molecular_function protein binding;GO:0005634,cellular_component nucleus;GO:0005654,cellular_component nucleoplasm;GO:0005730,cellular_component nucleolus;GO:0006351,biological_process transcription, DNA-templated;GO:0006355,biological_process regulation of transcription, DNA-templated;GO:000636…	K14546	631 13 578 bfo:BRAFLDRAFT_122327 657 70 619 37.913 - 575 323 396 5.09e-128 - UTP5, WDR43; U3 small nucleolar RNA-associated protein 5; K14546
AJAPscaffold227	352749	353038	peak_298	290	213	46	1.07E-07	4.18073	0.000391625	intergenic	AJAP12462:AJAPscaffold227:386687-392172:-:39212	NA	NA	NA
AJAPscaffold560	127229	127852	peak_546	624	435	166	3.24E-10	4.15945	2.79E-06	AJAP23611:exon	AJAP23611:AJAPscaffold560:127196-129491:+:-469	NA	NA	NA
AJAPscaffold33	57903	58311	peak_415	409	236	123	1.74E-10	4.15211	1.61E-06	AJAP06071:intron	AJAP06071:AJAPscaffold33:26929-81672:+:-31211	19;GO:0000166,molecular_function nucleotide binding;GO:0004672,molecular_function protein kinase activity;GO:0004674,molecular_function protein serine/threonine kinase activity;GO:0004683,molecular_function calmodulin-dependent protein kinase activity;GO:0005516,molecular_function calmodulin binding;GO:0005524,molecular_function ATP binding;GO:0005634,cellular_component nucleus;GO:0005829,cellula…	K05869	CAMK4; calcium/calmodulin-dependent protein kinase IV [EC:2.7.11.17]; K05869
AJAPscaffold654	139331	139591	peak_607	261	133	223	1.44E-18	4.14081	4.32E-14	intergenic	AJAP25830:AJAPscaffold654:142316-155197:+:2853	15;GO:0005515,molecular_function protein binding;GO:0005737,cellular_component cytoplasm;GO:0005813,cellular_component centrosome;GO:0005856,cellular_component cytoskeleton;GO:0005929,cellular_component cilium;GO:0008017,molecular_function microtubule binding;GO:0030030,biological_process cell projection organization;GO:0030992,cellular_component intraciliary transport particle B;GO:0031113,biolo…	K19680	TRAF3IP1, IFT54; TRAF3-interacting protein 1; K19680
AJAPscaffold1	64200	64776	peak_1	577	140	155	4.99E-11	4.13911	5.21E-07	intergenic	AJAP13560:AJAPscaffold1:45711-46223:-:-18117	NA	NA	NA
AJAPscaffold186	290999	291338	peak_200	340	174	116	4.99E-11	4.13911	5.21E-07	intergenic	AJAP24025:AJAPscaffold186:248060-249645:+:-43114	5;GO:0005576,cellular_component extracellular region;GO:0005615,cellular_component extracellular space;GO:0010466,biological_process negative regulation of peptidase activity;GO:0030414,molecular_function peptidase inhibitor activity;GO:0061052,biological_process negative regulation of cell growth involved in cardiac muscle cell development	NA	NA
AJAPscaffold81	70197	70867	peak_671	671	517	157	2.66E-11	4.13333	2.96E-07	AJAP13384:exon	AJAP13384:AJAPscaffold81:69946-71148:+:-769	NA	NA	NA
AJAPscaffold2115	74392	74905	peak_270	514	104	148	1.42E-11	4.12797	1.67E-07	intergenic	AJAP14920:AJAPscaffold2115:78240-78860:-:4366	NA	NA	NA
AJAPscaffold302	891724	891995	peak_378	272	163	113	1.42E-11	4.12797	1.67E-07	AJAP19155:intron	AJAP19155:AJAPscaffold302:865365-896554:-:4669	NA	NA	NA
AJAPscaffold173	120774	121185	peak_180	412	236	136	4.03E-12	4.11831	5.23E-08	intergenic	AJAP10737:AJAPscaffold173:135176-151014:-:30006	2;GO:0016021,cellular_component integral component of membrane;GO:0050909,biological_process sensory perception of taste	NA	NA
AJAPscaffold732	208719	209184	peak_639	466	132	150	4.03E-12	4.11831	5.23E-08	AJAP09502:intron	AJAP09502:AJAPscaffold732:137235-249123:-:40274	9;GO:0003676,molecular_function nucleic acid binding;GO:0003723,molecular_function RNA binding;GO:0005634,cellular_component nucleus;GO:0006397,biological_process mRNA processing;GO:0009953,biological_process dorsal/ventral pattern formation;GO:0045595,biological_process regulation of cell differentiation;GO:0045746,biological_process negative regulation of Notch signaling pathway;GO:0060472,biol…	K13218	536 14 486 spu:574897 617 61 526 49.080 - 489 210 421 1.44e-139 - PTBP1, PTB; polypyrimidine tract-binding protein 1; K13218
AJAPscaffold773	54522	54854	peak_661	333	169	135	4.03E-12	4.11831	5.23E-08	intergenic	AJAP23416:AJAPscaffold773:56692-63986:+:2002	5;GO:0005765,cellular_component lysosomal membrane;GO:0005829,cellular_component cytosol;GO:0015031,biological_process protein transport;GO:0030906,cellular_component retromer, cargo-selective complex;GO:0042147,biological_process retrograde transport, endosome to Golgi	NA	NA
AJAPscaffold1194	120309	120638	peak_64	330	150	102	2.13E-10	4.11743	1.92E-06	intergenic	AJAP20852:AJAPscaffold1194:112155-113478:-:-6981	82;GO:0001609,molecular_function G protein-coupled adenosine receptor activity;GO:0001963,biological_process synaptic transmission, dopaminergic;GO:0001973,biological_process adenosine receptor signaling pathway;GO:0001975,biological_process response to amphetamine;GO:0004930,molecular_function G protein-coupled receptor activity;GO:0005515,molecular_function protein binding;GO:0005882,cellular_c…	NA	NA
AJAPscaffold681	35483	35901	peak_611	419	169	102	1.62E-09	4.10716	1.15E-05	intergenic	AJAP28983:AJAPscaffold681:54403-54990:+:18752	NA	NA	NA
AJAPscaffold384	152028	152317	peak_443	290	126	48	7.92E-08	4.10256	0.000305042	intergenic	AJAP13542:AJAPscaffold384:161341-170011:-:17859	11;GO:0005739,cellular_component mitochondrion;GO:0005777,cellular_component peroxisome;GO:0006790,biological_process sulfur compound metabolic process;GO:0008482,molecular_function sulfite oxidase activity;GO:0010477,biological_process response to sulfur dioxide;GO:0015994,biological_process chlorophyll metabolic process;GO:0016491,molecular_function oxidoreductase activity;GO:0030151,molecular_…	K00387	SUOX; sulfite oxidase [EC:1.8.3.1]; K00387
AJAPscaffold571	85388	85763	peak_559	376	148	158	9.05E-14	4.09579	1.54E-09	intergenic	AJAP01680:AJAPscaffold571:94675-95385:+:9140	NA	NA	NA
AJAPscaffold1641	72960	73306	peak_162	347	123	106	1.52E-10	4.06449	1.43E-06	AJAP19998:exon	AJAP19998:AJAPscaffold1641:72610-73902:-:821	4;GO:0003676,molecular_function nucleic acid binding;GO:0003723,molecular_function RNA binding;GO:0008270,molecular_function zinc ion binding;GO:0046872,molecular_function metal ion binding	NA	NA
AJAPscaffold1752	95336	95671	peak_190	336	262	117	8.38E-11	4.05591	8.33E-07	AJAP18501:intron	AJAP18501:AJAPscaffold1752:93485-107641:-:12045	8;GO:0003676,molecular_function nucleic acid binding;GO:0003723,molecular_function RNA binding;GO:0005515,molecular_function protein binding;GO:0005737,cellular_component cytoplasm;GO:0007275,biological_process multicellular organism development;GO:0007368,biological_process determination of left/right symmetry;GO:0007507,biological_process heart development;GO:0090090,biological_process negative…	NA	NA
AJAPscaffold358	259170	259447	peak_434	278	142	82	8.89E-09	4.02709	4.92E-05	intergenic	AJAP17453:AJAPscaffold358:269347-281066:-:21756	43;GO:0000070,biological_process mitotic sister chromatid segregation;GO:0000166,molecular_function nucleotide binding;GO:0000775,cellular_component chromosome, centromeric region;GO:0000776,cellular_component kinetochore;GO:0000777,cellular_component condensed chromosome kinetochore;GO:0000794,cellular_component condensed nuclear chromosome;GO:0000922,cellular_component spindle pole;GO:0001824,b…	NA	NA
AJAPscaffold152	138747	139103	peak_136	357	226	69	1.31E-07	3.98742	0.000461743	AJAP28299:intron	AJAP28299:AJAPscaffold152:132403-146578:-:7607	NA	NA	NA
AJAPscaffold652	50496	51027	peak_606	532	88	93	1.31E-07	3.98742	0.000461743	intergenic	AJAP10070:AJAPscaffold652:53896-54891:+:3313	32;GO:0000166,molecular_function nucleotide binding;GO:0000943,cellular_component retrotransposon nucleocapsid;GO:0003676,molecular_function nucleic acid binding;GO:0003677,molecular_function DNA binding;GO:0003723,molecular_function RNA binding;GO:0003824,molecular_function catalytic activity;GO:0003887,molecular_function DNA-directed DNA polymerase activity;GO:0003964,molecular_function RNA-dir…	NA	NA
AJAPscaffold785	280498	280766	peak_663	269	80	62	1.31E-07	3.98742	0.000461743	intergenic	AJAP22929:AJAPscaffold785:289863-304227:+:9286	NA	NA	NA
AJAPscaffold36	685479	685744	peak_436	266	120	85	2.04E-08	3.98676	9.93E-05	AJAP29684:Promoter	AJAP29684:AJAPscaffold36:687157-704981:+:1559	22;GO:0000086,biological_process G2/M transition of mitotic cell cycle;GO:0003682,molecular_function chromatin binding;GO:0005509,molecular_function calcium ion binding;GO:0005634,cellular_component nucleus;GO:0005654,cellular_component nucleoplasm;GO:0005694,cellular_component chromosome;GO:0005829,cellular_component cytosol;GO:0006325,biological_process chromatin organization;GO:0006351,biologi…	K10277	KDM8, JMJD5; lysine-specific demethylase 8 [EC:1.14.11.27]; K10277
AJAPscaffold1210	300138	300661	peak_79	524	467	117	1.09E-08	3.98658	5.93E-05	intergenic	AJAP12005:AJAPscaffold1210:294820-296254:-:-4351	10;GO:0005515,molecular_function protein binding;GO:0005739,cellular_component mitochondrion;GO:0006464,biological_process cellular protein modification process;GO:0009249,biological_process protein lipoylation;GO:0016740,molecular_function transferase activity;GO:0016746,molecular_function transferase activity, transferring acyl groups;GO:0016874,molecular_function ligase activity;GO:0033819,mol…	K03801	243 7 232 cmk:103190606 230 8 228 53.744 - 227 98 259 6.46e-86 - lipB; lipoyl(octanoyl) transferase [EC:2.3.1.181]; K03801
AJAPscaffold2476	115723	116105	peak_328	383	118	105	5.82E-09	3.98642	3.45E-05	intergenic	AJAP06615:AJAPscaffold2476:102541-103252:-:-12589	6;GO:0002115,biological_process store-operated calcium entry;GO:0005509,molecular_function calcium ion binding;GO:0005515,molecular_function protein binding;GO:0005737,cellular_component cytoplasm;GO:0034613,biological_process cellular protein localization;GO:2001256,biological_process regulation of store-operated calcium entry	NA	NA
AJAPscaffold1301	15501	15966	peak_95	466	295	121	3.10E-09	3.98628	2.00E-05	intergenic	AJAP25341:AJAPscaffold1301:50569-55351:-:39557	NA	NA	NA
AJAPscaffold211	349470	349822	peak_268	353	218	84	3.10E-09	3.98628	2.00E-05	AJAP07550:intron	AJAP07156:AJAPscaffold211:332725-334223:-:-15465	9;GO:0005634,cellular_component nucleus;GO:0005737,cellular_component cytoplasm;GO:0009055,molecular_function electron transfer activity;GO:0015035,molecular_function protein disulfide oxidoreductase activity;GO:0016604,cellular_component nuclear body;GO:0022900,biological_process electron transport chain;GO:0045454,biological_process cell redox homeostasis;GO:0055114,biological_process oxidation…	NA	NA
AJAPscaffold325	294306	294620	peak_410	315	69	93	1.65E-09	3.98614	1.17E-05	intergenic	AJAP21350:AJAPscaffold325:305570-314513:-:20140	NA	NA	NA
AJAPscaffold1953	202497	202797	peak_238	301	110	95	4.64E-10	3.98591	3.81E-06	intergenic	AJAP28801:AJAPscaffold1953:144959-145691:+:-57649	9;GO:0003924,molecular_function GTPase activity;GO:0004871,molecular_function obsolete signal transducer activity;GO:0005834,cellular_component heterotrimeric G-protein complex;GO:0005886,cellular_component plasma membrane;GO:0007165,biological_process signal transduction;GO:0007186,biological_process G protein-coupled receptor signaling pathway;GO:0008277,biological_process regulation of G prote…	K04347	GNG12; guanine nucleotide-binding protein G(I)/G(S)/G(O) subunit gamma-12; K04347; GNG7; guanine nucleotide-binding protein G(I)/G(S)/G(O) subunit gamma-7; K04543
AJAPscaffold2697	20724	21062	peak_348	339	187	110	1.30E-10	3.98571	1.24E-06	AJAP21757:exon;AJAP29402:Promoter	AJAP21757:AJAPscaffold2697:20279-21555:+:-633	4;GO:0003676,molecular_function nucleic acid binding;GO:0003723,molecular_function RNA binding;GO:0008270,molecular_function zinc ion binding;GO:0046872,molecular_function metal ion binding	NA	NA
AJAPscaffold395	841367	841664	peak_466	298	150	105	1.30E-10	3.98571	1.24E-06	intergenic	AJAP16534:AJAPscaffold395:814507-816760:-:-24757	17;GO:0001654,biological_process eye development;GO:0005102,molecular_function signaling receptor binding;GO:0005109,molecular_function frizzled binding;GO:0005576,cellular_component extracellular region;GO:0005615,cellular_component extracellular space;GO:0007275,biological_process multicellular organism development;GO:0009880,biological_process embryonic pattern specification;GO:0016055,biologi…	K00714	261 2 257 tru:101073059 360 87 334 53.125 - 256 112 289 1.23e-95 - WNT8; wingless-type MMTV integration site family, member 8; K00714
AJAPscaffold626	91674	91970	peak_592	297	156	113	1.30E-10	3.98571	1.24E-06	intergenic	AJAP27596:AJAPscaffold626:38755-44822:-:-47008	10;GO:0005201,molecular_function extracellular matrix structural constituent;GO:0005576,cellular_component extracellular region;GO:0005886,cellular_component plasma membrane;GO:0007160,biological_process cell-matrix adhesion;GO:0007605,biological_process sensory perception of sound;GO:0016020,cellular_component membrane;GO:0031012,cellular_component extracellular matrix;GO:0031225,cellular_compon…	NA	NA
AJAPscaffold718	176799	177074	peak_625	276	107	136	7.95E-13	3.98515	1.17E-08	intergenic	AJAP10576:AJAPscaffold718:170514-171743:-:-5163	4;GO:0003676,molecular_function nucleic acid binding;GO:0003723,molecular_function RNA binding;GO:0008270,molecular_function zinc ion binding;GO:0046872,molecular_function metal ion binding	NA	NA
AJAPscaffold419	250718	250997	peak_482	280	158	328	1.21E-23	3.98414	5.44E-19	intergenic	AJAP25500:AJAPscaffold419:256627-259442:+:5752	12;GO:0003824,molecular_function catalytic activity;GO:0003920,molecular_function GMP reductase activity;GO:0005829,cellular_component cytosol;GO:0006144,biological_process purine nucleobase metabolic process;GO:0006163,biological_process purine nucleotide metabolic process;GO:0009117,biological_process nucleotide metabolic process;GO:0009409,biological_process response to cold;GO:0016491,molecul…	NA	NA
AJAPscaffold1371	72014	72304	peak_111	291	231	40	8.20E-07	3.98158	0.00193852	AJAP18644:exon	AJAP18644:AJAPscaffold1371:72115-73746:-:1503	NA	NA	NA
AJAPscaffold443	501117	501437	peak_499	321	296	55	8.20E-07	3.98158	0.00193852	AJAP05817:exon	AJAP05817:AJAPscaffold443:501196-501891:-:480	NA	NA	NA
AJAPscaffold61	981304	981580	peak_577	277	130	34	8.20E-07	3.98158	0.00193852	intergenic	AJAP20944:AJAPscaffold61:947628-953547:+:-33807	NA	NA	NA
AJAPscaffold752	292411	292749	peak_649	339	53	79	3.97E-08	3.97859	0.000172568	intergenic	AJAP28382:AJAPscaffold752:252857-253612:-:-38852	32;GO:0000166,molecular_function nucleotide binding;GO:0000943,cellular_component retrotransposon nucleocapsid;GO:0003676,molecular_function nucleic acid binding;GO:0003677,molecular_function DNA binding;GO:0003723,molecular_function RNA binding;GO:0003824,molecular_function catalytic activity;GO:0003887,molecular_function DNA-directed DNA polymerase activity;GO:0003964,molecular_function RNA-dir…	NA	NA
AJAPscaffold1307	124827	125163	peak_96	337	142	59	1.58E-07	3.94472	0.000531533	intergenic	AJAP02745:AJAPscaffold1307:89099-96705:+:-35871	9;GO:0001569,biological_process branching involved in blood vessel morphogenesis;GO:0005042,molecular_function netrin receptor activity;GO:0005515,molecular_function protein binding;GO:0007165,biological_process signal transduction;GO:0016020,cellular_component membrane;GO:0016021,cellular_component integral component of membrane;GO:0016525,biological_process negative regulation of angiogenesis;G…	NA	NA
AJAPscaffold2833	3258	3680	peak_371	423	131	105	8.25E-09	3.92047	4.64E-05	intergenic	AJAP21703:AJAPscaffold2833:11220-24280:-:20893	NA	K23291	855 228 409 spu:592010 1421 279 503 26.754 - 228 118 67.0 3.26e-09 - RUSC2; iporin; K23291
AJAPscaffold316	113501	113769	peak_405	269	240	44	6.28E-07	3.90201	0.00159989	intergenic	AJAP19328:AJAPscaffold316:135199-135999:+:21459	NA	NA	NA
AJAPscaffold742	52879	53173	peak_645	295	170	172	2.12E-14	3.89212	3.97E-10	intergenic	AJAP05390:AJAPscaffold742:68895-73068:+:15847	6;GO:0005515,molecular_function protein binding;GO:0005868,cellular_component cytoplasmic dynein complex;GO:0045505,molecular_function dynein intermediate chain binding;GO:0060271,biological_process cilium assembly;GO:1902017,biological_process regulation of cilium assembly;GO:1905799,biological_process regulation of intraciliary retrograde transport	K22866	108 4 107 bfo:BRAFLDRAFT_212933 126 23 126 71.154 - 104 30 163 9.68e-52 - TCTEX1D2; tctex1 domain-containing protein 2; K22866
AJAPscaffold830	305977	306284	peak_677	308	153	160	4.03E-14	3.88995	7.24E-10	intergenic	AJAP00692:AJAPscaffold830:302777-303613:+:-3354	4;GO:0003676,molecular_function nucleic acid binding;GO:0003723,molecular_function RNA binding;GO:0008270,molecular_function zinc ion binding;GO:0046872,molecular_function metal ion binding	NA	NA
AJAPscaffold2608	22352	22819	peak_340	468	384	113	6.40E-08	3.87826	0.000255605	AJAP25481:Promoter	AJAP25481:AJAPscaffold2608:20763-21389:-:-1347	NA	NA	NA
AJAPscaffold38	507692	507972	peak_442	281	187	82	3.52E-08	3.87648	0.000156174	AJAP16608:intron	AJAP16608:AJAPscaffold38:494865-527625:-:19748	18;GO:0001764,biological_process neuron migration;GO:0005078,molecular_function MAP-kinase scaffold activity;GO:0005515,molecular_function protein binding;GO:0005737,cellular_component cytoplasm;GO:0005794,cellular_component Golgi apparatus;GO:0006915,biological_process apoptotic process;GO:0016567,biological_process protein ubiquitination;GO:0016740,molecular_function transferase activity;GO:003…	NA	NA
AJAPscaffold155	120903	121211	peak_143	309	122	116	3.23E-10	3.84328	2.79E-06	intergenic	AJAP01373:AJAPscaffold155:82537-95098:-:-25927	NA	NA	NA
AJAPscaffold20	1304685	1305131	peak_251	447	371	183	6.15E-10	3.83809	4.88E-06	intergenic	AJAP21963:AJAPscaffold20:1318323-1355473:+:13268	12;GO:0000188,biological_process inactivation of MAPK activity;GO:0005096,molecular_function GTPase activator activity;GO:0005515,molecular_function protein binding;GO:0005634,cellular_component nucleus;GO:0005654,cellular_component nucleoplasm;GO:0005737,cellular_component cytoplasm;GO:0005829,cellular_component cytosol;GO:0005886,cellular_component plasma membrane;GO:0008277,biological_process …	NA	NA
AJAPscaffold714	98415	98734	peak_620	320	188	252	4.19E-17	3.83796	1.08E-12	intergenic	AJAP00382:AJAPscaffold714:78377-83058:+:-20227	25;GO:0000346,cellular_component transcription export complex;GO:0000347,cellular_component THO complex;GO:0000445,cellular_component THO complex part of transcription export complex;GO:0000781,cellular_component chromosome, telomeric region;GO:0000784,cellular_component nuclear chromosome, telomeric region;GO:0003723,molecular_function RNA binding;GO:0005515,molecular_function protein binding;GO…	K13176	THOC7; THO complex subunit 7; K13176
AJAPscaffold1416	68931	69646	peak_121	716	588	239	4.80E-12	3.83413	6.16E-08	intergenic	AJAP18164:AJAPscaffold1416:90239-97793:-:28276	29;GO:0001822,biological_process kidney development;GO:0003824,molecular_function catalytic activity;GO:0004957,molecular_function prostaglandin E receptor activity;GO:0005615,cellular_component extracellular space;GO:0005654,cellular_component nucleoplasm;GO:0005737,cellular_component cytoplasm;GO:0005829,cellular_component cytosol;GO:0006629,biological_process lipid metabolic process;GO:0006631…	NA	NA
AJAPscaffold602	233750	234043	peak_573	294	91	91	1.17E-09	3.83251	8.63E-06	intergenic	AJAP12013:AJAPscaffold602:243286-243758:-:9919	26;GO:0001664,molecular_function G protein-coupled receptor binding;GO:0001867,biological_process complement activation, lectin pathway;GO:0002376,biological_process immune system process;GO:0002752,biological_process cell surface pattern recognition receptor signaling pathway;GO:0004252,molecular_function serine-type endopeptidase activity;GO:0005515,molecular_function protein binding;GO:0005576…	NA	NA
AJAPscaffold184	76523	76811	peak_197	289	140	89	2.22E-09	3.82647	1.51E-05	intergenic	AJAP21650:AJAPscaffold184:85499-93199:+:8837	28;GO:0000149,molecular_function SNARE binding;GO:0005085,molecular_function guanyl-nucleotide exchange factor activity;GO:0005096,molecular_function GTPase activator activity;GO:0005515,molecular_function protein binding;GO:0005764,cellular_component lysosome;GO:0005768,cellular_component endosome;GO:0005769,cellular_component early endosome;GO:0005770,cellular_component late endosome;GO:0005829…	NA	NA
AJAPscaffold1546	140260	140566	peak_142	307	235	91	8.28E-08	3.82468	0.000317234	intergenic	AJAP13888:AJAPscaffold1546:117132-121274:-:-19221	NA	NA	NA
AJAPscaffold2470	179	650	peak_327	472	428	85	1.51E-07	3.8235	0.000507797	intergenic	AJAP14986:AJAPscaffold2470:30072-30896:+:29466	4;GO:0003676,molecular_function nucleic acid binding;GO:0003723,molecular_function RNA binding;GO:0008270,molecular_function zinc ion binding;GO:0046872,molecular_function metal ion binding	NA	NA
AJAPscaffold2076	8058	8382	peak_259	325	84	55	1.58E-06	3.81698	0.00312694	intergenic	AJAP07599:AJAPscaffold2076:68390-72198:+:60249	NA	NA	NA
AJAPscaffold76	269990	270269	peak_656	280	89	76	1.53E-08	3.80508	7.88E-05	AJAP12932:exon	AJAP12932:AJAPscaffold76:269610-271025:+:-470	NA	NA	NA
AJAPscaffold10	72557	72953	peak_2	397	255	98	2.90E-08	3.79659	0.000133401	intergenic	AJAP20313:AJAPscaffold10:74160-75439:-:2629	NA	NA	NA
AJAPscaffold646	9440	9731	peak_603	292	138	187	1.74E-13	3.79507	2.85E-09	intergenic	AJAP10140:AJAPscaffold646:18998-19585:-:10009	NA	NA	NA
AJAPscaffold1330	90437	90984	peak_99	548	101	97	5.50E-08	3.78725	0.000227154	intergenic	AJAP26779:AJAPscaffold1330:58885-62292:+:-31654	26;GO:0000184,biological_process nuclear-transcribed mRNA catabolic process, nonsense-mediated decay;GO:0003723,molecular_function RNA binding;GO:0003735,molecular_function structural constituent of ribosome;GO:0005515,molecular_function protein binding;GO:0005622,cellular_component intracellular;GO:0005634,cellular_component nucleus;GO:0005654,cellular_component nucleoplasm;GO:0005730,cellular_c…	K02997	RP-S9e, RPS9; small subunit ribosomal protein S9e; K02997
AJAPscaffold1402	2375	2648	peak_118	274	216	87	5.50E-08	3.78725	0.000227154	intergenic	AJAP11086:AJAPscaffold1402:21311-24404:-:21815	NA	NA	NA
AJAPscaffold295	256342	256645	peak_376	304	108	75	5.50E-08	3.78725	0.000227154	intergenic	AJAP19188:AJAPscaffold295:265128-273738:+:8679	8;GO:0000981,molecular_function DNA-binding transcription factor activity, RNA polymerase II-specific;GO:0003700,molecular_function DNA-binding transcription factor activity;GO:0003723,molecular_function RNA binding;GO:0005634,cellular_component nucleus;GO:0006355,biological_process regulation of transcription, DNA-templated;GO:0006357,biological_process regulation of transcription by RNA polymer…	NA	NA
AJAPscaffold645	89808	90097	peak_602	290	140	70	5.50E-08	3.78725	0.000227154	intergenic	AJAP00857:AJAPscaffold645:156245-157108:-:67162	NA	NA	NA
AJAPscaffold1880	55904	56520	peak_203	617	81	138	3.16E-08	3.77966	0.000142302	AJAP03781:intron	AJAP03781:AJAPscaffold1880:54430-62952:+:-1556	NA	NA	NA
AJAPscaffold1141	109992	110279	peak_53	288	137	74	1.98E-07	3.76545	0.000637236	intergenic	AJAP27128:AJAPscaffold1141:91930-92772:+:-18200	NA	NA	NA
AJAPscaffold906	254503	254812	peak_708	310	120	228	1.18E-15	3.75465	2.58E-11	intergenic	AJAP02916:AJAPscaffold906:245497-250179:-:-4444	NA	NA	NA
AJAPscaffold2229	173061	173354	peak_293	294	197	66	3.74E-07	3.75263	0.0010653	AJAP02276:Promoter;AJAP15916:exon;AJAP23955:Promoter	AJAP23955:AJAPscaffold2229:173828-174394:+:571	NA	NA	NA
AJAPscaffold2687	36778	37109	peak_347	332	72	72	3.74E-07	3.75263	0.0010653	intergenic	AJAP20291:AJAPscaffold2687:26330-32629:-:-4221	9;GO:0000166,molecular_function nucleotide binding;GO:0004788,molecular_function thiamine diphosphokinase activity;GO:0005524,molecular_function ATP binding;GO:0006772,biological_process thiamine metabolic process;GO:0009229,biological_process thiamine diphosphate biosynthetic process;GO:0016301,molecular_function kinase activity;GO:0016310,biological_process phosphorylation;GO:0016740,molecular_…	K00949	218 7 215 ptr:463818 194 21 192 37.441 - 211 91 144 1.18e-41 - thiN, TPK1, THI80; thiamine pyrophosphokinase [EC:2.7.6.2]; K00949
AJAPscaffold335	444760	445047	peak_420	288	165	59	3.74E-07	3.75263	0.0010653	intergenic	AJAP13533:AJAPscaffold335:456128-465451:+:11204	2;GO:0005622,cellular_component intracellular;GO:0035556,biological_process intracellular signal transduction	K17284	PLIN2, ADRP; perilipin-2; K17284
AJAPscaffold397	363254	363523	peak_467	270	78	65	3.74E-07	3.75263	0.0010653	intergenic	AJAP04728:AJAPscaffold397:358139-358522:+:-5194	12;GO:0000188,biological_process inactivation of MAPK activity;GO:0003723,molecular_function RNA binding;GO:0004721,molecular_function phosphoprotein phosphatase activity;GO:0004725,molecular_function protein tyrosine phosphatase activity;GO:0005515,molecular_function protein binding;GO:0006470,biological_process protein dephosphorylation;GO:0008138,molecular_function protein tyrosine/serine/thre…	NA	NA
AJAPscaffold540	484521	484919	peak_541	399	180	80	3.74E-07	3.75263	0.0010653	intergenic	AJAP12747:AJAPscaffold540:408619-418464:+:-76083	13;GO:0005887,cellular_component integral component of plasma membrane;GO:0006811,biological_process ion transport;GO:0007390,biological_process germ-band shortening;GO:0008514,molecular_function organic anion transmembrane transporter activity;GO:0015101,molecular_function organic cation transmembrane transporter activity;GO:0015695,biological_process organic cation transport;GO:0015711,biologic…	NA	NA
AJAPscaffold520	281635	281940	peak_531	306	130	51	7.06E-07	3.7382	0.00176811	intergenic	AJAP16653:AJAPscaffold520:274470-275144:+:-7296	NA	NA	NA
AJAPscaffold648	353867	354184	peak_604	318	94	59	7.06E-07	3.7382	0.00176811	intergenic	AJAP25584:AJAPscaffold648:346981-349506:+:-6981	18;GO:0004622,molecular_function lysophospholipase activity;GO:0005634,cellular_component nucleus;GO:0005739,cellular_component mitochondrion;GO:0005764,cellular_component lysosome;GO:0005765,cellular_component lysosomal membrane;GO:0005783,cellular_component endoplasmic reticulum;GO:0006629,biological_process lipid metabolic process;GO:0008152,biological_process metabolic process;GO:0016020,cell…	NA	NA
AJAPscaffold1600	19570	19837	peak_157	268	102	60	1.33E-06	3.72185	0.00281015	intergenic	AJAP05559:AJAPscaffold1600:24031-25893:+:4360	5;GO:0003676,molecular_function nucleic acid binding;GO:0005622,cellular_component intracellular;GO:0005634,cellular_component nucleus;GO:0006355,biological_process regulation of transcription, DNA-templated;GO:0046872,molecular_function metal ion binding	NA	NA
AJAPscaffold2676	27637	27898	peak_346	262	102	49	1.33E-06	3.72185	0.00281015	intergenic	AJAP21631:AJAPscaffold2676:9721-21024:+:-18019	13;GO:0001975,biological_process response to amphetamine;GO:0003723,molecular_function RNA binding;GO:0005634,cellular_component nucleus;GO:0005654,cellular_component nucleoplasm;GO:0005737,cellular_component cytoplasm;GO:0006400,biological_process tRNA modification;GO:0008033,biological_process tRNA processing;GO:0008168,molecular_function methyltransferase activity;GO:0008175,molecular_function…	K15336	451 8 363 bfo:BRAFLDRAFT_275730 386 11 353 44.086 - 372 163 287 9.84e-92 - TRDMT1, DNMT2; tRNA (cytosine38-C5)-methyltransferase [EC:2.1.1.204]; K15336
AJAPscaffold1330	3008	3326	peak_98	319	128	76	2.51E-07	3.71484	0.000764874	intergenic	AJAP09849:AJAPscaffold1330:13226-14445:+:10091	6;GO:0003676,molecular_function nucleic acid binding;GO:0003723,molecular_function RNA binding;GO:0005634,cellular_component nucleus;GO:0005829,cellular_component cytosol;GO:0016607,cellular_component nuclear speck;GO:0043484,biological_process regulation of RNA splicing	K12891	SFRS2; splicing factor, arginine/serine-rich 2; K12891
AJAPscaffold918	199099	199536	peak_710	438	108	84	4.59E-07	3.70701	0.00123268	AJAP06896:intron;AJAP13866:Promoter	AJAP13866:AJAPscaffold918:196791-197543:-:-1664	5;GO:0003964,molecular_function RNA-directed DNA polymerase activity;GO:0004519,molecular_function endonuclease activity;GO:0005515,molecular_function protein binding;GO:0006278,biological_process RNA-dependent DNA biosynthetic process;GO:0090305,biological_process nucleic acid phosphodiester bond hydrolysis	NA	NA
AJAPscaffold1544	34786	35108	peak_141	323	207	97	2.75E-08	3.69613	0.00012743	AJAP26919:exon	AJAP26919:AJAPscaffold1544:34468-35172:+:-526	NA	NA	NA
AJAPscaffold414	237286	237585	peak_478	300	199	431	1.67E-28	3.69146	1.05E-23	intergenic	AJAP28421:AJAPscaffold414:293516-294652:+:56032	NA	NA	NA
AJAPscaffold757	11679	12002	peak_653	324	212	97	2.80E-09	3.69047	1.82E-05	AJAP27180:Promoter	AJAP27180:AJAPscaffold757:9662-10669:-:-1222	6;GO:0003964,molecular_function RNA-directed DNA polymerase activity;GO:0005575,cellular_component cellular_component;GO:0006278,biological_process RNA-dependent DNA biosynthetic process;GO:0006313,biological_process transposition, DNA-mediated;GO:0016740,molecular_function transferase activity;GO:0016779,molecular_function nucleotidyltransferase activity	NA	NA
AJAPscaffold351	473698	473972	peak_430	275	237	81	9.63E-08	3.67651	0.000360346	intergenic	AJAP10641:AJAPscaffold351:460041-461430:-:-12505	14;GO:0004842,molecular_function ubiquitin-protein transferase activity;GO:0005515,molecular_function protein binding;GO:0005622,cellular_component intracellular;GO:0005737,cellular_component cytoplasm;GO:0005768,cellular_component endosome;GO:0005769,cellular_component early endosome;GO:0005794,cellular_component Golgi apparatus;GO:0008270,molecular_function zinc ion binding;GO:0015031,biologica…	NA	NA
AJAPscaffold1488	98411	98760	peak_132	350	79	43	4.77E-06	3.67531	0.00741464	AJAP15567:exon	AJAP15567:AJAPscaffold1488:98071-100090:-:1602	32;GO:0000166,molecular_function nucleotide binding;GO:0000943,cellular_component retrotransposon nucleocapsid;GO:0003676,molecular_function nucleic acid binding;GO:0003677,molecular_function DNA binding;GO:0003723,molecular_function RNA binding;GO:0003824,molecular_function catalytic activity;GO:0003887,molecular_function DNA-directed DNA polymerase activity;GO:0003964,molecular_function RNA-dir…	NA	NA
AJAPscaffold167	605098	605446	peak_171	349	205	165	9.74E-12	3.67039	1.18E-07	intergenic	AJAP15479:AJAPscaffold167:612148-618313:+:6846	27;GO:0000323,cellular_component lytic vacuole;GO:0004888,molecular_function transmembrane signaling receptor activity;GO:0005471,molecular_function ATP:ADP antiporter activity;GO:0005515,molecular_function protein binding;GO:0005524,molecular_function ATP binding;GO:0005537,molecular_function mannose binding;GO:0005764,cellular_component lysosome;GO:0005765,cellular_component lysosomal membrane;…	NA	NA
AJAPscaffold1105	32638	32981	peak_41	344	302	44	5.00E-06	3.66324	0.00741874	intergenic	AJAP07466:AJAPscaffold1105:65732-70013:+:32793	5;GO:0005509,molecular_function calcium ion binding;GO:0016020,cellular_component membrane;GO:0016021,cellular_component integral component of membrane;GO:0030246,molecular_function carbohydrate binding;GO:0050830,biological_process defense response to Gram-positive bacterium	NA	NA
AJAPscaffold1192	93904	94180	peak_63	277	171	78	1.96E-08	3.65385	9.73E-05	AJAP00152:intron	AJAP00152:AJAPscaffold1192:74537-104411:-:10338	21;GO:0005509,molecular_function calcium ion binding;GO:0005515,molecular_function protein binding;GO:0005546,molecular_function phosphatidylinositol-4,5-bisphosphate binding;GO:0006887,biological_process exocytosis;GO:0008289,molecular_function lipid binding;GO:0015031,biological_process protein transport;GO:0016020,cellular_component membrane;GO:0016079,biological_process synaptic vesicle exocy…	NA	NA
AJAPscaffold2506	51129	51394	peak_329	266	195	90	1.96E-08	3.65385	9.73E-05	AJAP23817:exon	AJAP23817:AJAPscaffold2506:50875-51705:+:-450	4;GO:0003676,molecular_function nucleic acid binding;GO:0003723,molecular_function RNA binding;GO:0008270,molecular_function zinc ion binding;GO:0046872,molecular_function metal ion binding	NA	NA
AJAPscaffold43	480754	481306	peak_491	553	397	136	1.96E-08	3.65385	9.73E-05	AJAP30066:intron	AJAP30066:AJAPscaffold43:462207-801370:+:-18945	NA	NA	NA
AJAPscaffold2275	60578	60936	peak_300	359	217	115	3.63E-09	3.64856	2.30E-05	intergenic	AJAP19874:AJAPscaffold2275:37187-39056:+:-23609	NA	NA	NA
AJAPscaffold81	312521	312794	peak_672	274	176	83	3.75E-08	3.63952	0.000165291	intergenic	AJAP15213:AJAPscaffold81:319644-325559:-:12864	27;GO:0000122,biological_process negative regulation of transcription by RNA polymerase II;GO:0000981,molecular_function DNA-binding transcription factor activity, RNA polymerase II-specific;GO:0001541,biological_process ovarian follicle development;GO:0001552,biological_process ovarian follicle atresia;GO:0003674,molecular_function molecular_function;GO:0005634,cellular_component nucleus;GO:0005…	K17080	PHB1; prohibitin 1; K17080
AJAPscaffold2279	75322	75689	peak_301	368	165	89	7.18E-08	3.62389	0.000282156	intergenic	AJAP18428:AJAPscaffold2279:83325-84983:-:9498	22;GO:0004930,molecular_function G protein-coupled receptor activity;GO:0005502,molecular_function 11-cis retinal binding;GO:0005623,cellular_component cell;GO:0005886,cellular_component plasma membrane;GO:0007165,biological_process signal transduction;GO:0007186,biological_process G protein-coupled receptor signaling pathway;GO:0007601,biological_process visual perception;GO:0007602,biological_p…	NA	NA
AJAPscaffold888	136537	136809	peak_703	273	120	78	7.18E-08	3.62389	0.000282156	AJAP07719:Promoter	AJAP07719:AJAPscaffold888:132322-136575:-:-82	10;GO:0003779,molecular_function actin binding;GO:0005737,cellular_component cytoplasm;GO:0005856,cellular_component cytoskeleton;GO:0005885,cellular_component Arp2/3 protein complex;GO:0006744,biological_process ubiquinone biosynthetic process;GO:0015629,cellular_component actin cytoskeleton;GO:0030041,biological_process actin filament polymerization;GO:0030833,biological_process regulation of a…	K05758	ARPC2; actin related protein 2/3 complex, subunit 2; K05758
AJAPscaffold375	455267	455563	peak_441	297	141	130	2.48E-10	3.62297	2.19E-06	intergenic	AJAP04768:AJAPscaffold375:446027-448226:-:-7182	10;GO:0000981,molecular_function DNA-binding transcription factor activity, RNA polymerase II-specific;GO:0003676,molecular_function nucleic acid binding;GO:0003677,molecular_function DNA binding;GO:0003700,molecular_function DNA-binding transcription factor activity;GO:0005515,molecular_function protein binding;GO:0005634,cellular_component nucleus;GO:0006351,biological_process transcription, DN…	NA	NA
AJAPscaffold1979	97742	98009	peak_244	268	154	345	6.10E-20	3.61716	2.07E-15	intergenic	AJAP15580:AJAPscaffold1979:49858-50400:+:-48039	NA	NA	NA
AJAPscaffold944	89371	89645	peak_722	275	115	112	9.08E-10	3.59971	6.90E-06	intergenic	AJAP02268:AJAPscaffold944:68822-77949:+:-20665	NA	NA	NA
AJAPscaffold122	161	467	peak_81	307	126	78	2.63E-07	3.58792	0.000799613	intergenic	AJAP19054:AJAPscaffold122:22817-30047:-:29762	9;GO:0005737,cellular_component cytoplasm;GO:0005829,cellular_component cytosol;GO:0008168,molecular_function methyltransferase activity;GO:0008270,molecular_function zinc ion binding;GO:0009086,biological_process methionine biosynthetic process;GO:0016740,molecular_function transferase activity;GO:0032259,biological_process methylation;GO:0046872,molecular_function metal ion binding;GO:0047150,m…	K00544	378 15 165 spu:587036 541 2 154 59.091 - 154 59 188 8.28e-53 - BHMT; betaine-homocysteine S-methyltransferase [EC:2.1.1.5]; K00544
AJAPscaffold60	476220	476626	peak_572	407	167	79	2.63E-07	3.58792	0.000799613	AJAP24154:exon	AJAP24154:AJAPscaffold60:473948-476548:+:-2440	NA	NA	NA
AJAPscaffold1900	41079	41343	peak_232	265	188	148	1.10E-11	3.58642	1.32E-07	intergenic	AJAP23399:AJAPscaffold1900:35434-37950:-:-3317	3;GO:0005634,cellular_component nucleus;GO:0005730,cellular_component nucleolus;GO:0071391,biological_process cellular response to estrogen stimulus	K16913	PELP1, MNAR; proline-, glutamic acid- and leucine-rich protein 1; K16913
AJAPscaffold1895	99728	100003	peak_212	276	90	102	6.38E-09	3.55859	3.75E-05	intergenic	NA	NA	NA	NA
AJAPscaffold373	445435	445722	peak_438	288	9	38	7.57E-06	3.55733	0.0100698	intergenic	AJAP12762:AJAPscaffold373:391727-404603:-:-40841	18;GO:0005515,molecular_function protein binding;GO:0005886,cellular_component plasma membrane;GO:0005887,cellular_component integral component of plasma membrane;GO:0007275,biological_process multicellular organism development;GO:0007399,biological_process nervous system development;GO:0007411,biological_process axon guidance;GO:0007416,biological_process synapse assembly;GO:0008039,biological_p…	K06842	562 37 539 bfo:BRAFLDRAFT_279857 452 7 451 37.255 - 510 248 312 4.82e-99 - SEMA6; semaphorin 6; K06842
AJAPscaffold2318	23424	23720	peak_309	297	136	139	7.70E-11	3.55423	7.72E-07	intergenic	AJAP21007:AJAPscaffold2318:9095-18319:-:-5241	11;GO:0005515,molecular_function protein binding;GO:0005634,cellular_component nucleus;GO:0005829,cellular_component cytosol;GO:0005882,cellular_component intermediate filament;GO:0006607,biological_process NLS-bearing protein import into nucleus;GO:0007010,biological_process cytoskeleton organization;GO:0007165,biological_process signal transduction;GO:0008092,molecular_function cytoskeletal pro…	NA	NA
AJAPscaffold210	199134	199424	peak_261	291	278	47	4.60E-06	3.55248	0.00718572	AJAP22686:intron	AJAP22686:AJAPscaffold210:183001-200304:-:894	10;GO:0004177,molecular_function aminopeptidase activity;GO:0005765,cellular_component lysosomal membrane;GO:0006508,biological_process proteolysis;GO:0008233,molecular_function peptidase activity;GO:0008237,molecular_function metallopeptidase activity;GO:0008270,molecular_function zinc ion binding;GO:0016020,cellular_component membrane;GO:0016021,cellular_component integral component of membrane…	NA	NA
AJAPscaffold182	293328	293933	peak_196	606	502	92	9.69E-07	3.54396	0.00217947	intergenic	AJAP23722:AJAPscaffold182:245031-256002:+:-48800	17;GO:0005515,molecular_function protein binding;GO:0005634,cellular_component nucleus;GO:0005654,cellular_component nucleoplasm;GO:0005737,cellular_component cytoplasm;GO:0005794,cellular_component Golgi apparatus;GO:0005829,cellular_component cytosol;GO:0006357,biological_process regulation of transcription by RNA polymerase II;GO:0008284,biological_process positive regulation of cell prolifera…	K13221	WDR77, MEP50; methylosome protein 50; K13221
AJAPscaffold511	10347	10618	peak_525	272	141	55	9.69E-07	3.54396	0.00217947	intergenic	AJAP14568:AJAPscaffold511:719-3730:+:-9770	8;GO:0000166,molecular_function nucleotide binding;GO:0005524,molecular_function ATP binding;GO:0005886,cellular_component plasma membrane;GO:0016020,cellular_component membrane;GO:0016021,cellular_component integral component of membrane;GO:0016887,molecular_function ATPase activity;GO:0042626,molecular_function ATPase activity, coupled to transmembrane movement of substances;GO:0055085,biologic…	NA	NA
AJAPscaffold408	351432	351731	peak_474	300	186	155	1.47E-10	3.54231	1.38E-06	intergenic	AJAP26609:AJAPscaffold408:359928-362983:+:8311	NA	NA	NA
AJAPscaffold944	103419	103693	peak_723	275	143	156	1.76E-12	3.54198	2.43E-08	intergenic	AJAP02268:AJAPscaffold944:68822-77949:+:-34741	NA	NA	NA
AJAPscaffold293	240871	241247	peak_374	377	191	100	2.35E-08	3.52591	0.000111376	intergenic	AJAP04479:AJAPscaffold293:213504-214310:-:-26752	32;GO:0000166,molecular_function nucleotide binding;GO:0000943,cellular_component retrotransposon nucleocapsid;GO:0003676,molecular_function nucleic acid binding;GO:0003677,molecular_function DNA binding;GO:0003723,molecular_function RNA binding;GO:0003824,molecular_function catalytic activity;GO:0003887,molecular_function DNA-directed DNA polymerase activity;GO:0003964,molecular_function RNA-dir…	NA	NA
AJAPscaffold455	326602	327232	peak_502	631	507	76	8.66E-06	3.52337	0.0112497	AJAP20235:exon	AJAP20235:AJAPscaffold455:325991-329046:+:-1119	NA	NA	NA
AJAPscaffold1086	117225	117649	peak_31	425	262	75	1.86E-06	3.51809	0.00361069	AJAP06570:exon	AJAP06570:AJAPscaffold1086:111618-118007:-:522	15;GO:0000122,biological_process negative regulation of transcription by RNA polymerase II;GO:0000977,molecular_function RNA polymerase II regulatory region sequence-specific DNA binding;GO:0000978,molecular_function RNA polymerase II proximal promoter sequence-specific DNA binding;GO:0001077,molecular_function DNA-binding transcription activator activity, RNA polymerase II-specific;GO:0001078,mo…	K09232	472 215 380 spu:593964 890 722 888 77.844 - 167 36 270 9.00e-80 - GLIS1_3; zinc finger protein GLIS1/3; K09232
AJAPscaffold1336	54480	54857	peak_100	378	194	68	1.86E-06	3.51809	0.00361069	intergenic	AJAP14647:AJAPscaffold1336:51266-53072:+:-3409	NA	NA	NA
AJAPscaffold1946	16471	16748	peak_237	278	173	138	5.39E-10	3.51636	4.35E-06	AJAP02422:Promoter;AJAP15995:exon	AJAP15995:AJAPscaffold1946:16006-17481:+:-639	NA	NA	NA
AJAPscaffold1037	162114	162395	peak_13	282	75	163	6.78E-12	3.51465	8.45E-08	intergenic	AJAP29473:AJAPscaffold1037:140387-141142:-:-21047	6;GO:0003964,molecular_function RNA-directed DNA polymerase activity;GO:0005575,cellular_component cellular_component;GO:0006278,biological_process RNA-dependent DNA biosynthetic process;GO:0006313,biological_process transposition, DNA-mediated;GO:0016740,molecular_function transferase activity;GO:0016779,molecular_function nucleotidyltransferase activity	NA	NA
AJAPscaffold174	257258	257732	peak_182	475	159	664	8.43E-28	3.48993	5.06E-23	intergenic	AJAP09602:AJAPscaffold174:217661-218449:+:-39757	31;GO:0000287,molecular_function magnesium ion binding;GO:0002134,molecular_function UTP binding;GO:0003676,molecular_function nucleic acid binding;GO:0003677,molecular_function DNA binding;GO:0003824,molecular_function catalytic activity;GO:0003964,molecular_function RNA-directed DNA polymerase activity;GO:0004170,molecular_function dUTP diphosphatase activity;GO:0004190,molecular_function aspar…	NA	NA
AJAPscaffold705	454038	454302	peak_618	265	191	153	4.44E-11	3.48679	4.71E-07	intergenic	AJAP03163:AJAPscaffold705:460218-463165:+:5990	8;GO:0000086,biological_process G2/M transition of mitotic cell cycle;GO:0000307,cellular_component cyclin-dependent protein kinase holoenzyme complex;GO:0005634,cellular_component nucleus;GO:0005654,cellular_component nucleoplasm;GO:0005737,cellular_component cytoplasm;GO:0007049,biological_process cell cycle;GO:0044843,biological_process cell cycle G1/S phase transition;GO:0051301,biological_pr…	K06627	CCNA; cyclin-A; K06627; CCNB1; G2/mitotic-specific cyclin-B1; K05868
AJAPscaffold1020	184226	184572	peak_6	347	150	194	9.95E-13	3.48655	1.44E-08	intergenic	AJAP01452:AJAPscaffold1020:170364-171415:-:-12961	26;GO:0001641,molecular_function group II metabotropic glutamate receptor activity;GO:0004930,molecular_function G protein-coupled receptor activity;GO:0005246,molecular_function calcium channel regulator activity;GO:0005515,molecular_function protein binding;GO:0005622,cellular_component intracellular;GO:0005886,cellular_component plasma membrane;GO:0005887,cellular_component integral component …	K04608	350 2 350 spu:582475 925 462 812 58.523 - 352 142 418 1.13e-137 - GRM6_7_8; metabotropic glutamate receptor 6/7/8; K04608
AJAPscaffold434	147671	148146	peak_494	476	378	185	8.48E-11	3.47406	8.43E-07	intergenic	AJAP23770:AJAPscaffold434:127474-128142:-:-19907	8;GO:0004930,molecular_function G protein-coupled receptor activity;GO:0005886,cellular_component plasma membrane;GO:0007165,biological_process signal transduction;GO:0007186,biological_process G protein-coupled receptor signaling pathway;GO:0016020,cellular_component membrane;GO:0016021,cellular_component integral component of membrane;GO:0042562,molecular_function hormone binding;GO:0042923,mol…	NA	NA
AJAPscaffold171	162689	162947	peak_176	259	217	117	3.79E-09	3.47115	2.39E-05	AJAP27086:exon	AJAP27086:AJAPscaffold171:162612-163727:+:-295	NA	NA	NA
AJAPscaffold2010	65912	66196	peak_253	285	169	128	3.79E-09	3.47115	2.39E-05	intergenic	AJAP10997:AJAPscaffold2010:72279-77673:-:11594	10;GO:0001755,biological_process neural crest cell migration;GO:0003676,molecular_function nucleic acid binding;GO:0003677,molecular_function DNA binding;GO:0005634,cellular_component nucleus;GO:0006351,biological_process transcription, DNA-templated;GO:0006355,biological_process regulation of transcription, DNA-templated;GO:0007275,biological_process multicellular organism development;GO:0014029…	K05706	339 1 317 spu:378469 341 1 335 45.821 - 347 146 249 3.49e-79 - SNAI2, SLUG; snail 2; K05706
AJAPscaffold589	111962	112289	peak_567	328	150	233	2.79E-14	3.46669	5.14E-10	intergenic	AJAP17403:AJAPscaffold589:90301-92752:+:-21812	NA	NA	NA
AJAPscaffold687	603928	604279	peak_615	352	138	92	1.67E-07	3.46621	0.000557083	AJAP03660:exon	AJAP03660:AJAPscaffold687:603679-612913:+:-388	9;GO:0006508,biological_process proteolysis;GO:0006751,biological_process glutathione catabolic process;GO:0016740,molecular_function transferase activity;GO:0016746,molecular_function transferase activity, transferring acyl groups;GO:0036374,molecular_function glutathione hydrolase activity;GO:0042597,cellular_component periplasmic space;GO:0052060,biological_process evasion or tolerance by symb…	NA	NA
AJAPscaffold106	281601	281941	peak_23	341	38	73	6.84E-06	3.456	0.0092978	AJAP29229:Promoter	AJAP29229:AJAPscaffold106:282548-283809:+:910	NA	NA	NA
AJAPscaffold1135	175214	175496	peak_48	283	188	47	6.84E-06	3.456	0.0092978	AJAP08717:intron	AJAP08717:AJAPscaffold1135:129125-196426:+:-46278	6;GO:0004601,molecular_function peroxidase activity;GO:0006979,biological_process response to oxidative stress;GO:0020037,molecular_function heme binding;GO:0055114,biological_process oxidation-reduction process;GO:0070831,biological_process basement membrane assembly;GO:0098869,biological_process cellular oxidant detoxification	NA	NA
AJAPscaffold167	65457	65819	peak_170	363	215	52	6.84E-06	3.456	0.0092978	AJAP03696:Promoter;AJAP25018:exon	AJAP25018:AJAPscaffold167:65153-67492:+:-520	NA	NA	NA
AJAPscaffold831	226566	226857	peak_678	292	63	127	7.27E-09	3.45407	4.16E-05	AJAP11245:intron	AJAP11245:AJAPscaffold831:164062-250925:-:24298	2;GO:0005802,cellular_component trans-Golgi network;GO:0017137,molecular_function Rab GTPase binding	NA	NA
AJAPscaffold1098	33437	34143	peak_35	707	575	124	3.22E-07	3.44269	0.000947654	intergenic	AJAP09963:AJAPscaffold1098:36348-37205:+:2337	NA	NA	NA
AJAPscaffold274	8535	8801	peak_352	267	226	71	3.22E-07	3.44269	0.000947654	AJAP26774:intron	AJAP26774:AJAPscaffold274:710-26710:-:17951	NA	NA	NA
AJAPscaffold74	519894	520166	peak_643	273	116	114	1.40E-08	3.43581	7.29E-05	AJAP14170:intron	AJAP24684:AJAPscaffold74:500118-508933:-:-11077	17;GO:0000166,molecular_function nucleotide binding;GO:0004672,molecular_function protein kinase activity;GO:0004674,molecular_function protein serine/threonine kinase activity;GO:0005524,molecular_function ATP binding;GO:0005737,cellular_component cytoplasm;GO:0005794,cellular_component Golgi apparatus;GO:0005925,cellular_component focal adhesion;GO:0006468,biological_process protein phosphoryla…	NA	NA
AJAPscaffold742	370322	370582	peak_646	261	122	302	1.44E-19	3.42157	4.73E-15	intergenic	AJAP14849:AJAPscaffold742:324625-327878:-:-42566	NA	NA	NA
AJAPscaffold568	293605	293927	peak_550	323	152	6623	5.50883e-321	3.39672	6.62659e-315	intergenic	AJAP10035:AJAPscaffold568:301831-302706:-:8951	NA	NA	NA
AJAPscaffold115	72852	73150	peak_55	299	172	97	5.15E-08	3.39524	0.000215234	intergenic	AJAP08557:AJAPscaffold115:76678-77139:+:3655	3;GO:0005515,molecular_function protein binding;GO:0005634,cellular_component nucleus;GO:0005737,cellular_component cytoplasm	NA	NA
AJAPscaffold1336	94084	94408	peak_101	325	201	52	5.42E-06	3.39182	0.00783484	intergenic	AJAP14647:AJAPscaffold1336:51266-53072:+:-43020	NA	NA	NA
AJAPscaffold2579	48450	48891	peak_333	442	26	84	1.20E-06	3.38859	0.00259066	intergenic	AJAP18249:AJAPscaffold2579:51746-53191:+:3271	NA	NA	NA
AJAPscaffold860	346742	347371	peak_688	630	501	137	4.41E-07	3.38283	0.0011971	AJAP21216:intron	AJAP21216:AJAPscaffold860:337206-364256:+:-10038	7;GO:0000139,cellular_component Golgi membrane;GO:0005515,molecular_function protein binding;GO:0005794,cellular_component Golgi apparatus;GO:0005886,cellular_component plasma membrane;GO:0016020,cellular_component membrane;GO:0016021,cellular_component integral component of membrane;GO:0031410,cellular_component cytoplasmic vesicle	NA	NA
AJAPscaffold2	1056660	1056950	peak_250	291	125	96	9.91E-08	3.37261	0.00037016	intergenic	AJAP23102:AJAPscaffold2:1063652-1064605:-:7822	18;GO:0001990,biological_process regulation of systemic arterial blood pressure by hormone;GO:0001998,biological_process angiotensin-mediated vasoconstriction involved in regulation of systemic arterial blood pressure;GO:0004497,molecular_function monooxygenase activity;GO:0005506,molecular_function iron ion binding;GO:0005783,cellular_component endoplasmic reticulum;GO:0005789,cellular_component…	NA	NA
AJAPscaffold428	144399	144707	peak_489	309	154	94	9.91E-08	3.37261	0.00037016	AJAP10359:Promoter	AJAP10359:AJAPscaffold428:139869-144481:-:-72	6;GO:0005515,molecular_function protein binding;GO:0032471,biological_process negative regulation of endoplasmic reticulum calcium ion concentration;GO:0055088,biological_process lipid homeostasis;GO:0098554,cellular_component cytoplasmic side of endoplasmic reticulum membrane;GO:1901895,biological_process negative regulation of calcium-transporting ATPase activity;GO:1990845,biological_process a…	NA	NA
AJAPscaffold588	266335	266629	peak_566	295	97	102	9.91E-08	3.37261	0.00037016	intergenic	AJAP06081:AJAPscaffold588:278218-283264:+:11787	NA	NA	NA
AJAPscaffold671	500595	500888	peak_609	294	142	89	9.91E-08	3.37261	0.00037016	intergenic	AJAP07079:AJAPscaffold671:514761-517465:+:14025	NA	NA	NA
AJAPscaffold11	1204182	1204468	peak_39	287	184	172	3.31E-10	3.37188	2.84E-06	intergenic	AJAP08703:AJAPscaffold11:1148688-1150915:-:-53451	32;GO:0000166,molecular_function nucleotide binding;GO:0001934,biological_process positive regulation of protein phosphorylation;GO:0004672,molecular_function protein kinase activity;GO:0004713,molecular_function protein tyrosine kinase activity;GO:0004714,molecular_function transmembrane receptor protein tyrosine kinase activity;GO:0005515,molecular_function protein binding;GO:0005524,molecular_…	NA	NA
AJAPscaffold2162	82218	82485	peak_277	268	127	137	3.31E-10	3.37188	2.84E-06	intergenic	AJAP02314:AJAPscaffold2162:76750-78032:+:-5596	19;GO:0000166,molecular_function nucleotide binding;GO:0004672,molecular_function protein kinase activity;GO:0004713,molecular_function protein tyrosine kinase activity;GO:0004715,molecular_function non-membrane spanning protein tyrosine kinase activity;GO:0005154,molecular_function epidermal growth factor receptor binding;GO:0005524,molecular_function ATP binding;GO:0005737,cellular_component cy…	NA	NA
AJAPscaffold737	254494	254777	peak_641	284	95	153	3.31E-10	3.37188	2.84E-06	intergenic	AJAP29466:AJAPscaffold737:244006-252006:+:-10584	12;GO:0000166,molecular_function nucleotide binding;GO:0004812,molecular_function aminoacyl-tRNA ligase activity;GO:0004828,molecular_function serine-tRNA ligase activity;GO:0005524,molecular_function ATP binding;GO:0005737,cellular_component cytoplasm;GO:0005739,cellular_component mitochondrion;GO:0005759,cellular_component mitochondrial matrix;GO:0006412,biological_process translation;GO:000641…	K01875	454 4 453 spu:583727 508 44 508 56.344 - 465 188 537 0.0 - SARS, serS; seryl-tRNA synthetase [EC:6.1.1.11]; K01875
AJAPscaffold1074	132954	133225	peak_27	272	104	175	2.63E-11	3.36488	2.93E-07	intergenic	AJAP07199:AJAPscaffold1074:130308-130793:+:-2751	38;GO:0003676,molecular_function nucleic acid binding;GO:0003677,molecular_function DNA binding;GO:0003723,molecular_function RNA binding;GO:0003824,molecular_function catalytic activity;GO:0003887,molecular_function DNA-directed DNA polymerase activity;GO:0003964,molecular_function RNA-directed DNA polymerase activity;GO:0004190,molecular_function aspartic-type endopeptidase activity;GO:0004518,…	NA	NA
AJAPscaffold790	244333	244641	peak_666	309	184	120	7.96E-09	3.36262	4.52E-05	AJAP26824:Promoter	AJAP26824:AJAPscaffold790:239600-242823:-:-1694	NA	NA	NA
AJAPscaffold475	917575	917926	peak_511	352	125	259	9.50E-14	3.35853	1.62E-09	AJAP15980:intron	AJAP15980:AJAPscaffold475:916259-922122:+:-1442	NA	NA	NA
AJAPscaffold313	312949	313218	peak_387	270	124	353	2.52E-21	3.35493	9.56E-17	intergenic	AJAP25440:AJAPscaffold313:316972-318053:+:3900	NA	NA	NA
AJAPscaffold858	224435	224752	peak_686	318	214	96	1.91E-07	3.34817	0.000623907	intergenic	AJAP06952:AJAPscaffold858:203543-209615:-:-15034	14;GO:0000139,cellular_component Golgi membrane;GO:0004653,molecular_function polypeptide N-acetylgalactosaminyltransferase activity;GO:0005794,cellular_component Golgi apparatus;GO:0005975,biological_process carbohydrate metabolic process;GO:0006486,biological_process protein glycosylation;GO:0006493,biological_process protein O-linked glycosylation;GO:0016020,cellular_component membrane;GO:0016…	NA	NA
AJAPscaffold1140	166799	167217	peak_52	419	67	85	6.66E-06	3.3444	0.0090985	intergenic	AJAP00043:AJAPscaffold1140:153210-156184:+:-13657	44;GO:0002229,biological_process defense response to oomycetes;GO:0002376,biological_process immune system process;GO:0004888,molecular_function transmembrane signaling receptor activity;GO:0005515,molecular_function protein binding;GO:0005737,cellular_component cytoplasm;GO:0005769,cellular_component early endosome;GO:0005886,cellular_component plasma membrane;GO:0006952,biological_process defen…	NA	NA
AJAPscaffold2412	88422	88701	peak_323	280	115	83	7.90E-08	3.32512	0.000304285	AJAP19842:exon	AJAP19842:AJAPscaffold2412:87980-89347:+:-558	6;GO:0003964,molecular_function RNA-directed DNA polymerase activity;GO:0005575,cellular_component cellular_component;GO:0006278,biological_process RNA-dependent DNA biosynthetic process;GO:0006313,biological_process transposition, DNA-mediated;GO:0016740,molecular_function transferase activity;GO:0016779,molecular_function nucleotidyltransferase activity	NA	NA
AJAPscaffold140	1199408	1199918	peak_117	511	85	94	4.48E-06	3.32246	0.00709414	intergenic	AJAP16379:AJAPscaffold140:1146394-1150025:+:-53100	NA	NA	NA
AJAPscaffold174	481943	482224	peak_186	282	254	46	1.19E-05	3.32225	0.0139239	intergenic	AJAP16470:AJAPscaffold174:470387-471751:-:-10446	5;GO:0005576,cellular_component extracellular region;GO:0016020,cellular_component membrane;GO:0016787,molecular_function hydrolase activity;GO:0016788,molecular_function hydrolase activity, acting on ester bonds;GO:0044255,biological_process cellular lipid metabolic process	K13707	455 116 428 lgi:LOTGIDRAFT_131783 324 6 316 36.943 - 314 194 218 1.65e-65 - ABHD15; abhydrolase domain-containing protein 15; K13707
AJAPscaffold484	72467	72792	peak_514	326	90	86	3.68E-07	3.32169	0.00105767	intergenic	AJAP26153:AJAPscaffold484:52862-53701:+:-19696	NA	NA	NA
AJAPscaffold393	449168	449439	peak_460	272	86	101	2.93E-08	3.32122	0.000133965	intergenic	AJAP28690:AJAPscaffold393:410737-431100:+:-38518	25;GO:0000977,molecular_function RNA polymerase II regulatory region sequence-specific DNA binding;GO:0000978,molecular_function RNA polymerase II proximal promoter sequence-specific DNA binding;GO:0001228,molecular_function DNA-binding transcription activator activity, RNA polymerase II-specific;GO:0003309,biological_process type B pancreatic cell differentiation;GO:0003310,biological_process pa…	NA	NA
AJAPscaffold685	388552	388837	peak_613	286	239	198	8.87E-14	3.32029	1.51E-09	intergenic	AJAP17587:AJAPscaffold685:366686-384664:-:-4127	8;GO:0003674,molecular_function molecular_function;GO:0005737,cellular_component cytoplasm;GO:0016020,cellular_component membrane;GO:0016021,cellular_component integral component of membrane;GO:0035556,biological_process intracellular signal transduction;GO:0050890,biological_process cognition;GO:0055085,biological_process transmembrane transport;GO:0070062,cellular_component extracellular exosome	NA	NA
AJAPscaffold35	135087	135385	peak_423	299	52	52	1.25E-05	3.31125	0.0144408	AJAP20841:exon	AJAP20841:AJAPscaffold35:133521-136657:+:-1619	14;GO:0000244,biological_process spliceosomal tri-snRNP complex assembly;GO:0000398,biological_process mRNA splicing, via spliceosome;GO:0001650,cellular_component fibrillar center;GO:0005515,molecular_function protein binding;GO:0005634,cellular_component nucleus;GO:0005654,cellular_component nucleoplasm;GO:0005682,cellular_component U5 snRNP;GO:0005737,cellular_component cytoplasm;GO:0005829,ce…	K13099	348 6 347 acs:100556735 373 1 373 44.855 - 379 166 256 2.28e-81 - CD2BP2, PPP1R59; CD2 antigen cytoplasmic tail-binding protein 2; K13099
AJAPscaffold125	683088	683363	peak_86	276	134	268	1.05E-15	3.3108	2.31E-11	intergenic	AJAP14764:AJAPscaffold125:640411-668474:+:-42812	7;GO:0005654,cellular_component nucleoplasm;GO:0005768,cellular_component endosome;GO:0005769,cellular_component early endosome;GO:0007032,biological_process endosome organization;GO:0015031,biological_process protein transport;GO:0016197,biological_process endosomal transport;GO:0071203,cellular_component WASH complex	K18465	1171 11 1120 bfo:BRAFLDRAFT_221115 1144 17 1130 67.921 - 1116 350 1632 0.0 - MRT43, SWIP; WASH complex subunit 7; K18465
AJAPscaffold11	278104	278365	peak_38	262	146	259	1.32E-14	3.31001	2.54E-10	intergenic	AJAP11997:AJAPscaffold11:262102-266732:+:-16149	NA	NA	NA
AJAPscaffold1987	76708	77020	peak_247	313	34	61	2.92E-06	3.3083	0.0050284	AJAP22226:intron	AJAP22226:AJAPscaffold1987:74595-77013:-:273	7;GO:0008515,molecular_function sucrose transmembrane transporter activity;GO:0015770,biological_process sucrose transport;GO:0016020,cellular_component membrane;GO:0016021,cellular_component integral component of membrane;GO:0031410,cellular_component cytoplasmic vesicle;GO:0045177,cellular_component apical part of cell;GO:0055085,biological_process transmembrane transport	NA	NA
AJAPscaffold50	747388	747711	peak_519	324	93	149	3.46E-10	3.30452	2.95E-06	intergenic	AJAP18633:AJAPscaffold50:753091-792973:+:5611	10;GO:0001654,biological_process eye development;GO:0004866,molecular_function endopeptidase inhibitor activity;GO:0004867,molecular_function serine-type endopeptidase inhibitor activity;GO:0005576,cellular_component extracellular region;GO:0005615,cellular_component extracellular space;GO:0005886,cellular_component plasma membrane;GO:0010466,biological_process negative regulation of peptidase ac…	NA	NA
AJAPscaffold1427	51211	51514	peak_126	304	99	143	4.42E-09	3.30198	2.71E-05	intergenic	AJAP29369:AJAPscaffold1427:47943-49609:+:-3368	NA	NA	NA
AJAPscaffold462	231386	231691	peak_505	306	175	124	4.42E-09	3.30198	2.71E-05	intergenic	AJAP26318:AJAPscaffold462:259453-260067:-:28508	NA	NA	NA
AJAPscaffold488	483350	483740	peak_515	391	340	151	4.42E-09	3.30198	2.71E-05	AJAP09737:intron	AJAP09737:AJAPscaffold488:481601-484200:+:-2090	32;GO:0000166,molecular_function nucleotide binding;GO:0000943,cellular_component retrotransposon nucleocapsid;GO:0003676,molecular_function nucleic acid binding;GO:0003677,molecular_function DNA binding;GO:0003723,molecular_function RNA binding;GO:0003824,molecular_function catalytic activity;GO:0003887,molecular_function DNA-directed DNA polymerase activity;GO:0003964,molecular_function RNA-dir…	NA	NA
AJAPscaffold1009	88708	88992	peak_5	285	93	105	5.63E-08	3.29838	0.000230909	intergenic	AJAP22928:AJAPscaffold1009:95757-98586:-:9787	14;GO:0001650,cellular_component fibrillar center;GO:0003674,molecular_function molecular_function;GO:0005634,cellular_component nucleus;GO:0005654,cellular_component nucleoplasm;GO:0006281,biological_process DNA repair;GO:0006310,biological_process DNA recombination;GO:0006338,biological_process chromatin remodeling;GO:0006351,biological_process transcription, DNA-templated;GO:0006355,biological…	K11667	228 120 226 spu:580704 291 182 290 60.550 - 109 41 134 1.26e-36 - INO80C, IES6; INO80 complex subunit C; K11667
AJAPscaffold820	399502	399773	peak_674	272	35	131	7.11E-07	3.2929	0.00176811	intergenic	AJAP02463:AJAPscaffold820:408281-414536:-:15001	10;GO:0000139,cellular_component Golgi membrane;GO:0004394,molecular_function heparan sulfate 2-O-sulfotransferase activity;GO:0005794,cellular_component Golgi apparatus;GO:0008146,molecular_function sulfotransferase activity;GO:0015014,biological_process heparan sulfate proteoglycan biosynthetic process, polysaccharide chain biosynthetic process;GO:0016020,cellular_component membrane;GO:0016021,…	NA	NA
AJAPscaffold1315	281710	281970	peak_97	261	233	51	8.68E-06	3.28355	0.0112634	AJAP05610:Promoter	AJAP05610:AJAPscaffold1315:280122-281265:-:-678	16;GO:0001650,cellular_component fibrillar center;GO:0003723,molecular_function RNA binding;GO:0004482,molecular_function mRNA (guanine-N7-)-methyltransferase activity;GO:0005634,cellular_component nucleus;GO:0005654,cellular_component nucleoplasm;GO:0005845,cellular_component mRNA cap binding complex;GO:0006370,biological_process 7-methylguanosine mRNA capping;GO:0006397,biological_process mRNA …	NA	NA
AJAPscaffold161	270659	270938	peak_159	280	50	55	8.68E-06	3.28355	0.0112634	AJAP01723:intron	AJAP01723:AJAPscaffold161:266258-290876:+:-4452	NA	NA	NA
AJAPscaffold129	1245850	1246114	peak_92	265	151	96	1.08E-07	3.27391	0.000394539	AJAP11586:Promoter	AJAP11586:AJAPscaffold129:1246438-1247106:+:438	NA	NA	NA
AJAPscaffold23	52976	53319	peak_306	344	61	121	1.37E-06	3.2615	0.00285766	intergenic	AJAP06136:AJAPscaffold23:23091-50177:+:-29947	38;GO:0000166,molecular_function nucleotide binding;GO:0001676,biological_process long-chain fatty acid metabolic process;GO:0003824,molecular_function catalytic activity;GO:0004467,molecular_function long-chain fatty acid-CoA ligase activity;GO:0005524,molecular_function ATP binding;GO:0005739,cellular_component mitochondrion;GO:0005741,cellular_component mitochondrial outer membrane;GO:0005777,…	K01897	ACSL, fadD; long-chain acyl-CoA synthetase [EC:6.2.1.3]; K01897
AJAPscaffold453	326187	326492	peak_501	306	85	122	1.37E-06	3.2615	0.00285766	AJAP29474:Promoter	AJAP29474:AJAPscaffold453:320929-325627:-:-645	13;GO:0000139,cellular_component Golgi membrane;GO:0004653,molecular_function polypeptide N-acetylgalactosaminyltransferase activity;GO:0005794,cellular_component Golgi apparatus;GO:0005795,cellular_component Golgi stack;GO:0006486,biological_process protein glycosylation;GO:0009312,biological_process oligosaccharide biosynthetic process;GO:0012505,cellular_component endomembrane system;GO:001602…	NA	NA
AJAPscaffold227	631280	631578	peak_299	299	183	160	1.86E-10	3.26026	1.70E-06	AJAP20720:intron	AJAP29165:AJAPscaffold227:674164-679471:+:42702	5;GO:0005509,molecular_function calcium ion binding;GO:0005515,molecular_function protein binding;GO:0005575,cellular_component cellular_component;GO:0005576,cellular_component extracellular region;GO:0008150,biological_process biological_process	NA	NA
AJAPscaffold148	724722	725225	peak_129	504	61	132	5.21E-07	3.25904	0.00136509	intergenic	AJAP17913:AJAPscaffold148:669877-688322:-:-36461	NA	K08464	828 230 791 spu:575630 1297 650 1227 27.869 - 610 360 242 4.10e-65 - ADGRG7, GPR128; adhesion G-protein coupled receptor G7; K08464
AJAPscaffold2284	20005	20266	peak_304	262	196	139	2.40E-09	3.25092	1.60E-05	intergenic	AJAP16681:AJAPscaffold2284:65113-74270:-:54071	12;GO:0005229,molecular_function intracellular calcium activated chloride channel activity;GO:0005886,cellular_component plasma membrane;GO:0005887,cellular_component integral component of plasma membrane;GO:0006508,biological_process proteolysis;GO:0006811,biological_process ion transport;GO:0006821,biological_process chloride transport;GO:0008233,molecular_function peptidase activity;GO:0008237…	NA	NA
AJAPscaffold430	473742	474316	peak_492	575	509	252	2.40E-09	3.25092	1.60E-05	intergenic	AJAP07675:AJAPscaffold430:504929-528891:+:30679	16;GO:0005509,molecular_function calcium ion binding;GO:0005544,molecular_function calcium-dependent phospholipid binding;GO:0005737,cellular_component cytoplasm;GO:0005886,cellular_component plasma membrane;GO:0006887,biological_process exocytosis;GO:0008104,biological_process protein localization;GO:0016020,cellular_component membrane;GO:0019905,molecular_function syntaxin binding;GO:0030276,mo…	K19938	383 93 377 spu:585346 704 409 701 75.850 - 294 61 460 3.77e-156 - RPH3A; rabphilin-3A; K19938
AJAPscaffold404	338915	339254	peak_472	340	221	98	2.08E-07	3.24762	0.000662567	intergenic	AJAP09628:AJAPscaffold404:325747-330070:+:-13390	NA	NA	NA
AJAPscaffold877	318189	318464	peak_702	276	132	104	2.08E-07	3.24762	0.000662567	intergenic	AJAP09352:AJAPscaffold877:334434-335645:-:17326	NA	NA	NA
AJAPscaffold1961	33973	34309	peak_240	337	289	83	1.03E-05	3.24363	0.0126993	intergenic	AJAP04984:AJAPscaffold1961:28189-31466:-:-2796	NA	NA	NA
AJAPscaffold441	208073	208384	peak_497	312	51	56	1.69E-05	3.23978	0.0183341	intergenic	AJAP03429:AJAPscaffold441:248702-253949:+:40579	NA	NA	NA
AJAPscaffold1503	7159	7508	peak_135	350	254	122	3.09E-08	3.23808	0.000140065	intergenic	NA	NA	NA	NA
AJAPscaffold571	82101	82623	peak_558	523	334	171	4.57E-09	3.23112	2.78E-05	intergenic	AJAP01680:AJAPscaffold571:94675-95385:+:12241	NA	NA	NA
AJAPscaffold1776	21618	22050	peak_192	433	130	373	3.03E-12	3.22824	4.02E-08	intergenic	AJAP01390:AJAPscaffold1776:57933-58700:+:36186	NA	NA	NA
AJAPscaffold1295	72039	72506	peak_93	468	135	96	2.66E-06	3.2271	0.0047619	AJAP10014:Promoter;AJAP25713:exon	AJAP25713:AJAPscaffold1295:70925-72805:-:633	32;GO:0000166,molecular_function nucleotide binding;GO:0000943,cellular_component retrotransposon nucleocapsid;GO:0003676,molecular_function nucleic acid binding;GO:0003677,molecular_function DNA binding;GO:0003723,molecular_function RNA binding;GO:0003824,molecular_function catalytic activity;GO:0003887,molecular_function DNA-directed DNA polymerase activity;GO:0003964,molecular_function RNA-dir…	NA	NA
AJAPscaffold185	44194	44636	peak_198	443	288	117	4.00E-07	3.21931	0.00112385	intergenic	AJAP06834:AJAPscaffold185:42298-42951:+:-2185	NA	NA	NA
AJAPscaffold547	73777	74222	peak_545	446	56	170	5.93E-08	3.21403	0.000241079	intergenic	AJAP13881:AJAPscaffold547:75873-95982:+:2041	3;GO:0003777,molecular_function microtubule motor activity;GO:0007018,biological_process microtubule-based movement;GO:0030286,cellular_component dynein complex	NA	NA
AJAPscaffold1564	139693	139954	peak_152	262	128	153	1.28E-09	3.20733	9.28E-06	intergenic	AJAP29820:AJAPscaffold1564:117019-126711:-:-13110	15;GO:0000166,molecular_function nucleotide binding;GO:0000226,biological_process microtubule cytoskeleton organization;GO:0004672,molecular_function protein kinase activity;GO:0004674,molecular_function protein serine/threonine kinase activity;GO:0005524,molecular_function ATP binding;GO:0006468,biological_process protein phosphorylation;GO:0010975,biological_process regulation of neuron project…	NA	NA
AJAPscaffold568	294232	294977	peak_551	746	163	9065	1.86E-239	3.19324	1.50E-233	intergenic	AJAP10035:AJAPscaffold568:301831-302706:-:8313	NA	NA	NA
AJAPscaffold1124	191035	191390	peak_47	356	282	59	3.28E-05	3.19016	0.0280505	intergenic	AJAP07406:AJAPscaffold1124:84428-91101:-:-100216	10;GO:0000139,cellular_component Golgi membrane;GO:0005351,molecular_function carbohydrate:proton symporter activity;GO:0005794,cellular_component Golgi apparatus;GO:0008643,biological_process carbohydrate transport;GO:0015165,molecular_function pyrimidine nucleotide-sugar transmembrane transporter activity;GO:0016020,cellular_component membrane;GO:0016021,cellular_component integral component of…	K15272	SLC35A1_2_3; solute carrier family 35 (UDP-sugar transporter), member A1/2/3; K15272
AJAPscaffold1029	135410	135731	peak_10	322	152	65	5.15E-06	3.18926	0.00759294	intergenic	AJAP22915:AJAPscaffold1029:88282-129349:-:-6213	34;GO:0000991,molecular_function obsolete transcription factor activity, core RNA polymerase II binding;GO:0003676,molecular_function nucleic acid binding;GO:0003677,molecular_function DNA binding;GO:0003700,molecular_function DNA-binding transcription factor activity;GO:0003723,molecular_function RNA binding;GO:0005515,molecular_function protein binding;GO:0005634,cellular_component nucleus;GO:0…	K11292	SUPT6H, SPT6; transcription elongation factor SPT6; K11292
AJAPscaffold1087	192465	192732	peak_32	268	173	62	5.15E-06	3.18926	0.00759294	AJAP07377:intron;AJAP13425:Promoter	AJAP07377:AJAPscaffold1087:191879-204124:+:-760	NA	K11877	369 249 366 spu:100892637 122 1 120 43.333 - 120 66 121 4.75e-32 - PSMG3, PAC3; proteasome assembly chaperone 3; K11877
AJAPscaffold1925	53222	53592	peak_235	371	234	121	1.14E-07	3.18837	0.000410365	intergenic	AJAP26796:AJAPscaffold1925:62662-63843:-:10389	NA	NA	NA
AJAPscaffold171	472406	472698	peak_177	293	79	150	2.43E-09	3.18793	1.62E-05	intergenic	AJAP16709:AJAPscaffold171:472643-473389:-:906	NA	NA	NA
AJAPscaffold2804	38431	38694	peak_369	264	86	42	5.56E-05	3.16925	0.0403692	AJAP24472:intron	AJAP24472:AJAPscaffold2804:8824-40774:-:2259	10;GO:0007155,biological_process cell adhesion;GO:0007229,biological_process integrin-mediated signaling pathway;GO:0008305,cellular_component integrin complex;GO:0016020,cellular_component membrane;GO:0016021,cellular_component integral component of membrane;GO:0043066,biological_process negative regulation of apoptotic process;GO:0043123,biological_process positive regulation of I-kappaB kinase…	K06584	ITGA8; integrin alpha 8; K06584
AJAPscaffold1037	181842	182122	peak_19	281	132	248	1.24E-14	3.16549	2.40E-10	intergenic	AJAP29473:AJAPscaffold1037:140387-141142:-:-40832	6;GO:0003964,molecular_function RNA-directed DNA polymerase activity;GO:0005575,cellular_component cellular_component;GO:0006278,biological_process RNA-dependent DNA biosynthetic process;GO:0006313,biological_process transposition, DNA-mediated;GO:0016740,molecular_function transferase activity;GO:0016779,molecular_function nucleotidyltransferase activity	NA	NA
AJAPscaffold110	83017	83297	peak_40	281	117	280	1.24E-14	3.16549	2.40E-10	intergenic	AJAP20902:AJAPscaffold110:64051-72118:-:-11016	13;GO:0005102,molecular_function signaling receptor binding;GO:0005201,molecular_function extracellular matrix structural constituent;GO:0005515,molecular_function protein binding;GO:0005576,cellular_component extracellular region;GO:0005604,cellular_component basement membrane;GO:0007155,biological_process cell adhesion;GO:0030155,biological_process regulation of cell adhesion;GO:0030198,biologi…	K06241	LAMA4; laminin, alpha 4; K06241
AJAPscaffold1555	126396	127142	peak_145	747	199	157	2.18E-07	3.16095	0.000686151	AJAP27342:exon	AJAP27342:AJAPscaffold1555:126202-127368:-:775	4;GO:0003676,molecular_function nucleic acid binding;GO:0003723,molecular_function RNA binding;GO:0008270,molecular_function zinc ion binding;GO:0046872,molecular_function metal ion binding	NA	NA
AJAPscaffold1580	44568	44898	peak_155	331	251	102	1.49E-06	3.1556	0.00304565	intergenic	AJAP11965:AJAPscaffold1580:66392-67707:+:21574	NA	NA	NA
AJAPscaffold393	174766	175051	peak_459	286	144	160	1.24E-09	3.15417	9.04E-06	intergenic	AJAP02989:AJAPscaffold393:164643-167199:-:-7711	NA	NA	NA
AJAPscaffold1555	608	1177	peak_144	570	532	77	1.57E-05	3.14876	0.0172962	intergenic	AJAP12618:AJAPscaffold1555:4959-5717:-:4579	13;GO:0004175,molecular_function endopeptidase activity;GO:0005634,cellular_component nucleus;GO:0006508,biological_process proteolysis;GO:0008233,molecular_function peptidase activity;GO:0008234,molecular_function cysteine-type peptidase activity;GO:0009909,biological_process regulation of flower development;GO:0009911,biological_process positive regulation of flower development;GO:0016020,cellu…	NA	NA
AJAPscaffold629	180523	180849	peak_593	327	139	76	1.00E-05	3.14744	0.0124417	intergenic	AJAP13663:AJAPscaffold629:196737-215979:+:16076	16;GO:0000166,molecular_function nucleotide binding;GO:0004672,molecular_function protein kinase activity;GO:0004713,molecular_function protein tyrosine kinase activity;GO:0004714,molecular_function transmembrane receptor protein tyrosine kinase activity;GO:0005515,molecular_function protein binding;GO:0005524,molecular_function ATP binding;GO:0006468,biological_process protein phosphorylation;GO…	K05122	ROR1, NTRKR1; receptor tyrosine kinase-like orphan receptor 1 [EC:2.7.10.1]; K05122
AJAPscaffold892	166014	166455	peak_704	442	133	82	1.00E-05	3.14744	0.0124417	intergenic	AJAP29286:AJAPscaffold892:140776-142356:+:-25372	NA	NA	NA
AJAPscaffold1024	60104	60378	peak_8	275	26	55	1.02E-05	3.1438	0.0125104	intergenic	AJAP22380:AJAPscaffold1024:51371-54493:-:-5637	9;GO:0005509,molecular_function calcium ion binding;GO:0005576,cellular_component extracellular region;GO:0030141,cellular_component secretory granule;GO:0031549,biological_process negative regulation of brain-derived neurotrophic factor receptor signaling pathway;GO:0046872,molecular_function metal ion binding;GO:0048403,molecular_function brain-derived neurotrophic factor binding;GO:0048670,bio…	NA	NA
AJAPscaffold2455	38777	39048	peak_326	272	160	115	6.07E-08	3.1399	0.000244585	intergenic	AJAP03044:AJAPscaffold2455:56684-57706:+:17748	NA	NA	NA
AJAPscaffold174	499368	499626	peak_187	259	91	294	3.29E-15	3.12675	6.83E-11	intergenic	AJAP13569:AJAPscaffold174:506540-508875:+:7082	NA	NA	NA
AJAPscaffold2058	42142	42425	peak_254	284	208	80	2.88E-06	3.11959	0.00501973	AJAP16307:intron	AJAP16307:AJAPscaffold2058:13392-115829:-:73481	14;GO:0003341,biological_process cilium movement;GO:0003777,molecular_function microtubule motor activity;GO:0005509,molecular_function calcium ion binding;GO:0005524,molecular_function ATP binding;GO:0007018,biological_process microtubule-based movement;GO:0007368,biological_process determination of left/right symmetry;GO:0008569,molecular_function ATP-dependent microtubule motor activity, minus…	K10408	3913 75 1272 spu:587136 4651 12 1260 53.589 - 1254 521 1323 0.0 - DNAH; dynein heavy chain, axonemal; K10408
AJAPscaffold302	831670	831967	peak_377	298	89	132	4.60E-09	3.11014	2.79E-05	intergenic	AJAP06378:AJAPscaffold302:832824-833396:-:1639	NA	NA	NA
AJAPscaffold941	183211	183649	peak_721	439	129	85	1.93E-05	3.10338	0.0200905	intergenic	AJAP10153:AJAPscaffold941:185880-193245:+:2541	3;GO:0003674,molecular_function molecular_function;GO:0005739,cellular_component mitochondrion;GO:0046474,biological_process glycerophospholipid biosynthetic process	NA	NA
AJAPscaffold1225	9511	9924	peak_83	414	340	83	1.95E-05	3.10096	0.0202834	intergenic	AJAP01032:AJAPscaffold1225:36989-40926:-:31077	6;GO:0003735,molecular_function structural constituent of ribosome;GO:0005739,cellular_component mitochondrion;GO:0005762,cellular_component mitochondrial large ribosomal subunit;GO:0005840,cellular_component ribosome;GO:0006412,biological_process translation;GO:0008150,biological_process biological_process	K17409	MRPS30; small subunit ribosomal protein S30; K17409
AJAPscaffold608	330124	330441	peak_575	318	71	69	1.95E-05	3.10096	0.0202834	intergenic	AJAP19177:AJAPscaffold608:225714-226193:-:-104002	12;GO:0000977,molecular_function RNA polymerase II regulatory region sequence-specific DNA binding;GO:0000981,molecular_function DNA-binding transcription factor activity, RNA polymerase II-specific;GO:0003677,molecular_function DNA binding;GO:0004190,molecular_function aspartic-type endopeptidase activity;GO:0005634,cellular_component nucleus;GO:0006270,biological_process DNA replication initiat…	K09451	ALX4; homeobox protein aristaless-like 4; K09451
AJAPscaffold731	500761	501168	peak_638	408	240	72	1.95E-05	3.10096	0.0202834	intergenic	AJAP28641:AJAPscaffold731:442910-460061:+:-58092	12;GO:0004222,molecular_function metalloendopeptidase activity;GO:0005509,molecular_function calcium ion binding;GO:0005515,molecular_function protein binding;GO:0005576,cellular_component extracellular region;GO:0006508,biological_process proteolysis;GO:0007275,biological_process multicellular organism development;GO:0008233,molecular_function peptidase activity;GO:0008237,molecular_function met…	NA	NA
AJAPscaffold2702	48942	49308	peak_351	367	95	103	8.04E-07	3.1	0.00192376	AJAP03551:exon	AJAP03551:AJAPscaffold2702:47369-55249:+:-1669	NA	NA	NA
AJAPscaffold907	122384	122944	peak_709	561	316	136	8.04E-07	3.1	0.00192376	intergenic	AJAP28570:AJAPscaffold907:125639-126778:+:2940	NA	NA	NA
AJAPscaffold111	854192	854568	peak_42	377	172	235	4.97E-11	3.09904	5.19E-07	AJAP13484:Promoter	AJAP13484:AJAPscaffold111:855543-856625:+:1180	NA	NA	NA
AJAPscaffold761	247963	248244	peak_658	282	260	79	2.22E-07	3.08547	0.000691783	intergenic	AJAP02469:AJAPscaffold761:254920-259766:+:6698	NA	NA	NA
AJAPscaffold50	1162591	1162876	peak_520	286	117	200	9.34E-11	3.08235	9.17E-07	intergenic	AJAP14949:AJAPscaffold50:1165725-1166615:-:3909	NA	NA	NA
AJAPscaffold644	11170	11512	peak_598	343	140	515	3.14E-22	3.08119	1.27E-17	intergenic	AJAP22594:AJAPscaffold644:31264-62949:+:19955	27;GO:0000049,molecular_function tRNA binding;GO:0000166,molecular_function nucleotide binding;GO:0002161,molecular_function aminoacyl-tRNA editing activity;GO:0002196,molecular_function Ser-tRNA(Ala) hydrolase activity;GO:0003676,molecular_function nucleic acid binding;GO:0003723,molecular_function RNA binding;GO:0004812,molecular_function aminoacyl-tRNA ligase activity;GO:0004813,molecular_func…	K01872	957 41 953 spu:592771 1041 75 1027 45.747 - 964 461 848 0.0 - AARS, alaS; alanyl-tRNA synthetase [EC:6.1.1.7]; K01872
AJAPscaffold511	382559	382819	peak_526	261	92	148	2.37E-09	3.07913	1.59E-05	intergenic	AJAP16715:AJAPscaffold511:351784-352284:+:-30868	NA	NA	NA
AJAPscaffold213	583555	583828	peak_274	274	142	822	3.31E-34	3.07908	2.81E-29	intergenic	AJAP11610:AJAPscaffold213:538093-539337:+:-45605	14;GO:0003824,molecular_function catalytic activity;GO:0003964,molecular_function RNA-directed DNA polymerase activity;GO:0004518,molecular_function nuclease activity;GO:0004519,molecular_function endonuclease activity;GO:0006310,biological_process DNA recombination;GO:0008152,biological_process metabolic process;GO:0009036,molecular_function type II site-specific deoxyribonuclease activity;GO:00…	NA	NA
AJAPscaffold901	47732	48098	peak_705	367	176	241	6.92E-12	3.0699	8.59E-08	intergenic	AJAP03298:AJAPscaffold901:83193-83807:-:35901	32;GO:0000166,molecular_function nucleotide binding;GO:0000943,cellular_component retrotransposon nucleocapsid;GO:0003676,molecular_function nucleic acid binding;GO:0003677,molecular_function DNA binding;GO:0003723,molecular_function RNA binding;GO:0003824,molecular_function catalytic activity;GO:0003887,molecular_function DNA-directed DNA polymerase activity;GO:0003964,molecular_function RNA-dir…	NA	NA
AJAPscaffold1165	36764	37026	peak_59	263	169	86	1.55E-06	3.06601	0.00310914	intergenic	AJAP15864:AJAPscaffold1165:35561-36574:+:-1373	NA	NA	NA
AJAPscaffold483	98135	98435	peak_513	301	194	83	1.55E-06	3.06601	0.00310914	intergenic	AJAP16421:AJAPscaffold483:100889-101410:-:3083	NA	NA	NA
AJAPscaffold609	442115	442386	peak_576	272	80	98	1.55E-06	3.06601	0.00310914	intergenic	AJAP05401:AJAPscaffold609:385522-389419:-:-52776	NA	NA	NA
AJAPscaffold851	203906	204219	peak_685	314	122	178	1.76E-10	3.06502	1.61E-06	intergenic	AJAP05109:AJAPscaffold851:174934-200761:-:-3267	28;GO:0005515,molecular_function protein binding;GO:0005764,cellular_component lysosome;GO:0005765,cellular_component lysosomal membrane;GO:0005768,cellular_component endosome;GO:0006886,biological_process intracellular protein transport;GO:0006904,biological_process vesicle docking involved in exocytosis;GO:0007032,biological_process endosome organization;GO:0007040,biological_process lysosome o…	K20181	VPS18, PEP3; vacuolar protein sorting-associated protein 18; K20181
AJAPscaffold2532	62330	62767	peak_332	438	209	190	4.49E-09	3.0581	2.74E-05	intergenic	AJAP09484:AJAPscaffold2532:80667-81404:+:18129	NA	NA	NA
AJAPscaffold185	45484	45813	peak_199	330	138	105	4.24E-07	3.05552	0.00116067	intergenic	AJAP06834:AJAPscaffold185:42298-42951:+:-3325	NA	NA	NA
AJAPscaffold2385	76243	76722	peak_317	480	163	820	5.00E-27	3.05494	2.86E-22	intergenic	NA	NA	NA	NA
AJAPscaffold1767	37403	37668	peak_191	266	90	235	1.30E-11	3.05467	1.53E-07	intergenic	AJAP04446:AJAPscaffold1767:64550-65540:-:28049	NA	NA	NA
AJAPscaffold1520	20836	21216	peak_137	381	135	59	3.80E-05	3.04901	0.0310092	intergenic	AJAP26348:AJAPscaffold1520:73500-74090:+:52530	NA	NA	NA
AJAPscaffold130	843587	843908	peak_94	322	167	118	1.15E-07	3.04751	0.000415059	intergenic	AJAP06936:AJAPscaffold130:871145-904040:+:27392	9;GO:0005096,molecular_function GTPase activator activity;GO:0005515,molecular_function protein binding;GO:0005622,cellular_component intracellular;GO:0005829,cellular_component cytosol;GO:0006886,biological_process intracellular protein transport;GO:0012505,cellular_component endomembrane system;GO:0017137,molecular_function Rab GTPase binding;GO:0031338,biological_process regulation of vesicle …	K20166	492 50 479 spu:100889912 1223 1 433 57.737 - 433 180 517 1.96e-170 - TBC1D2B; TBC1 domain family member 2B; K20166
AJAPscaffold459	425230	425501	peak_503	272	195	169	3.30E-10	3.04701	2.83E-06	AJAP12077:intron	AJAP12077:AJAPscaffold459:412223-430792:-:5369	NA	NA	NA
AJAPscaffold685	256233	256759	peak_612	527	413	242	3.13E-08	3.04118	0.000141303	intergenic	AJAP26595:AJAPscaffold685:269335-270414:-:13770	16;GO:0001733,molecular_function galactosylceramide sulfotransferase activity;GO:0005794,cellular_component Golgi apparatus;GO:0005996,biological_process monosaccharide metabolic process;GO:0006790,biological_process sulfur compound metabolic process;GO:0009247,biological_process glycolipid biosynthetic process;GO:0009311,biological_process oligosaccharide metabolic process;GO:0016020,cellular_co…	NA	NA
AJAPscaffold223	583318	583636	peak_294	319	30	106	4.70E-07	3.03941	0.0012571	AJAP05006:Promoter;AJAP11859:exon	AJAP11859:AJAPscaffold223:582303-584102:-:756	NA	NA	NA
AJAPscaffold213	328839	329138	peak_273	300	43	76	1.08E-05	3.03727	0.0130185	intergenic	AJAP28019:AJAPscaffold213:336918-361683:-:32803	9;GO:0003824,molecular_function catalytic activity;GO:0004398,molecular_function histidine decarboxylase activity;GO:0006520,biological_process cellular amino acid metabolic process;GO:0016829,molecular_function lyase activity;GO:0016831,molecular_function carboxy-lyase activity;GO:0019752,biological_process carboxylic acid metabolic process;GO:0030170,molecular_function pyridoxal phosphate bindi…	K01590	616 19 589 spu:548615 759 10 624 58.776 - 621 200 748 0.0 - hdc, HDC; histidine decarboxylase [EC:4.1.1.22]; K01590
AJAPscaffold263	383448	383775	peak_344	328	310	83	1.08E-05	3.03727	0.0130185	AJAP24729:Promoter	AJAP24729:AJAPscaffold263:385105-387035:+:1348	NA	NA	NA
AJAPscaffold227	212295	212567	peak_297	273	209	145	2.29E-09	3.03183	1.54E-05	intergenic	AJAP17802:AJAPscaffold227:191273-202731:+:-21232	11;GO:0000790,cellular_component nuclear chromatin;GO:0004518,molecular_function nuclease activity;GO:0004536,molecular_function deoxyribonuclease activity;GO:0005515,molecular_function protein binding;GO:0005622,cellular_component intracellular;GO:0005634,cellular_component nucleus;GO:0005737,cellular_component cytoplasm;GO:0006309,biological_process apoptotic DNA fragmentation;GO:0006915,biolog…	K02311	323 9 319 tgu:100223514 333 7 323 36.000 - 325 186 190 3.41e-56 - DFFB, DFF40; DNA fragmentation factor, 40 kD, beta subunit [EC:3.-.-.-]; K02311
AJAPscaffold81	600810	601164	peak_673	355	152	191	2.29E-09	3.03183	1.54E-05	intergenic	AJAP19435:AJAPscaffold81:610419-618261:+:9458	NA	NA	NA
AJAPscaffold231	356818	357249	peak_307	432	252	110	2.97E-06	3.02929	0.00511305	intergenic	AJAP03047:AJAPscaffold231:338601-353565:+:-18470	NA	NA	NA
AJAPscaffold923	192572	192853	peak_712	282	162	834	4.15E-34	3.02455	3.50E-29	intergenic	AJAP03523:AJAPscaffold923:208305-235916:+:15572	14;GO:0000166,molecular_function nucleotide binding;GO:0000462,biological_process maturation of SSU-rRNA from tricistronic rRNA transcript (SSU-rRNA, 5.8S rRNA, LSU-rRNA);GO:0000479,biological_process endonucleolytic cleavage of tricistronic rRNA transcript (SSU-rRNA, 5.8S rRNA, LSU-rRNA);GO:0003723,molecular_function RNA binding;GO:0003924,molecular_function GTPase activity;GO:0005524,molecular_…	K14569	1360 8 1358 hgl:101716866 1269 7 1259 47.896 - 1378 566 1152 0.0 - BMS1; ribosome biogenesis protein BMS1; K14569
AJAPscaffold769	774349	774615	peak_659	267	47	105	2.20E-07	3.01914	0.000688018	AJAP23497:Promoter	AJAP23497:AJAPscaffold769:772621-773610:-:-786	32;GO:0000166,molecular_function nucleotide binding;GO:0000943,cellular_component retrotransposon nucleocapsid;GO:0003676,molecular_function nucleic acid binding;GO:0003677,molecular_function DNA binding;GO:0003723,molecular_function RNA binding;GO:0003824,molecular_function catalytic activity;GO:0003887,molecular_function DNA-directed DNA polymerase activity;GO:0003964,molecular_function RNA-dir…	NA	NA
AJAPscaffold868	51774	52071	peak_694	298	26	90	3.50E-07	3.01606	0.00101482	intergenic	AJAP10597:AJAPscaffold868:43550-43864:-:-7936	32;GO:0000166,molecular_function nucleotide binding;GO:0000943,cellular_component retrotransposon nucleocapsid;GO:0003676,molecular_function nucleic acid binding;GO:0003677,molecular_function DNA binding;GO:0003723,molecular_function RNA binding;GO:0003824,molecular_function catalytic activity;GO:0003887,molecular_function DNA-directed DNA polymerase activity;GO:0003964,molecular_function RNA-dir…	NA	NA
AJAPscaffold958	108184	108465	peak_725	282	131	151	1.60E-08	3.01295	8.18E-05	intergenic	AJAP03411:AJAPscaffold958:99713-100795:+:-8603	NA	NA	NA
AJAPscaffold1803	1771	2087	peak_194	317	17	70	7.42E-05	2.99056	0.0493685	AJAP03772:exon	AJAP03772:AJAPscaffold1803:1399-2070:-:284	NA	NA	NA
AJAPscaffold1811	39067	39458	peak_195	392	348	71	7.42E-05	2.99056	0.0493685	intergenic	AJAP25400:AJAPscaffold1811:22584-23159:+:-16832	NA	NA	NA
AJAPscaffold221	257596	257871	peak_289	276	274	38	7.42E-05	2.99056	0.0493685	intergenic	AJAP20005:AJAPscaffold221:236394-239295:-:-18575	2;GO:0005576,cellular_component extracellular region;GO:0009405,biological_process pathogenesis	NA	NA
AJAPscaffold1174	156227	156499	peak_62	273	79	76	2.09E-05	2.98993	0.0210669	intergenic	AJAP15772:AJAPscaffold1174:148655-150306:-:-6000	3;GO:0001945,biological_process lymph vessel development;GO:0005509,molecular_function calcium ion binding;GO:0009913,biological_process epidermal cell differentiation	NA	NA
AJAPscaffold198	493468	493773	peak_245	306	134	57	2.09E-05	2.98993	0.0210669	intergenic	AJAP18719:AJAPscaffold198:504460-507581:-:13981	22;GO:0003676,molecular_function nucleic acid binding;GO:0003677,molecular_function DNA binding;GO:0003723,molecular_function RNA binding;GO:0003824,molecular_function catalytic activity;GO:0003887,molecular_function DNA-directed DNA polymerase activity;GO:0003964,molecular_function RNA-directed DNA polymerase activity;GO:0004190,molecular_function aspartic-type endopeptidase activity;GO:0004518,…	NA	NA
AJAPscaffold50	174882	175158	peak_517	277	175	58	2.09E-05	2.98993	0.0210669	AJAP20442:intron	AJAP20442:AJAPscaffold50:137343-211976:+:-37715	15;GO:0000122,biological_process negative regulation of transcription by RNA polymerase II;GO:0000978,molecular_function RNA polymerase II proximal promoter sequence-specific DNA binding;GO:0000981,molecular_function DNA-binding transcription factor activity, RNA polymerase II-specific;GO:0001228,molecular_function DNA-binding transcription activator activity, RNA polymerase II-specific;GO:000367…	NA	NA
AJAPscaffold33	59089	59485	peak_416	397	326	90	5.73E-06	2.98952	0.00806529	AJAP06071:intron	AJAP06071:AJAPscaffold33:26929-81672:+:-32487	19;GO:0000166,molecular_function nucleotide binding;GO:0004672,molecular_function protein kinase activity;GO:0004674,molecular_function protein serine/threonine kinase activity;GO:0004683,molecular_function calmodulin-dependent protein kinase activity;GO:0005516,molecular_function calmodulin binding;GO:0005524,molecular_function ATP binding;GO:0005634,cellular_component nucleus;GO:0005829,cellula…	K05869	CAMK4; calcium/calmodulin-dependent protein kinase IV [EC:2.7.11.17]; K05869
AJAPscaffold796	283505	283833	peak_667	329	12	84	5.73E-06	2.98952	0.00806529	intergenic	AJAP18790:AJAPscaffold796:270860-272842:-:-10675	15;GO:0004553,molecular_function hydrolase activity, hydrolyzing O-glycosyl compounds;GO:0005515,molecular_function protein binding;GO:0005634,cellular_component nucleus;GO:0005783,cellular_component endoplasmic reticulum;GO:0005789,cellular_component endoplasmic reticulum membrane;GO:0005975,biological_process carbohydrate metabolic process;GO:0008152,biological_process metabolic process;GO:0016…	NA	NA
AJAPscaffold343	293035	293353	peak_422	319	229	96	1.55E-06	2.98922	0.00310914	intergenic	AJAP11034:AJAPscaffold343:297156-298167:+:3893	NA	NA	NA
AJAPscaffold755	58482	58877	peak_651	396	261	131	1.13E-07	2.98882	0.000407878	AJAP16422:intron	AJAP16422:AJAPscaffold755:41883-71658:-:12917	11;GO:0004842,molecular_function ubiquitin-protein transferase activity;GO:0005515,molecular_function protein binding;GO:0005737,cellular_component cytoplasm;GO:0005819,cellular_component spindle;GO:0005856,cellular_component cytoskeleton;GO:0016567,biological_process protein ubiquitination;GO:0016740,molecular_function transferase activity;GO:0030071,biological_process regulation of mitotic meta…	NA	NA
AJAPscaffold1780	48668	49014	peak_193	347	154	81	1.38E-05	2.98702	0.0155171	intergenic	AJAP16261:AJAPscaffold1780:52600-56711:+:3779	10;GO:0005515,molecular_function protein binding;GO:0005634,cellular_component nucleus;GO:0007049,biological_process cell cycle;GO:0008270,molecular_function zinc ion binding;GO:0016567,biological_process protein ubiquitination;GO:0019901,molecular_function protein kinase binding;GO:0031965,cellular_component nuclear membrane;GO:0046872,molecular_function metal ion binding;GO:0051301,biological_p…	NA	NA
AJAPscaffold571	45111	45432	peak_555	322	105	203	3.32E-10	2.95923	2.84E-06	intergenic	AJAP01680:AJAPscaffold571:94675-95385:+:49460	NA	NA	NA
AJAPscaffold416	57352	57678	peak_480	327	132	119	7.97E-07	2.9569	0.00191465	intergenic	AJAP12187:AJAPscaffold416:60055-71869:+:2572	NA	NA	NA
AJAPscaffold977	235007	235300	peak_729	294	126	229	4.00E-11	2.95611	4.29E-07	intergenic	AJAP28814:AJAPscaffold977:208133-224618:+:-27001	15;GO:0001650,cellular_component fibrillar center;GO:0005634,cellular_component nucleus;GO:0005654,cellular_component nucleoplasm;GO:0005737,cellular_component cytoplasm;GO:0005829,cellular_component cytosol;GO:0008652,biological_process cellular amino acid biosynthetic process;GO:0009086,biological_process methionine biosynthetic process;GO:0016853,molecular_function isomerase activity;GO:001928…	K08963	376 8 358 lcm:102357187 357 1 352 61.190 - 353 134 449 1.22e-156 - mtnA; methylthioribose-1-phosphate isomerase [EC:5.3.1.23]; K08963
AJAPscaffold219	216327	216742	peak_286	416	263	1466	5.25E-46	2.95303	6.58E-41	intergenic	AJAP07336:AJAPscaffold219:228565-234916:+:11976	6;GO:0008521,molecular_function acetyl-CoA transmembrane transporter activity;GO:0015876,biological_process acetyl-CoA transport;GO:0016020,cellular_component membrane;GO:0016021,cellular_component integral component of membrane;GO:0021955,biological_process central nervous system neuron axonogenesis;GO:0030514,biological_process negative regulation of BMP signaling pathway	K03372	366 1 363 spu:589856 541 172 532 61.918 - 365 133 488 1.46e-169 - ACATN, SLC33A1; MFS transporter, PAT family, solute carrier family 33 (acetyl-CoA transportor), member 1 [EC:2.3.1.-]; K03372
AJAPscaffold125	235810	236077	peak_85	268	147	312	3.91E-13	2.94927	6.05E-09	intergenic	AJAP05122:AJAPscaffold125:260931-261737:+:24975	NA	NA	NA
AJAPscaffold278	695987	696246	peak_364	260	92	72	1.10E-05	2.94628	0.0131135	AJAP19376:intron	AJAP19376:AJAPscaffold278:694890-698140:+:-1190	27;GO:0000166,molecular_function nucleotide binding;GO:0002376,biological_process immune system process;GO:0004674,molecular_function protein serine/threonine kinase activity;GO:0005515,molecular_function protein binding;GO:0005524,molecular_function ATP binding;GO:0005737,cellular_component cytoplasm;GO:0005829,cellular_component cytosol;GO:0006468,biological_process protein phosphorylation;GO:0…	NA	NA
AJAPscaffold906	239883	240319	peak_707	437	366	118	1.10E-05	2.94628	0.0131135	intergenic	AJAP02916:AJAPscaffold906:245497-250179:-:9932	NA	NA	NA
AJAPscaffold388	129118	129455	peak_454	338	172	148	1.08E-07	2.93631	0.000394348	AJAP30293:intron	AJAP30293:AJAPscaffold388:5029-248437:-:119149	25;GO:0001503,biological_process ossification;GO:0004888,molecular_function transmembrane signaling receptor activity;GO:0004930,molecular_function G protein-coupled receptor activity;GO:0005518,molecular_function collagen binding;GO:0005622,cellular_component intracellular;GO:0005886,cellular_component plasma membrane;GO:0007005,biological_process mitochondrion organization;GO:0007165,biological…	NA	NA
AJAPscaffold867	493676	493985	peak_693	310	98	147	1.08E-07	2.93631	0.000394348	intergenic	AJAP27991:AJAPscaffold867:487032-488388:+:-6743	NA	NA	NA
AJAPscaffold906	70274	70551	peak_706	278	276	57	4.13E-05	2.93421	0.0319808	intergenic	AJAP00629:AJAPscaffold906:39409-45027:-:-25523	53;GO:0000165,biological_process MAPK cascade;GO:0000166,molecular_function nucleotide binding;GO:0001501,biological_process skeletal system development;GO:0001958,biological_process endochondral ossification;GO:0002062,biological_process chondrocyte differentiation;GO:0003416,biological_process endochondral bone growth;GO:0004672,molecular_function protein kinase activity;GO:0004713,molecular_fu…	NA	NA
AJAPscaffold6	1950962	1951256	peak_571	295	204	115	4.04E-07	2.9303	0.00112696	intergenic	AJAP21615:AJAPscaffold6:2031413-2045792:-:94628	25;GO:0000166,molecular_function nucleotide binding;GO:0003677,molecular_function DNA binding;GO:0003924,molecular_function GTPase activity;GO:0004871,molecular_function obsolete signal transducer activity;GO:0005524,molecular_function ATP binding;GO:0005525,molecular_function GTP binding;GO:0005622,cellular_component intracellular;GO:0005634,cellular_component nucleus;GO:0005730,cellular_compone…	K04630	GNAI; guanine nucleotide-binding protein G(i) subunit alpha; K04630
AJAPscaffold406	297069	297368	peak_473	300	205	191	3.86E-09	2.92746	2.41E-05	intergenic	AJAP07558:AJAPscaffold406:305552-307701:+:8279	NA	NA	NA
AJAPscaffold1890	101724	102014	peak_209	291	94	1117	2.17E-39	2.92605	2.23E-34	intergenic	AJAP05345:AJAPscaffold1890:78783-81445:+:-23036	NA	NA	NA
AJAPscaffold568	296985	297323	peak_552	339	171	23620	0	2.915	0	intergenic	AJAP10035:AJAPscaffold568:301831-302706:-:5552	NA	NA	NA
AJAPscaffold1502	51010	51345	peak_134	336	327	102	5.69E-06	2.91271	0.00806529	intergenic	AJAP14350:AJAPscaffold1502:41006-48945:-:-2392	NA	NA	NA
AJAPscaffold2605	46583	46933	peak_339	351	234	188	1.93E-09	2.91177	1.33E-05	intergenic	AJAP12302:AJAPscaffold2605:26235-36491:+:-20583	12;GO:0001975,biological_process response to amphetamine;GO:0003674,molecular_function molecular_function;GO:0003723,molecular_function RNA binding;GO:0005575,cellular_component cellular_component;GO:0005634,cellular_component nucleus;GO:0005737,cellular_component cytoplasm;GO:0008033,biological_process tRNA processing;GO:0008168,molecular_function methyltransferase activity;GO:0008175,molecular_…	NA	NA
AJAPscaffold511	390314	390756	peak_528	443	118	231	1.67E-08	2.90542	8.43E-05	intergenic	AJAP16715:AJAPscaffold511:351784-352284:+:-38649	NA	NA	NA
AJAPscaffold571	47449	47971	peak_557	523	165	323	1.12E-10	2.90322	1.08E-06	intergenic	AJAP01680:AJAPscaffold571:94675-95385:+:47062	NA	NA	NA
AJAPscaffold1890	105472	105829	peak_211	358	200	961	1.81E-32	2.89239	1.42E-27	intergenic	AJAP05345:AJAPscaffold1890:78783-81445:+:-26890	NA	NA	NA
AJAPscaffold37	395849	396125	peak_437	277	82	210	1.27E-10	2.89184	1.22E-06	intergenic	AJAP24271:AJAPscaffold37:394513-395313:+:-1419	NA	NA	NA
AJAPscaffold389	370218	370623	peak_455	406	255	158	1.02E-07	2.88906	0.000377598	intergenic	AJAP13738:AJAPscaffold389:374887-380855:+:4415	1;GO:0005515,molecular_function protein binding	NA	NA
AJAPscaffold2062	89780	90047	peak_258	268	120	2364	4.00E-97	2.88467	1.28E-91	intergenic	NA	NA	NA	NA
AJAPscaffold32	729058	729323	peak_408	266	70	145	1.35E-08	2.88252	7.07E-05	AJAP23667:Promoter	AJAP23667:AJAPscaffold32:730087-737995:+:960	3;GO:0003677,molecular_function DNA binding;GO:0006351,biological_process transcription, DNA-templated;GO:0006355,biological_process regulation of transcription, DNA-templated	K11471	ASXL; additional sex combs-like protein; K11471
AJAPscaffold798	139023	139337	peak_668	315	196	167	1.35E-08	2.88252	7.07E-05	intergenic	AJAP26110:AJAPscaffold798:109712-110725:-:-28494	NA	NA	NA
AJAPscaffold2126	51095	51431	peak_272	337	170	151	5.07E-08	2.87276	0.000212711	AJAP17645:intron	AJAP17645:AJAPscaffold2126:43703-62228:-:10965	16;GO:0005654,cellular_component nucleoplasm;GO:0005783,cellular_component endoplasmic reticulum;GO:0005789,cellular_component endoplasmic reticulum membrane;GO:0007275,biological_process multicellular organism development;GO:0007596,biological_process blood coagulation;GO:0016020,cellular_component membrane;GO:0016021,cellular_component integral component of membrane;GO:0030176,cellular_componen…	K23292	337 1 262 spu:582015 392 10 264 58.015 - 262 103 247 1.52e-77 - LNPK; endoplasmic reticulum junction formation protein lunapark; K23292
AJAPscaffold1633	7400	7726	peak_161	327	77	76	1.09E-05	2.86986	0.0130575	intergenic	AJAP00833:AJAPscaffold1633:8680-45348:-:37873	3;GO:0004930,molecular_function G protein-coupled receptor activity;GO:0005515,molecular_function protein binding;GO:0016020,cellular_component membrane	K17495	CSMD; CUB and sushi domain-containing protein; K17495
AJAPscaffold399	111480	111916	peak_468	437	384	109	1.09E-05	2.86986	0.0130575	intergenic	AJAP26406:AJAPscaffold399:61648-80032:-:-31832	29;GO:0000166,molecular_function nucleotide binding;GO:0003674,molecular_function molecular_function;GO:0005515,molecular_function protein binding;GO:0005524,molecular_function ATP binding;GO:0005737,cellular_component cytoplasm;GO:0005815,cellular_component microtubule organizing center;GO:0005829,cellular_component cytosol;GO:0007249,biological_process I-kappaB kinase/NF-kappaB signaling;GO:001…	NA	NA
AJAPscaffold419	249945	250208	peak_481	264	114	247	4.16E-12	2.86857	5.38E-08	intergenic	AJAP25500:AJAPscaffold419:256627-259442:+:6569	12;GO:0003824,molecular_function catalytic activity;GO:0003920,molecular_function GMP reductase activity;GO:0005829,cellular_component cytosol;GO:0006144,biological_process purine nucleobase metabolic process;GO:0006163,biological_process purine nucleotide metabolic process;GO:0009117,biological_process nucleotide metabolic process;GO:0009409,biological_process response to cold;GO:0016491,molecul…	NA	NA
AJAPscaffold1037	179337	179780	peak_18	444	335	330	5.54E-13	2.86657	8.36E-09	intergenic	AJAP29473:AJAPscaffold1037:140387-141142:-:-38530	6;GO:0003964,molecular_function RNA-directed DNA polymerase activity;GO:0005575,cellular_component cellular_component;GO:0006278,biological_process RNA-dependent DNA biosynthetic process;GO:0006313,biological_process transposition, DNA-mediated;GO:0016740,molecular_function transferase activity;GO:0016779,molecular_function nucleotidyltransferase activity	NA	NA
AJAPscaffold1025	453469	453783	peak_9	315	31	126	1.45E-06	2.86445	0.00298621	intergenic	AJAP25717:AJAPscaffold1025:397015-414687:+:-56486	20;GO:0000166,molecular_function nucleotide binding;GO:0000398,biological_process mRNA splicing, via spliceosome;GO:0003676,molecular_function nucleic acid binding;GO:0003723,molecular_function RNA binding;GO:0004004,molecular_function ATP-dependent RNA helicase activity;GO:0004386,molecular_function helicase activity;GO:0005515,molecular_function protein binding;GO:0005524,molecular_function ATP…	K12818	DHX8, PRP22; ATP-dependent RNA helicase DHX8/PRP22 [EC:3.6.4.13]; K12818
AJAPscaffold313	293560	293898	peak_383	339	142	456	2.36E-17	2.86017	6.27E-13	intergenic	AJAP26381:AJAPscaffold313:292913-293413:+:-790	NA	NA	NA
AJAPscaffold313	374745	375384	peak_399	640	453	966	2.82E-22	2.86007	1.15E-17	intergenic	AJAP04505:AJAPscaffold313:370967-371575:-:-3623	NA	NA	NA
AJAPscaffold2101	72366	72801	peak_265	436	125	277	4.37E-10	2.85545	3.61E-06	intergenic	NA	NA	NA	NA
AJAPscaffold718	172278	172606	peak_624	329	235	421	1.80E-14	2.85166	3.40E-10	AJAP10576:Promoter	AJAP10576:AJAPscaffold718:170514-171743:-:-770	4;GO:0003676,molecular_function nucleic acid binding;GO:0003723,molecular_function RNA binding;GO:0008270,molecular_function zinc ion binding;GO:0046872,molecular_function metal ion binding	NA	NA
AJAPscaffold2284	30465	30918	peak_305	454	367	319	1.40E-10	2.84826	1.32E-06	intergenic	AJAP16681:AJAPscaffold2284:65113-74270:-:43440	12;GO:0005229,molecular_function intracellular calcium activated chloride channel activity;GO:0005886,cellular_component plasma membrane;GO:0005887,cellular_component integral component of plasma membrane;GO:0006508,biological_process proteolysis;GO:0006811,biological_process ion transport;GO:0006821,biological_process chloride transport;GO:0008233,molecular_function peptidase activity;GO:0008237…	NA	NA
AJAPscaffold467	227370	227632	peak_507	263	162	80	5.50E-06	2.84687	0.00792629	intergenic	AJAP07553:AJAPscaffold467:208783-211739:-:-15793	NA	NA	NA
AJAPscaffold755	266927	267199	peak_652	273	9	88	5.50E-06	2.84687	0.00792629	intergenic	AJAP03004:AJAPscaffold755:207546-239242:+:-59391	19;GO:0000166,molecular_function nucleotide binding;GO:0003774,molecular_function motor activity;GO:0003779,molecular_function actin binding;GO:0005515,molecular_function protein binding;GO:0005524,molecular_function ATP binding;GO:0005768,cellular_component endosome;GO:0005829,cellular_component cytosol;GO:0005903,cellular_component brush border;GO:0006810,biological_process transport;GO:0010923…	K10356	MYO1; myosin I; K10356
AJAPscaffold253	515498	515907	peak_331	410	307	124	7.23E-07	2.84653	0.00177951	AJAP30195:intron	AJAP30195:AJAPscaffold253:67917-534273:-:18470	NA	NA	NA
AJAPscaffold142	116444	116730	peak_124	287	182	191	6.14E-09	2.83514	3.61E-05	intergenic	AJAP12155:AJAPscaffold142:73711-92500:-:-24126	21;GO:0004721,molecular_function phosphoprotein phosphatase activity;GO:0004725,molecular_function protein tyrosine phosphatase activity;GO:0005515,molecular_function protein binding;GO:0005886,cellular_component plasma membrane;GO:0006470,biological_process protein dephosphorylation;GO:0007155,biological_process cell adhesion;GO:0007156,biological_process homophilic cell adhesion via plasma memb…	NA	NA
AJAPscaffold575	606446	606707	peak_562	262	145	1073	2.84E-41	2.83268	3.11E-36	AJAP16050:Promoter	AJAP16050:AJAPscaffold575:602817-605889:-:-702	26;GO:0001664,molecular_function G protein-coupled receptor binding;GO:0001867,biological_process complement activation, lectin pathway;GO:0002376,biological_process immune system process;GO:0002752,biological_process cell surface pattern recognition receptor signaling pathway;GO:0004252,molecular_function serine-type endopeptidase activity;GO:0005515,molecular_function protein binding;GO:0005576…	NA	NA
AJAPscaffold772	51369	51641	peak_660	273	193	92	2.75E-06	2.82834	0.0048578	intergenic	AJAP02518:AJAPscaffold772:63594-68179:+:12033	14;GO:0000166,molecular_function nucleotide binding;GO:0004672,molecular_function protein kinase activity;GO:0004674,molecular_function protein serine/threonine kinase activity;GO:0004689,molecular_function phosphorylase kinase activity;GO:0005516,molecular_function calmodulin binding;GO:0005524,molecular_function ATP binding;GO:0005964,cellular_component phosphorylase kinase complex;GO:0005978,b…	NA	NA
AJAPscaffold545	339294	339624	peak_543	331	100	104	2.09E-05	2.82343	0.0210669	AJAP05093:intron	AJAP05093:AJAPscaffold545:329263-353859:-:14467	4;GO:0005794,cellular_component Golgi apparatus;GO:0016020,cellular_component membrane;GO:0016192,biological_process vesicle-mediated transport;GO:0045682,biological_process regulation of epidermis development	NA	NA
AJAPscaffold699	98350	98679	peak_617	330	33	83	2.09E-05	2.82343	0.0210669	intergenic	AJAP00700:AJAPscaffold699:102268-106031:-:7650	18;GO:0000166,molecular_function nucleotide binding;GO:0000287,molecular_function magnesium ion binding;GO:0005515,molecular_function protein binding;GO:0005634,cellular_component nucleus;GO:0005737,cellular_component cytoplasm;GO:0005739,cellular_component mitochondrion;GO:0005829,cellular_component cytosol;GO:0006253,biological_process dCTP catabolic process;GO:0009143,biological_process nucleo…	K16904	DCTPP1; dCTP diphosphatase [EC:3.6.1.12]; K16904
AJAPscaffold1117	183303	183579	peak_43	277	188	186	2.31E-08	2.82245	0.000109964	AJAP17853:intron	AJAP17853:AJAPscaffold1117:174104-207088:+:-9388	5;GO:0005829,cellular_component cytosol;GO:0005886,cellular_component plasma membrane;GO:0005925,cellular_component focal adhesion;GO:0007155,biological_process cell adhesion;GO:0045296,molecular_function cadherin binding	NA	NA
AJAPscaffold828	220760	221231	peak_676	472	348	231	2.31E-08	2.82245	0.000109964	intergenic	AJAP13411:AJAPscaffold828:229069-230078:+:7962	5;GO:0003964,molecular_function RNA-directed DNA polymerase activity;GO:0004519,molecular_function endonuclease activity;GO:0005515,molecular_function protein binding;GO:0006278,biological_process RNA-dependent DNA biosynthetic process;GO:0090305,biological_process nucleic acid phosphodiester bond hydrolysis	NA	NA
AJAPscaffold2605	44381	44671	peak_337	291	26	139	8.76E-07	2.81921	0.00199545	intergenic	AJAP12302:AJAPscaffold2605:26235-36491:+:-18173	12;GO:0001975,biological_process response to amphetamine;GO:0003674,molecular_function molecular_function;GO:0003723,molecular_function RNA binding;GO:0005575,cellular_component cellular_component;GO:0005634,cellular_component nucleus;GO:0005737,cellular_component cytoplasm;GO:0008033,biological_process tRNA processing;GO:0008168,molecular_function methyltransferase activity;GO:0008175,molecular_…	NA	NA
AJAPscaffold375	160061	160389	peak_439	329	55	134	1.77E-07	2.81857	0.000583848	AJAP02794:intron	AJAP02794:AJAPscaffold375:151052-227677:+:-9065	21;GO:0000122,biological_process negative regulation of transcription by RNA polymerase II;GO:0000281,biological_process mitotic cytokinesis;GO:0000981,molecular_function DNA-binding transcription factor activity, RNA polymerase II-specific;GO:0005543,molecular_function phospholipid binding;GO:0005634,cellular_component nucleus;GO:0005737,cellular_component cytoplasm;GO:0006886,biological_process…	K18260	495 100 464 bfo:BRAFLDRAFT_107506 738 247 605 44.536 - 366 195 301 3.15e-92 - CC2D1; coiled-coil and C2 domain-containing protein 1; K18260
AJAPscaffold394	252034	252719	peak_463	686	241	1709	3.09E-36	2.81343	2.84E-31	intergenic	AJAP14314:AJAPscaffold394:257464-258111:-:5838	11;GO:0000963,biological_process mitochondrial RNA processing;GO:0003723,molecular_function RNA binding;GO:0004672,molecular_function protein kinase activity;GO:0005515,molecular_function protein binding;GO:0005739,cellular_component mitochondrion;GO:0006397,biological_process mRNA processing;GO:0006468,biological_process protein phosphorylation;GO:0019843,molecular_function rRNA binding;GO:00357…	NA	NA
AJAPscaffold572	281361	281924	peak_560	564	121	346	6.25E-12	2.8093	7.83E-08	intergenic	AJAP18609:AJAPscaffold572:285103-287607:-:6127	16;GO:0000166,molecular_function nucleotide binding;GO:0004672,molecular_function protein kinase activity;GO:0004674,molecular_function protein serine/threonine kinase activity;GO:0004712,molecular_function protein serine/threonine/tyrosine kinase activity;GO:0004713,molecular_function protein tyrosine kinase activity;GO:0005515,molecular_function protein binding;GO:0005524,molecular_function ATP…	NA	NA
AJAPscaffold2062	88462	88740	peak_257	279	114	2666	1.09E-91	2.80486	3.15E-86	intergenic	NA	NA	NA	NA
AJAPscaffold425	411529	411810	peak_487	282	160	119	6.73E-07	2.8003	0.00169457	intergenic	AJAP22759:AJAPscaffold425:430154-438974:+:18466	38;GO:0003026,biological_process regulation of systemic arterial blood pressure by aortic arch baroreceptor feedback;GO:0005216,molecular_function ion channel activity;GO:0005261,molecular_function cation channel activity;GO:0005272,molecular_function sodium channel activity;GO:0005515,molecular_function protein binding;GO:0005886,cellular_component plasma membrane;GO:0005887,cellular_component i…	K04829	504 13 483 spu:575477 497 13 494 54.979 - 482 206 502 1.73e-173 - ASIC1, ACCN2, BNAC2; acid-sensing ion channel 1; K04829
AJAPscaffold226	126975	127570	peak_296	596	15	140	1.08E-05	2.79947	0.0130185	intergenic	AJAP17510:AJAPscaffold226:104624-105946:+:-22367	NA	NA	NA
AJAPscaffold15	1080173	1080459	peak_133	287	198	380	8.56E-16	2.79946	1.91E-11	intergenic	AJAP19681:AJAPscaffold15:1052264-1053822:+:-28108	NA	NA	NA
AJAPscaffold1045	143063	143544	peak_21	482	266	219	2.11E-08	2.7892	0.000101676	intergenic	AJAP02838:AJAPscaffold1045:130854-135911:+:-12476	NA	NA	NA
AJAPscaffold1541	132292	132723	peak_140	432	343	305	1.35E-09	2.78905	9.74E-06	intergenic	AJAP01927:AJAPscaffold1541:2694-5467:-:-127168	NA	NA	NA
AJAPscaffold211	579660	580095	peak_269	436	70	268	1.35E-09	2.78905	9.74E-06	AJAP30225:intron;AJAP30314:intron	AJAP30314:AJAPscaffold211:556812-587925:-:8197	18;GO:0005452,molecular_function inorganic anion exchanger activity;GO:0005886,cellular_component plasma membrane;GO:0005887,cellular_component integral component of plasma membrane;GO:0015101,molecular_function organic cation transmembrane transporter activity;GO:0015347,molecular_function sodium-independent organic anion transmembrane transporter activity;GO:0015695,biological_process organic c…	K08202	629 1 575 spu:583736 584 1 561 38.144 - 582 332 394 2.33e-128 - SLC22A4_5, OCTN; MFS transporter, OCT family, solute carrier family 22 (organic cation transporter), member 4/5; K08202
AJAPscaffold190	464121	464495	peak_216	375	231	747	4.14E-24	2.78635	1.93E-19	intergenic	AJAP29480:AJAPscaffold190:422021-438088:-:-26264	NA	NA	NA
AJAPscaffold209	301050	301422	peak_260	373	225	129	2.57E-06	2.77761	0.0046334	intergenic	AJAP15880:AJAPscaffold209:282428-283408:+:-18848	32;GO:0000166,molecular_function nucleotide binding;GO:0000943,cellular_component retrotransposon nucleocapsid;GO:0003676,molecular_function nucleic acid binding;GO:0003677,molecular_function DNA binding;GO:0003723,molecular_function RNA binding;GO:0003824,molecular_function catalytic activity;GO:0003887,molecular_function DNA-directed DNA polymerase activity;GO:0003964,molecular_function RNA-dir…	NA	NA
AJAPscaffold931	21642	21946	peak_715	305	71	1010	9.22E-33	2.77313	7.36E-28	intergenic	AJAP08210:AJAPscaffold931:26119-29741:-:8030	NA	NA	NA
AJAPscaffold2058	122078	122336	peak_255	259	171	158	7.97E-08	2.77196	0.000307015	intergenic	AJAP16307:AJAPscaffold2058:13392-115829:-:-6420	14;GO:0003341,biological_process cilium movement;GO:0003777,molecular_function microtubule motor activity;GO:0005509,molecular_function calcium ion binding;GO:0005524,molecular_function ATP binding;GO:0007018,biological_process microtubule-based movement;GO:0007368,biological_process determination of left/right symmetry;GO:0008569,molecular_function ATP-dependent microtubule motor activity, minus…	K10408	3913 75 1272 spu:587136 4651 12 1260 53.589 - 1254 521 1323 0.0 - DNAH; dynein heavy chain, axonemal; K10408
AJAPscaffold47	748773	749467	peak_510	695	49	165	1.26E-06	2.76743	0.00269092	AJAP05690:exon;AJAP17492:Promoter	AJAP05690:AJAPscaffold47:747651-749631:+:-1172	NA	NA	NA
AJAPscaffold1527	92912	93213	peak_139	302	39	81	2.00E-05	2.75941	0.0203784	intergenic	AJAP02527:AJAPscaffold1527:82282-85557:-:-7394	4;GO:0004364,molecular_function glutathione transferase activity;GO:0005829,cellular_component cytosol;GO:0008152,biological_process metabolic process;GO:0016740,molecular_function transferase activity	NA	NA
AJAPscaffold863	55565	55985	peak_692	421	149	167	6.18E-07	2.75881	0.00158899	intergenic	AJAP20777:AJAPscaffold863:52685-53473:-:-2241	NA	NA	NA
AJAPscaffold2227	65739	66218	peak_291	480	60	286	2.91E-10	2.7538	2.53E-06	intergenic	AJAP00869:AJAPscaffold2227:39480-40493:-:-25306	NA	NA	NA
AJAPscaffold41	763027	763285	peak_475	259	244	157	6.41E-08	2.75257	0.000256059	intergenic	AJAP15912:AJAPscaffold41:771214-775817:+:7944	6;GO:0004252,molecular_function serine-type endopeptidase activity;GO:0005515,molecular_function protein binding;GO:0006508,biological_process proteolysis;GO:0008233,molecular_function peptidase activity;GO:0008236,molecular_function serine-type peptidase activity;GO:0016787,molecular_function hydrolase activity	NA	NA
AJAPscaffold1890	95161	95803	peak_206	643	145	2144	1.58E-39	2.74931	1.63E-34	intergenic	AJAP05345:AJAPscaffold1890:78783-81445:+:-16524	NA	NA	NA
AJAPscaffold424	107127	107656	peak_486	530	376	138	9.84E-06	2.74865	0.012331	AJAP14842:Promoter	AJAP14842:AJAPscaffold424:103462-106135:-:-1368	NA	NA	NA
AJAPscaffold313	335081	336573	peak_392	1493	866	1752	2.84E-22	2.74733	1.15E-17	intergenic	AJAP17663:AJAPscaffold313:339021-339632:-:3687	NA	NA	NA
AJAPscaffold165	132	1072	peak_163	941	111	1924	6.14E-31	2.7456	4.48E-26	intergenic	AJAP29334:AJAPscaffold165:22124-23431:-:23190	NA	NA	NA
AJAPscaffold732	211245	211527	peak_640	283	179	99	4.83E-06	2.73991	0.00741464	AJAP09502:intron	AJAP09502:AJAPscaffold732:137235-249123:-:37701	9;GO:0003676,molecular_function nucleic acid binding;GO:0003723,molecular_function RNA binding;GO:0005634,cellular_component nucleus;GO:0006397,biological_process mRNA processing;GO:0009953,biological_process dorsal/ventral pattern formation;GO:0045595,biological_process regulation of cell differentiation;GO:0045746,biological_process negative regulation of Notch signaling pathway;GO:0060472,biol…	K13218	536 14 486 spu:574897 617 61 526 49.080 - 489 210 421 1.44e-139 - PTBP1, PTB; polypyrimidine tract-binding protein 1; K13218
AJAPscaffold274	389684	390106	peak_356	423	80	294	1.58E-09	2.73971	1.12E-05	intergenic	AJAP14828:AJAPscaffold274:347982-361886:-:-27878	NA	NA	NA
AJAPscaffold94	777623	778032	peak_720	410	320	152	2.36E-06	2.73267	0.00435221	AJAP06245:Promoter	AJAP06245:AJAPscaffold94:772175-776809:-:-1134	22;GO:0003676,molecular_function nucleic acid binding;GO:0003677,molecular_function DNA binding;GO:0005123,molecular_function death receptor binding;GO:0005515,molecular_function protein binding;GO:0005634,cellular_component nucleus;GO:0005654,cellular_component nucleoplasm;GO:0005737,cellular_component cytoplasm;GO:0005829,cellular_component cytosol;GO:0006351,biological_process transcription, D…	K12463	PRDM4; PR domain zinc finger protein 4; K12463
AJAPscaffold1663	37591	37975	peak_168	385	118	219	1.72E-08	2.7301	8.63E-05	intergenic	AJAP29653:AJAPscaffold1663:13513-14526:-:-23183	13;GO:0004930,molecular_function G protein-coupled receptor activity;GO:0004989,molecular_function octopamine receptor activity;GO:0005622,cellular_component intracellular;GO:0005886,cellular_component plasma membrane;GO:0007165,biological_process signal transduction;GO:0007186,biological_process G protein-coupled receptor signaling pathway;GO:0007189,biological_process adenylate cyclase-activati…	NA	NA
AJAPscaffold1098	86320	86607	peak_36	288	132	192	8.37E-09	2.72618	4.70E-05	AJAP11244:exon	AJAP11244:AJAPscaffold1098:86018-88063:+:-435	NA	NA	NA
AJAPscaffold1259	25664	25931	peak_87	268	45	184	4.08E-09	2.72264	2.54E-05	intergenic	AJAP20954:AJAPscaffold1259:45550-47910:+:19842	22;GO:0003676,molecular_function nucleic acid binding;GO:0003677,molecular_function DNA binding;GO:0003723,molecular_function RNA binding;GO:0003824,molecular_function catalytic activity;GO:0003887,molecular_function DNA-directed DNA polymerase activity;GO:0003964,molecular_function RNA-directed DNA polymerase activity;GO:0004190,molecular_function aspartic-type endopeptidase activity;GO:0004518,…	NA	NA
AJAPscaffold191	128420	128706	peak_234	287	193	407	7.45E-16	2.71028	1.68E-11	AJAP24513:exon	AJAP24513:AJAPscaffold191:128134-128856:-:245	NA	NA	NA
AJAPscaffold375	274617	275214	peak_440	598	439	513	9.79E-14	2.7075	1.66E-09	AJAP18928:Promoter	AJAP18928:AJAPscaffold375:275174-290693:+:119	NA	NA	NA
AJAPscaffold1428	109806	110069	peak_127	264	158	200	3.15E-08	2.70645	0.000141876	intergenic	NA	NA	NA	NA
AJAPscaffold1024	59399	59693	peak_7	295	271	84	1.86E-05	2.70453	0.0196291	intergenic	AJAP22380:AJAPscaffold1024:51371-54493:-:-5177	9;GO:0005509,molecular_function calcium ion binding;GO:0005576,cellular_component extracellular region;GO:0030141,cellular_component secretory granule;GO:0031549,biological_process negative regulation of brain-derived neurotrophic factor receptor signaling pathway;GO:0046872,molecular_function metal ion binding;GO:0048403,molecular_function brain-derived neurotrophic factor binding;GO:0048670,bio…	NA	NA
AJAPscaffold342	270872	271211	peak_421	340	270	88	1.86E-05	2.70453	0.0196291	intergenic	AJAP25990:AJAPscaffold342:272832-273557:-:2417	NA	NA	NA
AJAPscaffold436	69619	69911	peak_495	293	108	77	1.86E-05	2.70453	0.0196291	intergenic	AJAP17102:AJAPscaffold436:88748-90796:+:19022	NA	NA	NA
AJAPscaffold726	65626	66290	peak_635	665	538	956	5.02E-18	2.70223	1.43E-13	intergenic	AJAP17736:AJAPscaffold726:78037-80217:-:14055	NA	NA	NA
AJAPscaffold6	1636395	1636680	peak_570	286	197	190	7.46E-09	2.70127	4.26E-05	AJAP19871:intron	AJAP19871:AJAPscaffold6:1600372-1643626:-:7036	18;GO:0000165,biological_process MAPK cascade;GO:0000166,molecular_function nucleotide binding;GO:0000185,biological_process activation of MAPKKK activity;GO:0004672,molecular_function protein kinase activity;GO:0004674,molecular_function protein serine/threonine kinase activity;GO:0005524,molecular_function ATP binding;GO:0005737,cellular_component cytoplasm;GO:0006468,biological_process protein…	K04406	510 4 500 spu:593505 874 139 646 61.143 - 525 159 600 0.0 - MAP4K3, GLK; mitogen-activated protein kinase kinase kinase kinase 3 [EC:2.7.11.1]; K04406
AJAPscaffold575	307674	307975	peak_561	302	156	100	9.08E-06	2.69978	0.0115715	intergenic	AJAP09765:AJAPscaffold575:291315-301863:-:-5967	NA	NA	NA
AJAPscaffold94	24146	24537	peak_718	392	156	134	9.08E-06	2.69978	0.0115715	intergenic	AJAP11816:AJAPscaffold94:20795-21980:+:-3508	4;GO:0003676,molecular_function nucleic acid binding;GO:0003723,molecular_function RNA binding;GO:0008270,molecular_function zinc ion binding;GO:0046872,molecular_function metal ion binding	NA	NA
AJAPscaffold1419	151619	152041	peak_123	423	316	289	3.63E-09	2.69905	2.30E-05	intergenic	AJAP09033:AJAPscaffold1419:117128-128230:-:-23705	17;GO:0002376,biological_process immune system process;GO:0003677,molecular_function DNA binding;GO:0003899,molecular_function DNA-directed 5'-3' RNA polymerase activity;GO:0005634,cellular_component nucleus;GO:0005654,cellular_component nucleoplasm;GO:0005666,cellular_component RNA polymerase III complex;GO:0005829,cellular_component cytosol;GO:0006351,biological_process transcription, DNA-templ…	NA	NA
AJAPscaffold2392	46532	46851	peak_322	320	12	116	4.42E-06	2.69587	0.00704758	intergenic	AJAP11572:AJAPscaffold2392:14602-16644:+:-31943	NA	NA	NA
AJAPscaffold76	272415	273030	peak_657	616	525	172	4.42E-06	2.69587	0.00704758	intergenic	AJAP12932:AJAPscaffold76:269610-271025:+:-3331	NA	NA	NA
AJAPscaffold2175	19428	20237	peak_279	810	531	484	8.60E-10	2.69521	6.58E-06	intergenic	AJAP05902:AJAPscaffold2175:7698-14298:-:-5661	17;GO:0000139,cellular_component Golgi membrane;GO:0004653,molecular_function polypeptide N-acetylgalactosaminyltransferase activity;GO:0005112,molecular_function Notch binding;GO:0005794,cellular_component Golgi apparatus;GO:0006486,biological_process protein glycosylation;GO:0007219,biological_process Notch signaling pathway;GO:0007220,biological_process Notch receptor processing;GO:0007368,bio…	NA	NA
AJAPscaffold313	330679	331006	peak_391	328	315	107	6.66E-06	2.68999	0.0090985	intergenic	AJAP02374:AJAPscaffold313:326567-327274:+:-4428	NA	NA	NA
AJAPscaffold353	539323	539715	peak_433	393	313	232	2.80E-08	2.68045	0.000129778	intergenic	AJAP04945:AJAPscaffold353:556753-559980:+:17118	NA	NA	NA
AJAPscaffold1037	170446	170720	peak_14	275	144	215	1.56E-09	2.67598	1.11E-05	intergenic	AJAP29473:AJAPscaffold1037:140387-141142:-:-29448	6;GO:0003964,molecular_function RNA-directed DNA polymerase activity;GO:0005575,cellular_component cellular_component;GO:0006278,biological_process RNA-dependent DNA biosynthetic process;GO:0006313,biological_process transposition, DNA-mediated;GO:0016740,molecular_function transferase activity;GO:0016779,molecular_function nucleotidyltransferase activity	NA	NA
AJAPscaffold1174	11217	11618	peak_61	402	155	275	7.59E-10	2.6751	5.87E-06	intergenic	AJAP13129:AJAPscaffold1174:49059-50762:-:39392	22;GO:0003676,molecular_function nucleic acid binding;GO:0003677,molecular_function DNA binding;GO:0003723,molecular_function RNA binding;GO:0003824,molecular_function catalytic activity;GO:0003887,molecular_function DNA-directed DNA polymerase activity;GO:0003964,molecular_function RNA-directed DNA polymerase activity;GO:0004190,molecular_function aspartic-type endopeptidase activity;GO:0004518,…	NA	NA
AJAPscaffold304	424544	424840	peak_379	297	63	247	7.59E-10	2.6751	5.87E-06	intergenic	AJAP21816:AJAPscaffold304:459781-468116:+:35175	NA	NA	NA
AJAPscaffold868	339557	339871	peak_697	315	73	270	4.26E-11	2.67223	4.54E-07	intergenic	AJAP27013:AJAPscaffold868:334903-337558:+:-4728	NA	NA	NA
AJAPscaffold977	228423	228713	peak_728	291	152	297	2.07E-11	2.67164	2.35E-07	intergenic	AJAP28814:AJAPscaffold977:208133-224618:+:-20443	15;GO:0001650,cellular_component fibrillar center;GO:0005634,cellular_component nucleus;GO:0005654,cellular_component nucleoplasm;GO:0005737,cellular_component cytoplasm;GO:0005829,cellular_component cytosol;GO:0008652,biological_process cellular amino acid biosynthetic process;GO:0009086,biological_process methionine biosynthetic process;GO:0016853,molecular_function isomerase activity;GO:001928…	K08963	376 8 358 lcm:102357187 357 1 352 61.190 - 353 134 449 1.22e-156 - mtnA; methylthioribose-1-phosphate isomerase [EC:5.3.1.23]; K08963
AJAPscaffold2227	71154	71471	peak_292	318	87	310	1.01E-11	2.67109	1.22E-07	intergenic	AJAP00869:AJAPscaffold2227:39480-40493:-:-30748	NA	NA	NA
AJAPscaffold1089	2483	3010	peak_33	528	38	113	3.52E-05	2.65714	0.0293197	intergenic	AJAP21725:AJAPscaffold1089:9743-39101:-:36582	15;GO:0003674,molecular_function molecular_function;GO:0004721,molecular_function phosphoprotein phosphatase activity;GO:0004725,molecular_function protein tyrosine phosphatase activity;GO:0005575,cellular_component cellular_component;GO:0005634,cellular_component nucleus;GO:0005737,cellular_component cytoplasm;GO:0005886,cellular_component plasma membrane;GO:0006470,biological_process protein de…	NA	NA
AJAPscaffold114	798201	798577	peak_50	377	89	109	3.52E-05	2.65714	0.0293197	intergenic	AJAP06877:AJAPscaffold114:798458-799114:-:826	NA	NA	NA
AJAPscaffold786	180688	180984	peak_664	297	44	112	3.52E-05	2.65714	0.0293197	intergenic	AJAP28764:AJAPscaffold786:186570-189432:-:8702	NA	NA	NA
AJAPscaffold619	291652	292114	peak_578	463	250	115	1.71E-05	2.65698	0.0183341	AJAP05098:Promoter	AJAP05098:AJAPscaffold619:284423-291156:-:-746	2;GO:0016787,molecular_function hydrolase activity;GO:0031514,cellular_component motile cilium	NA	NA
AJAPscaffold210	326940	327413	peak_262	474	228	145	8.25E-06	2.65684	0.0108056	AJAP12717:intron	AJAP12717:AJAPscaffold210:311774-335518:-:8352	3;GO:0005515,molecular_function protein binding;GO:0008270,molecular_function zinc ion binding;GO:0046872,molecular_function metal ion binding	K15708	RNF180; E3 ubiquitin-protein ligase RNF180 [EC:2.3.2.27]; K15708
AJAPscaffold328	458841	459241	peak_414	401	318	184	2.18E-07	2.65642	0.000686151	AJAP19641:intron	AJAP19641:AJAPscaffold328:437454-468629:+:-21706	NA	NA	NA
AJAPscaffold2800	13883	14149	peak_368	267	95	189	5.12E-08	2.65632	0.000214388	intergenic	AJAP01456:AJAPscaffold2800:3342-9307:+:-10637	NA	NA	NA
AJAPscaffold809	15737	16004	peak_670	268	189	167	5.12E-08	2.65632	0.000214388	intergenic	AJAP21116:AJAPscaffold809:6784-12434:-:-3492	10;GO:0005773,cellular_component vacuole;GO:0005774,cellular_component vacuolar membrane;GO:0009651,biological_process response to salt stress;GO:0009705,cellular_component plant-type vacuole membrane;GO:0016020,cellular_component membrane;GO:0016021,cellular_component integral component of membrane;GO:0016740,molecular_function transferase activity;GO:0016746,molecular_function transferase activ…	NA	NA
AJAPscaffold216	697158	697472	peak_276	315	165	221	1.20E-08	2.65623	6.43E-05	intergenic	AJAP30220:AJAPscaffold216:691498-693474:-:-3849	NA	NA	NA
AJAPscaffold1571	13470	13851	peak_154	382	179	129	8.29E-06	2.6562	0.0108111	intergenic	AJAP05860:AJAPscaffold1571:88860-104111:+:75212	16;GO:0000139,cellular_component Golgi membrane;GO:0001665,molecular_function alpha-N-acetylgalactosaminide alpha-2,6-sialyltransferase activity;GO:0003824,molecular_function catalytic activity;GO:0005794,cellular_component Golgi apparatus;GO:0006486,biological_process protein glycosylation;GO:0006688,biological_process glycosphingolipid biosynthetic process;GO:0008373,molecular_function sialyltr…	NA	NA
AJAPscaffold511	388939	389256	peak_527	318	118	222	1.38E-09	2.65614	9.90E-06	intergenic	AJAP16715:AJAPscaffold511:351784-352284:+:-37274	NA	NA	NA
AJAPscaffold571	44536	44800	peak_554	265	149	174	5.15E-08	2.65568	0.000215234	intergenic	AJAP01680:AJAPscaffold571:94675-95385:+:49991	NA	NA	NA
AJAPscaffold714	99317	99991	peak_621	675	524	465	2.84E-10	2.63882	2.48E-06	intergenic	AJAP00382:AJAPscaffold714:78377-83058:+:-21465	25;GO:0000346,cellular_component transcription export complex;GO:0000347,cellular_component THO complex;GO:0000445,cellular_component THO complex part of transcription export complex;GO:0000781,cellular_component chromosome, telomeric region;GO:0000784,cellular_component nuclear chromosome, telomeric region;GO:0003723,molecular_function RNA binding;GO:0005515,molecular_function protein binding;GO…	K13176	THOC7; THO complex subunit 7; K13176
AJAPscaffold718	193350	193618	peak_627	269	116	184	5.13E-09	2.63575	3.08E-05	AJAP04394:Promoter	AJAP04394:AJAPscaffold718:191833-193079:-:-387	NA	NA	NA
AJAPscaffold1966	80950	81221	peak_243	272	217	147	4.00E-07	2.62818	0.00112385	AJAP26932:intron	AJAP07533:AJAPscaffold1966:95432-99967:+:14266	9;GO:0005739,cellular_component mitochondrion;GO:0005743,cellular_component mitochondrial inner membrane;GO:0005747,cellular_component mitochondrial respiratory chain complex I;GO:0016020,cellular_component membrane;GO:0016021,cellular_component integral component of membrane;GO:0016491,molecular_function oxidoreductase activity;GO:0032981,biological_process mitochondrial respiratory chain comple…	K18166	280 1 275 spu:578774 476 175 472 49.329 - 298 128 300 7.51e-98 - FOXRED1; FAD-dependent oxidoreductase domain-containing protein 1; K18166
AJAPscaffold351	472737	473009	peak_429	273	114	129	8.30E-07	2.62632	0.00193852	intergenic	AJAP10641:AJAPscaffold351:460041-461430:-:-11421	14;GO:0004842,molecular_function ubiquitin-protein transferase activity;GO:0005515,molecular_function protein binding;GO:0005622,cellular_component intracellular;GO:0005737,cellular_component cytoplasm;GO:0005768,cellular_component endosome;GO:0005769,cellular_component early endosome;GO:0005794,cellular_component Golgi apparatus;GO:0008270,molecular_function zinc ion binding;GO:0015031,biologica…	NA	NA
AJAPscaffold932	473906	474277	peak_716	372	258	157	1.72E-06	2.62418	0.00338306	intergenic	AJAP16691:AJAPscaffold932:497540-503791:+:23377	8;GO:0005248,molecular_function voltage-gated sodium channel activity;GO:0005272,molecular_function sodium channel activity;GO:0006811,biological_process ion transport;GO:0006814,biological_process sodium ion transport;GO:0015280,molecular_function ligand-gated sodium channel activity;GO:0016020,cellular_component membrane;GO:0016021,cellular_component integral component of membrane;GO:0035725,bi…	NA	NA
AJAPscaffold718	195297	195759	peak_628	463	43	370	5.12E-10	2.62113	4.16E-06	intergenic	AJAP04394:AJAPscaffold718:191833-193079:-:-2261	NA	NA	NA
AJAPscaffold861	59020	59345	peak_690	326	250	123	7.41E-06	2.61881	0.00989282	intergenic	AJAP21609:AJAPscaffold861:87772-109696:+:28503	2;GO:0004222,molecular_function metalloendopeptidase activity;GO:0006508,biological_process proteolysis	NA	NA
AJAPscaffold587	302969	303238	peak_563	270	150	198	1.92E-08	2.61268	9.55E-05	intergenic	AJAP20293:AJAPscaffold587:298810-299562:-:-3557	NA	NA	NA
AJAPscaffold219	104637	104976	peak_281	340	116	1057	2.04E-29	2.61188	1.37E-24	intergenic	AJAP05367:AJAPscaffold219:117245-118805:-:14054	32;GO:0000166,molecular_function nucleotide binding;GO:0000943,cellular_component retrotransposon nucleocapsid;GO:0003676,molecular_function nucleic acid binding;GO:0003677,molecular_function DNA binding;GO:0003723,molecular_function RNA binding;GO:0003824,molecular_function catalytic activity;GO:0003887,molecular_function DNA-directed DNA polymerase activity;GO:0003964,molecular_function RNA-dir…	NA	NA
AJAPscaffold313	418028	418434	peak_403	407	145	255	3.97E-08	2.61046	0.000172604	intergenic	AJAP05253:AJAPscaffold313:404971-406203:-:-11970	NA	NA	NA
AJAPscaffold156	454066	454577	peak_150	512	69	500	1.05E-10	2.60859	1.02E-06	intergenic	AJAP07130:AJAPscaffold156:449159-450962:+:-4977	NA	NA	NA
AJAPscaffold1075	110664	111034	peak_29	371	341	89	6.65E-05	2.60611	0.04581	intergenic	AJAP21265:AJAPscaffold1075:100578-107762:-:-3243	5;GO:0005515,molecular_function protein binding;GO:0005739,cellular_component mitochondrion;GO:0008270,molecular_function zinc ion binding;GO:0016491,molecular_function oxidoreductase activity;GO:0055114,biological_process oxidation-reduction process	NA	NA
AJAPscaffold39	521711	521986	peak_457	276	63	84	6.65E-05	2.60611	0.04581	intergenic	AJAP30023:AJAPscaffold39:481229-499780:-:-21994	22;GO:0000151,cellular_component ubiquitin ligase complex;GO:0000209,biological_process protein polyubiquitination;GO:0000226,biological_process microtubule cytoskeleton organization;GO:0004842,molecular_function ubiquitin-protein transferase activity;GO:0005737,cellular_component cytoplasm;GO:0005813,cellular_component centrosome;GO:0005815,cellular_component microtubule organizing center;GO:000…	NA	NA
AJAPscaffold746	131823	132097	peak_647	275	3	76	6.65E-05	2.60611	0.04581	intergenic	AJAP09812:AJAPscaffold746:108359-108943:-:-22883	NA	NA	NA
AJAPscaffold120	119164	119773	peak_65	610	174	394	4.46E-10	2.60499	3.68E-06	intergenic	AJAP16590:AJAPscaffold120:106626-112822:-:-6516	24;GO:0000109,cellular_component nucleotide-excision repair complex;GO:0000209,biological_process protein polyubiquitination;GO:0004842,molecular_function ubiquitin-protein transferase activity;GO:0005634,cellular_component nucleus;GO:0005737,cellular_component cytoplasm;GO:0006281,biological_process DNA repair;GO:0006283,biological_process transcription-coupled nucleotide-excision repair;GO:0006…	K10570	362 1 338 bfo:BRAFLDRAFT_206058 397 1 377 51.459 - 377 144 379 6.57e-129 - ERCC8, CKN1, CSA; DNA excision repair protein ERCC-8; K10570
AJAPscaffold1701	48134	48513	peak_175	380	230	276	9.20E-10	2.60296	6.98E-06	intergenic	AJAP22430:AJAPscaffold1701:115286-116552:+:66923	NA	NA	NA
AJAPscaffold313	356617	357003	peak_396	387	193	713	4.58E-19	2.60108	1.44E-14	AJAP25989:Promoter	AJAP25989:AJAPscaffold313:355884-356495:-:-315	NA	NA	NA
AJAPscaffold933	211661	212030	peak_717	370	206	248	1.90E-09	2.60078	1.32E-05	intergenic	AJAP04024:AJAPscaffold933:214416-218655:+:2550	NA	NA	NA
AJAPscaffold394	255125	255489	peak_464	365	237	1200	4.58E-34	2.59843	3.85E-29	intergenic	AJAP14314:AJAPscaffold394:257464-258111:-:2751	11;GO:0000963,biological_process mitochondrial RNA processing;GO:0003723,molecular_function RNA binding;GO:0004672,molecular_function protein kinase activity;GO:0005515,molecular_function protein binding;GO:0005739,cellular_component mitochondrion;GO:0006397,biological_process mRNA processing;GO:0006468,biological_process protein phosphorylation;GO:0019843,molecular_function rRNA binding;GO:00357…	NA	NA
AJAPscaffold394	256771	257089	peak_465	319	166	831	1.34E-23	2.59479	5.98E-19	intergenic	AJAP14314:AJAPscaffold394:257464-258111:-:1176	11;GO:0000963,biological_process mitochondrial RNA processing;GO:0003723,molecular_function RNA binding;GO:0004672,molecular_function protein kinase activity;GO:0005515,molecular_function protein binding;GO:0005739,cellular_component mitochondrion;GO:0006397,biological_process mRNA processing;GO:0006468,biological_process protein phosphorylation;GO:0019843,molecular_function rRNA binding;GO:00357…	NA	NA
AJAPscaffold350	284410	285551	peak_424	1142	675	6281	1.85E-70	2.59394	3.74E-65	intergenic	AJAP27263:AJAPscaffold350:277731-282737:+:-7355	45;GO:0000122,biological_process negative regulation of transcription by RNA polymerase II;GO:0001540,molecular_function amyloid-beta binding;GO:0003682,molecular_function chromatin binding;GO:0005515,molecular_function protein binding;GO:0005634,cellular_component nucleus;GO:0005737,cellular_component cytoplasm;GO:0005886,cellular_component plasma membrane;GO:0006302,biological_process double-st…	K04530	153 1 152 spu:582967 879 729 879 67.974 - 153 46 224 1.69e-67 - APBB2, FE65L; amyloid beta A4 precursor protein-binding family B member 2; K04530
AJAPscaffold4	88515	88969	peak_469	455	422	164	3.17E-06	2.59019	0.00535365	AJAP09171:exon;AJAP26806:Promoter	AJAP09171:AJAPscaffold4:88438-89730:-:795	4;GO:0003676,molecular_function nucleic acid binding;GO:0003723,molecular_function RNA binding;GO:0008270,molecular_function zinc ion binding;GO:0046872,molecular_function metal ion binding	NA	NA
AJAPscaffold571	46283	46544	peak_556	262	119	498	5.96E-18	2.582	1.68E-13	intergenic	AJAP01680:AJAPscaffold571:94675-95385:+:48274	NA	NA	NA
AJAPscaffold50	1165982	1166477	peak_523	496	247	289	7.05E-09	2.57803	4.05E-05	AJAP14949:exon	AJAP14949:AJAPscaffold50:1165725-1166615:-:388	NA	NA	NA
AJAPscaffold308	271676	272002	peak_380	327	166	391	3.81E-12	2.57781	4.97E-08	intergenic	AJAP15183:AJAPscaffold308:232000-247421:+:-39843	NA	NA	NA
AJAPscaffold1392	78851	79158	peak_114	308	160	96	2.87E-05	2.57122	0.0253128	intergenic	AJAP02779:AJAPscaffold1392:106550-112979:+:27540	9;GO:0004181,molecular_function metallocarboxypeptidase activity;GO:0005576,cellular_component extracellular region;GO:0006508,biological_process proteolysis;GO:0030234,molecular_function enzyme regulator activity;GO:0030449,biological_process regulation of complement activation;GO:0050790,biological_process regulation of catalytic activity;GO:0050821,biological_process protein stabilization;GO:0…	NA	NA
AJAPscaffold237	126388	126697	peak_313	310	39	99	2.87E-05	2.57122	0.0253128	AJAP18203:Promoter	AJAP18203:AJAPscaffold237:128410-129930:+:1984	NA	NA	NA
AJAPscaffold62	25259	25544	peak_581	286	133	632	8.60E-17	2.5703	2.15E-12	intergenic	AJAP16516:AJAPscaffold62:112254-112820:-:87430	NA	NA	NA
AJAPscaffold1205	151915	152180	peak_74	266	130	700	5.24E-21	2.56809	1.93E-16	intergenic	AJAP15408:AJAPscaffold1205:77955-78426:+:-74091	9;GO:0000981,molecular_function DNA-binding transcription factor activity, RNA polymerase II-specific;GO:0003676,molecular_function nucleic acid binding;GO:0003677,molecular_function DNA binding;GO:0005575,cellular_component cellular_component;GO:0006357,biological_process regulation of transcription by RNA polymerase II;GO:0008150,biological_process biological_process;GO:0020037,molecular_functi…	NA	NA
AJAPscaffold751	46416	46730	peak_648	315	272	112	6.00E-05	2.56219	0.0428805	intergenic	AJAP10178:AJAPscaffold751:23678-44025:-:-2663	15;GO:0000375,biological_process RNA splicing, via transesterification reactions;GO:0000389,biological_process mRNA 3'-splice site recognition;GO:0000398,biological_process mRNA splicing, via spliceosome;GO:0003676,molecular_function nucleic acid binding;GO:0003723,molecular_function RNA binding;GO:0005515,molecular_function protein binding;GO:0005634,cellular_component nucleus;GO:0005654,cellula…	K12827	SF3A3, SAP61, PRP9; splicing factor 3A subunit 3; K12827
AJAPscaffold190	474054	474312	peak_220	259	140	587	4.96E-19	2.5618	1.55E-14	intergenic	AJAP29480:AJAPscaffold190:422021-438088:-:-36106	NA	NA	NA
AJAPscaffold73	1136086	1136595	peak_637	510	374	176	2.79E-06	2.56168	0.00489407	intergenic	AJAP13097:AJAPscaffold73:1101085-1103016:-:-33444	14;GO:0001614,molecular_function purinergic nucleotide receptor activity;GO:0004931,molecular_function extracellularly ATP-gated cation channel activity;GO:0005216,molecular_function ion channel activity;GO:0005515,molecular_function protein binding;GO:0005524,molecular_function ATP binding;GO:0005887,cellular_component integral component of plasma membrane;GO:0006811,biological_process ion trans…	NA	NA
AJAPscaffold175	399576	399921	peak_189	346	206	218	1.30E-07	2.56142	0.000458321	AJAP20970:exon	AJAP20970:AJAPscaffold175:399492-400001:+:-291	NA	NA	NA
AJAPscaffold313	354432	355005	peak_395	574	91	782	3.25E-15	2.55889	6.75E-11	intergenic	AJAP25989:AJAPscaffold313:355884-356495:-:1974	NA	NA	NA
AJAPscaffold2227	64519	64838	peak_290	320	220	253	1.26E-08	2.55705	6.70E-05	intergenic	AJAP00869:AJAPscaffold2227:39480-40493:-:-24246	NA	NA	NA
AJAPscaffold1205	130385	130681	peak_70	297	133	1487	3.87E-39	2.55501	3.95E-34	intergenic	AJAP15408:AJAPscaffold1205:77955-78426:+:-52564	9;GO:0000981,molecular_function DNA-binding transcription factor activity, RNA polymerase II-specific;GO:0003676,molecular_function nucleic acid binding;GO:0003677,molecular_function DNA binding;GO:0005575,cellular_component cellular_component;GO:0006357,biological_process regulation of transcription by RNA polymerase II;GO:0008150,biological_process biological_process;GO:0020037,molecular_functi…	NA	NA
AJAPscaffold536	28070	28763	peak_537	694	101	523	5.90E-11	2.55493	6.05E-07	intergenic	AJAP14551:AJAPscaffold536:130953-135086:-:106917	NA	NA	NA
AJAPscaffold322	343565	343828	peak_409	264	84	119	5.81E-06	2.55446	0.00811634	AJAP22880:intron	AJAP22880:AJAPscaffold322:311514-481154:+:-32136	10;GO:0004721,molecular_function phosphoprotein phosphatase activity;GO:0004725,molecular_function protein tyrosine phosphatase activity;GO:0006470,biological_process protein dephosphorylation;GO:0016020,cellular_component membrane;GO:0016021,cellular_component integral component of membrane;GO:0016311,biological_process dephosphorylation;GO:0016787,molecular_function hydrolase activity;GO:001679…	NA	NA
AJAPscaffold313	378350	378641	peak_401	292	143	342	1.20E-11	2.5497	1.43E-07	intergenic	AJAP23985:AJAPscaffold313:380996-381556:-:3065	NA	NA	NA
AJAPscaffold313	368681	369211	peak_398	531	112	714	5.72E-15	2.54842	1.15E-10	AJAP16975:intron	AJAP16975:AJAPscaffold313:368611-369830:+:-183	NA	NA	NA
AJAPscaffold402	364311	364652	peak_471	342	88	119	1.21E-05	2.54603	0.0141661	intergenic	AJAP24479:AJAPscaffold402:360772-361959:-:-2440	32;GO:0000166,molecular_function nucleotide binding;GO:0000943,cellular_component retrotransposon nucleocapsid;GO:0003676,molecular_function nucleic acid binding;GO:0003677,molecular_function DNA binding;GO:0003723,molecular_function RNA binding;GO:0003824,molecular_function catalytic activity;GO:0003887,molecular_function DNA-directed DNA polymerase activity;GO:0003964,molecular_function RNA-dir…	NA	NA
AJAPscaffold325	656741	657028	peak_411	288	142	275	5.17E-10	2.54403	4.19E-06	intergenic	AJAP22874:AJAPscaffold325:676625-680664:-:23783	22;GO:0000166,molecular_function nucleotide binding;GO:0002250,biological_process adaptive immune response;GO:0002376,biological_process immune system process;GO:0002827,biological_process positive regulation of T-helper 1 type immune response;GO:0003924,molecular_function GTPase activity;GO:0005524,molecular_function ATP binding;GO:0005737,cellular_component cytoplasm;GO:0005886,cellular_compone…	NA	NA
AJAPscaffold350	285881	286186	peak_425	306	112	1626	4.13E-38	2.54325	4.07E-33	intergenic	AJAP27263:AJAPscaffold350:277731-282737:+:-8263	45;GO:0000122,biological_process negative regulation of transcription by RNA polymerase II;GO:0001540,molecular_function amyloid-beta binding;GO:0003682,molecular_function chromatin binding;GO:0005515,molecular_function protein binding;GO:0005634,cellular_component nucleus;GO:0005737,cellular_component cytoplasm;GO:0005886,cellular_component plasma membrane;GO:0006302,biological_process double-st…	K04530	153 1 152 spu:582967 879 729 879 67.974 - 153 46 224 1.69e-67 - APBB2, FE65L; amyloid beta A4 precursor protein-binding family B member 2; K04530
AJAPscaffold394	247516	247845	peak_462	330	161	970	2.51E-25	2.53929	1.27E-20	intergenic	AJAP14314:AJAPscaffold394:257464-258111:-:10436	11;GO:0000963,biological_process mitochondrial RNA processing;GO:0003723,molecular_function RNA binding;GO:0004672,molecular_function protein kinase activity;GO:0005515,molecular_function protein binding;GO:0005739,cellular_component mitochondrion;GO:0006397,biological_process mRNA processing;GO:0006468,biological_process protein phosphorylation;GO:0019843,molecular_function rRNA binding;GO:00357…	NA	NA
AJAPscaffold1037	175349	175635	peak_16	287	125	179	2.34E-07	2.53556	0.000724836	intergenic	AJAP29473:AJAPscaffold1037:140387-141142:-:-34332	6;GO:0003964,molecular_function RNA-directed DNA polymerase activity;GO:0005575,cellular_component cellular_component;GO:0006278,biological_process RNA-dependent DNA biosynthetic process;GO:0006313,biological_process transposition, DNA-mediated;GO:0016740,molecular_function transferase activity;GO:0016779,molecular_function nucleotidyltransferase activity	NA	NA
AJAPscaffold533	265378	265806	peak_535	429	198	242	2.34E-07	2.53556	0.000724836	intergenic	AJAP04973:AJAPscaffold533:245519-252945:-:-12631	6;GO:0003674,molecular_function molecular_function;GO:0005634,cellular_component nucleus;GO:0007368,biological_process determination of left/right symmetry;GO:0051920,molecular_function peroxiredoxin activity;GO:0055114,biological_process oxidation-reduction process;GO:1901031,biological_process regulation of response to reactive oxygen species	K10141	SESN1_3; sestrin 1/3; K10141
AJAPscaffold401	366413	366785	peak_470	373	319	142	5.09E-06	2.52699	0.00752108	intergenic	AJAP24146:AJAPscaffold401:358373-360092:-:-6640	10;GO:0000727,biological_process double-strand break repair via break-induced replication;GO:0000811,cellular_component GINS complex;GO:0005515,molecular_function protein binding;GO:0005634,cellular_component nucleus;GO:0005654,cellular_component nucleoplasm;GO:0006260,biological_process DNA replication;GO:0006271,biological_process DNA strand elongation involved in DNA replication;GO:0031298,cel…	K10733	137 2 136 mmu:272551 185 1 135 68.148 - 135 43 198 3.03e-64 - GINS2, PSF2; GINS complex subunit 2; K10733
AJAPscaffold394	236553	236814	peak_461	262	139	851	1.82E-24	2.52205	8.67E-20	intergenic	AJAP20290:AJAPscaffold394:189274-221365:-:-15327	7;GO:0000122,biological_process negative regulation of transcription by RNA polymerase II;GO:0005515,molecular_function protein binding;GO:0005829,cellular_component cytosol;GO:0019900,molecular_function kinase binding;GO:0032947,molecular_function protein-containing complex scaffold activity;GO:0035331,biological_process negative regulation of hippo signaling;GO:0046621,biological_process negati…	K16685	1013 859 977 tgu:100220286 1224 1027 1160 30.435 - 138 73 59.3 7.10e-07 - WWC1; protein KIBRA; K16685
AJAPscaffold313	346164	346427	peak_393	264	90	266	3.87E-09	2.49219	2.42E-05	intergenic	AJAP17663:AJAPscaffold313:339021-339632:-:-6622	NA	NA	NA
AJAPscaffold190	482605	483806	peak_226	1202	115	1720	3.16E-20	2.49119	1.10E-15	intergenic	AJAP29480:AJAPscaffold190:422021-438088:-:-44632	NA	NA	NA
AJAPscaffold497	293447	293737	peak_516	291	39	92	4.70E-05	2.49083	0.0353509	AJAP03536:exon	AJAP03536:AJAPscaffold497:292911-294185:-:701	4;GO:0003676,molecular_function nucleic acid binding;GO:0003723,molecular_function RNA binding;GO:0008270,molecular_function zinc ion binding;GO:0046872,molecular_function metal ion binding	NA	NA
AJAPscaffold445	207691	208226	peak_500	536	457	182	9.27E-06	2.49057	0.0117325	AJAP20996:intron	AJAP20996:AJAPscaffold445:192511-217961:-:9815	NA	NA	NA
AJAPscaffold50	284574	284959	peak_518	386	228	485	9.60E-13	2.48987	1.39E-08	intergenic	AJAP15365:AJAPscaffold50:273185-280612:+:-11618	27;GO:0000166,molecular_function nucleotide binding;GO:0000281,biological_process mitotic cytokinesis;GO:0000910,biological_process cytokinesis;GO:0000915,biological_process actomyosin contractile ring assembly;GO:0003777,molecular_function microtubule motor activity;GO:0005524,molecular_function ATP binding;GO:0005634,cellular_component nucleus;GO:0005654,cellular_component nucleoplasm;GO:000573…	NA	NA
AJAPscaffold2385	78338	78953	peak_318	616	535	1156	1.18E-19	2.48973	3.90E-15	intergenic	NA	NA	NA	NA
AJAPscaffold313	385257	385884	peak_402	628	170	816	6.79E-16	2.48662	1.54E-11	intergenic	AJAP23985:AJAPscaffold313:380996-381556:-:-3871	NA	NA	NA
AJAPscaffold2101	70132	70399	peak_264	268	196	196	2.99E-08	2.48291	0.000135928	intergenic	NA	NA	NA	NA
AJAPscaffold1965	3153	3549	peak_242	397	188	188	7.57E-07	2.48091	0.0018448	intergenic	NA	NA	NA	NA
AJAPscaffold2697	39878	40805	peak_349	928	451	635	4.95E-10	2.47892	4.03E-06	intergenic	AJAP08853:AJAPscaffold2697:29070-34118:+:-11260	15;GO:0005737,cellular_component cytoplasm;GO:0006915,biological_process apoptotic process;GO:0008270,molecular_function zinc ion binding;GO:0008652,biological_process cellular amino acid biosynthetic process;GO:0009086,biological_process methionine biosynthetic process;GO:0016829,molecular_function lyase activity;GO:0019284,biological_process L-methionine salvage from S-adenosylmethionine;GO:001…	NA	NA
AJAPscaffold759	81115	81399	peak_654	285	108	170	3.12E-07	2.47307	0.000921319	AJAP20873:intron	AJAP29129:AJAPscaffold759:58303-67287:-:-13936	11;GO:0003677,molecular_function DNA binding;GO:0003899,molecular_function DNA-directed 5'-3' RNA polymerase activity;GO:0005666,cellular_component RNA polymerase III complex;GO:0006351,biological_process transcription, DNA-templated;GO:0006383,biological_process transcription by RNA polymerase III;GO:0009304,biological_process tRNA transcription;GO:0016740,molecular_function transferase activity…	NA	NA
AJAPscaffold966	54021	54282	peak_726	262	104	256	5.10E-09	2.47114	3.06E-05	intergenic	AJAP09254:AJAPscaffold966:11448-40917:-:-13208	6;GO:0003674,molecular_function molecular_function;GO:0005575,cellular_component cellular_component;GO:0005887,cellular_component integral component of plasma membrane;GO:0016020,cellular_component membrane;GO:0016021,cellular_component integral component of membrane;GO:0050885,biological_process neuromuscular process controlling balance	NA	NA
AJAPscaffold2101	69340	69681	peak_263	342	261	184	6.50E-07	2.46312	0.00164399	intergenic	NA	NA	NA	NA
AJAPscaffold387	244039	244387	peak_447	349	183	919	6.55E-22	2.45792	2.60E-17	intergenic	AJAP29970:AJAPscaffold387:241672-242073:+:-2551	32;GO:0000183,biological_process chromatin silencing at rDNA;GO:0000228,cellular_component nuclear chromosome;GO:0000784,cellular_component nuclear chromosome, telomeric region;GO:0000786,cellular_component nucleosome;GO:0000788,cellular_component nuclear nucleosome;GO:0003677,molecular_function DNA binding;GO:0003723,molecular_function RNA binding;GO:0005515,molecular_function protein binding;GO…	K11254	134 25 118 dse:Dsec_GM13181 103 6 99 91.489 - 94 8 171 6.22e-55 - H4; histone H4; K11254
AJAPscaffold847	114002	114288	peak_682	287	68	165	1.36E-06	2.45201	0.0028357	intergenic	AJAP17414:AJAPscaffold847:186517-192058:+:72448	NA	NA	NA
AJAPscaffold1037	176733	177055	peak_17	323	220	243	1.10E-07	2.45186	0.000398979	intergenic	AJAP29473:AJAPscaffold1037:140387-141142:-:-35811	6;GO:0003964,molecular_function RNA-directed DNA polymerase activity;GO:0005575,cellular_component cellular_component;GO:0006278,biological_process RNA-dependent DNA biosynthetic process;GO:0006313,biological_process transposition, DNA-mediated;GO:0016740,molecular_function transferase activity;GO:0016779,molecular_function nucleotidyltransferase activity	NA	NA
AJAPscaffold313	366522	367400	peak_397	879	137	1010	3.59E-14	2.45151	6.51E-10	AJAP16975:Promoter	AJAP16975:AJAPscaffold313:368611-369830:+:1953	NA	NA	NA
AJAPscaffold219	219044	219439	peak_288	396	229	2067	8.50E-40	2.45131	8.86E-35	intergenic	AJAP07336:AJAPscaffold219:228565-234916:+:9293	6;GO:0008521,molecular_function acetyl-CoA transmembrane transporter activity;GO:0015876,biological_process acetyl-CoA transport;GO:0016020,cellular_component membrane;GO:0016021,cellular_component integral component of membrane;GO:0021955,biological_process central nervous system neuron axonogenesis;GO:0030514,biological_process negative regulation of BMP signaling pathway	K03372	366 1 363 spu:589856 541 172 532 61.918 - 365 133 488 1.46e-169 - ACATN, SLC33A1; MFS transporter, PAT family, solute carrier family 33 (acetyl-CoA transportor), member 1 [EC:2.3.1.-]; K03372
AJAPscaffold721	159815	160345	peak_634	531	170	465	1.53E-09	2.44473	1.09E-05	AJAP13005:exon	AJAP13005:AJAPscaffold721:158876-160606:+:-1110	NA	NA	NA
AJAPscaffold718	261598	261890	peak_631	293	200	213	2.30E-07	2.44137	0.000712312	AJAP05643:Promoter	AJAP05643:AJAPscaffold718:259325-260626:-:-1172	5;GO:0003964,molecular_function RNA-directed DNA polymerase activity;GO:0004519,molecular_function endonuclease activity;GO:0005515,molecular_function protein binding;GO:0006278,biological_process RNA-dependent DNA biosynthetic process;GO:0090305,biological_process nucleic acid phosphodiester bond hydrolysis	NA	NA
AJAPscaffold274	407049	407431	peak_357	383	55	405	5.77E-09	2.43822	3.42E-05	intergenic	AJAP14828:AJAPscaffold274:347982-361886:-:-45218	NA	NA	NA
AJAPscaffold588	77934	78227	peak_565	294	221	212	3.85E-08	2.43477	0.000168016	intergenic	AJAP27464:AJAPscaffold588:66853-67778:+:-11303	NA	NA	NA
AJAPscaffold16	1047578	1048013	peak_156	436	105	330	4.75E-07	2.43114	0.00127019	intergenic	AJAP00588:AJAPscaffold16:1068478-1069005:-:21324	32;GO:0000166,molecular_function nucleotide binding;GO:0000943,cellular_component retrotransposon nucleocapsid;GO:0003676,molecular_function nucleic acid binding;GO:0003677,molecular_function DNA binding;GO:0003723,molecular_function RNA binding;GO:0003824,molecular_function catalytic activity;GO:0003887,molecular_function DNA-directed DNA polymerase activity;GO:0003964,molecular_function RNA-dir…	NA	NA
AJAPscaffold1168	43212	43785	peak_60	574	59	178	1.45E-05	2.4298	0.0161968	intergenic	AJAP23917:AJAPscaffold1168:30953-33145:+:-12319	NA	NA	NA
AJAPscaffold2105	40756	41198	peak_267	443	325	165	1.45E-05	2.4298	0.0161968	intergenic	NA	NA	NA	NA
AJAPscaffold679	546958	547338	peak_610	381	62	679	1.56E-14	2.42145	2.97E-10	intergenic	AJAP07510:AJAPscaffold679:504762-523458:-:-23562	1;GO:0005515,molecular_function protein binding	NA	NA
AJAPscaffold1205	145605	145885	peak_73	281	178	682	1.36E-17	2.41492	3.71E-13	intergenic	AJAP15408:AJAPscaffold1205:77955-78426:+:-67829	9;GO:0000981,molecular_function DNA-binding transcription factor activity, RNA polymerase II-specific;GO:0003676,molecular_function nucleic acid binding;GO:0003677,molecular_function DNA binding;GO:0005575,cellular_component cellular_component;GO:0006357,biological_process regulation of transcription by RNA polymerase II;GO:0008150,biological_process biological_process;GO:0020037,molecular_functi…	NA	NA
AJAPscaffold39	11359	11669	peak_456	311	94	262	1.65E-07	2.4147	0.000552281	intergenic	AJAP29989:AJAPscaffold39:17201-25578:-:14127	NA	NA	NA
AJAPscaffold387	242735	243201	peak_446	467	116	766	6.51E-14	2.4119	1.13E-09	AJAP12677:Promoter	AJAP29970:AJAPscaffold387:241672-242073:+:-1180	32;GO:0000183,biological_process chromatin silencing at rDNA;GO:0000228,cellular_component nuclear chromosome;GO:0000784,cellular_component nuclear chromosome, telomeric region;GO:0000786,cellular_component nucleosome;GO:0000788,cellular_component nuclear nucleosome;GO:0003677,molecular_function DNA binding;GO:0003723,molecular_function RNA binding;GO:0005515,molecular_function protein binding;GO…	K11254	134 25 118 dse:Dsec_GM13181 103 6 99 91.489 - 94 8 171 6.22e-55 - H4; histone H4; K11254
AJAPscaffold2062	87499	87759	peak_256	261	121	1690	1.89E-49	2.40578	2.57E-44	intergenic	NA	NA	NA	NA
AJAPscaffold1050	222916	223345	peak_22	430	121	298	5.74E-08	2.40141	0.000234159	intergenic	AJAP18003:AJAPscaffold1050:267290-268296:-:45261	NA	NA	NA
AJAPscaffold313	302274	302875	peak_386	602	64	328	6.56E-07	2.39907	0.00165546	intergenic	AJAP15572:AJAPscaffold313:304365-304871:+:2028	NA	NA	NA
AJAPscaffold1942	36979	37411	peak_236	433	230	526	3.25E-12	2.39648	4.30E-08	intergenic	AJAP08271:AJAPscaffold1942:65402-66316:-:29109	NA	NA	NA
AJAPscaffold862	36225	36581	peak_691	357	134	119	6.45E-05	2.39109	0.0451513	intergenic	AJAP12495:AJAPscaffold862:16587-31465:-:-4894	NA	NA	NA
AJAPscaffold53	319173	319533	peak_534	361	49	97	1.06E-05	2.39083	0.0129077	intergenic	AJAP26453:AJAPscaffold53:315760-318691:+:-3463	NA	NA	NA
AJAPscaffold718	184319	184764	peak_626	446	87	239	7.14E-07	2.39061	0.00176811	AJAP00141:Promoter;AJAP27529:exon	AJAP27529:AJAPscaffold718:183753-184691:-:287	1;GO:0030587,biological_process sorocarp development	NA	NA
AJAPscaffold1037	156856	157462	peak_11	607	461	429	8.14E-09	2.39041	4.58E-05	intergenic	AJAP29473:AJAPscaffold1037:140387-141142:-:-16175	6;GO:0003964,molecular_function RNA-directed DNA polymerase activity;GO:0005575,cellular_component cellular_component;GO:0006278,biological_process RNA-dependent DNA biosynthetic process;GO:0006313,biological_process transposition, DNA-mediated;GO:0016740,molecular_function transferase activity;GO:0016779,molecular_function nucleotidyltransferase activity	NA	NA
AJAPscaffold317	748829	749168	peak_406	340	184	280	8.14E-09	2.39041	4.58E-05	intergenic	AJAP14630:AJAPscaffold317:793683-798790:+:44671	NA	NA	NA
AJAPscaffold274	380617	381055	peak_354	439	140	371	3.34E-09	2.39039	2.13E-05	intergenic	AJAP14828:AJAPscaffold274:347982-361886:-:-18871	NA	NA	NA
AJAPscaffold1277	131275	131535	peak_91	261	167	140	2.50E-06	2.38463	0.00455376	intergenic	AJAP20792:AJAPscaffold1277:93995-96854:-:-34588	8;GO:0005886,cellular_component plasma membrane;GO:0009607,biological_process response to biotic stimulus;GO:0016020,cellular_component membrane;GO:0016021,cellular_component integral component of membrane;GO:0030054,cellular_component cell junction;GO:0045202,cellular_component synapse;GO:0098978,cellular_component glutamatergic synapse;GO:0099055,cellular_component integral component of postsyn…	NA	NA
AJAPscaffold2621	44082	44416	peak_342	335	193	230	6.05E-07	2.37774	0.0015597	intergenic	AJAP23207:AJAPscaffold2621:9637-25909:+:-34639	NA	NA	NA
AJAPscaffold174	590932	591217	peak_188	286	78	167	3.66E-06	2.37539	0.00598742	intergenic	AJAP26929:AJAPscaffold174:604968-613536:+:13959	15;GO:0000166,molecular_function nucleotide binding;GO:0003676,molecular_function nucleic acid binding;GO:0003723,molecular_function RNA binding;GO:0003724,molecular_function RNA helicase activity;GO:0004004,molecular_function ATP-dependent RNA helicase activity;GO:0004386,molecular_function helicase activity;GO:0005524,molecular_function ATP binding;GO:0005634,cellular_component nucleus;GO:00057…	NA	NA
AJAPscaffold62	87277	87866	peak_585	590	167	738	2.35E-13	2.36868	3.76E-09	intergenic	AJAP16516:AJAPscaffold62:112254-112820:-:25378	NA	NA	NA
AJAPscaffold1682	47622	47913	peak_172	292	143	203	5.11E-07	2.36567	0.00134283	intergenic	AJAP10721:AJAPscaffold1682:10479-17635:+:-37287	10;GO:0004888,molecular_function transmembrane signaling receptor activity;GO:0005216,molecular_function ion channel activity;GO:0005515,molecular_function protein binding;GO:0006811,biological_process ion transport;GO:0007606,biological_process sensory perception of chemical stimulus;GO:0016020,cellular_component membrane;GO:0016021,cellular_component integral component of membrane;GO:0016702,mo…	NA	NA
AJAPscaffold714	247026	247346	peak_622	321	144	189	1.26E-06	2.36361	0.00268522	intergenic	AJAP20861:AJAPscaffold714:252512-256298:-:9130	8;GO:0005739,cellular_component mitochondrion;GO:0005743,cellular_component mitochondrial inner membrane;GO:0005747,cellular_component mitochondrial respiratory chain complex I;GO:0016020,cellular_component membrane;GO:0016021,cellular_component integral component of membrane;GO:0032981,biological_process mitochondrial respiratory chain complex I assembly;GO:0055114,biological_process oxidation-r…	K11351	NDUFB11; NADH dehydrogenase (ubiquinone) 1 beta subcomplex subunit 11; K11351
AJAPscaffold313	434583	434874	peak_404	292	158	790	5.07E-19	2.36192	1.58E-14	AJAP16415:Promoter	AJAP16415:AJAPscaffold313:432819-433421:-:-1320	NA	NA	NA
AJAPscaffold1232	275178	275521	peak_84	344	306	360	2.84E-10	2.3608	2.47E-06	intergenic	AJAP28706:AJAPscaffold1232:99161-148160:+:-176324	6;GO:0003674,molecular_function molecular_function;GO:0008150,biological_process biological_process;GO:0016020,cellular_component membrane;GO:0016021,cellular_component integral component of membrane;GO:0030425,cellular_component dendrite;GO:0042995,cellular_component cell projection	NA	NA
AJAPscaffold2101	73923	74221	peak_266	299	155	151	7.66E-06	2.35823	0.0101606	intergenic	NA	NA	NA	NA
AJAPscaffold387	239151	239468	peak_444	318	158	972	1.53E-21	2.35665	5.92E-17	intergenic	AJAP12677:AJAPscaffold387:240502-240981:-:1674	7;GO:0000786,cellular_component nucleosome;GO:0003677,molecular_function DNA binding;GO:0005634,cellular_component nucleus;GO:0005694,cellular_component chromosome;GO:0006334,biological_process nucleosome assembly;GO:0031492,molecular_function nucleosomal DNA binding;GO:0046982,molecular_function protein heterodimerization activity	NA	NA
AJAPscaffold358	261366	261644	peak_435	279	14	122	4.70E-05	2.3501	0.0353509	intergenic	AJAP17453:AJAPscaffold358:269347-281066:-:19688	43;GO:0000070,biological_process mitotic sister chromatid segregation;GO:0000166,molecular_function nucleotide binding;GO:0000775,cellular_component chromosome, centromeric region;GO:0000776,cellular_component kinetochore;GO:0000777,cellular_component condensed chromosome kinetochore;GO:0000794,cellular_component condensed nuclear chromosome;GO:0000922,cellular_component spindle pole;GO:0001824,b…	NA	NA
AJAPscaffold1152	71518	72107	peak_56	590	382	363	1.48E-07	2.34683	0.000500541	intergenic	AJAP15696:AJAPscaffold1152:79617-86364:+:7718	NA	NA	NA
AJAPscaffold2385	74883	75154	peak_316	272	93	676	2.42E-16	2.3373	5.77E-12	intergenic	NA	NA	NA	NA
AJAPscaffold1204	170482	170845	peak_66	364	91	248	3.06E-07	2.3336	0.000906233	intergenic	AJAP28796:AJAPscaffold1204:162414-166448:+:-8160	32;GO:0000166,molecular_function nucleotide binding;GO:0000943,cellular_component retrotransposon nucleocapsid;GO:0003676,molecular_function nucleic acid binding;GO:0003677,molecular_function DNA binding;GO:0003723,molecular_function RNA binding;GO:0003824,molecular_function catalytic activity;GO:0003887,molecular_function DNA-directed DNA polymerase activity;GO:0003964,molecular_function RNA-dir…	NA	NA
AJAPscaffold1715	38582	39011	peak_178	430	251	156	3.99E-05	2.33261	0.0317431	AJAP11714:exon	AJAP11714:AJAPscaffold1715:38350-39171:-:340	6;GO:0003964,molecular_function RNA-directed DNA polymerase activity;GO:0005575,cellular_component cellular_component;GO:0006278,biological_process RNA-dependent DNA biosynthetic process;GO:0006313,biological_process transposition, DNA-mediated;GO:0016740,molecular_function transferase activity;GO:0016779,molecular_function nucleotidyltransferase activity	NA	NA
AJAPscaffold718	226416	226828	peak_629	413	327	378	8.38E-10	2.33019	6.42E-06	AJAP16281:exon	AJAP16281:AJAPscaffold718:226168-228237:-:1496	5;GO:0003964,molecular_function RNA-directed DNA polymerase activity;GO:0004519,molecular_function endonuclease activity;GO:0005515,molecular_function protein binding;GO:0006278,biological_process RNA-dependent DNA biosynthetic process;GO:0090305,biological_process nucleic acid phosphodiester bond hydrolysis	NA	NA
AJAPscaffold718	306482	306828	peak_633	347	187	223	7.53E-07	2.32926	0.00183798	AJAP27922:exon	AJAP27922:AJAPscaffold718:305838-306890:-:223	NA	NA	NA
AJAPscaffold50	1163290	1163665	peak_521	376	227	466	1.68E-11	2.32896	1.94E-07	intergenic	AJAP14949:AJAPscaffold50:1165725-1166615:-:3100	NA	NA	NA
AJAPscaffold504	7429	8089	peak_524	661	513	467	8.76E-08	2.31985	0.000331696	intergenic	AJAP16234:AJAPscaffold504:16539-21708:-:13768	2;GO:0016021,cellular_component integral component of membrane;GO:0046740,biological_process transport of virus in host, cell to cell	NA	NA
AJAPscaffold161	320780	321163	peak_160	384	126	427	2.02E-10	2.31538	1.83E-06	intergenic	AJAP18360:AJAPscaffold161:304345-305193:-:-15713	56;GO:0000151,cellular_component ubiquitin ligase complex;GO:0002726,biological_process positive regulation of T cell cytokine production;GO:0004842,molecular_function ubiquitin-protein transferase activity;GO:0005164,molecular_function tumor necrosis factor receptor binding;GO:0005174,molecular_function CD40 receptor binding;GO:0005515,molecular_function protein binding;GO:0005737,cellular_compo…	K03173	TRAF2; TNF receptor-associated factor 2 [EC:2.3.2.27]; K03173; TRAF3; TNF receptor-associated factor 3; K03174
AJAPscaffold313	324394	324827	peak_390	434	266	789	1.41E-16	2.30931	3.44E-12	AJAP02374:Promoter	AJAP02374:AJAPscaffold313:326567-327274:+:1908	NA	NA	NA
AJAPscaffold2605	45183	45691	peak_338	509	124	287	1.31E-06	2.30341	0.00277715	intergenic	AJAP12302:AJAPscaffold2605:26235-36491:+:-19073	12;GO:0001975,biological_process response to amphetamine;GO:0003674,molecular_function molecular_function;GO:0003723,molecular_function RNA binding;GO:0005575,cellular_component cellular_component;GO:0005634,cellular_component nucleus;GO:0005737,cellular_component cytoplasm;GO:0008033,biological_process tRNA processing;GO:0008168,molecular_function methyltransferase activity;GO:0008175,molecular_…	NA	NA
AJAPscaffold1037	172639	172950	peak_15	312	116	281	5.15E-08	2.29667	0.000215139	intergenic	AJAP29473:AJAPscaffold1037:140387-141142:-:-31613	6;GO:0003964,molecular_function RNA-directed DNA polymerase activity;GO:0005575,cellular_component cellular_component;GO:0006278,biological_process RNA-dependent DNA biosynthetic process;GO:0006313,biological_process transposition, DNA-mediated;GO:0016740,molecular_function transferase activity;GO:0016779,molecular_function nucleotidyltransferase activity	NA	NA
AJAPscaffold1700	307259	307707	peak_174	449	138	2248	1.28E-41	2.29572	1.42E-36	intergenic	AJAP02104:AJAPscaffold1700:302107-302977:+:-5291	NA	NA	NA
AJAPscaffold333	245259	245534	peak_418	276	161	206	1.10E-06	2.29396	0.00240553	intergenic	AJAP13953:AJAPscaffold333:217453-222614:+:-27968	NA	NA	NA
AJAPscaffold1078	297570	297926	peak_30	357	1	140	7.10E-05	2.29132	0.0480585	AJAP22368:intron	AJAP22368:AJAPscaffold1078:289388-316318:+:-8184	10;GO:0004222,molecular_function metalloendopeptidase activity;GO:0005739,cellular_component mitochondrion;GO:0005759,cellular_component mitochondrial matrix;GO:0006508,biological_process proteolysis;GO:0006518,biological_process peptide metabolic process;GO:0006627,biological_process protein processing involved in protein targeting to mitochondrion;GO:0008233,molecular_function peptidase activit…	K01410	611 56 577 bfo:BRAFLDRAFT_277275 710 12 603 48.649 - 592 234 552 0.0 - MIPEP; mitochondrial intermediate peptidase [EC:3.4.24.59]; K01410
AJAPscaffold1205	123727	125156	peak_67	1430	748	2228	1.15E-16	2.28961	2.84E-12	intergenic	AJAP15408:AJAPscaffold1205:77955-78426:+:-46521	9;GO:0000981,molecular_function DNA-binding transcription factor activity, RNA polymerase II-specific;GO:0003676,molecular_function nucleic acid binding;GO:0003677,molecular_function DNA binding;GO:0005575,cellular_component cellular_component;GO:0006357,biological_process regulation of transcription by RNA polymerase II;GO:0008150,biological_process biological_process;GO:0020037,molecular_functi…	NA	NA
AJAPscaffold190	479114	479491	peak_223	378	221	1071	2.88E-21	2.28629	1.09E-16	intergenic	AJAP29480:AJAPscaffold190:422021-438088:-:-41247	NA	NA	NA
AJAPscaffold718	300122	300402	peak_632	281	104	184	2.71E-06	2.28609	0.00481438	intergenic	AJAP19925:AJAPscaffold718:303632-304210:-:3986	NA	NA	NA
AJAPscaffold1205	142440	142780	peak_72	341	200	1264	2.95E-25	2.27788	1.48E-20	intergenic	AJAP15408:AJAPscaffold1205:77955-78426:+:-64686	9;GO:0000981,molecular_function DNA-binding transcription factor activity, RNA polymerase II-specific;GO:0003676,molecular_function nucleic acid binding;GO:0003677,molecular_function DNA binding;GO:0005575,cellular_component cellular_component;GO:0006357,biological_process regulation of transcription by RNA polymerase II;GO:0008150,biological_process biological_process;GO:0020037,molecular_functi…	NA	NA
AJAPscaffold980	54129	54398	peak_730	270	252	106	5.97E-05	2.27705	0.0428706	intergenic	AJAP24829:AJAPscaffold980:21858-26462:-:-27919	21;GO:0000166,molecular_function nucleotide binding;GO:0001525,biological_process angiogenesis;GO:0004672,molecular_function protein kinase activity;GO:0004713,molecular_function protein tyrosine kinase activity;GO:0004714,molecular_function transmembrane receptor protein tyrosine kinase activity;GO:0005524,molecular_function ATP binding;GO:0005737,cellular_component cytoplasm;GO:0005856,cellular…	NA	NA
AJAPscaffold190	516255	516529	peak_230	275	158	1547	4.58E-33	2.27019	3.71E-28	intergenic	AJAP08475:AJAPscaffold190:545136-547957:-:31546	15;GO:0000139,cellular_component Golgi membrane;GO:0005794,cellular_component Golgi apparatus;GO:0005797,cellular_component Golgi medial cisterna;GO:0006486,biological_process protein glycosylation;GO:0007399,biological_process nervous system development;GO:0008417,molecular_function fucosyltransferase activity;GO:0016020,cellular_component membrane;GO:0016021,cellular_component integral componen…	NA	NA
AJAPscaffold511	395768	396033	peak_530	266	87	243	2.17E-07	2.26941	0.000683471	intergenic	AJAP16715:AJAPscaffold511:351784-352284:+:-44072	NA	NA	NA
AJAPscaffold218	430911	431312	peak_280	402	244	288	6.41E-07	2.26876	0.00162832	intergenic	AJAP28257:AJAPscaffold218:447454-448056:-:16903	5;GO:0003677,molecular_function DNA binding;GO:0005634,cellular_component nucleus;GO:0006355,biological_process regulation of transcription, DNA-templated;GO:0043565,molecular_function sequence-specific DNA binding;GO:0048793,biological_process pronephros development	K19472	201 1 185 spu:576117 336 1 185 97.297 - 185 5 383 6.49e-134 - SIX2; homeobox protein SIX2; K19472
AJAPscaffold568	290421	290982	peak_548	562	324	19066	3.91E-304	2.26861	4.40E-298	intergenic	AJAP10035:AJAPscaffold568:301831-302706:-:11963	NA	NA	NA
AJAPscaffold313	297373	297693	peak_385	321	83	859	1.88E-16	2.26587	4.53E-12	intergenic	AJAP26381:AJAPscaffold313:292913-293413:+:-4544	NA	NA	NA
AJAPscaffold413	78559	79076	peak_476	518	74	233	2.27E-05	2.26191	0.0219796	intergenic	AJAP30019:AJAPscaffold413:91632-94579:-:15948	3;GO:0005515,molecular_function protein binding;GO:0016567,biological_process protein ubiquitination;GO:0031463,cellular_component Cul3-RING ubiquitin ligase complex	K10465	835 2 710 spu:100889952 858 114 821 60.393 - 712 275 904 0.0 - KLHL29, KBTBD9; kelch-like protein 29; K10465
AJAPscaffold308	315806	316161	peak_382	356	278	248	4.71E-06	2.2578	0.00733044	intergenic	AJAP03560:AJAPscaffold308:332096-332671:+:16013	NA	NA	NA
AJAPscaffold274	430536	431126	peak_361	591	155	3540	2.21E-47	2.25685	2.86E-42	intergenic	AJAP02351:AJAPscaffold274:467994-475067:-:44378	16;GO:0000027,biological_process ribosomal large subunit assembly;GO:0000049,molecular_function tRNA binding;GO:0002181,biological_process cytoplasmic translation;GO:0003729,molecular_function mRNA binding;GO:0003735,molecular_function structural constituent of ribosome;GO:0005622,cellular_component intracellular;GO:0005737,cellular_component cytoplasm;GO:0005783,cellular_component endoplasmic re…	K02934	RP-L6e, RPL6; large subunit ribosomal protein L6e; K02934
AJAPscaffold1525	23227	23606	peak_138	380	55	204	1.40E-05	2.25538	0.0157416	intergenic	NA	NA	NA	NA
AJAPscaffold50	1164562	1164903	peak_522	342	85	279	4.46E-07	2.25417	0.00120091	intergenic	AJAP14949:AJAPscaffold50:1165725-1166615:-:1970	NA	NA	NA
AJAPscaffold190	514157	514426	peak_229	270	151	1607	3.35E-33	2.24829	2.73E-28	intergenic	AJAP08475:AJAPscaffold190:545136-547957:-:33651	15;GO:0000139,cellular_component Golgi membrane;GO:0005794,cellular_component Golgi apparatus;GO:0005797,cellular_component Golgi medial cisterna;GO:0006486,biological_process protein glycosylation;GO:0007399,biological_process nervous system development;GO:0008417,molecular_function fucosyltransferase activity;GO:0016020,cellular_component membrane;GO:0016021,cellular_component integral componen…	NA	NA
AJAPscaffold1890	104566	104872	peak_210	307	199	903	5.16E-20	2.24782	1.76E-15	intergenic	AJAP05345:AJAPscaffold1890:78783-81445:+:-25983	NA	NA	NA
AJAPscaffold437	310372	310709	peak_496	338	60	265	3.71E-07	2.24744	0.00106067	AJAP06969:intron	AJAP28438:AJAPscaffold437:325997-327607:+:15566	2;GO:0005515,molecular_function protein binding;GO:0005829,cellular_component cytosol	NA	NA
AJAPscaffold1205	127900	128205	peak_69	306	107	811	4.33E-17	2.24712	1.12E-12	intergenic	AJAP15408:AJAPscaffold1205:77955-78426:+:-50053	9;GO:0000981,molecular_function DNA-binding transcription factor activity, RNA polymerase II-specific;GO:0003676,molecular_function nucleic acid binding;GO:0003677,molecular_function DNA binding;GO:0005575,cellular_component cellular_component;GO:0006357,biological_process regulation of transcription by RNA polymerase II;GO:0008150,biological_process biological_process;GO:0020037,molecular_functi…	NA	NA
AJAPscaffold1074	134079	134430	peak_28	352	336	186	1.17E-05	2.24578	0.0136956	intergenic	AJAP07199:AJAPscaffold1074:130308-130793:+:-4108	38;GO:0003676,molecular_function nucleic acid binding;GO:0003677,molecular_function DNA binding;GO:0003723,molecular_function RNA binding;GO:0003824,molecular_function catalytic activity;GO:0003887,molecular_function DNA-directed DNA polymerase activity;GO:0003964,molecular_function RNA-directed DNA polymerase activity;GO:0004190,molecular_function aspartic-type endopeptidase activity;GO:0004518,…	NA	NA
AJAPscaffold1559	9635	9930	peak_147	296	211	1487	4.83E-29	2.23033	3.15E-24	intergenic	AJAP11484:AJAPscaffold1559:20481-21727:+:10636	NA	NA	NA
AJAPscaffold1418	43644	44156	peak_122	513	292	321	1.88E-06	2.21976	0.00361785	intergenic	AJAP22976:AJAPscaffold1418:50668-99160:+:6733	8;GO:0000127,cellular_component transcription factor TFIIIC complex;GO:0005515,molecular_function protein binding;GO:0005634,cellular_component nucleus;GO:0005654,cellular_component nucleoplasm;GO:0006351,biological_process transcription, DNA-templated;GO:0006383,biological_process transcription by RNA polymerase III;GO:0042791,biological_process 5S class rRNA transcription by RNA polymerase III;…	K15200	1548 480 878 mdo:100031092 930 346 766 31.776 - 428 256 206 2.23e-52 - GTF3C2; general transcription factor 3C polypeptide 2; K15200
AJAPscaffold931	618	1284	peak_713	667	561	883	2.10E-12	2.21843	2.86E-08	intergenic	AJAP08210:AJAPscaffold931:26119-29741:-:28564	NA	NA	NA
AJAPscaffold2385	80384	80791	peak_320	408	167	1432	1.77E-25	2.21416	9.05E-21	intergenic	NA	NA	NA	NA
AJAPscaffold2385	74266	74551	peak_315	286	113	1086	5.04E-22	2.209	2.02E-17	intergenic	NA	NA	NA	NA
AJAPscaffold274	425184	425460	peak_358	277	166	3177	2.51E-55	2.20848	3.92E-50	intergenic	AJAP02351:AJAPscaffold274:467994-475067:-:49719	16;GO:0000027,biological_process ribosomal large subunit assembly;GO:0000049,molecular_function tRNA binding;GO:0002181,biological_process cytoplasmic translation;GO:0003729,molecular_function mRNA binding;GO:0003735,molecular_function structural constituent of ribosome;GO:0005622,cellular_component intracellular;GO:0005737,cellular_component cytoplasm;GO:0005783,cellular_component endoplasmic re…	K02934	RP-L6e, RPL6; large subunit ribosomal protein L6e; K02934
AJAPscaffold225	408564	409218	peak_295	655	592	428	1.30E-06	2.20743	0.00275651	intergenic	AJAP09030:AJAPscaffold225:412536-414978:+:3381	6;GO:0005515,molecular_function protein binding;GO:0005634,cellular_component nucleus;GO:0005654,cellular_component nucleoplasm;GO:0006351,biological_process transcription, DNA-templated;GO:0006355,biological_process regulation of transcription, DNA-templated;GO:0016592,cellular_component mediator complex	K15142	168 6 162 xla:447120 186 18 175 42.331 - 163 83 113 2.46e-30 - MED29; mediator of RNA polymerase II transcription subunit 29; K15142
AJAPscaffold1731	104552	105015	peak_181	464	61	560	1.26E-10	2.20376	1.20E-06	AJAP02765:intron	AJAP02765:AJAPscaffold1731:95128-122243:+:-9486	NA	NA	NA
AJAPscaffold63	886727	887462	peak_595	736	570	4763	1.35E-55	2.20363	2.12E-50	intergenic	AJAP05818:AJAPscaffold63:873781-875910:+:-13517	19;GO:0003779,molecular_function actin binding;GO:0005515,molecular_function protein binding;GO:0005615,cellular_component extracellular space;GO:0005886,cellular_component plasma membrane;GO:0007420,biological_process brain development;GO:0014069,cellular_component postsynaptic density;GO:0015629,cellular_component actin cytoskeleton;GO:0016020,cellular_component membrane;GO:0016567,biological_p…	K10443	KLHL2_3; kelch-like protein 2/3; K10443
AJAPscaffold190	481703	482265	peak_225	563	396	1512	1.65E-19	2.19497	5.38E-15	intergenic	AJAP29480:AJAPscaffold190:422021-438088:-:-44011	NA	NA	NA
AJAPscaffold2385	81676	81934	peak_321	259	129	1263	4.20E-25	2.18935	2.09E-20	intergenic	NA	NA	NA	NA
AJAPscaffold165	102221	103058	peak_165	838	222	2668	8.00E-30	2.18876	5.49E-25	intergenic	AJAP26015:AJAPscaffold165:118212-118712:-:16271	NA	NA	NA
AJAPscaffold1890	96448	96958	peak_207	511	335	2334	6.37E-33	2.18709	5.12E-28	intergenic	AJAP05345:AJAPscaffold1890:78783-81445:+:-18001	NA	NA	NA
AJAPscaffold568	291550	292124	peak_549	575	292	16294	4.47E-236	2.18644	3.52E-230	intergenic	AJAP10035:AJAPscaffold568:301831-302706:-:10866	NA	NA	NA
AJAPscaffold644	16192	17193	peak_599	1002	172	1250	8.17E-11	2.17775	8.14E-07	intergenic	AJAP22594:AJAPscaffold644:31264-62949:+:14901	27;GO:0000049,molecular_function tRNA binding;GO:0000166,molecular_function nucleotide binding;GO:0002161,molecular_function aminoacyl-tRNA editing activity;GO:0002196,molecular_function Ser-tRNA(Ala) hydrolase activity;GO:0003676,molecular_function nucleic acid binding;GO:0003723,molecular_function RNA binding;GO:0004812,molecular_function aminoacyl-tRNA ligase activity;GO:0004813,molecular_func…	K01872	957 41 953 spu:592771 1041 75 1027 45.747 - 964 461 848 0.0 - AARS, alaS; alanyl-tRNA synthetase [EC:6.1.1.7]; K01872
AJAPscaffold1205	156393	156660	peak_75	268	160	736	3.35E-15	2.17603	6.94E-11	intergenic	AJAP15408:AJAPscaffold1205:77955-78426:+:-78599	9;GO:0000981,molecular_function DNA-binding transcription factor activity, RNA polymerase II-specific;GO:0003676,molecular_function nucleic acid binding;GO:0003677,molecular_function DNA binding;GO:0005575,cellular_component cellular_component;GO:0006357,biological_process regulation of transcription by RNA polymerase II;GO:0008150,biological_process biological_process;GO:0020037,molecular_functi…	NA	NA
AJAPscaffold333	325948	326391	peak_419	444	442	198	6.26E-05	2.16973	0.0442497	AJAP17396:exon	AJAP17396:AJAPscaffold333:325709-328747:+:-682	NA	NA	NA
AJAPscaffold1383	133738	134206	peak_112	469	423	248	5.45E-06	2.16788	0.00787717	intergenic	AJAP01942:AJAPscaffold1383:137997-147285:+:3837	16;GO:0000049,molecular_function tRNA binding;GO:0000166,molecular_function nucleotide binding;GO:0004812,molecular_function aminoacyl-tRNA ligase activity;GO:0004814,molecular_function arginine-tRNA ligase activity;GO:0005524,molecular_function ATP binding;GO:0005634,cellular_component nucleus;GO:0005654,cellular_component nucleoplasm;GO:0005737,cellular_component cytoplasm;GO:0005739,cellular_c…	NA	NA
AJAPscaffold931	1969	2415	peak_714	447	228	576	1.40E-09	2.15661	1.00E-05	intergenic	AJAP08210:AJAPscaffold931:26119-29741:-:27546	NA	NA	NA
AJAPscaffold420	686485	686898	peak_483	414	290	1036	3.87E-17	2.15403	1.00E-12	intergenic	AJAP24872:AJAPscaffold420:694966-700055:+:8192	15;GO:0001539,biological_process cilium or flagellum-dependent cell motility;GO:0003777,molecular_function microtubule motor activity;GO:0005524,molecular_function ATP binding;GO:0005858,cellular_component axonemal dynein complex;GO:0005929,cellular_component cilium;GO:0007018,biological_process microtubule-based movement;GO:0008569,molecular_function ATP-dependent microtubule motor activity, min…	NA	NA
AJAPscaffold2651	55337	55600	peak_345	264	152	460	2.23E-10	2.15335	2.00E-06	intergenic	AJAP18800:AJAPscaffold2651:49810-50676:-:-4813	NA	NA	NA
AJAPscaffold2443	61718	62284	peak_325	567	216	645	1.84E-10	2.15119	1.69E-06	intergenic	AJAP28498:AJAPscaffold2443:40228-42119:-:-19815	13;GO:0000166,molecular_function nucleotide binding;GO:0003924,molecular_function GTPase activity;GO:0005515,molecular_function protein binding;GO:0005525,molecular_function GTP binding;GO:0005737,cellular_component cytoplasm;GO:0005783,cellular_component endoplasmic reticulum;GO:0005794,cellular_component Golgi apparatus;GO:0005811,cellular_component lipid droplet;GO:0005829,cellular_component c…	NA	NA
AJAPscaffold219	111987	112288	peak_283	302	106	3823	1.49E-74	2.15086	3.31E-69	intergenic	AJAP05367:AJAPscaffold219:117245-118805:-:6714	32;GO:0000166,molecular_function nucleotide binding;GO:0000943,cellular_component retrotransposon nucleocapsid;GO:0003676,molecular_function nucleic acid binding;GO:0003677,molecular_function DNA binding;GO:0003723,molecular_function RNA binding;GO:0003824,molecular_function catalytic activity;GO:0003887,molecular_function DNA-directed DNA polymerase activity;GO:0003964,molecular_function RNA-dir…	NA	NA
AJAPscaffold190	454848	455536	peak_215	689	197	1544	9.26E-16	2.14373	2.06E-11	intergenic	AJAP29480:AJAPscaffold190:422021-438088:-:-16957	NA	NA	NA
AJAPscaffold545	70	366	peak_542	297	72	339	1.73E-06	2.14144	0.00340228	intergenic	AJAP01817:AJAPscaffold545:13980-22937:-:22797	NA	K19605	503 29 503 spu:579422 938 240 715 45.168 - 476 260 354 8.92e-111 - EVC1; ellis van creveld syndrome protein 1; K19605
AJAPscaffold2588	58459	58822	peak_336	364	212	2063	7.15E-31	2.13236	5.20E-26	intergenic	AJAP00654:AJAPscaffold2588:48657-50069:+:-10015	14;GO:0003824,molecular_function catalytic activity;GO:0003964,molecular_function RNA-directed DNA polymerase activity;GO:0004518,molecular_function nuclease activity;GO:0004519,molecular_function endonuclease activity;GO:0006310,biological_process DNA recombination;GO:0008152,biological_process metabolic process;GO:0009036,molecular_function type II site-specific deoxyribonuclease activity;GO:00…	NA	NA
AJAPscaffold190	492463	492849	peak_228	387	315	441	3.70E-08	2.13118	0.000163316	intergenic	AJAP29480:AJAPscaffold190:422021-438088:-:-54690	NA	NA	NA
AJAPscaffold196	68559	69095	peak_239	537	81	410	9.74E-07	2.13098	0.00217947	intergenic	AJAP27299:AJAPscaffold196:78572-83779:+:9933	NA	NA	NA
AJAPscaffold1117	185160	185433	peak_44	274	270	166	3.37E-05	2.12959	0.0283537	AJAP17853:intron	AJAP17853:AJAPscaffold1117:174104-207088:+:-11327	5;GO:0005829,cellular_component cytosol;GO:0005886,cellular_component plasma membrane;GO:0005925,cellular_component focal adhesion;GO:0007155,biological_process cell adhesion;GO:0045296,molecular_function cadherin binding	NA	NA
AJAPscaffold313	322540	322946	peak_389	407	288	458	1.04E-07	2.12473	0.000383654	intergenic	AJAP02374:AJAPscaffold313:326567-327274:+:3740	NA	NA	NA
AJAPscaffold190	464756	465148	peak_217	393	169	890	1.15E-14	2.11676	2.23E-10	intergenic	AJAP29480:AJAPscaffold190:422021-438088:-:-26837	NA	NA	NA
AJAPscaffold274	381629	382262	peak_355	634	33	360	1.07E-05	2.10458	0.0129208	intergenic	AJAP14828:AJAPscaffold274:347982-361886:-:-19776	NA	NA	NA
AJAPscaffold993	59689	59988	peak_732	300	203	847	7.15E-15	2.10419	1.42E-10	AJAP15666:intron	AJAP15666:AJAPscaffold993:58454-64943:-:5053	12;GO:0000166,molecular_function nucleotide binding;GO:0005525,molecular_function GTP binding;GO:0005783,cellular_component endoplasmic reticulum;GO:0005789,cellular_component endoplasmic reticulum membrane;GO:0007224,biological_process smoothened signaling pathway;GO:0007275,biological_process multicellular organism development;GO:0016020,cellular_component membrane;GO:0016021,cellular_component…	NA	NA
AJAPscaffold100	613832	614212	peak_4	381	25	253	8.67E-06	2.10275	0.0112497	intergenic	AJAP06535:AJAPscaffold100:608619-609437:-:-4420	NA	NA	NA
AJAPscaffold274	427169	427898	peak_359	730	168	3898	9.59E-36	2.09965	8.69E-31	intergenic	AJAP02351:AJAPscaffold274:467994-475067:-:47732	16;GO:0000027,biological_process ribosomal large subunit assembly;GO:0000049,molecular_function tRNA binding;GO:0002181,biological_process cytoplasmic translation;GO:0003729,molecular_function mRNA binding;GO:0003735,molecular_function structural constituent of ribosome;GO:0005622,cellular_component intracellular;GO:0005737,cellular_component cytoplasm;GO:0005783,cellular_component endoplasmic re…	K02934	RP-L6e, RPL6; large subunit ribosomal protein L6e; K02934
AJAPscaffold1144	202498	202890	peak_54	393	227	671	1.29E-11	2.09888	1.53E-07	AJAP08232:exon	AJAP08232:AJAPscaffold1144:201954-203045:+:-772	NA	NA	NA
AJAPscaffold621	363318	363656	peak_588	339	153	3538	1.45E-49	2.09471	1.98E-44	intergenic	AJAP27623:AJAPscaffold621:371273-373649:+:7803	NA	NA	NA
AJAPscaffold1409	18905	19167	peak_120	263	144	5698	8.15E-91	2.09072	2.33E-85	intergenic	AJAP26091:AJAPscaffold1409:24964-51661:-:32614	28;GO:0002221,biological_process pattern recognition receptor signaling pathway;GO:0004252,molecular_function serine-type endopeptidase activity;GO:0005044,molecular_function scavenger receptor activity;GO:0005515,molecular_function protein binding;GO:0005576,cellular_component extracellular region;GO:0005615,cellular_component extracellular space;GO:0005737,cellular_component cytoplasm;GO:000689…	NA	NA
AJAPscaffold1037	159011	159358	peak_12	348	160	287	3.27E-06	2.0892	0.00549642	intergenic	AJAP29473:AJAPscaffold1037:140387-141142:-:-18029	6;GO:0003964,molecular_function RNA-directed DNA polymerase activity;GO:0005575,cellular_component cellular_component;GO:0006278,biological_process RNA-dependent DNA biosynthetic process;GO:0006313,biological_process transposition, DNA-mediated;GO:0016740,molecular_function transferase activity;GO:0016779,molecular_function nucleotidyltransferase activity	NA	NA
AJAPscaffold190	488209	488934	peak_227	726	609	1469	1.54E-14	2.08813	2.93E-10	intergenic	AJAP29480:AJAPscaffold190:422021-438088:-:-50730	NA	NA	NA
AJAPscaffold718	169812	170340	peak_623	529	263	286	2.14E-05	2.08132	0.0210683	AJAP06226:Promoter;AJAP22343:Promoter	AJAP22343:AJAPscaffold718:168226-169164:-:-911	1;GO:0030587,biological_process sorocarp development	NA	NA
AJAPscaffold415	598106	598748	peak_479	643	539	979	4.62E-10	2.07843	3.79E-06	intergenic	AJAP15280:AJAPscaffold415:575211-576408:-:-22237	NA	NA	NA
AJAPscaffold28	830831	831163	peak_367	333	82	233	1.44E-05	2.07626	0.0161678	intergenic	AJAP18001:AJAPscaffold28:835538-844802:-:13891	NA	NA	NA
AJAPscaffold840	118169	118650	peak_681	482	384	9310	8.93E-107	2.07313	3.17E-101	intergenic	AJAP19556:AJAPscaffold840:59656-101262:-:-17291	11;GO:0003723,molecular_function RNA binding;GO:0004518,molecular_function nuclease activity;GO:0004519,molecular_function endonuclease activity;GO:0004521,molecular_function endoribonuclease activity;GO:0005634,cellular_component nucleus;GO:0016787,molecular_function hydrolase activity;GO:0030145,molecular_function manganese ion binding;GO:0043144,biological_process snoRNA processing;GO:0046872,…	NA	NA
AJAPscaffold2385	79782	80047	peak_319	266	100	589	8.77E-12	2.07226	1.07E-07	intergenic	NA	NA	NA	NA
AJAPscaffold63	887754	888399	peak_596	646	338	3048	4.62E-32	2.06852	3.57E-27	intergenic	AJAP05818:AJAPscaffold63:873781-875910:+:-14312	19;GO:0003779,molecular_function actin binding;GO:0005515,molecular_function protein binding;GO:0005615,cellular_component extracellular space;GO:0005886,cellular_component plasma membrane;GO:0007420,biological_process brain development;GO:0014069,cellular_component postsynaptic density;GO:0015629,cellular_component actin cytoskeleton;GO:0016020,cellular_component membrane;GO:0016567,biological_p…	K10443	KLHL2_3; kelch-like protein 2/3; K10443
AJAPscaffold219	176413	176839	peak_284	427	315	765	4.52E-11	2.06717	4.78E-07	intergenic	AJAP07336:AJAPscaffold219:228565-234916:+:51838	6;GO:0008521,molecular_function acetyl-CoA transmembrane transporter activity;GO:0015876,biological_process acetyl-CoA transport;GO:0016020,cellular_component membrane;GO:0016021,cellular_component integral component of membrane;GO:0021955,biological_process central nervous system neuron axonogenesis;GO:0030514,biological_process negative regulation of BMP signaling pathway	K03372	366 1 363 spu:589856 541 172 532 61.918 - 365 133 488 1.46e-169 - ACATN, SLC33A1; MFS transporter, PAT family, solute carrier family 33 (acetyl-CoA transportor), member 1 [EC:2.3.1.-]; K03372
AJAPscaffold1205	132162	132447	peak_71	286	95	2836	3.51E-48	2.06603	4.63E-43	intergenic	AJAP15408:AJAPscaffold1205:77955-78426:+:-54303	9;GO:0000981,molecular_function DNA-binding transcription factor activity, RNA polymerase II-specific;GO:0003676,molecular_function nucleic acid binding;GO:0003677,molecular_function DNA binding;GO:0005575,cellular_component cellular_component;GO:0006357,biological_process regulation of transcription by RNA polymerase II;GO:0008150,biological_process biological_process;GO:0020037,molecular_functi…	NA	NA
AJAPscaffold219	110131	110411	peak_282	281	168	33396	0	2.06513	0	intergenic	AJAP05367:AJAPscaffold219:117245-118805:-:8508	32;GO:0000166,molecular_function nucleotide binding;GO:0000943,cellular_component retrotransposon nucleocapsid;GO:0003676,molecular_function nucleic acid binding;GO:0003677,molecular_function DNA binding;GO:0003723,molecular_function RNA binding;GO:0003824,molecular_function catalytic activity;GO:0003887,molecular_function DNA-directed DNA polymerase activity;GO:0003964,molecular_function RNA-dir…	NA	NA
AJAPscaffold536	35588	35934	peak_538	347	233	363	1.43E-07	2.0618	0.000485971	intergenic	AJAP14551:AJAPscaffold536:130953-135086:-:99267	NA	NA	NA
AJAPscaffold1205	157026	157313	peak_76	288	166	1206	3.27E-21	2.06141	1.23E-16	intergenic	AJAP15408:AJAPscaffold1205:77955-78426:+:-79238	9;GO:0000981,molecular_function DNA-binding transcription factor activity, RNA polymerase II-specific;GO:0003676,molecular_function nucleic acid binding;GO:0003677,molecular_function DNA binding;GO:0005575,cellular_component cellular_component;GO:0006357,biological_process regulation of transcription by RNA polymerase II;GO:0008150,biological_process biological_process;GO:0020037,molecular_functi…	NA	NA
AJAPscaffold190	453812	454267	peak_214	456	139	761	4.93E-11	2.05536	5.16E-07	intergenic	AJAP29480:AJAPscaffold190:422021-438088:-:-15863	NA	NA	NA
AJAPscaffold718	238208	238497	peak_630	290	191	319	7.57E-07	2.05112	0.0018448	AJAP08143:Promoter	AJAP08143:AJAPscaffold718:235883-236862:-:-1537	4;GO:0003676,molecular_function nucleic acid binding;GO:0003723,molecular_function RNA binding;GO:0008270,molecular_function zinc ion binding;GO:0046872,molecular_function metal ion binding	NA	NA
AJAPscaffold1205	126918	127192	peak_68	275	178	3146	1.91E-58	2.04902	3.15E-53	intergenic	AJAP15408:AJAPscaffold1205:77955-78426:+:-49142	9;GO:0000981,molecular_function DNA-binding transcription factor activity, RNA polymerase II-specific;GO:0003676,molecular_function nucleic acid binding;GO:0003677,molecular_function DNA binding;GO:0005575,cellular_component cellular_component;GO:0006357,biological_process regulation of transcription by RNA polymerase II;GO:0008150,biological_process biological_process;GO:0020037,molecular_functi…	NA	NA
AJAPscaffold327	890518	890848	peak_413	331	100	258	8.90E-06	2.04184	0.0113904	intergenic	AJAP30317:AJAPscaffold327:868302-874808:-:-15810	5;GO:0008837,molecular_function diaminopimelate epimerase activity;GO:0009089,biological_process lysine biosynthetic process via diaminopimelate;GO:0016829,molecular_function lyase activity;GO:0016836,molecular_function hydro-lyase activity;GO:0050346,molecular_function trans-L-3-hydroxyproline dehydratase activity	K18384	L3HYPDH; trans-L-3-hydroxyproline dehydratase [EC:4.2.1.77]; K18384
AJAPscaffold174	275334	275709	peak_184	376	318	898	4.49E-15	2.03382	9.18E-11	intergenic	AJAP27670:AJAPscaffold174:300642-302530:+:24991	9;GO:0004597,molecular_function peptide-aspartate beta-dioxygenase activity;GO:0016020,cellular_component membrane;GO:0016021,cellular_component integral component of membrane;GO:0016491,molecular_function oxidoreductase activity;GO:0018193,biological_process peptidyl-amino acid modification;GO:0042264,biological_process peptidyl-aspartic acid hydroxylation;GO:0046872,molecular_function metal ion…	NA	NA
AJAPscaffold828	156517	156949	peak_675	433	339	622	4.62E-09	2.03089	2.80E-05	AJAP05487:Promoter;AJAP27149:exon	AJAP27149:AJAPscaffold828:155270-157698:+:-1587	NA	NA	NA
AJAPscaffold287	518524	519382	peak_372	859	101	1412	2.20E-11	2.03084	2.48E-07	intergenic	AJAP06608:AJAPscaffold287:435119-436769:-:-81856	NA	NA	NA
AJAPscaffold741	391287	391665	peak_644	379	317	363	5.60E-07	2.02882	0.00145657	AJAP03725:Promoter	AJAP03725:AJAPscaffold741:392091-413775:+:488	19;GO:0000242,cellular_component pericentriolar material;GO:0005515,molecular_function protein binding;GO:0005737,cellular_component cytoplasm;GO:0005815,cellular_component microtubule organizing center;GO:0005856,cellular_component cytoskeleton;GO:0005886,cellular_component plasma membrane;GO:0005929,cellular_component cilium;GO:0015031,biological_process protein transport;GO:0016020,cellular_co…	K19398	830 5 769 spu:587077 985 147 923 58.344 - 785 299 912 0.0 - BBS9; Bardet-Biedl syndrome 9 protein; K19398
AJAPscaffold313	376258	376541	peak_400	284	103	731	4.65E-12	2.02799	5.97E-08	intergenic	AJAP04505:AJAPscaffold313:370967-371575:-:-4786	NA	NA	NA
AJAPscaffold63	885388	886248	peak_594	861	536	4055	5.46E-30	2.02017	3.78E-25	intergenic	AJAP05818:AJAPscaffold63:873781-875910:+:-12144	19;GO:0003779,molecular_function actin binding;GO:0005515,molecular_function protein binding;GO:0005615,cellular_component extracellular space;GO:0005886,cellular_component plasma membrane;GO:0007420,biological_process brain development;GO:0014069,cellular_component postsynaptic density;GO:0015629,cellular_component actin cytoskeleton;GO:0016020,cellular_component membrane;GO:0016567,biological_p…	K10443	KLHL2_3; kelch-like protein 2/3; K10443
AJAPscaffold190	452764	453040	peak_213	277	137	2050	1.43E-30	2.00994	1.03E-25	intergenic	AJAP29480:AJAPscaffold190:422021-438088:-:-14813	NA	NA	NA
AJAPscaffold62	30342	30650	peak_582	309	59	2804	2.75E-52	1.99839	3.98E-47	intergenic	AJAP16516:AJAPscaffold62:112254-112820:-:82421	NA	NA	NA
AJAPscaffold47	571361	571699	peak_509	339	227	367	8.06E-07	1.99192	0.00192376	AJAP30122:intron;AJAP30281:intron	AJAP14308:AJAPscaffold47:524684-526029:-:-45559	NA	NA	NA
AJAPscaffold633	9128	9826	peak_597	699	564	1325	1.08E-14	1.98511	2.10E-10	intergenic	AJAP20665:AJAPscaffold633:40958-43406:-:33716	NA	NA	NA
AJAPscaffold351	412766	413175	peak_428	410	321	14932	1.21E-194	1.9823	7.09E-189	intergenic	AJAP29137:AJAPscaffold351:393384-397341:-:-15746	24;GO:0000045,biological_process autophagosome assembly;GO:0000166,molecular_function nucleotide binding;GO:0003924,molecular_function GTPase activity;GO:0005515,molecular_function protein binding;GO:0005525,molecular_function GTP binding;GO:0005737,cellular_component cytoplasm;GO:0005768,cellular_component endosome;GO:0005776,cellular_component autophagosome;GO:0005813,cellular_component centros…	K06234	224 1 223 spu:586131 233 1 233 73.840 - 237 44 323 2.01e-111 - RAB23; Ras-related protein Rab-23; K06234
AJAPscaffold156	445161	445529	peak_149	369	192	321	7.77E-06	1.97056	0.0102832	intergenic	AJAP07130:AJAPscaffold156:449159-450962:+:3807	NA	NA	NA
AJAPscaffold46	370407	370672	peak_504	266	87	871	1.15E-10	1.96372	1.11E-06	intergenic	AJAP10181:AJAPscaffold46:387078-392457:+:16585	6;GO:0005509,molecular_function calcium ion binding;GO:0005515,molecular_function protein binding;GO:0005578,cellular_component extracellular matrix;GO:0007165,biological_process signal transduction;GO:0048752,biological_process semicircular canal morphogenesis;GO:0060872,biological_process semicircular canal development	K19932	NCS1; neuronal calcium sensor 1; K19932
AJAPscaffold62	48466	48882	peak_583	417	278	1360	4.21E-18	1.96183	1.20E-13	intergenic	AJAP16516:AJAPscaffold62:112254-112820:-:64078	NA	NA	NA
AJAPscaffold351	411891	412376	peak_427	486	286	7926	1.17E-81	1.95725	2.94E-76	intergenic	AJAP29137:AJAPscaffold351:393384-397341:-:-14836	24;GO:0000045,biological_process autophagosome assembly;GO:0000166,molecular_function nucleotide binding;GO:0003924,molecular_function GTPase activity;GO:0005515,molecular_function protein binding;GO:0005525,molecular_function GTP binding;GO:0005737,cellular_component cytoplasm;GO:0005768,cellular_component endosome;GO:0005776,cellular_component autophagosome;GO:0005813,cellular_component centros…	K06234	224 1 223 spu:586131 233 1 233 73.840 - 237 44 323 2.01e-111 - RAB23; Ras-related protein Rab-23; K06234
AJAPscaffold274	429332	429694	peak_360	363	237	3416	7.27E-39	1.94186	7.35E-34	intergenic	AJAP02351:AJAPscaffold274:467994-475067:-:45500	16;GO:0000027,biological_process ribosomal large subunit assembly;GO:0000049,molecular_function tRNA binding;GO:0002181,biological_process cytoplasmic translation;GO:0003729,molecular_function mRNA binding;GO:0003735,molecular_function structural constituent of ribosome;GO:0005622,cellular_component intracellular;GO:0005737,cellular_component cytoplasm;GO:0005783,cellular_component endoplasmic re…	K02934	RP-L6e, RPL6; large subunit ribosomal protein L6e; K02934
AJAPscaffold62	22040	22319	peak_579	280	22	554	1.12E-09	1.94124	8.29E-06	intergenic	AJAP16516:AJAPscaffold62:112254-112820:-:90760	NA	NA	NA
AJAPscaffold313	319883	320146	peak_388	264	48	354	1.48E-06	1.94083	0.00302677	intergenic	AJAP16932:AJAPscaffold313:318077-318817:+:-1855	NA	NA	NA
AJAPscaffold621	382584	383377	peak_590	794	191	6103	5.99E-44	1.94077	7.14E-39	intergenic	AJAP27623:AJAPscaffold621:371273-373649:+:-11503	NA	NA	NA
AJAPscaffold420	687550	687853	peak_484	304	139	3226	3.70E-40	1.93977	3.90E-35	intergenic	AJAP24872:AJAPscaffold420:694966-700055:+:7278	15;GO:0001539,biological_process cilium or flagellum-dependent cell motility;GO:0003777,molecular_function microtubule motor activity;GO:0005524,molecular_function ATP binding;GO:0005858,cellular_component axonemal dynein complex;GO:0005929,cellular_component cilium;GO:0007018,biological_process microtubule-based movement;GO:0008569,molecular_function ATP-dependent microtubule motor activity, min…	NA	NA
AJAPscaffold511	395120	395499	peak_529	380	380	266	6.25E-05	1.93964	0.0442232	intergenic	AJAP16715:AJAPscaffold511:351784-352284:+:-43717	NA	NA	NA
AJAPscaffold156	457318	457624	peak_151	307	81	342	4.00E-06	1.93608	0.00645372	intergenic	AJAP07130:AJAPscaffold156:449159-450962:+:-8241	NA	NA	NA
AJAPscaffold1890	100901	101187	peak_208	287	92	1173	2.21E-15	1.92965	4.68E-11	intergenic	AJAP05345:AJAPscaffold1890:78783-81445:+:-22211	NA	NA	NA
AJAPscaffold2385	73464	73841	peak_314	378	132	1396	5.15E-16	1.92266	1.18E-11	intergenic	NA	NA	NA	NA
AJAPscaffold351	478073	478489	peak_431	417	339	344	3.65E-05	1.92171	0.0299965	intergenic	AJAP10641:AJAPscaffold351:460041-461430:-:-16982	14;GO:0004842,molecular_function ubiquitin-protein transferase activity;GO:0005515,molecular_function protein binding;GO:0005622,cellular_component intracellular;GO:0005737,cellular_component cytoplasm;GO:0005768,cellular_component endosome;GO:0005769,cellular_component early endosome;GO:0005794,cellular_component Golgi apparatus;GO:0008270,molecular_function zinc ion binding;GO:0015031,biologica…	NA	NA
AJAPscaffold871	212396	212708	peak_700	313	91	455	1.62E-07	1.91217	0.000541452	AJAP28771:intron	AJAP21979:AJAPscaffold871:223941-227058:-:14573	18;GO:0003824,molecular_function catalytic activity;GO:0004090,molecular_function carbonyl reductase (NADPH) activity;GO:0005737,cellular_component cytoplasm;GO:0005829,cellular_component cytosol;GO:0008152,biological_process metabolic process;GO:0016491,molecular_function oxidoreductase activity;GO:0016655,molecular_function oxidoreductase activity, acting on NAD(P)H, quinone or similar compound…	K00079	CBR1; carbonyl reductase 1 [EC:1.1.1.184 1.1.1.189 1.1.1.197]; K00079
AJAPscaffold923	190887	191170	peak_711	284	169	2516	4.14E-31	1.91001	3.04E-26	intergenic	AJAP03523:AJAPscaffold923:208305-235916:+:17250	14;GO:0000166,molecular_function nucleotide binding;GO:0000462,biological_process maturation of SSU-rRNA from tricistronic rRNA transcript (SSU-rRNA, 5.8S rRNA, LSU-rRNA);GO:0000479,biological_process endonucleolytic cleavage of tricistronic rRNA transcript (SSU-rRNA, 5.8S rRNA, LSU-rRNA);GO:0003723,molecular_function RNA binding;GO:0003924,molecular_function GTPase activity;GO:0005524,molecular_…	K14569	1360 8 1358 hgl:101716866 1269 7 1259 47.896 - 1378 566 1152 0.0 - BMS1; ribosome biogenesis protein BMS1; K14569
AJAPscaffold190	481090	481424	peak_224	335	178	904	9.35E-12	1.90969	1.13E-07	intergenic	AJAP29480:AJAPscaffold190:422021-438088:-:-43180	NA	NA	NA
AJAPscaffold839	251581	251881	peak_679	301	127	765	4.44E-11	1.90446	4.71E-07	intergenic	AJAP07796:AJAPscaffold839:255919-257085:+:4212	NA	NA	NA
AJAPscaffold527	60316	60674	peak_533	359	313	424	4.49E-06	1.90378	0.00709414	AJAP12344:intron	AJAP12344:AJAPscaffold527:43993-73559:-:12932	17;GO:0000166,molecular_function nucleotide binding;GO:0005247,molecular_function voltage-gated chloride channel activity;GO:0005524,molecular_function ATP binding;GO:0005765,cellular_component lysosomal membrane;GO:0005768,cellular_component endosome;GO:0006811,biological_process ion transport;GO:0006821,biological_process chloride transport;GO:0006884,biological_process cell volume homeostasis;…	K05015	CLCN6; chloride channel 6; K05015
AJAPscaffold333	216325	216790	peak_417	466	77	1355	3.99E-14	1.90307	7.18E-10	AJAP13953:Promoter	AJAP13953:AJAPscaffold333:217453-222614:+:1052	NA	NA	NA
AJAPscaffold1867	56876	57439	peak_202	564	31	555	6.70E-06	1.90055	0.00915314	AJAP23871:intron	AJAP23871:AJAPscaffold1867:44334-71296:-:14391	8;GO:0003723,molecular_function RNA binding;GO:0003725,molecular_function double-stranded RNA binding;GO:0005575,cellular_component cellular_component;GO:0008150,biological_process biological_process;GO:0016020,cellular_component membrane;GO:0016021,cellular_component integral component of membrane;GO:0033227,biological_process dsRNA transport;GO:0051033,molecular_function RNA transmembrane trans…	NA	NA
AJAPscaffold219	213958	214600	peak_285	643	387	2240	8.76E-19	1.89886	2.68E-14	intergenic	AJAP07336:AJAPscaffold219:228565-234916:+:14221	6;GO:0008521,molecular_function acetyl-CoA transmembrane transporter activity;GO:0015876,biological_process acetyl-CoA transport;GO:0016020,cellular_component membrane;GO:0016021,cellular_component integral component of membrane;GO:0021955,biological_process central nervous system neuron axonogenesis;GO:0030514,biological_process negative regulation of BMP signaling pathway	K03372	366 1 363 spu:589856 541 172 532 61.918 - 365 133 488 1.46e-169 - ACATN, SLC33A1; MFS transporter, PAT family, solute carrier family 33 (acetyl-CoA transportor), member 1 [EC:2.3.1.-]; K03372
AJAPscaffold1354	156769	157045	peak_108	277	95	7638	5.56E-92	1.89721	1.62E-86	intergenic	AJAP00414:AJAPscaffold1354:159064-164387:-:7525	NA	NA	NA
AJAPscaffold1964	183537	183936	peak_241	400	333	424	1.22E-05	1.89525	0.0142099	intergenic	AJAP06355:AJAPscaffold1964:118652-151389:-:-32481	NA	NA	NA
AJAPscaffold313	295054	295324	peak_384	271	183	695	4.59E-11	1.89259	4.84E-07	intergenic	AJAP26381:AJAPscaffold313:292913-293413:+:-2325	NA	NA	NA
AJAPscaffold190	472314	473009	peak_219	696	415	1821	3.00E-13	1.8869	4.72E-09	intergenic	AJAP29480:AJAPscaffold190:422021-438088:-:-34641	NA	NA	NA
AJAPscaffold2588	54209	54571	peak_334	363	176	2653	1.97E-30	1.88557	1.40E-25	intergenic	AJAP00654:AJAPscaffold2588:48657-50069:+:-5729	14;GO:0003824,molecular_function catalytic activity;GO:0003964,molecular_function RNA-directed DNA polymerase activity;GO:0004518,molecular_function nuclease activity;GO:0004519,molecular_function endonuclease activity;GO:0006310,biological_process DNA recombination;GO:0008152,biological_process metabolic process;GO:0009036,molecular_function type II site-specific deoxyribonuclease activity;GO:00…	NA	NA
AJAPscaffold11	277240	277702	peak_37	463	68	675	5.13E-08	1.88399	0.000214388	intergenic	AJAP11997:AJAPscaffold11:262102-266732:+:-15207	NA	NA	NA
AJAPscaffold116	521987	522349	peak_58	363	1	318	4.09E-05	1.88254	0.0319808	intergenic	AJAP30105:AJAPscaffold116:490493-514432:+:-31496	9;GO:0003824,molecular_function catalytic activity;GO:0004035,molecular_function alkaline phosphatase activity;GO:0008152,biological_process metabolic process;GO:0008484,molecular_function sulfuric ester hydrolase activity;GO:0009612,biological_process response to mechanical stimulus;GO:0016311,biological_process dephosphorylation;GO:0016787,molecular_function hydrolase activity;GO:0016791,molecu…	K01077	E3.1.3.1, phoA, phoB; alkaline phosphatase [EC:3.1.3.1]; K01077
AJAPscaffold43	52058	52523	peak_490	466	183	781	4.88E-08	1.87864	0.00020523	intergenic	AJAP11168:AJAPscaffold43:47006-47761:+:-5236	NA	NA	NA
AJAPscaffold156	440447	441195	peak_148	749	471	606	4.06E-06	1.87666	0.0065289	intergenic	AJAP07130:AJAPscaffold156:449159-450962:+:8242	NA	NA	NA
AJAPscaffold568	343698	344034	peak_553	337	60	444	1.91E-06	1.87115	0.00366227	intergenic	AJAP08738:AJAPscaffold568:329051-331009:-:-12749	NA	NA	NA
AJAPscaffold621	380898	381409	peak_589	512	151	4406	2.29E-31	1.86972	1.71E-26	intergenic	AJAP27623:AJAPscaffold621:371273-373649:+:-9777	NA	NA	NA
AJAPscaffold759	130761	131623	peak_655	863	633	1058	5.07E-08	1.8694	0.000212711	AJAP20873:intron	AJAP29129:AJAPscaffold759:58303-67287:-:-64107	11;GO:0003677,molecular_function DNA binding;GO:0003899,molecular_function DNA-directed 5'-3' RNA polymerase activity;GO:0005666,cellular_component RNA polymerase III complex;GO:0006351,biological_process transcription, DNA-templated;GO:0006383,biological_process transcription by RNA polymerase III;GO:0009304,biological_process tRNA transcription;GO:0016740,molecular_function transferase activity…	NA	NA
AJAPscaffold390	444785	445521	peak_458	737	613	1775	8.78E-13	1.86801	1.28E-08	intergenic	AJAP08009:AJAPscaffold390:422552-437011:-:-8387	34;GO:0000413,biological_process protein peptidyl-prolyl isomerization;GO:0001708,biological_process cell fate specification;GO:0001933,biological_process negative regulation of protein phosphorylation;GO:0003755,molecular_function peptidyl-prolyl cis-trans isomerase activity;GO:0005515,molecular_function protein binding;GO:0005528,molecular_function FK506 binding;GO:0005737,cellular_component cy…	K09574	461 132 458 spu:587884 393 75 392 49.085 - 328 156 306 1.05e-98 - FKBP8; FK506-binding protein 8 [EC:5.2.1.8]; K09574
AJAPscaffold190	476246	477692	peak_222	1447	773	3190	4.37E-12	1.86001	5.63E-08	intergenic	AJAP29480:AJAPscaffold190:422021-438088:-:-38931	NA	NA	NA
AJAPscaffold2588	57093	57663	peak_335	571	380	3392	3.98E-27	1.83656	2.29E-22	intergenic	AJAP00654:AJAPscaffold2588:48657-50069:+:-8817	14;GO:0003824,molecular_function catalytic activity;GO:0003964,molecular_function RNA-directed DNA polymerase activity;GO:0004518,molecular_function nuclease activity;GO:0004519,molecular_function endonuclease activity;GO:0006310,biological_process DNA recombination;GO:0008152,biological_process metabolic process;GO:0009036,molecular_function type II site-specific deoxyribonuclease activity;GO:00…	NA	NA
AJAPscaffold644	20509	21108	peak_600	600	151	2644	5.67E-20	1.81662	1.93E-15	intergenic	AJAP22594:AJAPscaffold644:31264-62949:+:10605	27;GO:0000049,molecular_function tRNA binding;GO:0000166,molecular_function nucleotide binding;GO:0002161,molecular_function aminoacyl-tRNA editing activity;GO:0002196,molecular_function Ser-tRNA(Ala) hydrolase activity;GO:0003676,molecular_function nucleic acid binding;GO:0003723,molecular_function RNA binding;GO:0004812,molecular_function aminoacyl-tRNA ligase activity;GO:0004813,molecular_func…	K01872	957 41 953 spu:592771 1041 75 1027 45.747 - 964 461 848 0.0 - AARS, alaS; alanyl-tRNA synthetase [EC:6.1.1.7]; K01872
AJAPscaffold387	272881	273161	peak_449	281	167	1422	3.21E-15	1.81307	6.68E-11	AJAP20723:exon;AJAP27350:Promoter	AJAP20723:AJAPscaffold387:272737-273216:-:170	7;GO:0000786,cellular_component nucleosome;GO:0003677,molecular_function DNA binding;GO:0005634,cellular_component nucleus;GO:0005694,cellular_component chromosome;GO:0006334,biological_process nucleosome assembly;GO:0031492,molecular_function nucleosomal DNA binding;GO:0046982,molecular_function protein heterodimerization activity	NA	NA
AJAPscaffold420	2055116	2055561	peak_485	446	386	1020	1.90E-09	1.79409	1.32E-05	intergenic	AJAP18053:AJAPscaffold420:2063964-2059233:-:3733	5;GO:0005515,molecular_function protein binding;GO:0005829,cellular_component cytosol;GO:0016567,biological_process protein ubiquitination;GO:0035556,biological_process intracellular signal transduction;GO:0043687,biological_process post-translational protein modification	K10335	285 1 279 spu:588151 278 1 278 45.714 - 280 149 244 1.26e-78 - ASB13; ankyrin repeat and SOCS box protein 13; K10335
AJAPscaffold387	295170	295583	peak_451	414	188	1953	4.35E-17	1.79103	1.12E-12	AJAP22832:exon;AJAP16360:Promoter	AJAP22832:AJAPscaffold387:295292-295672:+:-67	39;GO:0000077,biological_process DNA damage checkpoint;GO:0000724,biological_process double-strand break repair via homologous recombination;GO:0000785,cellular_component chromatin;GO:0000786,cellular_component nucleosome;GO:0000790,cellular_component nuclear chromatin;GO:0000794,cellular_component condensed nuclear chromosome;GO:0001673,cellular_component male germ cell nucleus;GO:0001741,cellul…	K11251	127 1 125 spu:373348 126 1 126 93.651 - 126 7 232 8.90e-79 - H2A; histone H2A; K11251
AJAPscaffold806	157569	158270	peak_669	702	85	1199	2.35E-09	1.78727	1.57E-05	intergenic	AJAP06903:AJAPscaffold806:144062-150698:+:-13593	5;GO:0005515,molecular_function protein binding;GO:0005829,cellular_component cytosol;GO:0006891,biological_process intra-Golgi vesicle-mediated transport;GO:0017112,molecular_function Rab guanyl-nucleotide exchange factor activity;GO:1990071,cellular_component TRAPPII protein complex	K20310	TRAPPC13; trafficking protein particle complex subunit 13; K20310
AJAPscaffold1211	88186	88465	peak_80	280	125	10962	2.44E-98	1.7835	7.94E-93	intergenic	AJAP04411:AJAPscaffold1211:78093-81786:-:-6525	NA	NA	NA
AJAPscaffold1351	82620	82911	peak_103	292	38	1417	4.64E-13	1.78257	7.09E-09	intergenic	AJAP30234:AJAPscaffold1351:88868-97097:-:14441	NA	NA	NA
AJAPscaffold623	228824	229690	peak_591	867	131	3333	2.00E-17	1.76357	5.35E-13	intergenic	AJAP07635:AJAPscaffold623:219322-220717:-:-8238	20;GO:0000122,biological_process negative regulation of transcription by RNA polymerase II;GO:0000502,cellular_component proteasome complex;GO:0005515,molecular_function protein binding;GO:0005634,cellular_component nucleus;GO:0005737,cellular_component cytoplasm;GO:0005829,cellular_component cytosol;GO:0006915,biological_process apoptotic process;GO:0007253,biological_process cytoplasmic sequest…	K06694	PSMD10; 26S proteasome non-ATPase regulatory subunit 10; K06694
AJAPscaffold107	630285	630594	peak_26	310	281	411	1.74E-05	1.75753	0.0184527	intergenic	AJAP05784:AJAPscaffold107:647538-650351:-:19787	NA	NA	NA
AJAPscaffold308	291853	292117	peak_381	265	77	577	1.90E-07	1.74978	0.000621012	intergenic	AJAP03560:AJAPscaffold308:332096-332671:+:40167	NA	NA	NA
AJAPscaffold100	262952	263339	peak_3	388	22	553	6.83E-06	1.74767	0.00927983	intergenic	AJAP21344:AJAPscaffold100:288774-289277:+:25801	13;GO:0000166,molecular_function nucleotide binding;GO:0003924,molecular_function GTPase activity;GO:0005515,molecular_function protein binding;GO:0005525,molecular_function GTP binding;GO:0005737,cellular_component cytoplasm;GO:0005783,cellular_component endoplasmic reticulum;GO:0005794,cellular_component Golgi apparatus;GO:0005811,cellular_component lipid droplet;GO:0005829,cellular_component c…	NA	NA
AJAPscaffold621	350721	351096	peak_587	376	2	407	5.56E-05	1.74497	0.0403534	intergenic	AJAP06602:AJAPscaffold621:330213-331371:-:-19352	NA	NA	NA
AJAPscaffold104	412594	412852	peak_20	259	110	2062	5.57E-19	1.73871	1.73E-14	intergenic	AJAP19292:AJAPscaffold104:427611-435008:+:14908	12;GO:0003677,molecular_function DNA binding;GO:0003899,molecular_function DNA-directed 5'-3' RNA polymerase activity;GO:0005515,molecular_function protein binding;GO:0005634,cellular_component nucleus;GO:0005654,cellular_component nucleoplasm;GO:0005665,cellular_component RNA polymerase II, core complex;GO:0005737,cellular_component cytoplasm;GO:0005829,cellular_component cytosol;GO:0006351,biol…	K03011	RPB3, POLR2C; DNA-directed RNA polymerase II subunit RPB3; K03011
AJAPscaffold62	24171	24467	peak_580	297	230	2331	1.60E-26	1.73868	8.83E-22	intergenic	AJAP16516:AJAPscaffold62:112254-112820:-:88421	NA	NA	NA
AJAPscaffold1354	156177	156435	peak_107	259	178	12067	3.10E-105	1.7368	1.08E-99	intergenic	AJAP00414:AJAPscaffold1354:159064-164387:-:8034	NA	NA	NA
AJAPscaffold190	468880	469159	peak_218	280	208	1250	1.13E-12	1.73191	1.62E-08	intergenic	AJAP29480:AJAPscaffold190:422021-438088:-:-31000	NA	NA	NA
AJAPscaffold165	104680	105130	peak_167	451	90	10869	3.44E-91	1.727	9.89E-86	intergenic	AJAP26015:AJAPscaffold165:118212-118712:-:13944	NA	NA	NA
AJAPscaffold1715	176790	177185	peak_179	396	291	72722	0	1.72148	0	intergenic	AJAP03510:AJAPscaffold1715:173234-173848:+:-3848	NA	NA	NA
AJAPscaffold970	8145	8791	peak_727	647	467	1407	1.45E-08	1.71949	7.52E-05	intergenic	AJAP18278:AJAPscaffold970:19706-23228:+:11095	NA	NA	NA
AJAPscaffold6	494221	494951	peak_569	731	503	4600	5.68E-24	1.70188	2.61E-19	intergenic	AJAP29362:AJAPscaffold6:489607-491043:+:-5118	NA	NA	NA
AJAPscaffold604	43700	43958	peak_574	259	105	551	2.78E-06	1.70132	0.00488495	intergenic	AJAP16541:AJAPscaffold604:31632-31784:+:-12174	NA	NA	NA
AJAPscaffold1409	18186	18455	peak_119	270	139	4543	5.13E-38	1.68864	5.03E-33	intergenic	AJAP26091:AJAPscaffold1409:24964-51661:-:33338	28;GO:0002221,biological_process pattern recognition receptor signaling pathway;GO:0004252,molecular_function serine-type endopeptidase activity;GO:0005044,molecular_function scavenger receptor activity;GO:0005515,molecular_function protein binding;GO:0005576,cellular_component extracellular region;GO:0005615,cellular_component extracellular space;GO:0005737,cellular_component cytoplasm;GO:000689…	NA	NA
AJAPscaffold190	517504	518179	peak_231	676	100	4971	7.52E-26	1.67515	3.96E-21	intergenic	AJAP08475:AJAPscaffold190:545136-547957:-:30355	15;GO:0000139,cellular_component Golgi membrane;GO:0005794,cellular_component Golgi apparatus;GO:0005797,cellular_component Golgi medial cisterna;GO:0006486,biological_process protein glycosylation;GO:0007399,biological_process nervous system development;GO:0008417,molecular_function fucosyltransferase activity;GO:0016020,cellular_component membrane;GO:0016021,cellular_component integral componen…	NA	NA
AJAPscaffold165	103689	104176	peak_166	488	473	1506	3.43E-11	1.67505	3.73E-07	intergenic	AJAP26015:AJAPscaffold165:118212-118712:-:14552	NA	NA	NA
AJAPscaffold174	273703	274083	peak_183	381	342	983	5.28E-09	1.64869	3.16E-05	intergenic	AJAP27670:AJAPscaffold174:300642-302530:+:26598	9;GO:0004597,molecular_function peptide-aspartate beta-dioxygenase activity;GO:0016020,cellular_component membrane;GO:0016021,cellular_component integral component of membrane;GO:0016491,molecular_function oxidoreductase activity;GO:0018193,biological_process peptidyl-amino acid modification;GO:0042264,biological_process peptidyl-aspartic acid hydroxylation;GO:0046872,molecular_function metal ion…	NA	NA
AJAPscaffold1205	158481	158963	peak_77	483	342	1697	8.41E-11	1.6438	8.37E-07	intergenic	AJAP15408:AJAPscaffold1205:77955-78426:+:-80869	9;GO:0000981,molecular_function DNA-binding transcription factor activity, RNA polymerase II-specific;GO:0003676,molecular_function nucleic acid binding;GO:0003677,molecular_function DNA binding;GO:0005575,cellular_component cellular_component;GO:0006357,biological_process regulation of transcription by RNA polymerase II;GO:0008150,biological_process biological_process;GO:0020037,molecular_functi…	NA	NA
AJAPscaffold839	256068	256633	peak_680	566	348	1377	1.25E-07	1.63868	0.000444744	AJAP07796:exon	AJAP07796:AJAPscaffold839:255919-257085:+:-498	NA	NA	NA
AJAPscaffold189	101159	101462	peak_204	304	106	532	1.77E-05	1.63537	0.0187901	intergenic	AJAP23557:AJAPscaffold189:114192-147556:+:12928	12;GO:0005515,molecular_function protein binding;GO:0005615,cellular_component extracellular space;GO:0007035,biological_process vacuolar acidification;GO:0008021,cellular_component synaptic vesicle;GO:0016020,cellular_component membrane;GO:0017137,molecular_function Rab GTPase binding;GO:0030054,cellular_component cell junction;GO:0030672,cellular_component synaptic vesicle membrane;GO:0031410,c…	NA	NA
AJAPscaffold62	68373	68689	peak_584	317	222	1100	1.74E-07	1.62483	0.000574156	intergenic	AJAP16516:AJAPscaffold62:112254-112820:-:44227	NA	NA	NA
AJAPscaffold1205	160746	161029	peak_78	284	165	1309	1.47E-10	1.61466	1.38E-06	intergenic	AJAP15408:AJAPscaffold1205:77955-78426:+:-82957	9;GO:0000981,molecular_function DNA-binding transcription factor activity, RNA polymerase II-specific;GO:0003676,molecular_function nucleic acid binding;GO:0003677,molecular_function DNA binding;GO:0005575,cellular_component cellular_component;GO:0006357,biological_process regulation of transcription by RNA polymerase II;GO:0008150,biological_process biological_process;GO:0020037,molecular_functi…	NA	NA
AJAPscaffold28	146042	146343	peak_366	302	8	1005	9.16E-06	1.60771	0.0116059	intergenic	AJAP26050:AJAPscaffold28:135069-136479:-:-9571	62;GO:0001985,biological_process negative regulation of heart rate involved in baroreceptor response to increased systemic arterial blood pressure;GO:0001994,biological_process norepinephrine-epinephrine vasoconstriction involved in regulation of systemic arterial blood pressure;GO:0001996,biological_process positive regulation of heart rate by epinephrine-norepinephrine;GO:0001997,biological_pro…	NA	NA
AJAPscaffold432	188845	189213	peak_493	369	235	1304	8.45E-09	1.59925	4.73E-05	intergenic	AJAP03468:AJAPscaffold432:153149-168660:+:-35932	9;GO:0001889,biological_process liver development;GO:0005509,molecular_function calcium ion binding;GO:0005515,molecular_function protein binding;GO:0005783,cellular_component endoplasmic reticulum;GO:0006491,biological_process N-glycan processing;GO:0010508,biological_process positive regulation of autophagy;GO:0016301,molecular_function kinase activity;GO:0016310,biological_process phosphorylat…	K08288	PRKCSH; protein kinase C substrate 80K-H; K08288
AJAPscaffold190	474760	475907	peak_221	1148	820	3193	5.75E-09	1.59911	3.41E-05	intergenic	AJAP29480:AJAPscaffold190:422021-438088:-:-37492	NA	NA	NA
AJAPscaffold387	241774	242219	peak_445	446	43	1490	3.85E-09	1.59707	2.41E-05	AJAP12677:Promoter;AJAP29970:exon	AJAP29970:AJAPscaffold387:241672-242073:+:-146	32;GO:0000183,biological_process chromatin silencing at rDNA;GO:0000228,cellular_component nuclear chromosome;GO:0000784,cellular_component nuclear chromosome, telomeric region;GO:0000786,cellular_component nucleosome;GO:0000788,cellular_component nuclear nucleosome;GO:0003677,molecular_function DNA binding;GO:0003723,molecular_function RNA binding;GO:0005515,molecular_function protein binding;GO…	K11254	134 25 118 dse:Dsec_GM13181 103 6 99 91.489 - 94 8 171 6.22e-55 - H4; histone H4; K11254
AJAPscaffold568	244598	245014	peak_547	417	169	1084	1.28E-06	1.57242	0.00271263	intergenic	AJAP15241:AJAPscaffold568:259389-260298:-:15533	32;GO:0000166,molecular_function nucleotide binding;GO:0000943,cellular_component retrotransposon nucleocapsid;GO:0003676,molecular_function nucleic acid binding;GO:0003677,molecular_function DNA binding;GO:0003723,molecular_function RNA binding;GO:0003824,molecular_function catalytic activity;GO:0003887,molecular_function DNA-directed DNA polymerase activity;GO:0003964,molecular_function RNA-dir…	NA	NA
AJAPscaffold165	62213	62535	peak_164	323	205	639	6.19E-05	1.55548	0.0438238	intergenic	AJAP18969:AJAPscaffold165:79909-80547:+:17492	NA	NA	NA
AJAPscaffold1890	91682	92205	peak_205	524	337	2123	7.22E-10	1.54749	5.60E-06	intergenic	AJAP05345:AJAPscaffold1890:78783-81445:+:-13237	NA	NA	NA
AJAPscaffold1268	100576	101173	peak_89	598	404	4375	1.52E-17	1.54624	4.11E-13	AJAP03838:exon	AJAP03838:AJAPscaffold1268:100831-101355:-:377	NA	NA	NA
AJAPscaffold387	300226	300818	peak_453	593	47	2379	1.76E-09	1.52851	1.23E-05	intergenic	AJAP30048:AJAPscaffold387:300303-300731:-:460	9;GO:0000786,cellular_component nucleosome;GO:0000790,cellular_component nuclear chromatin;GO:0003677,molecular_function DNA binding;GO:0005634,cellular_component nucleus;GO:0005669,cellular_component transcription factor TFIID complex;GO:0005694,cellular_component chromosome;GO:0006334,biological_process nucleosome assembly;GO:0006352,biological_process DNA-templated transcription, initiation;GO…	K11254	H4; histone H4; K11254; H2B; histone H2B; K11252
AJAPscaffold274	372231	372906	peak_353	676	133	10840	6.38E-34	1.5137	5.34E-29	intergenic	AJAP14828:AJAPscaffold274:347982-361886:-:-10478	NA	NA	NA
AJAPscaffold1351	81002	81704	peak_102	703	401	17300	1.32E-43	1.51287	1.55E-38	intergenic	AJAP30234:AJAPscaffold1351:88868-97097:-:15696	NA	NA	NA
AJAPscaffold387	270398	271488	peak_448	1091	856	4477	2.75E-09	1.46664	1.81E-05	AJAP00708:Promoter;AJAP30079:exon	AJAP30079:AJAPscaffold387:271165-271581:+:-90	39;GO:0000077,biological_process DNA damage checkpoint;GO:0000724,biological_process double-strand break repair via homologous recombination;GO:0000785,cellular_component chromatin;GO:0000786,cellular_component nucleosome;GO:0000790,cellular_component nuclear chromatin;GO:0000794,cellular_component condensed nuclear chromosome;GO:0001673,cellular_component male germ cell nucleus;GO:0001741,cellul…	K11251	139 14 138 spu:373348 126 1 126 93.651 - 126 7 233 1.10e-78 - H2A; histone H2A; K11251
AJAPscaffold1393	106263	106899	peak_115	637	319	2403	6.25E-08	1.46285	0.000250023	intergenic	AJAP02271:AJAPscaffold1393:96294-99785:-:-6797	NA	NA	NA
AJAPscaffold654	209460	209971	peak_608	512	263	13428	3.70E-40	1.46088	3.89E-35	AJAP12793:exon;AJAP20130:Promoter;AJAP25590:Promoter	AJAP25590:AJAPscaffold654:210890-211540:+:1168	NA	NA	NA
AJAPscaffold387	298965	299317	peak_452	353	326	2471	1.69E-09	1.40789	1.18E-05	intergenic	AJAP09214:AJAPscaffold387:298008-298321:+:-1284	32;GO:0000183,biological_process chromatin silencing at rDNA;GO:0000228,cellular_component nuclear chromosome;GO:0000784,cellular_component nuclear chromosome, telomeric region;GO:0000786,cellular_component nucleosome;GO:0000788,cellular_component nuclear nucleosome;GO:0003677,molecular_function DNA binding;GO:0003723,molecular_function RNA binding;GO:0005515,molecular_function protein binding;GO…	K11254	104 6 99 dse:Dsec_GM13181 103 6 99 91.489 - 94 8 170 9.60e-55 - H4; histone H4; K11254
AJAPscaffold219	217214	217732	peak_287	519	444	6361	4.95E-20	1.40348	1.69E-15	intergenic	AJAP07336:AJAPscaffold219:228565-234916:+:10908	6;GO:0008521,molecular_function acetyl-CoA transmembrane transporter activity;GO:0015876,biological_process acetyl-CoA transport;GO:0016020,cellular_component membrane;GO:0016021,cellular_component integral component of membrane;GO:0021955,biological_process central nervous system neuron axonogenesis;GO:0030514,biological_process negative regulation of BMP signaling pathway	K03372	366 1 363 spu:589856 541 172 532 61.918 - 365 133 488 1.46e-169 - ACATN, SLC33A1; MFS transporter, PAT family, solute carrier family 33 (acetyl-CoA transportor), member 1 [EC:2.3.1.-]; K03372
AJAPscaffold387	273760	274765	peak_450	1006	898	3864	3.82E-06	1.35715	0.00621713	AJAP20723:Promoter	AJAP27350:AJAPscaffold387:273967-274280:+:-692	32;GO:0000183,biological_process chromatin silencing at rDNA;GO:0000228,cellular_component nuclear chromosome;GO:0000784,cellular_component nuclear chromosome, telomeric region;GO:0000786,cellular_component nucleosome;GO:0000788,cellular_component nuclear nucleosome;GO:0003677,molecular_function DNA binding;GO:0003723,molecular_function RNA binding;GO:0005515,molecular_function protein binding;GO…	K11254	104 6 99 dse:Dsec_GM13181 103 6 99 91.489 - 94 8 170 9.60e-55 - H4; histone H4; K11254
AJAPscaffold174	276097	276392	peak_185	296	261	1040	6.58E-05	1.34846	0.0453576	intergenic	AJAP27670:AJAPscaffold174:300642-302530:+:24285	9;GO:0004597,molecular_function peptide-aspartate beta-dioxygenase activity;GO:0016020,cellular_component membrane;GO:0016021,cellular_component integral component of membrane;GO:0016491,molecular_function oxidoreductase activity;GO:0018193,biological_process peptidyl-amino acid modification;GO:0042264,biological_process peptidyl-aspartic acid hydroxylation;GO:0046872,molecular_function metal ion…	NA	NA
AJAPscaffold1354	154321	155184	peak_106	864	434	12471	5.47E-12	1.30933	6.93E-08	intergenic	AJAP00414:AJAPscaffold1354:159064-164387:-:9634	NA	NA	NA
AJAPscaffold1268	106491	106970	peak_90	480	163	4172	4.07E-06	1.27537	0.00654998	intergenic	AJAP01092:AJAPscaffold1268:101425-102009:-:-4645	NA	NA	NA
AJAPscaffold1387	110111	110441	peak_113	331	273	16065	2.31E-21	1.26497	8.81E-17	AJAP20179:intron	AJAP20179:AJAPscaffold1387:90813-129873:-:19491	19;GO:0000166,molecular_function nucleotide binding;GO:0001568,biological_process blood vessel development;GO:0001570,biological_process vasculogenesis;GO:0001701,biological_process in utero embryonic development;GO:0004672,molecular_function protein kinase activity;GO:0004713,molecular_function protein tyrosine kinase activity;GO:0005524,molecular_function ATP binding;GO:0005886,cellular_compone…	NA	NA
AJAPscaffold351	59798	60166	peak_426	369	53	13943	4.29E-17	1.24655	1.11E-12	intergenic	AJAP16249:AJAPscaffold351:50845-53805:+:-9007	4;GO:0003676,molecular_function nucleic acid binding;GO:0003723,molecular_function RNA binding;GO:0008270,molecular_function zinc ion binding;GO:0046872,molecular_function metal ion binding	NA	NA
