# Supplementary material for: MITF Contributes to the Body Color Differentiation of Sea Cucumbers Apostichopus japonicus through Expression Differences and Regulation of Downstream Genes
Source: Biology (Basel). 2022 Dec 20;12(1):1. doi: 10.3390/biology12010001 (PMC9854957; doi:10.3390/biology12010001)
Supplement: Supplementary file 1 [file biology-12-00001-s001.zip › biology-2049586-supplementary/Table S3.xls]

chr	start	end	description	length	summit	tags	pvalue	fold_enrichment	qvalue	GeneFeature	NearestTSS	GO_annotation	KO	KEGG_annotation
AJAPscaffold163	231870	232173	peak_291	304	169	7667	0	1409.61426	0	AJAP19926:intron	AJAP19926:AJAPscaffold163:179803-296704:-:64667	NA	NA	NA
AJAPscaffold1547	23568	23808	peak_256	241	87	3630	0	286.20886	0	intergenic	AJAP20874:AJAPscaffold1547:9101-15901:-:-7754	17;GO:0004970,molecular_function ionotropic glutamate receptor activity;GO:0005216,molecular_function ion channel activity;GO:0005886,cellular_component plasma membrane;GO:0006811,biological_process ion transport;GO:0007399,biological_process nervous system development;GO:0014032,biological_process neural crest cell development;GO:0016020,cellular_component membrane;GO:0016021,cellular_component …	NA	NA
AJAPscaffold1715	176784	177767	peak_317	984	296	114527	0	2.77019	0	intergenic	AJAP03510:AJAPscaffold1715:173234-173848:+:-3847	NA	NA	NA
AJAPscaffold568	296986	297330	peak_899	345	168	32900	0	2.49927	0	intergenic	AJAP10035:AJAPscaffold568:301831-302706:-:5554	NA	NA	NA
AJAPscaffold219	110148	110414	peak_452	267	142	29082	2.32648e-312	2.21432	1.80E-306	intergenic	AJAP05367:AJAPscaffold219:117245-118805:-:8517	32;GO:0000166,molecular_function nucleotide binding;GO:0000943,cellular_component retrotransposon nucleocapsid;GO:0003676,molecular_function nucleic acid binding;GO:0003677,molecular_function DNA binding;GO:0003723,molecular_function RNA binding;GO:0003824,molecular_function catalytic activity;GO:0003887,molecular_function DNA-directed DNA polymerase activity;GO:0003964,molecular_function RNA-dir…	NA	NA
AJAPscaffold568	294234	294975	peak_897	742	157	11706	4.46E-166	3.21593	2.09E-160	intergenic	AJAP10035:AJAPscaffold568:301831-302706:-:8317	NA	NA	NA
AJAPscaffold350	284982	285542	peak_692	561	115	6263	1.18E-110	3.19909	4.52E-105	intergenic	AJAP27263:AJAPscaffold350:277731-282737:+:-7367	45;GO:0000122,biological_process negative regulation of transcription by RNA polymerase II;GO:0001540,molecular_function amyloid-beta binding;GO:0003682,molecular_function chromatin binding;GO:0005515,molecular_function protein binding;GO:0005634,cellular_component nucleus;GO:0005737,cellular_component cytoplasm;GO:0005886,cellular_component plasma membrane;GO:0006302,biological_process double-st…	K04530	153 1 152 spu:582967 879 729 879 67.974 - 153 46 224 1.69e-67 - APBB2, FE65L; amyloid beta A4 precursor protein-binding family B member 2; K04530
AJAPscaffold351	412766	413188	peak_695	423	316	14569	9.67E-101	2.10639	3.40E-95	intergenic	AJAP29137:AJAPscaffold351:393384-397341:-:-15741	24;GO:0000045,biological_process autophagosome assembly;GO:0000166,molecular_function nucleotide binding;GO:0003924,molecular_function GTPase activity;GO:0005515,molecular_function protein binding;GO:0005525,molecular_function GTP binding;GO:0005737,cellular_component cytoplasm;GO:0005768,cellular_component endosome;GO:0005776,cellular_component autophagosome;GO:0005813,cellular_component centros…	K06234	224 1 223 spu:586131 233 1 233 73.840 - 237 44 323 2.01e-111 - RAB23; Ras-related protein Rab-23; K06234
AJAPscaffold568	290400	290961	peak_894	562	177	15020	1.04E-100	2.24649	3.67E-95	intergenic	AJAP10035:AJAPscaffold568:301831-302706:-:12131	NA	NA	NA
AJAPscaffold568	291571	292057	peak_895	487	260	14792	2.55E-83	1.97704	7.40E-78	intergenic	AJAP10035:AJAPscaffold568:301831-302706:-:10877	NA	NA	NA
AJAPscaffold2062	87501	87743	peak_420	243	112	3344	4.74E-79	2.85145	1.30E-73	intergenic	NA	NA	NA	NA
AJAPscaffold568	293652	293899	peak_896	248	101	4636	3.94E-77	2.57789	1.04E-71	intergenic	AJAP10035:AJAPscaffold568:301831-302706:-:8955	NA	NA	NA
AJAPscaffold840	118164	118670	peak_1091	507	386	10231	1.12E-74	2.25296	2.89E-69	intergenic	AJAP19556:AJAPscaffold840:59656-101262:-:-17288	11;GO:0003723,molecular_function RNA binding;GO:0004518,molecular_function nuclease activity;GO:0004519,molecular_function endonuclease activity;GO:0004521,molecular_function endoribonuclease activity;GO:0005634,cellular_component nucleus;GO:0016787,molecular_function hydrolase activity;GO:0030145,molecular_function manganese ion binding;GO:0043144,biological_process snoRNA processing;GO:0046872,…	NA	NA
AJAPscaffold568	295809	296055	peak_898	247	128	3811	2.55E-74	2.71959	6.55E-69	intergenic	AJAP10035:AJAPscaffold568:301831-302706:-:6771	NA	NA	NA
AJAPscaffold1393	106480	106914	peak_192	435	66	5640	1.27E-66	2.50265	2.85E-61	intergenic	AJAP02271:AJAPscaffold1393:96294-99785:-:-6761	NA	NA	NA
AJAPscaffold2062	89794	90021	peak_421	228	116	4832	2.77E-60	2.26717	5.55E-55	intergenic	NA	NA	NA	NA
AJAPscaffold1387	110093	110460	peak_191	368	284	19771	4.60E-60	1.65564	9.17E-55	AJAP20179:intron	AJAP20179:AJAPscaffold1387:90813-129873:-:19498	19;GO:0000166,molecular_function nucleotide binding;GO:0001568,biological_process blood vessel development;GO:0001570,biological_process vasculogenesis;GO:0001701,biological_process in utero embryonic development;GO:0004672,molecular_function protein kinase activity;GO:0004713,molecular_function protein tyrosine kinase activity;GO:0005524,molecular_function ATP binding;GO:0005886,cellular_compone…	NA	NA
AJAPscaffold1268	99844	100083	peak_151	240	124	3127	9.52E-56	2.74001	1.74E-50	intergenic	AJAP03838:AJAPscaffold1268:100831-101355:-:1389	NA	NA	NA
AJAPscaffold219	111984	112288	peak_453	305	105	4858	6.53E-50	2.12996	1.07E-44	intergenic	AJAP05367:AJAPscaffold219:117245-118805:-:6718	32;GO:0000166,molecular_function nucleotide binding;GO:0000943,cellular_component retrotransposon nucleocapsid;GO:0003676,molecular_function nucleic acid binding;GO:0003677,molecular_function DNA binding;GO:0003723,molecular_function RNA binding;GO:0003824,molecular_function catalytic activity;GO:0003887,molecular_function DNA-directed DNA polymerase activity;GO:0003964,molecular_function RNA-dir…	NA	NA
AJAPscaffold174	259995	260246	peak_322	252	94	1583	1.81E-43	3.29939	2.59E-38	intergenic	AJAP27670:AJAPscaffold174:300642-302530:+:40554	9;GO:0004597,molecular_function peptide-aspartate beta-dioxygenase activity;GO:0016020,cellular_component membrane;GO:0016021,cellular_component integral component of membrane;GO:0016491,molecular_function oxidoreductase activity;GO:0018193,biological_process peptidyl-amino acid modification;GO:0042264,biological_process peptidyl-aspartic acid hydroxylation;GO:0046872,molecular_function metal ion…	NA	NA
AJAPscaffold351	411654	412406	peak_694	753	501	14773	2.23E-43	1.73625	3.19E-38	intergenic	AJAP29137:AJAPscaffold351:393384-397341:-:-14814	24;GO:0000045,biological_process autophagosome assembly;GO:0000166,molecular_function nucleotide binding;GO:0003924,molecular_function GTPase activity;GO:0005515,molecular_function protein binding;GO:0005525,molecular_function GTP binding;GO:0005737,cellular_component cytoplasm;GO:0005768,cellular_component endosome;GO:0005776,cellular_component autophagosome;GO:0005813,cellular_component centros…	K06234	224 1 223 spu:586131 233 1 233 73.840 - 237 44 323 2.01e-111 - RAB23; Ras-related protein Rab-23; K06234
AJAPscaffold1351	83726	83953	peak_185	228	177	14792	6.70E-42	1.90705	9.22E-37	intergenic	AJAP30234:AJAPscaffold1351:88868-97097:-:13196	NA	NA	NA
AJAPscaffold284	44106	44373	peak_584	268	142	2164	2.45E-41	3.61781	3.33E-36	AJAP08438:Promoter	AJAP08438:AJAPscaffold284:46236-55494:+:1989	8;GO:0003723,molecular_function RNA binding;GO:0005634,cellular_component nucleus;GO:0005654,cellular_component nucleoplasm;GO:0005730,cellular_component nucleolus;GO:0006364,biological_process rRNA processing;GO:0031428,cellular_component box C/D snoRNP complex;GO:0032040,cellular_component small-subunit processome;GO:0034511,molecular_function U3 snoRNA binding	K14793	458 46 441 spu:582919 475 56 468 61.501 - 413 142 516 4.58e-180 - RRP9; ribosomal RNA-processing protein 9; K14793
AJAPscaffold62	30348	30665	peak_950	318	59	3686	2.51E-40	2.07862	3.32E-35	intergenic	AJAP16516:AJAPscaffold62:112254-112820:-:82415	NA	NA	NA
AJAPscaffold165	104678	105123	peak_298	446	96	10328	3.68E-40	1.72083	4.83E-35	intergenic	AJAP26015:AJAPscaffold165:118212-118712:-:13940	NA	NA	NA
AJAPscaffold1351	80989	81523	peak_184	535	413	21807	6.74E-39	1.6766	8.56E-34	intergenic	AJAP30234:AJAPscaffold1351:88868-97097:-:15697	NA	NA	NA
AJAPscaffold274	372413	373187	peak_552	775	123	14082	1.37E-32	1.73398	1.47E-27	intergenic	AJAP14828:AJAPscaffold274:347982-361886:-:-10650	NA	NA	NA
AJAPscaffold842	250938	251689	peak_1096	752	580	547	3.20E-30	7.58908	3.24E-25	intergenic	AJAP01888:AJAPscaffold842:187878-195247:+:-63641	NA	NA	NA
AJAPscaffold219	104593	104913	peak_450	321	165	1965	4.02E-29	2.63672	3.95E-24	intergenic	AJAP05367:AJAPscaffold219:117245-118805:-:14049	32;GO:0000166,molecular_function nucleotide binding;GO:0000943,cellular_component retrotransposon nucleocapsid;GO:0003676,molecular_function nucleic acid binding;GO:0003677,molecular_function DNA binding;GO:0003723,molecular_function RNA binding;GO:0003824,molecular_function catalytic activity;GO:0003887,molecular_function DNA-directed DNA polymerase activity;GO:0003964,molecular_function RNA-dir…	NA	NA
AJAPscaffold219	217246	217728	peak_459	483	425	10329	1.25E-28	1.62941	1.21E-23	intergenic	AJAP07336:AJAPscaffold219:228565-234916:+:10895	6;GO:0008521,molecular_function acetyl-CoA transmembrane transporter activity;GO:0015876,biological_process acetyl-CoA transport;GO:0016020,cellular_component membrane;GO:0016021,cellular_component integral component of membrane;GO:0021955,biological_process central nervous system neuron axonogenesis;GO:0030514,biological_process negative regulation of BMP signaling pathway	K03372	366 1 363 spu:589856 541 172 532 61.918 - 365 133 488 1.46e-169 - ACATN, SLC33A1; MFS transporter, PAT family, solute carrier family 33 (acetyl-CoA transportor), member 1 [EC:2.3.1.-]; K03372
AJAPscaffold274	430583	430856	peak_566	274	143	1505	8.14E-28	2.82022	7.70E-23	intergenic	AJAP02351:AJAPscaffold274:467994-475067:-:44343	16;GO:0000027,biological_process ribosomal large subunit assembly;GO:0000049,molecular_function tRNA binding;GO:0002181,biological_process cytoplasmic translation;GO:0003729,molecular_function mRNA binding;GO:0003735,molecular_function structural constituent of ribosome;GO:0005622,cellular_component intracellular;GO:0005737,cellular_component cytoplasm;GO:0005783,cellular_component endoplasmic re…	K02934	RP-L6e, RPL6; large subunit ribosomal protein L6e; K02934
AJAPscaffold394	256779	257084	peak_753	306	182	943	6.74E-27	3.44554	6.17E-22	intergenic	AJAP14314:AJAPscaffold394:257464-258111:-:1152	11;GO:0000963,biological_process mitochondrial RNA processing;GO:0003723,molecular_function RNA binding;GO:0004672,molecular_function protein kinase activity;GO:0005515,molecular_function protein binding;GO:0005739,cellular_component mitochondrion;GO:0006397,biological_process mRNA processing;GO:0006468,biological_process protein phosphorylation;GO:0019843,molecular_function rRNA binding;GO:00357…	NA	NA
AJAPscaffold165	102214	102706	peak_296	493	216	3170	2.14E-25	2.19276	1.84E-20	intergenic	AJAP26015:AJAPscaffold165:118212-118712:-:16284	NA	NA	NA
AJAPscaffold387	242654	243284	peak_720	631	105	1531	6.46E-25	3.1472	5.47E-20	AJAP12677:Promoter	AJAP29970:AJAPscaffold387:241672-242073:+:-1088	32;GO:0000183,biological_process chromatin silencing at rDNA;GO:0000228,cellular_component nuclear chromosome;GO:0000784,cellular_component nuclear chromosome, telomeric region;GO:0000786,cellular_component nucleosome;GO:0000788,cellular_component nuclear nucleosome;GO:0003677,molecular_function DNA binding;GO:0003723,molecular_function RNA binding;GO:0005515,molecular_function protein binding;GO…	K11254	134 25 118 dse:Dsec_GM13181 103 6 99 91.489 - 94 8 171 6.22e-55 - H4; histone H4; K11254
AJAPscaffold1268	101776	102066	peak_153	291	168	4355	8.61E-25	1.88924	7.24E-20	AJAP01092:exon;AJAP03838:Promoter	AJAP01092:AJAPscaffold1268:101425-102009:-:67	NA	NA	NA
AJAPscaffold654	209429	210014	peak_978	586	317	13795	2.72E-24	1.51896	2.24E-19	AJAP12793:exon;AJAP20130:Promoter;AJAP25590:Promoter	AJAP25590:AJAPscaffold654:210890-211540:+:1145	NA	NA	NA
AJAPscaffold394	244364	244664	peak_747	301	151	653	3.14E-24	3.76124	2.58E-19	intergenic	AJAP14314:AJAPscaffold394:257464-258111:-:13598	11;GO:0000963,biological_process mitochondrial RNA processing;GO:0003723,molecular_function RNA binding;GO:0004672,molecular_function protein kinase activity;GO:0005515,molecular_function protein binding;GO:0005739,cellular_component mitochondrion;GO:0006397,biological_process mRNA processing;GO:0006468,biological_process protein phosphorylation;GO:0019843,molecular_function rRNA binding;GO:00357…	NA	NA
AJAPscaffold1890	95173	95791	peak_358	619	120	3652	6.58E-24	2.32013	5.30E-19	intergenic	AJAP05345:AJAPscaffold1890:78783-81445:+:-16511	NA	NA	NA
AJAPscaffold387	239078	239510	peak_717	433	143	1564	6.71E-24	2.69944	5.40E-19	intergenic	AJAP12677:AJAPscaffold387:240502-240981:-:1762	7;GO:0000786,cellular_component nucleosome;GO:0003677,molecular_function DNA binding;GO:0005634,cellular_component nucleus;GO:0005694,cellular_component chromosome;GO:0006334,biological_process nucleosome assembly;GO:0031492,molecular_function nucleosomal DNA binding;GO:0046982,molecular_function protein heterodimerization activity	NA	NA
AJAPscaffold190	516250	516574	peak_389	325	159	1224	7.78E-24	2.87255	6.23E-19	intergenic	AJAP08475:AJAPscaffold190:545136-547957:-:31550	15;GO:0000139,cellular_component Golgi membrane;GO:0005794,cellular_component Golgi apparatus;GO:0005797,cellular_component Golgi medial cisterna;GO:0006486,biological_process protein glycosylation;GO:0007399,biological_process nervous system development;GO:0008417,molecular_function fucosyltransferase activity;GO:0016020,cellular_component membrane;GO:0016021,cellular_component integral componen…	NA	NA
AJAPscaffold190	513059	513312	peak_387	254	117	441	2.41E-23	4.11593	1.87E-18	intergenic	AJAP08475:AJAPscaffold190:545136-547957:-:34783	15;GO:0000139,cellular_component Golgi membrane;GO:0005794,cellular_component Golgi apparatus;GO:0005797,cellular_component Golgi medial cisterna;GO:0006486,biological_process protein glycosylation;GO:0007399,biological_process nervous system development;GO:0008417,molecular_function fucosyltransferase activity;GO:0016020,cellular_component membrane;GO:0016021,cellular_component integral componen…	NA	NA
AJAPscaffold190	514170	514439	peak_388	270	139	1079	3.57E-23	2.92216	2.75E-18	intergenic	AJAP08475:AJAPscaffold190:545136-547957:-:33650	15;GO:0000139,cellular_component Golgi membrane;GO:0005794,cellular_component Golgi apparatus;GO:0005797,cellular_component Golgi medial cisterna;GO:0006486,biological_process protein glycosylation;GO:0007399,biological_process nervous system development;GO:0008417,molecular_function fucosyltransferase activity;GO:0016020,cellular_component membrane;GO:0016021,cellular_component integral componen…	NA	NA
AJAPscaffold387	241568	242250	peak_719	683	527	3203	4.15E-23	2.46541	3.18E-18	AJAP12677:Promoter	AJAP29970:AJAPscaffold387:241672-242073:+:-424	32;GO:0000183,biological_process chromatin silencing at rDNA;GO:0000228,cellular_component nuclear chromosome;GO:0000784,cellular_component nuclear chromosome, telomeric region;GO:0000786,cellular_component nucleosome;GO:0000788,cellular_component nuclear nucleosome;GO:0003677,molecular_function DNA binding;GO:0003723,molecular_function RNA binding;GO:0005515,molecular_function protein binding;GO…	K11254	134 25 118 dse:Dsec_GM13181 103 6 99 91.489 - 94 8 171 6.22e-55 - H4; histone H4; K11254
AJAPscaffold1890	96468	96957	peak_359	490	318	3863	1.21E-22	2.03167	9.03E-18	intergenic	AJAP05345:AJAPscaffold1890:78783-81445:+:-18004	NA	NA	NA
AJAPscaffold387	240522	241146	peak_718	625	503	2059	1.31E-22	2.71025	9.77E-18	AJAP12677:Promoter;AJAP29970:Promoter	AJAP12677:AJAPscaffold387:240502-240981:-:-44	7;GO:0000786,cellular_component nucleosome;GO:0003677,molecular_function DNA binding;GO:0005634,cellular_component nucleus;GO:0005694,cellular_component chromosome;GO:0006334,biological_process nucleosome assembly;GO:0031492,molecular_function nucleosomal DNA binding;GO:0046982,molecular_function protein heterodimerization activity	NA	NA
AJAPscaffold333	321908	322196	peak_665	289	111	680	1.58E-22	3.36548	1.17E-17	intergenic	AJAP17396:AJAPscaffold333:325709-328747:+:3691	NA	NA	NA
AJAPscaffold313	384927	386362	peak_640	1436	441	788	1.70E-22	5.2059	1.25E-17	intergenic	AJAP23985:AJAPscaffold313:380996-381556:-:-3812	NA	NA	NA
AJAPscaffold589	110542	110889	peak_921	348	147	451	2.56E-22	4.29724	1.87E-17	intergenic	AJAP17403:AJAPscaffold589:90301-92752:+:-20389	NA	NA	NA
AJAPscaffold759	174846	175124	peak_1045	279	144	736	3.62E-22	3.24876	2.61E-17	AJAP20873:intron	AJAP20873:AJAPscaffold759:67691-251885:-:76897	11;GO:0003677,molecular_function DNA binding;GO:0003899,molecular_function DNA-directed 5'-3' RNA polymerase activity;GO:0005666,cellular_component RNA polymerase III complex;GO:0006351,biological_process transcription, DNA-templated;GO:0006383,biological_process transcription by RNA polymerase III;GO:0009304,biological_process tRNA transcription;GO:0016740,molecular_function transferase activity…	NA	NA
AJAPscaffold1700	307266	307665	peak_315	400	130	1404	5.03E-22	2.6545	3.59E-17	intergenic	AJAP02104:AJAPscaffold1700:302107-302977:+:-5290	NA	NA	NA
AJAPscaffold394	241498	242100	peak_745	603	129	919	1.11E-21	3.42798	7.76E-17	intergenic	AJAP14314:AJAPscaffold394:257464-258111:-:16486	11;GO:0000963,biological_process mitochondrial RNA processing;GO:0003723,molecular_function RNA binding;GO:0004672,molecular_function protein kinase activity;GO:0005515,molecular_function protein binding;GO:0005739,cellular_component mitochondrion;GO:0006397,biological_process mRNA processing;GO:0006468,biological_process protein phosphorylation;GO:0019843,molecular_function rRNA binding;GO:00357…	NA	NA
AJAPscaffold1205	126942	127168	peak_118	227	157	1762	1.68E-21	2.20432	1.16E-16	intergenic	AJAP15408:AJAPscaffold1205:77955-78426:+:-49145	9;GO:0000981,molecular_function DNA-binding transcription factor activity, RNA polymerase II-specific;GO:0003676,molecular_function nucleic acid binding;GO:0003677,molecular_function DNA binding;GO:0005575,cellular_component cellular_component;GO:0006357,biological_process regulation of transcription by RNA polymerase II;GO:0008150,biological_process biological_process;GO:0020037,molecular_functi…	NA	NA
AJAPscaffold601	100628	100922	peak_936	295	175	3458	2.99E-21	1.86103	2.02E-16	intergenic	AJAP18931:AJAPscaffold601:131065-135642:+:30263	NA	NA	NA
AJAPscaffold394	247521	247843	peak_748	323	181	1151	3.79E-21	2.7357	2.54E-16	intergenic	AJAP14314:AJAPscaffold394:257464-258111:-:10411	11;GO:0000963,biological_process mitochondrial RNA processing;GO:0003723,molecular_function RNA binding;GO:0004672,molecular_function protein kinase activity;GO:0005515,molecular_function protein binding;GO:0005739,cellular_component mitochondrion;GO:0006397,biological_process mRNA processing;GO:0006468,biological_process protein phosphorylation;GO:0019843,molecular_function rRNA binding;GO:00357…	NA	NA
AJAPscaffold313	366271	367360	peak_636	1090	352	846	5.26E-21	4.75539	3.49E-16	AJAP16975:Promoter	AJAP16975:AJAPscaffold313:368611-369830:+:1989	NA	NA	NA
AJAPscaffold1424	24289	24519	peak_202	231	100	757	8.45E-21	3.16505	5.51E-16	intergenic	AJAP07026:AJAPscaffold1424:29434-35205:+:5046	10;GO:0005515,molecular_function protein binding;GO:0006479,biological_process protein methylation;GO:0006974,biological_process cellular response to DNA damage stimulus;GO:0008168,molecular_function methyltransferase activity;GO:0008757,molecular_function S-adenosylmethionine-dependent methyltransferase activity;GO:0016740,molecular_function transferase activity;GO:0019899,molecular_function enz…	K23114	431 6 430 spu:575813 451 16 446 54.167 - 432 190 488 5.65e-170 - ARMT1; protein-glutamate O-methyltransferase [EC:2.1.1.-]; K23114
AJAPscaffold63	887727	888392	peak_959	666	206	4618	9.01E-21	2.01611	5.87E-16	intergenic	AJAP05818:AJAPscaffold63:873781-875910:+:-14153	19;GO:0003779,molecular_function actin binding;GO:0005515,molecular_function protein binding;GO:0005615,cellular_component extracellular space;GO:0005886,cellular_component plasma membrane;GO:0007420,biological_process brain development;GO:0014069,cellular_component postsynaptic density;GO:0015629,cellular_component actin cytoskeleton;GO:0016020,cellular_component membrane;GO:0016567,biological_p…	K10443	KLHL2_3; kelch-like protein 2/3; K10443
AJAPscaffold313	356597	357006	peak_634	410	210	570	1.30E-20	3.76196	8.37E-16	AJAP25989:Promoter	AJAP25989:AJAPscaffold313:355884-356495:-:-312	NA	NA	NA
AJAPscaffold394	250606	250874	peak_749	269	174	1075	1.60E-20	2.64574	1.02E-15	intergenic	AJAP14314:AJAPscaffold394:257464-258111:-:7333	11;GO:0000963,biological_process mitochondrial RNA processing;GO:0003723,molecular_function RNA binding;GO:0004672,molecular_function protein kinase activity;GO:0005515,molecular_function protein binding;GO:0005739,cellular_component mitochondrion;GO:0006397,biological_process mRNA processing;GO:0006468,biological_process protein phosphorylation;GO:0019843,molecular_function rRNA binding;GO:00357…	NA	NA
AJAPscaffold313	345136	345825	peak_630	690	160	445	3.73E-20	5.2709	2.32E-15	intergenic	AJAP17663:AJAPscaffold313:339021-339632:-:-5664	NA	NA	NA
AJAPscaffold840	116575	116881	peak_1090	307	43	15397	3.96E-20	1.38986	2.46E-15	intergenic	AJAP19556:AJAPscaffold840:59656-101262:-:-15356	11;GO:0003723,molecular_function RNA binding;GO:0004518,molecular_function nuclease activity;GO:0004519,molecular_function endonuclease activity;GO:0004521,molecular_function endoribonuclease activity;GO:0005634,cellular_component nucleus;GO:0016787,molecular_function hydrolase activity;GO:0030145,molecular_function manganese ion binding;GO:0043144,biological_process snoRNA processing;GO:0046872,…	NA	NA
AJAPscaffold718	219753	219978	peak_1014	226	115	516	4.23E-20	4.2153	2.62E-15	AJAP12088:Promoter	AJAP12088:AJAPscaffold718:218474-219436:-:-432	4;GO:0003676,molecular_function nucleic acid binding;GO:0003723,molecular_function RNA binding;GO:0008270,molecular_function zinc ion binding;GO:0046872,molecular_function metal ion binding	NA	NA
AJAPscaffold1890	97384	97621	peak_360	238	168	1546	7.28E-20	2.32164	4.41E-15	intergenic	AJAP05345:AJAPscaffold1890:78783-81445:+:-18770	NA	NA	NA
AJAPscaffold104	412585	412905	peak_33	321	104	3724	8.88E-20	1.8437	5.34E-15	intergenic	AJAP19292:AJAPscaffold104:427611-435008:+:14923	12;GO:0003677,molecular_function DNA binding;GO:0003899,molecular_function DNA-directed 5'-3' RNA polymerase activity;GO:0005515,molecular_function protein binding;GO:0005634,cellular_component nucleus;GO:0005654,cellular_component nucleoplasm;GO:0005665,cellular_component RNA polymerase II, core complex;GO:0005737,cellular_component cytoplasm;GO:0005829,cellular_component cytosol;GO:0006351,biol…	K03011	RPB3, POLR2C; DNA-directed RNA polymerase II subunit RPB3; K03011
AJAPscaffold219	213968	214637	peak_457	670	375	3617	9.53E-20	2.10197	5.72E-15	intergenic	AJAP07336:AJAPscaffold219:228565-234916:+:14223	6;GO:0008521,molecular_function acetyl-CoA transmembrane transporter activity;GO:0015876,biological_process acetyl-CoA transport;GO:0016020,cellular_component membrane;GO:0016021,cellular_component integral component of membrane;GO:0021955,biological_process central nervous system neuron axonogenesis;GO:0030514,biological_process negative regulation of BMP signaling pathway	K03372	366 1 363 spu:589856 541 172 532 61.918 - 365 133 488 1.46e-169 - ACATN, SLC33A1; MFS transporter, PAT family, solute carrier family 33 (acetyl-CoA transportor), member 1 [EC:2.3.1.-]; K03372
AJAPscaffold2385	76243	76830	peak_503	588	153	736	1.32E-19	3.72391	7.82E-15	intergenic	NA	NA	NA	NA
AJAPscaffold2588	58575	58863	peak_534	289	180	2194	2.17E-19	2.13851	1.27E-14	intergenic	AJAP00654:AJAPscaffold2588:48657-50069:+:-10099	14;GO:0003824,molecular_function catalytic activity;GO:0003964,molecular_function RNA-directed DNA polymerase activity;GO:0004518,molecular_function nuclease activity;GO:0004519,molecular_function endonuclease activity;GO:0006310,biological_process DNA recombination;GO:0008152,biological_process metabolic process;GO:0009036,molecular_function type II site-specific deoxyribonuclease activity;GO:00…	NA	NA
AJAPscaffold491	58037	58398	peak_829	362	223	94	2.31E-19	8.69781	1.34E-14	AJAP04376:exon	AJAP04376:AJAPscaffold491:58041-58550:-:292	NA	NA	NA
AJAPscaffold351	59792	60177	peak_693	386	54	12283	3.67E-19	1.43432	2.09E-14	intergenic	AJAP16249:AJAPscaffold351:50845-53805:+:-9002	4;GO:0003676,molecular_function nucleic acid binding;GO:0003723,molecular_function RNA binding;GO:0008270,molecular_function zinc ion binding;GO:0046872,molecular_function metal ion binding	NA	NA
AJAPscaffold1456	1907	2141	peak_219	235	96	978	4.50E-19	2.87417	2.54E-14	intergenic	AJAP12596:AJAPscaffold1456:9962-11414:-:9413	NA	NA	NA
AJAPscaffold2214	6402	6710	peak_463	309	127	174	4.60E-19	6.08921	2.60E-14	intergenic	AJAP26464:AJAPscaffold2214:20124-20693:-:14166	NA	NA	NA
AJAPscaffold1536	74675	74971	peak_251	297	143	172	5.02E-19	6.2385	2.82E-14	intergenic	AJAP29710:AJAPscaffold1536:70300-70626:-:-4192	14;GO:0000902,biological_process cell morphogenesis;GO:0001701,biological_process in utero embryonic development;GO:0005385,molecular_function zinc ion transmembrane transporter activity;GO:0006811,biological_process ion transport;GO:0006829,biological_process zinc ion transport;GO:0016020,cellular_component membrane;GO:0016021,cellular_component integral component of membrane;GO:0030001,biologic…	NA	NA
AJAPscaffold190	452765	453129	peak_368	365	142	1401	5.56E-19	2.50157	3.12E-14	intergenic	AJAP29480:AJAPscaffold190:422021-438088:-:-14819	NA	NA	NA
AJAPscaffold333	333284	333512	peak_667	229	122	262	6.28E-19	5.23608	3.50E-14	AJAP06627:intron	AJAP06627:AJAPscaffold333:332452-334802:+:-955	NA	NA	NA
AJAPscaffold2385	73469	74552	peak_501	1084	898	1849	7.24E-19	2.92851	4.01E-14	intergenic	NA	NA	NA	NA
AJAPscaffold394	242614	242888	peak_746	275	116	545	8.74E-19	3.31176	4.79E-14	intergenic	AJAP14314:AJAPscaffold394:257464-258111:-:15383	11;GO:0000963,biological_process mitochondrial RNA processing;GO:0003723,molecular_function RNA binding;GO:0004672,molecular_function protein kinase activity;GO:0005515,molecular_function protein binding;GO:0005739,cellular_component mitochondrion;GO:0006397,biological_process mRNA processing;GO:0006468,biological_process protein phosphorylation;GO:0019843,molecular_function rRNA binding;GO:00357…	NA	NA
AJAPscaffold313	325481	325765	peak_625	285	161	253	1.16E-18	4.85001	6.24E-14	AJAP02374:Promoter	AJAP02374:AJAPscaffold313:326567-327274:+:926	NA	NA	NA
AJAPscaffold1205	159822	160300	peak_127	479	123	1333	1.28E-18	2.72804	6.90E-14	intergenic	AJAP15408:AJAPscaffold1205:77955-78426:+:-81991	9;GO:0000981,molecular_function DNA-binding transcription factor activity, RNA polymerase II-specific;GO:0003676,molecular_function nucleic acid binding;GO:0003677,molecular_function DNA binding;GO:0005575,cellular_component cellular_component;GO:0006357,biological_process regulation of transcription by RNA polymerase II;GO:0008150,biological_process biological_process;GO:0020037,molecular_functi…	NA	NA
AJAPscaffold1890	101778	102030	peak_362	253	183	1781	1.87E-18	2.18301	9.89E-14	intergenic	AJAP05345:AJAPscaffold1890:78783-81445:+:-23179	NA	NA	NA
AJAPscaffold1080	191257	191494	peak_62	238	120	356	1.91E-18	4.05552	1.01E-13	intergenic	AJAP16097:AJAPscaffold1080:124027-135749:+:-67351	13;GO:0004022,molecular_function alcohol dehydrogenase (NAD) activity;GO:0004552,molecular_function octanol dehydrogenase activity;GO:0006066,biological_process alcohol metabolic process;GO:0006069,biological_process ethanol oxidation;GO:0008270,molecular_function zinc ion binding;GO:0008542,biological_process visual learning;GO:0016491,molecular_function oxidoreductase activity;GO:0046872,molecu…	K00121	frmA, ADH5, adhC; S-(hydroxymethyl)glutathione dehydrogenase / alcohol dehydrogenase [EC:1.1.1.284 1.1.1.1]; K00121
AJAPscaffold63	885401	886241	peak_957	841	216	5606	1.93E-18	1.96252	1.02E-13	intergenic	AJAP05818:AJAPscaffold63:873781-875910:+:-11837	19;GO:0003779,molecular_function actin binding;GO:0005515,molecular_function protein binding;GO:0005615,cellular_component extracellular space;GO:0005886,cellular_component plasma membrane;GO:0007420,biological_process brain development;GO:0014069,cellular_component postsynaptic density;GO:0015629,cellular_component actin cytoskeleton;GO:0016020,cellular_component membrane;GO:0016567,biological_p…	K10443	KLHL2_3; kelch-like protein 2/3; K10443
AJAPscaffold394	251889	252783	peak_750	895	391	1810	2.35E-18	2.85449	1.23E-13	intergenic	AJAP14314:AJAPscaffold394:257464-258111:-:5833	11;GO:0000963,biological_process mitochondrial RNA processing;GO:0003723,molecular_function RNA binding;GO:0004672,molecular_function protein kinase activity;GO:0005515,molecular_function protein binding;GO:0005739,cellular_component mitochondrion;GO:0006397,biological_process mRNA processing;GO:0006468,biological_process protein phosphorylation;GO:0019843,molecular_function rRNA binding;GO:00357…	NA	NA
AJAPscaffold2588	57121	57680	peak_533	560	372	3752	3.45E-18	1.96942	1.77E-13	intergenic	AJAP00654:AJAPscaffold2588:48657-50069:+:-8837	14;GO:0003824,molecular_function catalytic activity;GO:0003964,molecular_function RNA-directed DNA polymerase activity;GO:0004518,molecular_function nuclease activity;GO:0004519,molecular_function endonuclease activity;GO:0006310,biological_process DNA recombination;GO:0008152,biological_process metabolic process;GO:0009036,molecular_function type II site-specific deoxyribonuclease activity;GO:00…	NA	NA
AJAPscaffold313	324395	324853	peak_624	459	275	585	5.39E-18	3.50058	2.70E-13	AJAP02374:Promoter	AJAP02374:AJAPscaffold313:326567-327274:+:1898	NA	NA	NA
AJAPscaffold313	368382	369267	peak_637	886	373	660	7.86E-18	4.30805	3.87E-13	AJAP16975:exon	AJAP16975:AJAPscaffold313:368611-369830:+:-145	NA	NA	NA
AJAPscaffold6	494254	494932	peak_931	679	168	5241	8.22E-18	1.83842	4.03E-13	intergenic	AJAP29362:AJAPscaffold6:489607-491043:+:-4816	NA	NA	NA
AJAPscaffold387	273796	274439	peak_723	644	458	3113	9.84E-18	2.11851	4.79E-13	AJAP20723:Promoter;AJAP27350:exon	AJAP27350:AJAPscaffold387:273967-274280:+:-288	32;GO:0000183,biological_process chromatin silencing at rDNA;GO:0000228,cellular_component nuclear chromosome;GO:0000784,cellular_component nuclear chromosome, telomeric region;GO:0000786,cellular_component nucleosome;GO:0000788,cellular_component nuclear nucleosome;GO:0003677,molecular_function DNA binding;GO:0003723,molecular_function RNA binding;GO:0005515,molecular_function protein binding;GO…	K11254	104 6 99 dse:Dsec_GM13181 103 6 99 91.489 - 94 8 170 9.60e-55 - H4; histone H4; K11254
AJAPscaffold11	318451	318938	peak_74	488	112	257	2.10E-17	5.76707	9.82E-13	intergenic	AJAP26858:AJAPscaffold11:326020-328390:-:9829	NA	NA	NA
AJAPscaffold165	129	741	peak_295	613	107	2898	2.86E-17	2.14358	1.32E-12	intergenic	AJAP29334:AJAPscaffold165:22124-23431:-:23197	NA	NA	NA
AJAPscaffold394	254925	255867	peak_752	943	440	1820	3.91E-17	2.81607	1.78E-12	intergenic	AJAP14314:AJAPscaffold394:257464-258111:-:2748	11;GO:0000963,biological_process mitochondrial RNA processing;GO:0003723,molecular_function RNA binding;GO:0004672,molecular_function protein kinase activity;GO:0005515,molecular_function protein binding;GO:0005739,cellular_component mitochondrion;GO:0006397,biological_process mRNA processing;GO:0006468,biological_process protein phosphorylation;GO:0019843,molecular_function rRNA binding;GO:00357…	NA	NA
AJAPscaffold2588	54256	54594	peak_532	339	135	2825	4.52E-17	1.88226	2.04E-12	intergenic	AJAP00654:AJAPscaffold2588:48657-50069:+:-5735	14;GO:0003824,molecular_function catalytic activity;GO:0003964,molecular_function RNA-directed DNA polymerase activity;GO:0004518,molecular_function nuclease activity;GO:0004519,molecular_function endonuclease activity;GO:0006310,biological_process DNA recombination;GO:0008152,biological_process metabolic process;GO:0009036,molecular_function type II site-specific deoxyribonuclease activity;GO:00…	NA	NA
AJAPscaffold387	270367	271600	peak_722	1234	889	6618	4.75E-17	1.93528	2.14E-12	AJAP00708:Promoter;AJAP30079:exon	AJAP30079:AJAPscaffold387:271165-271581:+:-92	39;GO:0000077,biological_process DNA damage checkpoint;GO:0000724,biological_process double-strand break repair via homologous recombination;GO:0000785,cellular_component chromatin;GO:0000786,cellular_component nucleosome;GO:0000790,cellular_component nuclear chromatin;GO:0000794,cellular_component condensed nuclear chromosome;GO:0001673,cellular_component male germ cell nucleus;GO:0001741,cellul…	K11251	139 14 138 spu:373348 126 1 126 93.651 - 126 7 233 1.10e-78 - H2A; histone H2A; K11251
AJAPscaffold104	409626	410153	peak_32	528	452	6057	7.12E-17	1.69105	3.14E-12	intergenic	AJAP19292:AJAPscaffold104:427611-435008:+:17534	12;GO:0003677,molecular_function DNA binding;GO:0003899,molecular_function DNA-directed 5'-3' RNA polymerase activity;GO:0005515,molecular_function protein binding;GO:0005634,cellular_component nucleus;GO:0005654,cellular_component nucleoplasm;GO:0005665,cellular_component RNA polymerase II, core complex;GO:0005737,cellular_component cytoplasm;GO:0005829,cellular_component cytosol;GO:0006351,biol…	K03011	RPB3, POLR2C; DNA-directed RNA polymerase II subunit RPB3; K03011
AJAPscaffold313	337310	337768	peak_627	459	181	644	8.09E-17	3.31305	3.54E-12	intergenic	AJAP17663:AJAPscaffold313:339021-339632:-:2143	NA	NA	NA
AJAPscaffold944	89362	89621	peak_1166	260	131	222	8.29E-17	5.14112	3.63E-12	intergenic	AJAP02268:AJAPscaffold944:68822-77949:+:-20672	NA	NA	NA
AJAPscaffold387	244026	244455	peak_721	430	205	1296	1.19E-16	2.42315	5.13E-12	intergenic	AJAP29970:AJAPscaffold387:241672-242073:+:-2560	32;GO:0000183,biological_process chromatin silencing at rDNA;GO:0000228,cellular_component nuclear chromosome;GO:0000784,cellular_component nuclear chromosome, telomeric region;GO:0000786,cellular_component nucleosome;GO:0000788,cellular_component nuclear nucleosome;GO:0003677,molecular_function DNA binding;GO:0003723,molecular_function RNA binding;GO:0005515,molecular_function protein binding;GO…	K11254	134 25 118 dse:Dsec_GM13181 103 6 99 91.489 - 94 8 171 6.22e-55 - H4; histone H4; K11254
AJAPscaffold387	276372	276648	peak_726	277	112	1001	1.36E-16	2.57918	5.82E-12	intergenic	AJAP27350:AJAPscaffold387:273967-274280:+:-2518	32;GO:0000183,biological_process chromatin silencing at rDNA;GO:0000228,cellular_component nuclear chromosome;GO:0000784,cellular_component nuclear chromosome, telomeric region;GO:0000786,cellular_component nucleosome;GO:0000788,cellular_component nuclear nucleosome;GO:0003677,molecular_function DNA binding;GO:0003723,molecular_function RNA binding;GO:0005515,molecular_function protein binding;GO…	K11254	104 6 99 dse:Dsec_GM13181 103 6 99 91.489 - 94 8 170 9.60e-55 - H4; histone H4; K11254
AJAPscaffold1959	21343	21608	peak_396	266	139	63	2.03E-16	8.12419	8.48E-12	AJAP04232:Promoter	AJAP04232:AJAPscaffold1959:23358-24797:+:1877	NA	NA	NA
AJAPscaffold1205	151877	152198	peak_123	322	165	517	3.45E-16	3.31771	1.40E-11	intergenic	AJAP15408:AJAPscaffold1205:77955-78426:+:-74088	9;GO:0000981,molecular_function DNA-binding transcription factor activity, RNA polymerase II-specific;GO:0003676,molecular_function nucleic acid binding;GO:0003677,molecular_function DNA binding;GO:0005575,cellular_component cellular_component;GO:0006357,biological_process regulation of transcription by RNA polymerase II;GO:0008150,biological_process biological_process;GO:0020037,molecular_functi…	NA	NA
AJAPscaffold415	598067	598359	peak_770	293	146	501	3.54E-16	3.4714	1.43E-11	intergenic	AJAP15280:AJAPscaffold415:575211-576408:-:-21805	NA	NA	NA
AJAPscaffold104	413582	413809	peak_34	228	94	3212	3.56E-16	1.74571	1.44E-11	intergenic	AJAP19292:AJAPscaffold104:427611-435008:+:13936	12;GO:0003677,molecular_function DNA binding;GO:0003899,molecular_function DNA-directed 5'-3' RNA polymerase activity;GO:0005515,molecular_function protein binding;GO:0005634,cellular_component nucleus;GO:0005654,cellular_component nucleoplasm;GO:0005665,cellular_component RNA polymerase II, core complex;GO:0005737,cellular_component cytoplasm;GO:0005829,cellular_component cytosol;GO:0006351,biol…	K03011	RPB3, POLR2C; DNA-directed RNA polymerase II subunit RPB3; K03011
AJAPscaffold1268	100802	101387	peak_152	586	203	8132	4.60E-16	1.59433	1.83E-11	AJAP03838:exon	AJAP03838:AJAPscaffold1268:100831-101355:-:352	NA	NA	NA
AJAPscaffold274	425239	425471	peak_563	233	115	1091	5.41E-16	2.35856	2.14E-11	intergenic	AJAP02351:AJAPscaffold274:467994-475067:-:49715	16;GO:0000027,biological_process ribosomal large subunit assembly;GO:0000049,molecular_function tRNA binding;GO:0002181,biological_process cytoplasmic translation;GO:0003729,molecular_function mRNA binding;GO:0003735,molecular_function structural constituent of ribosome;GO:0005622,cellular_component intracellular;GO:0005737,cellular_component cytoplasm;GO:0005783,cellular_component endoplasmic re…	K02934	RP-L6e, RPL6; large subunit ribosomal protein L6e; K02934
AJAPscaffold388	431773	432017	peak_732	245	117	386	5.59E-16	3.71472	2.20E-11	AJAP05773:Promoter	AJAP05773:AJAPscaffold388:429930-430532:-:-1358	7;GO:0000166,molecular_function nucleotide binding;GO:0005524,molecular_function ATP binding;GO:0005623,cellular_component cell;GO:0009408,biological_process response to heat;GO:0046686,biological_process response to cadmium ion;GO:0046688,biological_process response to copper ion;GO:1903842,biological_process response to arsenite ion	NA	NA
AJAPscaffold190	492370	492901	peak_386	532	118	341	5.62E-16	4.38078	2.21E-11	intergenic	AJAP29480:AJAPscaffold190:422021-438088:-:-54400	NA	NA	NA
AJAPscaffold1037	156849	157753	peak_21	905	470	548	5.97E-16	4.45998	2.35E-11	intergenic	AJAP29473:AJAPscaffold1037:140387-141142:-:-16177	6;GO:0003964,molecular_function RNA-directed DNA polymerase activity;GO:0005575,cellular_component cellular_component;GO:0006278,biological_process RNA-dependent DNA biosynthetic process;GO:0006313,biological_process transposition, DNA-mediated;GO:0016740,molecular_function transferase activity;GO:0016779,molecular_function nucleotidyltransferase activity	NA	NA
AJAPscaffold313	354385	354833	peak_633	449	127	484	6.00E-16	3.87603	2.35E-11	intergenic	AJAP25989:AJAPscaffold313:355884-356495:-:1985	NA	NA	NA
AJAPscaffold1037	171708	171946	peak_28	239	131	532	7.73E-16	3.13005	2.99E-11	intergenic	AJAP29473:AJAPscaffold1037:140387-141142:-:-30697	6;GO:0003964,molecular_function RNA-directed DNA polymerase activity;GO:0005575,cellular_component cellular_component;GO:0006278,biological_process RNA-dependent DNA biosynthetic process;GO:0006313,biological_process transposition, DNA-mediated;GO:0016740,molecular_function transferase activity;GO:0016779,molecular_function nucleotidyltransferase activity	NA	NA
AJAPscaffold1451	96329	96569	peak_216	241	141	364	9.39E-16	3.89288	3.60E-11	intergenic	AJAP07848:AJAPscaffold1451:133214-136067:-:39599	NA	NA	NA
AJAPscaffold15	1080179	1080444	peak_237	266	168	370	1.21E-15	3.69763	4.58E-11	intergenic	AJAP19681:AJAPscaffold15:1052264-1053822:+:-28084	NA	NA	NA
AJAPscaffold387	275343	275829	peak_725	487	57	1703	1.57E-15	2.34071	5.84E-11	intergenic	AJAP27350:AJAPscaffold387:273967-274280:+:-1434	32;GO:0000183,biological_process chromatin silencing at rDNA;GO:0000228,cellular_component nuclear chromosome;GO:0000784,cellular_component nuclear chromosome, telomeric region;GO:0000786,cellular_component nucleosome;GO:0000788,cellular_component nuclear nucleosome;GO:0003677,molecular_function DNA binding;GO:0003723,molecular_function RNA binding;GO:0005515,molecular_function protein binding;GO…	K11254	104 6 99 dse:Dsec_GM13181 103 6 99 91.489 - 94 8 170 9.60e-55 - H4; histone H4; K11254
AJAPscaffold219	216418	216674	peak_458	257	187	1825	1.60E-15	2.08435	5.93E-11	intergenic	AJAP07336:AJAPscaffold219:228565-234916:+:11961	6;GO:0008521,molecular_function acetyl-CoA transmembrane transporter activity;GO:0015876,biological_process acetyl-CoA transport;GO:0016020,cellular_component membrane;GO:0016021,cellular_component integral component of membrane;GO:0021955,biological_process central nervous system neuron axonogenesis;GO:0030514,biological_process negative regulation of BMP signaling pathway	K03372	366 1 363 spu:589856 541 172 532 61.918 - 365 133 488 1.46e-169 - ACATN, SLC33A1; MFS transporter, PAT family, solute carrier family 33 (acetyl-CoA transportor), member 1 [EC:2.3.1.-]; K03372
AJAPscaffold350	284382	284732	peak_691	351	132	2771	1.61E-15	1.87704	5.98E-11	intergenic	AJAP27263:AJAPscaffold350:277731-282737:+:-6784	45;GO:0000122,biological_process negative regulation of transcription by RNA polymerase II;GO:0001540,molecular_function amyloid-beta binding;GO:0003682,molecular_function chromatin binding;GO:0005515,molecular_function protein binding;GO:0005634,cellular_component nucleus;GO:0005737,cellular_component cytoplasm;GO:0005886,cellular_component plasma membrane;GO:0006302,biological_process double-st…	K04530	153 1 152 spu:582967 879 729 879 67.974 - 153 46 224 1.69e-67 - APBB2, FE65L; amyloid beta A4 precursor protein-binding family B member 2; K04530
AJAPscaffold274	382122	382412	peak_556	291	117	290	1.82E-15	3.95274	6.71E-11	intergenic	AJAP14828:AJAPscaffold274:347982-361886:-:-20353	NA	NA	NA
AJAPscaffold190	479111	479413	peak_379	303	136	571	2.06E-15	3.15875	7.53E-11	intergenic	AJAP29480:AJAPscaffold190:422021-438088:-:-41159	NA	NA	NA
AJAPscaffold658	80012	80255	peak_981	244	128	331	2.28E-15	3.92931	8.31E-11	AJAP23152:intron	AJAP07210:AJAPscaffold658:33805-34646:+:-46336	5;GO:0005515,molecular_function protein binding;GO:0008061,molecular_function chitin binding;GO:0016020,cellular_component membrane;GO:0016021,cellular_component integral component of membrane;GO:0046872,molecular_function metal ion binding	NA	NA
AJAPscaffold387	300370	300831	peak_729	462	384	2464	2.30E-15	2.09854	8.36E-11	AJAP30048:Promoter	AJAP30048:AJAPscaffold387:300303-300731:-:-23	9;GO:0000786,cellular_component nucleosome;GO:0000790,cellular_component nuclear chromatin;GO:0003677,molecular_function DNA binding;GO:0005634,cellular_component nucleus;GO:0005669,cellular_component transcription factor TFIID complex;GO:0005694,cellular_component chromosome;GO:0006334,biological_process nucleosome assembly;GO:0006352,biological_process DNA-templated transcription, initiation;GO…	K11254	H4; histone H4; K11254; H2B; histone H2B; K11252
AJAPscaffold190	454874	455215	peak_369	342	197	537	3.29E-15	3.2271	1.17E-10	intergenic	AJAP29480:AJAPscaffold190:422021-438088:-:-16983	NA	NA	NA
AJAPscaffold388	147365	147869	peak_730	505	109	453	3.52E-15	3.76383	1.25E-10	AJAP30293:intron	AJAP30293:AJAPscaffold388:5029-248437:-:100965	25;GO:0001503,biological_process ossification;GO:0004888,molecular_function transmembrane signaling receptor activity;GO:0004930,molecular_function G protein-coupled receptor activity;GO:0005518,molecular_function collagen binding;GO:0005622,cellular_component intracellular;GO:0005886,cellular_component plasma membrane;GO:0007005,biological_process mitochondrion organization;GO:0007165,biological…	NA	NA
AJAPscaffold1205	157026	157427	peak_125	402	208	921	3.97E-15	2.61274	1.40E-10	intergenic	AJAP15408:AJAPscaffold1205:77955-78426:+:-79280	9;GO:0000981,molecular_function DNA-binding transcription factor activity, RNA polymerase II-specific;GO:0003676,molecular_function nucleic acid binding;GO:0003677,molecular_function DNA binding;GO:0005575,cellular_component cellular_component;GO:0006357,biological_process regulation of transcription by RNA polymerase II;GO:0008150,biological_process biological_process;GO:0020037,molecular_functi…	NA	NA
AJAPscaffold655	704161	704425	peak_979	265	125	318	5.02E-15	3.9127	1.74E-10	AJAP30144:intron	AJAP30144:AJAPscaffold655:575971-722204:-:17920	10;GO:0004721,molecular_function phosphoprotein phosphatase activity;GO:0004725,molecular_function protein tyrosine phosphatase activity;GO:0006470,biological_process protein dephosphorylation;GO:0016020,cellular_component membrane;GO:0016021,cellular_component integral component of membrane;GO:0016311,biological_process dephosphorylation;GO:0016787,molecular_function hydrolase activity;GO:001679…	NA	NA
AJAPscaffold62	24198	24462	peak_949	265	201	2707	5.43E-15	1.67527	1.87E-10	intergenic	AJAP16516:AJAPscaffold62:112254-112820:-:88423	NA	NA	NA
AJAPscaffold274	467061	467473	peak_568	413	107	465	6.20E-15	3.50345	2.12E-10	intergenic	AJAP02351:AJAPscaffold274:467994-475067:-:7901	16;GO:0000027,biological_process ribosomal large subunit assembly;GO:0000049,molecular_function tRNA binding;GO:0002181,biological_process cytoplasmic translation;GO:0003729,molecular_function mRNA binding;GO:0003735,molecular_function structural constituent of ribosome;GO:0005622,cellular_component intracellular;GO:0005737,cellular_component cytoplasm;GO:0005783,cellular_component endoplasmic re…	K02934	RP-L6e, RPL6; large subunit ribosomal protein L6e; K02934
AJAPscaffold1205	123671	124026	peak_116	356	197	496	6.89E-15	3.20873	2.33E-10	intergenic	AJAP15408:AJAPscaffold1205:77955-78426:+:-45914	9;GO:0000981,molecular_function DNA-binding transcription factor activity, RNA polymerase II-specific;GO:0003676,molecular_function nucleic acid binding;GO:0003677,molecular_function DNA binding;GO:0005575,cellular_component cellular_component;GO:0006357,biological_process regulation of transcription by RNA polymerase II;GO:0008150,biological_process biological_process;GO:0020037,molecular_functi…	NA	NA
AJAPscaffold274	427148	427393	peak_564	246	87	2385	9.26E-15	1.88962	3.08E-10	intergenic	AJAP02351:AJAPscaffold274:467994-475067:-:47834	16;GO:0000027,biological_process ribosomal large subunit assembly;GO:0000049,molecular_function tRNA binding;GO:0002181,biological_process cytoplasmic translation;GO:0003729,molecular_function mRNA binding;GO:0003735,molecular_function structural constituent of ribosome;GO:0005622,cellular_component intracellular;GO:0005737,cellular_component cytoplasm;GO:0005783,cellular_component endoplasmic re…	K02934	RP-L6e, RPL6; large subunit ribosomal protein L6e; K02934
AJAPscaffold888	47691	47921	peak_1132	231	102	306	9.99E-15	4.28644	3.30E-10	intergenic	AJAP12230:AJAPscaffold888:15026-20985:+:-32768	4;GO:0005575,cellular_component cellular_component;GO:0007417,biological_process central nervous system development;GO:0016740,molecular_function transferase activity;GO:0016757,molecular_function transferase activity, transferring glycosyl groups	NA	NA
AJAPscaffold190	481701	482263	peak_383	563	428	913	1.20E-14	2.95343	3.93E-10	intergenic	AJAP29480:AJAPscaffold190:422021-438088:-:-44041	NA	NA	NA
AJAPscaffold111	855563	855854	peak_80	292	90	114	1.23E-14	6.15749	4.02E-10	AJAP13484:exon	AJAP13484:AJAPscaffold111:855543-856625:+:-111	NA	NA	NA
AJAPscaffold1205	142438	142840	peak_122	403	251	783	1.39E-14	2.73272	4.51E-10	intergenic	AJAP15408:AJAPscaffold1205:77955-78426:+:-64735	9;GO:0000981,molecular_function DNA-binding transcription factor activity, RNA polymerase II-specific;GO:0003676,molecular_function nucleic acid binding;GO:0003677,molecular_function DNA binding;GO:0005575,cellular_component cellular_component;GO:0006357,biological_process regulation of transcription by RNA polymerase II;GO:0008150,biological_process biological_process;GO:0020037,molecular_functi…	NA	NA
AJAPscaffold11	315888	316150	peak_73	263	131	204	1.46E-14	4.97618	4.69E-10	intergenic	AJAP01659:AJAPscaffold11:306467-308644:-:-7375	5;GO:0003964,molecular_function RNA-directed DNA polymerase activity;GO:0004519,molecular_function endonuclease activity;GO:0005515,molecular_function protein binding;GO:0006278,biological_process RNA-dependent DNA biosynthetic process;GO:0090305,biological_process nucleic acid phosphodiester bond hydrolysis	NA	NA
AJAPscaffold2227	65735	65985	peak_467	251	75	143	1.73E-14	5.22191	5.53E-10	intergenic	AJAP00869:AJAPscaffold2227:39480-40493:-:-25317	NA	NA	NA
AJAPscaffold313	298221	298500	peak_619	280	130	472	1.82E-14	3.20829	5.80E-10	intergenic	AJAP26381:AJAPscaffold313:292913-293413:+:-5439	NA	NA	NA
AJAPscaffold2355	47960	48322	peak_495	363	160	131	2.60E-14	5.99823	8.07E-10	AJAP11058:intron	AJAP11058:AJAPscaffold2355:29823-67973:+:-18298	33;GO:0000123,cellular_component histone acetyltransferase complex;GO:0000166,molecular_function nucleotide binding;GO:0000381,biological_process regulation of alternative mRNA splicing, via spliceosome;GO:0002165,biological_process instar larval or pupal development;GO:0003676,molecular_function nucleic acid binding;GO:0003677,molecular_function DNA binding;GO:0004386,molecular_function helicase…	K11320	EP400; E1A-binding protein p400 [EC:3.6.4.-]; K11320
AJAPscaffold776	148610	148838	peak_1054	229	137	301	2.65E-14	3.74059	8.24E-10	intergenic	AJAP20712:AJAPscaffold776:133902-135786:+:-14846	58;GO:0001657,biological_process ureteric bud development;GO:0001933,biological_process negative regulation of protein phosphorylation;GO:0002042,biological_process cell migration involved in sprouting angiogenesis;GO:0002689,biological_process negative regulation of leukocyte chemotaxis;GO:0003180,biological_process aortic valve morphogenesis;GO:0003184,biological_process pulmonary valve morphog…	NA	NA
AJAPscaffold644	14902	15281	peak_968	380	115	588	2.98E-14	3.10216	9.19E-10	intergenic	AJAP22594:AJAPscaffold644:31264-62949:+:16248	27;GO:0000049,molecular_function tRNA binding;GO:0000166,molecular_function nucleotide binding;GO:0002161,molecular_function aminoacyl-tRNA editing activity;GO:0002196,molecular_function Ser-tRNA(Ala) hydrolase activity;GO:0003676,molecular_function nucleic acid binding;GO:0003723,molecular_function RNA binding;GO:0004812,molecular_function aminoacyl-tRNA ligase activity;GO:0004813,molecular_func…	K01872	957 41 953 spu:592771 1041 75 1027 45.747 - 964 461 848 0.0 - AARS, alaS; alanyl-tRNA synthetase [EC:6.1.1.7]; K01872
AJAPscaffold11	315042	315594	peak_72	553	124	327	3.06E-14	4.85784	9.39E-10	intergenic	AJAP01659:AJAPscaffold11:306467-308644:-:-6522	5;GO:0003964,molecular_function RNA-directed DNA polymerase activity;GO:0004519,molecular_function endonuclease activity;GO:0005515,molecular_function protein binding;GO:0006278,biological_process RNA-dependent DNA biosynthetic process;GO:0090305,biological_process nucleic acid phosphodiester bond hydrolysis	NA	NA
AJAPscaffold190	521858	522276	peak_390	419	174	1158	3.10E-14	2.33435	9.52E-10	intergenic	AJAP08475:AJAPscaffold190:545136-547957:-:25927	15;GO:0000139,cellular_component Golgi membrane;GO:0005794,cellular_component Golgi apparatus;GO:0005797,cellular_component Golgi medial cisterna;GO:0006486,biological_process protein glycosylation;GO:0007399,biological_process nervous system development;GO:0008417,molecular_function fucosyltransferase activity;GO:0016020,cellular_component membrane;GO:0016021,cellular_component integral componen…	NA	NA
AJAPscaffold225	407698	407973	peak_474	276	71	404	3.79E-14	3.43942	1.15E-09	intergenic	AJAP09030:AJAPscaffold225:412536-414978:+:4768	6;GO:0005515,molecular_function protein binding;GO:0005634,cellular_component nucleus;GO:0005654,cellular_component nucleoplasm;GO:0006351,biological_process transcription, DNA-templated;GO:0006355,biological_process regulation of transcription, DNA-templated;GO:0016592,cellular_component mediator complex	K15142	168 6 162 xla:447120 186 18 175 42.331 - 163 83 113 2.46e-30 - MED29; mediator of RNA polymerase II transcription subunit 29; K15142
AJAPscaffold2030	53831	54090	peak_409	260	108	228	4.90E-14	4.25974	1.46E-09	intergenic	AJAP13255:AJAPscaffold2030:18608-19153:+:-35332	NA	NA	NA
AJAPscaffold2385	78330	78948	peak_504	619	510	990	5.23E-14	2.7882	1.55E-09	intergenic	NA	NA	NA	NA
AJAPscaffold649	145499	145724	peak_973	226	42	4074	6.41E-14	1.56985	1.87E-09	intergenic	AJAP22981:AJAPscaffold649:125386-128010:-:-17531	15;GO:0002076,biological_process osteoblast development;GO:0005178,molecular_function integrin binding;GO:0005576,cellular_component extracellular region;GO:0007160,biological_process cell-matrix adhesion;GO:0007409,biological_process axonogenesis;GO:0009986,cellular_component cell surface;GO:0031012,cellular_component extracellular matrix;GO:0033689,biological_process negative regulation of oste…	NA	NA
AJAPscaffold511	378502	378731	peak_844	230	122	172	6.67E-14	4.85873	1.94E-09	intergenic	AJAP16715:AJAPscaffold511:351784-352284:+:-26841	NA	NA	NA
AJAPscaffold571	59881	60348	peak_908	468	130	341	6.82E-14	4.05004	1.98E-09	intergenic	AJAP01680:AJAPscaffold571:94675-95385:+:34665	NA	NA	NA
AJAPscaffold190	474700	475216	peak_376	517	386	980	7.03E-14	2.7264	2.04E-09	intergenic	AJAP29480:AJAPscaffold190:422021-438088:-:-36998	NA	NA	NA
AJAPscaffold274	387670	388521	peak_559	852	695	806	8.11E-14	3.68619	2.32E-09	intergenic	AJAP14828:AJAPscaffold274:347982-361886:-:-26479	NA	NA	NA
AJAPscaffold387	295144	295637	peak_727	494	195	3006	1.02E-13	1.84641	2.89E-09	AJAP22832:exon;AJAP16360:Promoter	AJAP22832:AJAPscaffold387:295292-295672:+:-48	39;GO:0000077,biological_process DNA damage checkpoint;GO:0000724,biological_process double-strand break repair via homologous recombination;GO:0000785,cellular_component chromatin;GO:0000786,cellular_component nucleosome;GO:0000790,cellular_component nuclear chromatin;GO:0000794,cellular_component condensed nuclear chromosome;GO:0001673,cellular_component male germ cell nucleus;GO:0001741,cellul…	K11251	127 1 125 spu:373348 126 1 126 93.651 - 126 7 232 8.90e-79 - H2A; histone H2A; K11251
AJAPscaffold274	429369	429680	peak_565	312	132	2331	1.23E-13	1.83867	3.42E-09	intergenic	AJAP02351:AJAPscaffold274:467994-475067:-:45568	16;GO:0000027,biological_process ribosomal large subunit assembly;GO:0000049,molecular_function tRNA binding;GO:0002181,biological_process cytoplasmic translation;GO:0003729,molecular_function mRNA binding;GO:0003735,molecular_function structural constituent of ribosome;GO:0005622,cellular_component intracellular;GO:0005737,cellular_component cytoplasm;GO:0005783,cellular_component endoplasmic re…	K02934	RP-L6e, RPL6; large subunit ribosomal protein L6e; K02934
AJAPscaffold1062	209987	210264	peak_51	278	125	644	1.39E-13	2.68772	3.84E-09	AJAP17345:exon	AJAP17345:AJAPscaffold1062:209491-215231:+:-622	NA	NA	NA
AJAPscaffold386	273182	273439	peak_715	258	172	204	1.61E-13	4.28548	4.40E-09	AJAP06019:Promoter	AJAP06019:AJAPscaffold386:273927-277361:+:574	NA	NA	NA
AJAPscaffold1890	100812	101046	peak_361	235	176	1314	1.79E-13	2.05289	4.86E-09	intergenic	AJAP05345:AJAPscaffold1890:78783-81445:+:-22206	NA	NA	NA
AJAPscaffold190	473292	473593	peak_375	302	142	579	2.23E-13	2.77101	5.94E-09	intergenic	AJAP29480:AJAPscaffold190:422021-438088:-:-35346	NA	NA	NA
AJAPscaffold2765	41965	42277	peak_574	313	170	167	3.16E-13	4.86069	8.24E-09	intergenic	AJAP27841:AJAPscaffold2765:45761-50679:-:8546	9;GO:0004601,molecular_function peroxidase activity;GO:0005829,cellular_component cytosol;GO:0016209,molecular_function antioxidant activity;GO:0016491,molecular_function oxidoreductase activity;GO:0042744,biological_process hydrogen peroxide catabolic process;GO:0045454,biological_process cell redox homeostasis;GO:0051920,molecular_function peroxiredoxin activity;GO:0055114,biological_process ox…	NA	NA
AJAPscaffold313	335124	336123	peak_626	1000	832	962	3.30E-13	3.25052	8.58E-09	intergenic	AJAP17663:AJAPscaffold313:339021-339632:-:3678	NA	NA	NA
AJAPscaffold190	481050	481428	peak_382	379	174	717	3.61E-13	2.6747	9.32E-09	intergenic	AJAP29480:AJAPscaffold190:422021-438088:-:-43136	NA	NA	NA
AJAPscaffold1899	94321	94802	peak_365	482	136	129	3.65E-13	6.02801	9.41E-09	intergenic	AJAP04577:AJAPscaffold1899:33200-40581:+:-61258	NA	NA	NA
AJAPscaffold81	575420	576037	peak_1067	618	469	318	3.69E-13	4.585	9.50E-09	intergenic	AJAP08673:AJAPscaffold81:551284-553186:-:-22703	46;GO:0001662,biological_process behavioral fear response;GO:0001701,biological_process in utero embryonic development;GO:0001726,cellular_component ruffle;GO:0001881,biological_process receptor recycling;GO:0003674,molecular_function molecular_function;GO:0005085,molecular_function guanyl-nucleotide exchange factor activity;GO:0005089,molecular_function Rho guanyl-nucleotide exchange factor acti…	NA	NA
AJAPscaffold1205	131175	131402	peak_120	228	160	427	3.72E-13	3.12151	9.58E-09	intergenic	AJAP15408:AJAPscaffold1205:77955-78426:+:-53381	9;GO:0000981,molecular_function DNA-binding transcription factor activity, RNA polymerase II-specific;GO:0003676,molecular_function nucleic acid binding;GO:0003677,molecular_function DNA binding;GO:0005575,cellular_component cellular_component;GO:0006357,biological_process regulation of transcription by RNA polymerase II;GO:0008150,biological_process biological_process;GO:0020037,molecular_functi…	NA	NA
AJAPscaffold1153	12246	12540	peak_98	295	164	123	3.88E-13	5.43584	9.97E-09	AJAP19890:intron	AJAP19890:AJAPscaffold1153:350-34351:-:21943	10;GO:0005622,cellular_component intracellular;GO:0005634,cellular_component nucleus;GO:0006351,biological_process transcription, DNA-templated;GO:0006355,biological_process regulation of transcription, DNA-templated;GO:0030374,molecular_function nuclear receptor transcription coactivator activity;GO:0035257,molecular_function nuclear hormone receptor binding;GO:0045944,biological_process positiv…	NA	NA
AJAPscaffold56	589962	590199	peak_890	238	92	126	3.88E-13	5.43584	9.97E-09	intergenic	AJAP28967:AJAPscaffold56:570191-572339:+:-19864	NA	NA	NA
AJAPscaffold878	290185	290432	peak_1128	248	130	118	3.88E-13	5.43584	9.97E-09	intergenic	AJAP08444:AJAPscaffold878:253481-286079:+:-36835	1;GO:0038166,biological_process angiotensin-activated signaling pathway	K18616	AFAP1; actin filament associated protein 1; K18616
AJAPscaffold557	109777	110101	peak_886	325	259	66	3.92E-13	6.94204	1.00E-08	intergenic	AJAP19317:AJAPscaffold557:90863-93262:-:-16774	12;GO:0004622,molecular_function lysophospholipase activity;GO:0005783,cellular_component endoplasmic reticulum;GO:0006629,biological_process lipid metabolic process;GO:0007409,biological_process axonogenesis;GO:0008152,biological_process metabolic process;GO:0009948,biological_process anterior/posterior axis specification;GO:0016042,biological_process lipid catabolic process;GO:0016787,molecular…	NA	NA
AJAPscaffold806	159956	160204	peak_1065	249	107	970	3.98E-13	2.4256	1.02E-08	intergenic	AJAP06903:AJAPscaffold806:144062-150698:+:-16002	5;GO:0005515,molecular_function protein binding;GO:0005829,cellular_component cytosol;GO:0006891,biological_process intra-Golgi vesicle-mediated transport;GO:0017112,molecular_function Rab guanyl-nucleotide exchange factor activity;GO:1990071,cellular_component TRAPPII protein complex	K20310	TRAPPC13; trafficking protein particle complex subunit 13; K20310
AJAPscaffold2385	74921	75185	peak_502	265	82	473	5.01E-13	2.9624	1.26E-08	intergenic	NA	NA	NA	NA
AJAPscaffold308	12600	12863	peak_605	264	123	87	6.62E-13	6.10359	1.63E-08	intergenic	AJAP19676:AJAPscaffold308:15091-16336:+:2369	5;GO:0005576,cellular_component extracellular region;GO:0005615,cellular_component extracellular space;GO:0010466,biological_process negative regulation of peptidase activity;GO:0030414,molecular_function peptidase inhibitor activity;GO:0061052,biological_process negative regulation of cell growth involved in cardiac muscle cell development	NA	NA
AJAPscaffold2385	81699	81959	peak_506	261	117	842	7.42E-13	2.39626	1.81E-08	intergenic	NA	NA	NA	NA
AJAPscaffold1037	179534	180277	peak_30	744	120	461	7.89E-13	3.75976	1.92E-08	intergenic	AJAP29473:AJAPscaffold1037:140387-141142:-:-38512	6;GO:0003964,molecular_function RNA-directed DNA polymerase activity;GO:0005575,cellular_component cellular_component;GO:0006278,biological_process RNA-dependent DNA biosynthetic process;GO:0006313,biological_process transposition, DNA-mediated;GO:0016740,molecular_function transferase activity;GO:0016779,molecular_function nucleotidyltransferase activity	NA	NA
AJAPscaffold486	562026	562325	peak_825	300	154	210	7.92E-13	4.25543	1.93E-08	intergenic	AJAP11979:AJAPscaffold486:515108-521274:-:-40906	NA	NA	NA
AJAPscaffold2639	57076	57376	peak_541	301	189	81	8.70E-13	6.2607	2.10E-08	intergenic	NA	NA	NA	NA
AJAPscaffold1045	143015	143255	peak_39	241	175	132	8.81E-13	4.95894	2.13E-08	intergenic	AJAP02838:AJAPscaffold1045:130854-135911:+:-12337	NA	NA	NA
AJAPscaffold71	1192297	1192882	peak_1008	586	385	249	8.81E-13	4.95894	2.13E-08	AJAP06651:intron	AJAP06651:AJAPscaffold71:1176772-1229793:+:-15911	34;GO:0000166,molecular_function nucleotide binding;GO:0004672,molecular_function protein kinase activity;GO:0004674,molecular_function protein serine/threonine kinase activity;GO:0004683,molecular_function calmodulin-dependent protein kinase activity;GO:0005515,molecular_function protein binding;GO:0005516,molecular_function calmodulin binding;GO:0005524,molecular_function ATP binding;GO:0005737…	NA	NA
AJAPscaffold313	297299	297726	peak_618	428	90	779	8.99E-13	3.0515	2.16E-08	intergenic	AJAP26381:AJAPscaffold313:292913-293413:+:-4477	NA	NA	NA
AJAPscaffold1205	154683	154924	peak_124	242	97	430	9.56E-13	3.04665	2.29E-08	intergenic	AJAP15408:AJAPscaffold1205:77955-78426:+:-76826	9;GO:0000981,molecular_function DNA-binding transcription factor activity, RNA polymerase II-specific;GO:0003676,molecular_function nucleic acid binding;GO:0003677,molecular_function DNA binding;GO:0005575,cellular_component cellular_component;GO:0006357,biological_process regulation of transcription by RNA polymerase II;GO:0008150,biological_process biological_process;GO:0020037,molecular_functi…	NA	NA
AJAPscaffold63	886738	887408	peak_958	671	531	6517	9.74E-13	1.58776	2.33E-08	intergenic	AJAP05818:AJAPscaffold63:873781-875910:+:-13489	19;GO:0003779,molecular_function actin binding;GO:0005515,molecular_function protein binding;GO:0005615,cellular_component extracellular space;GO:0005886,cellular_component plasma membrane;GO:0007420,biological_process brain development;GO:0014069,cellular_component postsynaptic density;GO:0015629,cellular_component actin cytoskeleton;GO:0016020,cellular_component membrane;GO:0016567,biological_p…	K10443	KLHL2_3; kelch-like protein 2/3; K10443
AJAPscaffold240	359368	359797	peak_510	430	243	161	1.08E-12	6.67719	2.56E-08	AJAP05193:Promoter	AJAP05193:AJAPscaffold240:355476-358423:-:-1188	9;GO:0004842,molecular_function ubiquitin-protein transferase activity;GO:0005622,cellular_component intracellular;GO:0005737,cellular_component cytoplasm;GO:0007276,biological_process gamete generation;GO:0007281,biological_process germ cell development;GO:0008270,molecular_function zinc ion binding;GO:0016567,biological_process protein ubiquitination;GO:0046872,molecular_function metal ion bind…	NA	NA
AJAPscaffold1558	239032	239287	peak_261	256	108	141	1.09E-12	5.06834	2.60E-08	intergenic	AJAP00490:AJAPscaffold1558:203079-204716:+:-36062	NA	NA	NA
AJAPscaffold704	318239	318472	peak_1003	234	140	80	1.16E-12	6.18937	2.74E-08	AJAP08506:Promoter	AJAP08506:AJAPscaffold704:307496-316713:-:-1666	5;GO:0001525,biological_process angiogenesis;GO:0031641,biological_process regulation of myelination;GO:0031642,biological_process negative regulation of myelination;GO:0032006,biological_process regulation of TOR signaling;GO:0045746,biological_process negative regulation of Notch signaling pathway	NA	NA
AJAPscaffold348	173624	174005	peak_682	382	174	504	1.58E-12	2.9095	3.63E-08	intergenic	AJAP20091:AJAPscaffold348:278450-281461:-:107665	NA	NA	NA
AJAPscaffold190	480422	480778	peak_381	357	231	542	1.66E-12	2.93699	3.80E-08	intergenic	AJAP29480:AJAPscaffold190:422021-438088:-:-42565	NA	NA	NA
AJAPscaffold1735	67976	68505	peak_320	530	379	248	1.77E-12	4.97728	4.03E-08	intergenic	AJAP22395:AJAPscaffold1735:53587-54288:-:-14067	NA	NA	NA
AJAPscaffold84	753791	754115	peak_1089	325	118	65	1.84E-12	7.01466	4.18E-08	intergenic	AJAP26772:AJAPscaffold84:745938-751130:-:-2779	16;GO:0000166,molecular_function nucleotide binding;GO:0000215,molecular_function tRNA 2'-phosphotransferase activity;GO:0000287,molecular_function magnesium ion binding;GO:0005737,cellular_component cytoplasm;GO:0005783,cellular_component endoplasmic reticulum;GO:0005829,cellular_component cytosol;GO:0006213,biological_process pyrimidine nucleoside metabolic process;GO:0008253,molecular_function…	K01081	321 42 305 spu:576495 325 40 316 47.535 - 284 122 273 7.20e-89 - E3.1.3.5; 5'-nucleotidase [EC:3.1.3.5]; K01081
AJAPscaffold224	725678	725972	peak_473	295	171	74	1.96E-12	6.28754	4.42E-08	intergenic	AJAP29123:AJAPscaffold224:712784-722836:+:-13066	10;GO:0000243,cellular_component commitment complex;GO:0000381,biological_process regulation of alternative mRNA splicing, via spliceosome;GO:0000395,biological_process mRNA 5'-splice site recognition;GO:0000398,biological_process mRNA splicing, via spliceosome;GO:0005634,cellular_component nucleus;GO:0005685,cellular_component U1 snRNP;GO:0006396,biological_process RNA processing;GO:0006397,biol…	K13217	PRPF39, PRP39; pre-mRNA-processing factor 39; K13217
AJAPscaffold190	464767	465154	peak_371	388	111	614	2.17E-12	2.949	4.85E-08	intergenic	AJAP29480:AJAPscaffold190:422021-438088:-:-26790	NA	NA	NA
AJAPscaffold589	112657	113021	peak_923	365	263	314	2.44E-12	3.56655	5.40E-08	intergenic	AJAP17403:AJAPscaffold589:90301-92752:+:-22620	NA	NA	NA
AJAPscaffold522	414174	414488	peak_861	315	174	80	2.67E-12	5.98751	5.86E-08	intergenic	AJAP27494:AJAPscaffold522:456232-458623:-:44277	63;GO:0000166,molecular_function nucleotide binding;GO:0002790,biological_process peptide secretion;GO:0005102,molecular_function signaling receptor binding;GO:0005524,molecular_function ATP binding;GO:0005548,molecular_function phospholipid transporter activity;GO:0005794,cellular_component Golgi apparatus;GO:0005886,cellular_component plasma membrane;GO:0005887,cellular_component integral compo…	NA	NA
AJAPscaffold313	360770	361125	peak_635	356	143	312	2.73E-12	3.75407	5.98E-08	intergenic	AJAP25989:AJAPscaffold313:355884-356495:-:-4418	NA	NA	NA
AJAPscaffold313	293576	293879	peak_616	304	198	307	2.86E-12	3.61183	6.25E-08	intergenic	AJAP26381:AJAPscaffold313:292913-293413:+:-862	NA	NA	NA
AJAPscaffold785	79932	80157	peak_1058	226	148	109	3.00E-12	5.74847	6.53E-08	intergenic	AJAP15882:AJAPscaffold785:75650-76303:-:-3777	NA	NA	NA
AJAPscaffold308	308128	308472	peak_610	345	273	417	3.09E-12	3.42527	6.69E-08	intergenic	AJAP03560:AJAPscaffold308:332096-332671:+:23696	NA	NA	NA
AJAPscaffold1043	101472	101712	peak_37	241	113	71	3.27E-12	6.38957	7.03E-08	intergenic	AJAP07815:AJAPscaffold1043:85894-93142:-:-8443	NA	NA	NA
AJAPscaffold394	236567	236801	peak_743	235	94	816	3.28E-12	2.42653	7.05E-08	intergenic	AJAP20290:AJAPscaffold394:189274-221365:-:-15296	7;GO:0000122,biological_process negative regulation of transcription by RNA polymerase II;GO:0005515,molecular_function protein binding;GO:0005829,cellular_component cytosol;GO:0019900,molecular_function kinase binding;GO:0032947,molecular_function protein-containing complex scaffold activity;GO:0035331,biological_process negative regulation of hippo signaling;GO:0046621,biological_process negati…	K16685	1013 859 977 tgu:100220286 1224 1027 1160 30.435 - 138 73 59.3 7.10e-07 - WWC1; protein KIBRA; K16685
AJAPscaffold363	459009	459268	peak_703	260	166	156	3.46E-12	4.46006	7.40E-08	AJAP28653:intron	AJAP28653:AJAPscaffold363:458613-459417:+:-563	NA	NA	NA
AJAPscaffold1460	82028	82260	peak_222	233	101	113	3.54E-12	5.71009	7.56E-08	intergenic	AJAP07701:AJAPscaffold1460:48359-60097:+:-33771	10;GO:0001763,biological_process morphogenesis of a branching structure;GO:0003262,biological_process endocardial progenitor cell migration to the midline involved in heart field formation;GO:0005509,molecular_function calcium ion binding;GO:0005515,molecular_function protein binding;GO:0005576,cellular_component extracellular region;GO:0007411,biological_process axon guidance;GO:0007414,biologic…	NA	NA
AJAPscaffold196	68496	69116	peak_397	621	153	503	3.73E-12	3.46144	7.94E-08	intergenic	AJAP27299:AJAPscaffold196:78572-83779:+:9924	NA	NA	NA
AJAPscaffold274	407019	407840	peak_562	822	140	831	3.96E-12	3.15998	8.37E-08	intergenic	AJAP14828:AJAPscaffold274:347982-361886:-:-45273	NA	NA	NA
AJAPscaffold1771	6209	6488	peak_332	280	251	8637	4.00E-12	1.56972	8.43E-08	intergenic	AJAP06078:AJAPscaffold1771:2395-3327:+:-4066	NA	NA	NA
AJAPscaffold11	311111	311385	peak_70	275	183	149	4.25E-12	4.67562	8.91E-08	intergenic	AJAP01659:AJAPscaffold11:306467-308644:-:-2650	5;GO:0003964,molecular_function RNA-directed DNA polymerase activity;GO:0004519,molecular_function endonuclease activity;GO:0005515,molecular_function protein binding;GO:0006278,biological_process RNA-dependent DNA biosynthetic process;GO:0090305,biological_process nucleic acid phosphodiester bond hydrolysis	NA	NA
AJAPscaffold62	48501	48825	peak_951	325	239	789	4.36E-12	2.44364	9.11E-08	intergenic	AJAP16516:AJAPscaffold62:112254-112820:-:64082	NA	NA	NA
AJAPscaffold313	376197	376616	peak_639	420	172	597	4.57E-12	2.83198	9.52E-08	intergenic	AJAP04505:AJAPscaffold313:370967-371575:-:-4794	NA	NA	NA
AJAPscaffold1742	95410	95695	peak_325	286	101	57	4.62E-12	6.53369	9.63E-08	intergenic	AJAP08904:AJAPscaffold1742:85294-93153:-:-2358	9;GO:0005509,molecular_function calcium ion binding;GO:0005576,cellular_component extracellular region;GO:0005615,cellular_component extracellular space;GO:0007179,biological_process transforming growth factor beta receptor signaling pathway;GO:0019838,molecular_function growth factor binding;GO:0030162,biological_process regulation of proteolysis;GO:0031012,cellular_component extracellular matri…	NA	NA
AJAPscaffold882	75014	75276	peak_1130	263	125	63	4.62E-12	6.53369	9.63E-08	intergenic	AJAP13188:AJAPscaffold882:81911-82471:-:7334	NA	NA	NA
AJAPscaffold156	442581	443166	peak_265	586	216	586	4.69E-12	3.28038	9.74E-08	intergenic	AJAP07130:AJAPscaffold156:449159-450962:+:6363	NA	NA	NA
AJAPscaffold542	15886	16133	peak_876	248	133	89	4.70E-12	6.06818	9.77E-08	AJAP07057:intron	AJAP07057:AJAPscaffold542:11992-24561:+:-4028	3;GO:0005654,cellular_component nucleoplasm;GO:0005829,cellular_component cytosol;GO:0005886,cellular_component plasma membrane	NA	NA
AJAPscaffold92	435710	436207	peak_1147	498	346	197	4.85E-12	4.52453	1.00E-07	intergenic	AJAP07088:AJAPscaffold92:427983-431831:-:-4225	8;GO:0000166,molecular_function nucleotide binding;GO:0003924,molecular_function GTPase activity;GO:0005200,molecular_function structural constituent of cytoskeleton;GO:0005525,molecular_function GTP binding;GO:0005874,cellular_component microtubule;GO:0007010,biological_process cytoskeleton organization;GO:0007017,biological_process microtubule-based process;GO:0030496,cellular_component midbody	NA	NA
AJAPscaffold190	466697	466997	peak_373	301	150	645	4.87E-12	2.6712	1.01E-07	intergenic	AJAP29480:AJAPscaffold190:422021-438088:-:-28759	NA	NA	NA
AJAPscaffold1579	48643	49007	peak_277	365	190	127	4.95E-12	5.09004	1.02E-07	AJAP11515:intron	AJAP11515:AJAPscaffold1579:43037-58105:-:9274	10;GO:0000139,cellular_component Golgi membrane;GO:0005739,cellular_component mitochondrion;GO:0005794,cellular_component Golgi apparatus;GO:0016020,cellular_component membrane;GO:0016021,cellular_component integral component of membrane;GO:0030173,cellular_component integral component of Golgi membrane;GO:0030176,cellular_component integral component of endoplasmic reticulum membrane;GO:0046964,…	K15277	SLC35B3, PAPST2; solute carrier family 35 (adenosine 3'-phospho 5'-phosphosulfate transporter), member B3; K15277
AJAPscaffold353	540398	540638	peak_698	241	152	119	4.95E-12	5.09004	1.02E-07	intergenic	AJAP04945:AJAPscaffold353:556753-559980:+:16204	NA	NA	NA
AJAPscaffold726	65618	65851	peak_1022	234	102	479	5.21E-12	2.79413	1.07E-07	intergenic	AJAP17736:AJAPscaffold726:78037-80217:-:14499	NA	NA	NA
AJAPscaffold11	284078	284672	peak_69	595	120	346	5.73E-12	4.2676	1.17E-07	intergenic	AJAP17295:AJAPscaffold11:292694-296016:-:11820	NA	NA	NA
AJAPscaffold1037	162042	162336	peak_24	295	98	221	5.78E-12	4.06648	1.17E-07	intergenic	AJAP29473:AJAPscaffold1037:140387-141142:-:-20998	6;GO:0003964,molecular_function RNA-directed DNA polymerase activity;GO:0005575,cellular_component cellular_component;GO:0006278,biological_process RNA-dependent DNA biosynthetic process;GO:0006313,biological_process transposition, DNA-mediated;GO:0016740,molecular_function transferase activity;GO:0016779,molecular_function nucleotidyltransferase activity	NA	NA
AJAPscaffold660	230315	230540	peak_983	226	83	106	5.85E-12	5.79841	1.19E-07	intergenic	AJAP05400:AJAPscaffold660:237947-239161:+:7550	13;GO:0000981,molecular_function DNA-binding transcription factor activity, RNA polymerase II-specific;GO:0003676,molecular_function nucleic acid binding;GO:0003677,molecular_function DNA binding;GO:0003700,molecular_function DNA-binding transcription factor activity;GO:0005515,molecular_function protein binding;GO:0005622,cellular_component intracellular;GO:0005634,cellular_component nucleus;GO:…	NA	NA
AJAPscaffold1456	111891	112535	peak_220	645	529	227	6.27E-12	5.3878	1.26E-07	AJAP29988:intron	AJAP29988:AJAPscaffold1456:106810-123731:-:11313	9;GO:0003824,molecular_function catalytic activity;GO:0004458,molecular_function D-lactate dehydrogenase (cytochrome) activity;GO:0005515,molecular_function protein binding;GO:0005739,cellular_component mitochondrion;GO:0005743,cellular_component mitochondrial inner membrane;GO:0016491,molecular_function oxidoreductase activity;GO:0050660,molecular_function flavin adenine dinucleotide binding;GO:…	K00102	510 20 497 spu:591812 494 26 494 60.960 - 479 176 599 0.0 - LDHD, dld; D-lactate dehydrogenase (cytochrome) [EC:1.1.2.4]; K00102
AJAPscaffold1646	68352	68657	peak_294	306	169	96	6.36E-12	5.57534	1.28E-07	AJAP12595:intron	AJAP12595:AJAPscaffold1646:66316-71881:-:3362	12;GO:0001525,biological_process angiogenesis;GO:0005070,molecular_function SH3/SH2 adaptor activity;GO:0005515,molecular_function protein binding;GO:0005737,cellular_component cytoplasm;GO:0005829,cellular_component cytosol;GO:0007165,biological_process signal transduction;GO:0007275,biological_process multicellular organism development;GO:0008283,biological_process cell proliferation;GO:0009967…	NA	NA
AJAPscaffold216	263107	263677	peak_439	571	222	248	6.67E-12	4.59607	1.33E-07	AJAP09434:intron	AJAP09434:AJAPscaffold216:252535-272207:-:8880	NA	NA	NA
AJAPscaffold828	74361	74600	peak_1081	240	96	161	6.67E-12	4.59607	1.33E-07	intergenic	AJAP25191:AJAPscaffold828:68370-69218:+:-6088	4;GO:0003676,molecular_function nucleic acid binding;GO:0003723,molecular_function RNA binding;GO:0008270,molecular_function zinc ion binding;GO:0046872,molecular_function metal ion binding	NA	NA
AJAPscaffold1117	183950	184566	peak_86	617	489	324	7.66E-12	4.4474	1.51E-07	AJAP17853:intron	AJAP17853:AJAPscaffold1117:174104-207088:+:-10336	5;GO:0005829,cellular_component cytosol;GO:0005886,cellular_component plasma membrane;GO:0005925,cellular_component focal adhesion;GO:0007155,biological_process cell adhesion;GO:0045296,molecular_function cadherin binding	NA	NA
AJAPscaffold1602	23995	24225	peak_284	231	66	88	7.95E-12	6.16095	1.56E-07	intergenic	AJAP01334:AJAPscaffold1602:56977-60202:-:36143	8;GO:0000981,molecular_function DNA-binding transcription factor activity, RNA polymerase II-specific;GO:0003677,molecular_function DNA binding;GO:0005634,cellular_component nucleus;GO:0006355,biological_process regulation of transcription, DNA-templated;GO:0006357,biological_process regulation of transcription by RNA polymerase II;GO:0021549,biological_process cerebellum development;GO:0030902,b…	NA	NA
AJAPscaffold471	220533	220885	peak_817	353	132	101	7.95E-12	6.16095	1.56E-07	intergenic	AJAP14191:AJAPscaffold471:239442-247195:+:18778	9;GO:0000151,cellular_component ubiquitin ligase complex;GO:0000209,biological_process protein polyubiquitination;GO:0004842,molecular_function ubiquitin-protein transferase activity;GO:0005515,molecular_function protein binding;GO:0005634,cellular_component nucleus;GO:0005737,cellular_component cytoplasm;GO:0005829,cellular_component cytosol;GO:0008270,molecular_function zinc ion binding;GO:0046…	K23333	402 12 401 spu:588281 391 1 391 60.204 - 392 153 498 4.01e-175 - RMND5; E3 ubiquitin-protein transferase RMND5 [EC:2.3.2.27]; K23333
AJAPscaffold1784	60332	60871	peak_336	540	257	352	8.01E-12	3.93084	1.57E-07	intergenic	AJAP10642:AJAPscaffold1784:49548-54847:-:-5742	NA	NA	NA
AJAPscaffold174	275350	275706	peak_323	357	316	1508	8.08E-12	1.85202	1.58E-07	intergenic	AJAP27670:AJAPscaffold174:300642-302530:+:24977	9;GO:0004597,molecular_function peptide-aspartate beta-dioxygenase activity;GO:0016020,cellular_component membrane;GO:0016021,cellular_component integral component of membrane;GO:0016491,molecular_function oxidoreductase activity;GO:0018193,biological_process peptidyl-amino acid modification;GO:0042264,biological_process peptidyl-aspartic acid hydroxylation;GO:0046872,molecular_function metal ion…	NA	NA
AJAPscaffold211	440956	441208	peak_436	253	113	173	8.33E-12	4.31771	1.63E-07	intergenic	AJAP10030:AJAPscaffold211:453536-455207:+:12468	NA	NA	NA
AJAPscaffold100	630379	630625	peak_5	247	151	202	8.70E-12	4.10238	1.69E-07	intergenic	AJAP06535:AJAPscaffold100:608619-609437:-:-21093	NA	NA	NA
AJAPscaffold1253	65908	66139	peak_145	232	56	91	1.07E-11	5.86361	2.03E-07	AJAP07297:intron	AJAP07297:AJAPscaffold1253:56345-72298:+:-9620	22;GO:0004721,molecular_function phosphoprotein phosphatase activity;GO:0004725,molecular_function protein tyrosine phosphatase activity;GO:0005515,molecular_function protein binding;GO:0005634,cellular_component nucleus;GO:0005737,cellular_component cytoplasm;GO:0005768,cellular_component endosome;GO:0005769,cellular_component early endosome;GO:0005783,cellular_component endoplasmic reticulum;GO…	NA	NA
AJAPscaffold190	465575	465809	peak_372	235	86	293	1.07E-11	3.4054	2.03E-07	intergenic	AJAP29480:AJAPscaffold190:422021-438088:-:-27573	NA	NA	NA
AJAPscaffold274	378482	378725	peak_553	244	141	308	1.07E-11	3.4054	2.03E-07	intergenic	AJAP14828:AJAPscaffold274:347982-361886:-:-16737	NA	NA	NA
AJAPscaffold1890	105505	105758	peak_364	254	158	1769	1.23E-11	1.87204	2.29E-07	intergenic	AJAP05345:AJAPscaffold1890:78783-81445:+:-26881	NA	NA	NA
AJAPscaffold1427	119222	119454	peak_205	233	163	57	1.27E-11	6.26877	2.35E-07	AJAP24216:intron	AJAP02759:AJAPscaffold1427:126128-134665:+:6744	31;GO:0000122,biological_process negative regulation of transcription by RNA polymerase II;GO:0001764,biological_process neuron migration;GO:0004197,molecular_function cysteine-type endopeptidase activity;GO:0005515,molecular_function protein binding;GO:0005737,cellular_component cytoplasm;GO:0005829,cellular_component cytosol;GO:0006508,biological_process proteolysis;GO:0006511,biological_proces…	NA	NA
AJAPscaffold41	561242	561484	peak_767	243	127	66	1.27E-11	6.26877	2.35E-07	AJAP17426:intron	AJAP17426:AJAPscaffold41:548341-579979:+:-13029	27;GO:0001736,biological_process establishment of planar polarity;GO:0001737,biological_process establishment of imaginal disc-derived wing hair orientation;GO:0005509,molecular_function calcium ion binding;GO:0005886,cellular_component plasma membrane;GO:0005887,cellular_component integral component of plasma membrane;GO:0007155,biological_process cell adhesion;GO:0007156,biological_process homo…	K16507	661 51 653 dre:100334632 3275 719 1318 28.095 - 630 396 153 1.57e-36 - DCHS1_2, PCDH16_23; protocadherin-16/23; K16507
AJAPscaffold3	415420	415685	peak_595	266	177	108	1.26E-11	5.419	2.35E-07	AJAP10948:intron	AJAP02190:AJAPscaffold3:457510-458481:+:41914	48;GO:0000149,molecular_function SNARE binding;GO:0001504,biological_process neurotransmitter uptake;GO:0005249,molecular_function voltage-gated potassium channel activity;GO:0005484,molecular_function SNAP receptor activity;GO:0005515,molecular_function protein binding;GO:0005737,cellular_component cytoplasm;GO:0005802,cellular_component trans-Golgi network;GO:0005829,cellular_component cytosol;…	NA	NA
AJAPscaffold274	384084	384407	peak_558	324	128	401	1.34E-11	3.05151	2.47E-07	intergenic	AJAP14828:AJAPscaffold274:347982-361886:-:-22326	NA	NA	NA
AJAPscaffold532	99748	100014	peak_865	267	164	65	1.39E-11	6.24426	2.55E-07	AJAP07559:intron	AJAP07559:AJAPscaffold532:21387-120080:-:20170	NA	NA	NA
AJAPscaffold174	257280	257726	peak_321	447	127	1269	1.51E-11	2.18784	2.75E-07	intergenic	AJAP09602:AJAPscaffold174:217661-218449:+:-39747	31;GO:0000287,molecular_function magnesium ion binding;GO:0002134,molecular_function UTP binding;GO:0003676,molecular_function nucleic acid binding;GO:0003677,molecular_function DNA binding;GO:0003824,molecular_function catalytic activity;GO:0003964,molecular_function RNA-directed DNA polymerase activity;GO:0004170,molecular_function dUTP diphosphatase activity;GO:0004190,molecular_function aspar…	NA	NA
AJAPscaffold1867	43292	43520	peak_352	229	130	53	1.62E-11	6.20461	2.92E-07	intergenic	AJAP21501:AJAPscaffold1867:29160-29876:+:-14263	NA	NA	NA
AJAPscaffold420	407272	407537	peak_776	266	81	50	1.64E-11	6.42909	2.96E-07	AJAP18247:Promoter	AJAP18247:AJAPscaffold420:408714-409199:+:1362	NA	NA	NA
AJAPscaffold409	29924	30162	peak_765	239	148	166	1.70E-11	4.43384	3.05E-07	AJAP03353:intron	AJAP03353:AJAPscaffold409:29254-32322:+:-819	NA	NA	NA
AJAPscaffold688	180484	180759	peak_994	276	170	166	1.70E-11	4.43384	3.05E-07	intergenic	AJAP13111:AJAPscaffold688:164539-166238:+:-16116	15;GO:0005515,molecular_function protein binding;GO:0005739,cellular_component mitochondrion;GO:0005741,cellular_component mitochondrial outer membrane;GO:0006584,biological_process catecholamine metabolic process;GO:0008131,molecular_function primary amine oxidase activity;GO:0016020,cellular_component membrane;GO:0016021,cellular_component integral component of membrane;GO:0016491,molecular_fun…	NA	NA
AJAPscaffold190	488203	488988	peak_385	786	607	983	1.72E-11	2.71017	3.08E-07	intergenic	AJAP29480:AJAPscaffold190:422021-438088:-:-50722	NA	NA	NA
AJAPscaffold511	395661	396139	peak_848	479	192	265	1.93E-11	4.08114	3.42E-07	intergenic	AJAP16715:AJAPscaffold511:351784-352284:+:-44070	NA	NA	NA
AJAPscaffold2385	80400	80764	peak_505	365	161	897	2.02E-11	2.30594	3.55E-07	intergenic	NA	NA	NA	NA
AJAPscaffold1826	107007	107437	peak_341	431	136	289	2.08E-11	3.72243	3.65E-07	intergenic	AJAP29479:AJAPscaffold1826:67229-67957:-:-39186	6;GO:0005623,cellular_component cell;GO:0007411,biological_process axon guidance;GO:0007507,biological_process heart development;GO:0016020,cellular_component membrane;GO:0016021,cellular_component integral component of membrane;GO:0035385,biological_process Roundabout signaling pathway	NA	NA
AJAPscaffold219	108689	108939	peak_451	251	118	2081	2.08E-11	1.70719	3.65E-07	intergenic	AJAP05367:AJAPscaffold219:117245-118805:-:10000	32;GO:0000166,molecular_function nucleotide binding;GO:0000943,cellular_component retrotransposon nucleocapsid;GO:0003676,molecular_function nucleic acid binding;GO:0003677,molecular_function DNA binding;GO:0003723,molecular_function RNA binding;GO:0003824,molecular_function catalytic activity;GO:0003887,molecular_function DNA-directed DNA polymerase activity;GO:0003964,molecular_function RNA-dir…	NA	NA
AJAPscaffold147	395474	396189	peak_227	716	204	162	2.19E-11	5.11612	3.83E-07	intergenic	AJAP00294:AJAPscaffold147:378303-383931:+:-17376	22;GO:0000166,molecular_function nucleotide binding;GO:0004017,molecular_function adenylate kinase activity;GO:0004127,molecular_function cytidylate kinase activity;GO:0004550,molecular_function nucleoside diphosphate kinase activity;GO:0005515,molecular_function protein binding;GO:0005524,molecular_function ATP binding;GO:0005737,cellular_component cytoplasm;GO:0005829,cellular_component cytosol…	K00939	397 182 388 spu:584538 468 42 247 27.273 - 209 147 91.3 4.41e-18 - adk, AK; adenylate kinase [EC:2.7.4.3]; K00939
AJAPscaffold190	363163	363388	peak_366	226	127	126	2.19E-11	5.11612	3.83E-07	intergenic	AJAP08693:AJAPscaffold190:365529-368890:-:5602	21;GO:0005634,cellular_component nucleus;GO:0005886,cellular_component plasma membrane;GO:0007165,biological_process signal transduction;GO:0007411,biological_process axon guidance;GO:0016020,cellular_component membrane;GO:0016021,cellular_component integral component of membrane;GO:0017154,molecular_function semaphorin receptor activity;GO:0021612,biological_process facial nerve structural organ…	NA	NA
AJAPscaffold38	599963	600262	peak_712	300	111	105	2.44E-11	5.2712	4.20E-07	AJAP26654:intron	AJAP26654:AJAPscaffold38:590776-615595:+:-9299	34;GO:0000166,molecular_function nucleotide binding;GO:0000242,cellular_component pericentriolar material;GO:0001822,biological_process kidney development;GO:0004672,molecular_function protein kinase activity;GO:0004674,molecular_function protein serine/threonine kinase activity;GO:0004713,molecular_function protein tyrosine kinase activity;GO:0005524,molecular_function ATP binding;GO:0005634,cel…	K08857	788 1 649 spu:577477 705 1 703 55.967 - 729 215 668 0.0 - NEK1_4_5; NIMA (never in mitosis gene a)-related kinase 1/4/5 [EC:2.7.11.1]; K08857
AJAPscaffold1665	50571	51005	peak_305	435	321	119	2.51E-11	5.45391	4.30E-07	AJAP01139:Promoter	AJAP01139:AJAPscaffold1665:49324-49725:-:-1167	56;GO:0004930,molecular_function G protein-coupled receptor activity;GO:0004985,molecular_function opioid receptor activity;GO:0005634,cellular_component nucleus;GO:0005829,cellular_component cytosol;GO:0005886,cellular_component plasma membrane;GO:0005887,cellular_component integral component of plasma membrane;GO:0006955,biological_process immune response;GO:0007165,biological_process signal tr…	NA	NA
AJAPscaffold1784	46226	46462	peak_335	237	72	102	2.51E-11	5.45391	4.30E-07	intergenic	AJAP10642:AJAPscaffold1784:49548-54847:-:8551	NA	NA	NA
AJAPscaffold1890	104585	104817	peak_363	233	105	1187	2.53E-11	2.01845	4.32E-07	intergenic	AJAP05345:AJAPscaffold1890:78783-81445:+:-25908	NA	NA	NA
AJAPscaffold387	274759	275093	peak_724	335	174	1937	2.56E-11	1.86024	4.37E-07	AJAP20723:Promoter	AJAP27350:AJAPscaffold387:273967-274280:+:-967	32;GO:0000183,biological_process chromatin silencing at rDNA;GO:0000228,cellular_component nuclear chromosome;GO:0000784,cellular_component nuclear chromosome, telomeric region;GO:0000786,cellular_component nucleosome;GO:0000788,cellular_component nuclear nucleosome;GO:0003677,molecular_function DNA binding;GO:0003723,molecular_function RNA binding;GO:0005515,molecular_function protein binding;GO…	K11254	104 6 99 dse:Dsec_GM13181 103 6 99 91.489 - 94 8 170 9.60e-55 - H4; histone H4; K11254
AJAPscaffold2556	9721	10045	peak_527	325	199	159	2.71E-11	4.47696	4.61E-07	intergenic	NA	NA	NA	NA
AJAPscaffold190	482620	482899	peak_384	280	149	489	2.96E-11	2.87545	4.98E-07	intergenic	AJAP29480:AJAPscaffold190:422021-438088:-:-44681	NA	NA	NA
AJAPscaffold307	254315	254823	peak_604	509	341	113	3.23E-11	6.02449	5.39E-07	intergenic	AJAP20381:AJAPscaffold307:241902-246704:+:-12755	4;GO:0005576,cellular_component extracellular region;GO:0008191,molecular_function metalloendopeptidase inhibitor activity;GO:0010951,biological_process negative regulation of endopeptidase activity;GO:0098770,molecular_function FBXO family protein binding	NA	NA
AJAPscaffold981	109607	109841	peak_1184	235	103	71	3.23E-11	6.02449	5.39E-07	AJAP01131:intron	AJAP01131:AJAPscaffold981:89021-126935:-:17227	9;GO:0005227,molecular_function calcium activated cation channel activity;GO:0005229,molecular_function intracellular calcium activated chloride channel activity;GO:0005622,cellular_component intracellular;GO:0005886,cellular_component plasma membrane;GO:0006812,biological_process cation transport;GO:0006821,biological_process chloride transport;GO:0016020,cellular_component membrane;GO:0016021,c…	K19327	719 18 470 spu:100890801 752 88 544 57.860 - 458 187 539 0.0 - ANO10, TMEM16K; anoctamin-10; K19327
AJAPscaffold989	219706	220067	peak_1188	362	234	66	3.23E-11	6.02449	5.39E-07	AJAP08126:intron	AJAP08126:AJAPscaffold989:219507-222463:+:-434	16;GO:0000288,biological_process nuclear-transcribed mRNA catabolic process, deadenylation-dependent decay;GO:0000289,biological_process nuclear-transcribed mRNA poly(A) tail shortening;GO:0003676,molecular_function nucleic acid binding;GO:0003723,molecular_function RNA binding;GO:0004842,molecular_function ubiquitin-protein transferase activity;GO:0005515,molecular_function protein binding;GO:00…	NA	NA
AJAPscaffold707	220637	220955	peak_1005	319	186	150	3.23E-11	4.57749	5.39E-07	intergenic	AJAP06905:AJAPscaffold707:200314-200847:-:-19976	NA	NA	NA
AJAPscaffold337	237503	237787	peak_670	285	115	83	3.33E-11	5.3886	5.52E-07	AJAP27921:intron	AJAP27921:AJAPscaffold337:225997-241965:+:-11622	13;GO:0000166,molecular_function nucleotide binding;GO:0003676,molecular_function nucleic acid binding;GO:0004812,molecular_function aminoacyl-tRNA ligase activity;GO:0004816,molecular_function asparagine-tRNA ligase activity;GO:0005198,molecular_function structural molecule activity;GO:0005524,molecular_function ATP binding;GO:0005737,cellular_component cytoplasm;GO:0005829,cellular_component cy…	K01893	NARS, asnS; asparaginyl-tRNA synthetase [EC:6.1.1.22]; K01893
AJAPscaffold1117	183108	183566	peak_85	459	124	232	3.75E-11	4.4193	6.16E-07	AJAP17853:intron	AJAP17853:AJAPscaffold1117:174104-207088:+:-9129	5;GO:0005829,cellular_component cytosol;GO:0005886,cellular_component plasma membrane;GO:0005925,cellular_component focal adhesion;GO:0007155,biological_process cell adhesion;GO:0045296,molecular_function cadherin binding	NA	NA
AJAPscaffold536	27404	27651	peak_872	248	116	206	3.93E-11	3.8826	6.43E-07	intergenic	AJAP14551:AJAPscaffold536:130953-135086:-:107568	NA	NA	NA
AJAPscaffold396	81601	82003	peak_756	403	169	198	4.11E-11	4.28268	6.69E-07	intergenic	AJAP11386:AJAPscaffold396:123840-142451:+:42071	17;GO:0003674,molecular_function molecular_function;GO:0005634,cellular_component nucleus;GO:0005654,cellular_component nucleoplasm;GO:0005737,cellular_component cytoplasm;GO:0005829,cellular_component cytosol;GO:0005856,cellular_component cytoskeleton;GO:0005886,cellular_component plasma membrane;GO:0005923,cellular_component bicellular tight junction;GO:0006378,biological_process mRNA polyadeny…	K06100	SYMPK; symplekin; K06100
AJAPscaffold125	239478	239777	peak_144	300	186	199	4.29E-11	4.16351	6.95E-07	intergenic	AJAP05122:AJAPscaffold125:260931-261737:+:21268	NA	NA	NA
AJAPscaffold718	249449	249906	peak_1015	458	378	188	4.31E-11	4.66287	6.97E-07	AJAP04372:Promoter	AJAP04372:AJAPscaffold718:247063-248355:-:-1472	4;GO:0003676,molecular_function nucleic acid binding;GO:0003723,molecular_function RNA binding;GO:0008270,molecular_function zinc ion binding;GO:0046872,molecular_function metal ion binding	NA	NA
AJAPscaffold1	1557374	1558077	peak_2	704	176	128	4.33E-11	5.73106	7.00E-07	AJAP00158:Promoter	AJAP00158:AJAPscaffold1:1558723-1559418:+:1174	NA	NA	NA
AJAPscaffold313	443364	443723	peak_647	360	229	105	4.58E-11	5.13124	7.33E-07	intergenic	AJAP16415:AJAPscaffold313:432819-433421:-:-10172	NA	NA	NA
AJAPscaffold333	332496	332772	peak_666	277	76	942	4.60E-11	2.16035	7.35E-07	AJAP06627:exon	AJAP06627:AJAPscaffold333:332452-334802:+:-121	NA	NA	NA
AJAPscaffold1205	124293	124650	peak_117	358	160	538	4.83E-11	2.77382	7.69E-07	intergenic	AJAP15408:AJAPscaffold1205:77955-78426:+:-46499	9;GO:0000981,molecular_function DNA-binding transcription factor activity, RNA polymerase II-specific;GO:0003676,molecular_function nucleic acid binding;GO:0003677,molecular_function DNA binding;GO:0005575,cellular_component cellular_component;GO:0006357,biological_process regulation of transcription by RNA polymerase II;GO:0008150,biological_process biological_process;GO:0020037,molecular_functi…	NA	NA
AJAPscaffold1041	51837	52129	peak_36	293	164	88	4.92E-11	5.49323	7.82E-07	intergenic	AJAP26576:AJAPscaffold1041:16320-17281:-:-34720	NA	NA	NA
AJAPscaffold1155	44934	45194	peak_99	261	175	74	4.92E-11	5.49323	7.82E-07	intergenic	AJAP04080:AJAPscaffold1155:25962-29283:-:-15826	NA	NA	NA
AJAPscaffold6	1182402	1182694	peak_932	293	162	112	4.92E-11	5.49323	7.82E-07	intergenic	AJAP02221:AJAPscaffold6:1038739-1092009:-:-90555	11;GO:0000166,molecular_function nucleotide binding;GO:0001560,biological_process regulation of cell growth by extracellular stimulus;GO:0005515,molecular_function protein binding;GO:0005524,molecular_function ATP binding;GO:0005737,cellular_component cytoplasm;GO:0005856,cellular_component cytoskeleton;GO:0005871,cellular_component kinesin complex;GO:0005874,cellular_component microtubule;GO:000…	K10404	1652 1484 1644 ola:101162644 1853 1492 1646 41.212 - 165 83 69.3 1.39e-09 - KIF26; kinesin family member 26; K10404
AJAPscaffold931	21672	21938	peak_1158	267	251	860	5.19E-11	2.18734	8.16E-07	intergenic	AJAP08210:AJAPscaffold931:26119-29741:-:7820	NA	NA	NA
AJAPscaffold618	24071	24314	peak_947	244	128	63	5.20E-11	6.12223	8.17E-07	intergenic	AJAP00012:AJAPscaffold618:24824-25561:-:1364	NA	NA	NA
AJAPscaffold190	472317	472880	peak_374	564	319	1044	5.91E-11	2.32169	9.18E-07	intergenic	AJAP29480:AJAPscaffold190:422021-438088:-:-34548	NA	NA	NA
AJAPscaffold92	620138	620658	peak_1150	521	86	201	6.44E-11	4.09811	9.91E-07	intergenic	AJAP14264:AJAPscaffold92:603105-607257:-:-12967	NA	NA	NA
AJAPscaffold337	34243	34534	peak_669	292	71	121	6.99E-11	4.87052	1.07E-06	intergenic	AJAP21267:AJAPscaffold337:22294-22842:+:-12021	NA	NA	NA
AJAPscaffold69	1205809	1206041	peak_996	233	153	59	7.49E-11	6.24479	1.14E-06	intergenic	AJAP29995:AJAPscaffold69:1161273-1193939:-:-12023	NA	NA	NA
AJAPscaffold209	406293	406518	peak_429	226	108	188	8.00E-11	3.78131	1.20E-06	intergenic	AJAP24130:AJAPscaffold209:411963-418196:+:5563	18;GO:0004062,molecular_function aryl sulfotransferase activity;GO:0005515,molecular_function protein binding;GO:0005737,cellular_component cytoplasm;GO:0005829,cellular_component cytosol;GO:0006068,biological_process ethanol catabolic process;GO:0006584,biological_process catecholamine metabolic process;GO:0006629,biological_process lipid metabolic process;GO:0006805,biological_process xenobioti…	NA	NA
AJAPscaffold441	1060018	1060340	peak_794	323	264	214	8.00E-11	3.78131	1.20E-06	intergenic	AJAP29957:AJAPscaffold441:1087066-1104650:+:26785	6;GO:0003723,molecular_function RNA binding;GO:0005737,cellular_component cytoplasm;GO:0006351,biological_process transcription, DNA-templated;GO:0006355,biological_process regulation of transcription, DNA-templated;GO:0016020,cellular_component membrane;GO:0045296,molecular_function cadherin binding	NA	NA
AJAPscaffold462	685434	685659	peak_807	226	99	137	8.31E-11	4.40365	1.25E-06	intergenic	AJAP22651:AJAPscaffold462:689664-690578:+:4132	32;GO:0000166,molecular_function nucleotide binding;GO:0000943,cellular_component retrotransposon nucleocapsid;GO:0003676,molecular_function nucleic acid binding;GO:0003677,molecular_function DNA binding;GO:0003723,molecular_function RNA binding;GO:0003824,molecular_function catalytic activity;GO:0003887,molecular_function DNA-directed DNA polymerase activity;GO:0003964,molecular_function RNA-dir…	NA	NA
AJAPscaffold993	59704	60008	peak_1190	305	220	251	8.78E-11	3.60963	1.31E-06	AJAP15666:intron	AJAP15666:AJAPscaffold993:58454-64943:-:5021	12;GO:0000166,molecular_function nucleotide binding;GO:0005525,molecular_function GTP binding;GO:0005783,cellular_component endoplasmic reticulum;GO:0005789,cellular_component endoplasmic reticulum membrane;GO:0007224,biological_process smoothened signaling pathway;GO:0007275,biological_process multicellular organism development;GO:0016020,cellular_component membrane;GO:0016021,cellular_component…	NA	NA
AJAPscaffold200	373372	373640	peak_405	269	168	73	9.41E-11	5.53785	1.39E-06	AJAP00940:exon;AJAP02683:Promoter	AJAP00940:AJAPscaffold200:372957-374348:+:-584	NA	NA	NA
AJAPscaffold339	511030	511377	peak_673	348	152	115	9.46E-11	5.14805	1.39E-06	AJAP30255:intron	AJAP30255:AJAPscaffold339:500135-536157:+:-11048	NA	NA	NA
AJAPscaffold2227	69117	69490	peak_468	374	125	153	9.41E-11	4.65549	1.39E-06	intergenic	AJAP00869:AJAPscaffold2227:39480-40493:-:-28749	NA	NA	NA
AJAPscaffold218	430004	430292	peak_446	289	91	174	9.57E-11	4.03473	1.40E-06	intergenic	AJAP28257:AJAPscaffold218:447454-448056:-:17963	5;GO:0003677,molecular_function DNA binding;GO:0005634,cellular_component nucleus;GO:0006355,biological_process regulation of transcription, DNA-templated;GO:0043565,molecular_function sequence-specific DNA binding;GO:0048793,biological_process pronephros development	K19472	201 1 185 spu:576117 336 1 185 97.297 - 185 5 383 6.49e-134 - SIX2; homeobox protein SIX2; K19472
AJAPscaffold1331	313628	314040	peak_178	413	116	92	9.66E-11	5.74118	1.41E-06	AJAP29024:Promoter	AJAP29024:AJAPscaffold1331:310826-313308:-:-436	NA	NA	NA
AJAPscaffold722	498445	498732	peak_1021	288	171	87	1.03E-10	5.31659	1.50E-06	intergenic	AJAP27792:AJAPscaffold722:386113-387324:-:-111292	1;GO:0046983,molecular_function protein dimerization activity	K00558	DNMT1, dcm; DNA (cytosine-5)-methyltransferase 1 [EC:2.1.1.37]; K00558
AJAPscaffold1080	22992	23269	peak_60	278	165	141	1.04E-10	4.36367	1.51E-06	intergenic	AJAP22536:AJAPscaffold1080:24424-25173:-:2018	NA	NA	NA
AJAPscaffold2366	55318	55628	peak_496	311	133	124	1.21E-10	4.75636	1.73E-06	intergenic	NA	NA	NA	NA
AJAPscaffold944	112912	113174	peak_1169	263	150	118	1.21E-10	4.75636	1.73E-06	intergenic	AJAP02268:AJAPscaffold944:68822-77949:+:-44241	NA	NA	NA
AJAPscaffold589	112024	112274	peak_922	251	92	207	1.21E-10	3.56798	1.73E-06	intergenic	AJAP17403:AJAPscaffold589:90301-92752:+:-21816	NA	NA	NA
AJAPscaffold644	16171	16431	peak_969	261	68	325	1.21E-10	3.01375	1.73E-06	intergenic	AJAP22594:AJAPscaffold644:31264-62949:+:15026	27;GO:0000049,molecular_function tRNA binding;GO:0000166,molecular_function nucleotide binding;GO:0002161,molecular_function aminoacyl-tRNA editing activity;GO:0002196,molecular_function Ser-tRNA(Ala) hydrolase activity;GO:0003676,molecular_function nucleic acid binding;GO:0003723,molecular_function RNA binding;GO:0004812,molecular_function aminoacyl-tRNA ligase activity;GO:0004813,molecular_func…	K01872	957 41 953 spu:592771 1041 75 1027 45.747 - 964 461 848 0.0 - AARS, alaS; alanyl-tRNA synthetase [EC:6.1.1.7]; K01872
AJAPscaffold86	735006	735710	peak_1113	705	234	129	1.30E-10	5.66511	1.84E-06	intergenic	AJAP12973:AJAPscaffold86:731001-731516:-:-3724	NA	NA	NA
AJAPscaffold304	423988	424297	peak_600	310	184	197	1.34E-10	3.88385	1.90E-06	intergenic	AJAP21816:AJAPscaffold304:459781-468116:+:35610	NA	NA	NA
AJAPscaffold313	374821	375337	peak_638	517	374	654	1.36E-10	2.8861	1.92E-06	intergenic	AJAP04505:AJAPscaffold313:370967-371575:-:-3620	NA	NA	NA
AJAPscaffold1062	212669	213235	peak_53	567	167	363	1.39E-10	3.62374	1.96E-06	AJAP17345:exon	AJAP17345:AJAPscaffold1062:209491-215231:+:-3346	NA	NA	NA
AJAPscaffold156	461875	462826	peak_272	952	201	894	1.43E-10	2.91883	2.00E-06	intergenic	AJAP13884:AJAPscaffold156:474890-477777:+:12815	NA	NA	NA
AJAPscaffold818	266342	266579	peak_1076	238	123	93	1.50E-10	4.8725	2.08E-06	intergenic	AJAP28236:AJAPscaffold818:262151-262804:-:-3661	NA	NA	NA
AJAPscaffold1253	123525	123763	peak_146	239	98	130	1.56E-10	4.55572	2.16E-06	AJAP07123:Promoter	AJAP07123:AJAPscaffold1253:118996-123269:-:-354	NA	NA	NA
AJAPscaffold1371	125501	125758	peak_188	258	117	121	1.56E-10	4.55572	2.16E-06	intergenic	AJAP10464:AJAPscaffold1371:107493-109518:+:-18126	NA	NA	NA
AJAPscaffold56	690023	690268	peak_891	246	141	132	1.56E-10	4.55572	2.16E-06	AJAP28361:Promoter	AJAP28361:AJAPscaffold56:690852-691748:+:689	NA	NA	NA
AJAPscaffold190	479764	480082	peak_380	319	185	495	1.56E-10	2.74222	2.16E-06	intergenic	AJAP29480:AJAPscaffold190:422021-438088:-:-41861	NA	NA	NA
AJAPscaffold718	299518	299747	peak_1016	230	150	351	1.58E-10	3.0758	2.18E-06	intergenic	AJAP19925:AJAPscaffold718:303632-304210:-:4544	NA	NA	NA
AJAPscaffold387	298203	298553	peak_728	351	153	2706	1.61E-10	1.67679	2.21E-06	AJAP28539:Promoter	AJAP09214:AJAPscaffold387:298008-298321:+:-349	32;GO:0000183,biological_process chromatin silencing at rDNA;GO:0000228,cellular_component nuclear chromosome;GO:0000784,cellular_component nuclear chromosome, telomeric region;GO:0000786,cellular_component nucleosome;GO:0000788,cellular_component nuclear nucleosome;GO:0003677,molecular_function DNA binding;GO:0003723,molecular_function RNA binding;GO:0005515,molecular_function protein binding;GO…	K11254	104 6 99 dse:Dsec_GM13181 103 6 99 91.489 - 94 8 170 9.60e-55 - H4; histone H4; K11254
AJAPscaffold395	1067311	1067889	peak_755	579	147	143	1.76E-10	5.00764	2.40E-06	intergenic	AJAP15905:AJAPscaffold395:1054127-1054873:-:-12585	11;GO:0001653,molecular_function peptide receptor activity;GO:0004930,molecular_function G protein-coupled receptor activity;GO:0004983,molecular_function neuropeptide Y receptor activity;GO:0005886,cellular_component plasma membrane;GO:0007165,biological_process signal transduction;GO:0007166,biological_process cell surface receptor signaling pathway;GO:0007186,biological_process G protein-coupl…	NA	NA
AJAPscaffold1963	65602	65948	peak_398	347	169	239	1.77E-10	3.75318	2.41E-06	intergenic	AJAP27968:AJAPscaffold1963:47920-48456:-:-17315	NA	NA	NA
AJAPscaffold2046	77476	77863	peak_413	388	226	227	1.93E-10	3.82889	2.61E-06	intergenic	NA	NA	NA	NA
AJAPscaffold446	109447	109681	peak_795	235	176	210	1.93E-10	3.58042	2.61E-06	intergenic	AJAP28527:AJAPscaffold446:101445-103019:+:-8179	NA	NA	NA
AJAPscaffold71	1193348	1193646	peak_1009	299	179	86	1.96E-10	5.35725	2.64E-06	AJAP06651:intron	AJAP06651:AJAPscaffold71:1176772-1229793:+:-16756	34;GO:0000166,molecular_function nucleotide binding;GO:0004672,molecular_function protein kinase activity;GO:0004674,molecular_function protein serine/threonine kinase activity;GO:0004683,molecular_function calmodulin-dependent protein kinase activity;GO:0005515,molecular_function protein binding;GO:0005516,molecular_function calmodulin binding;GO:0005524,molecular_function ATP binding;GO:0005737…	NA	NA
AJAPscaffold349	269107	269351	peak_685	245	117	49	2.00E-10	6.19087	2.68E-06	AJAP08246:intron	AJAP08246:AJAPscaffold349:262076-271140:+:-7149	19;GO:0000166,molecular_function nucleotide binding;GO:0000278,biological_process mitotic cell cycle;GO:0000287,molecular_function magnesium ion binding;GO:0004672,molecular_function protein kinase activity;GO:0004713,molecular_function protein tyrosine kinase activity;GO:0004715,molecular_function non-membrane spanning protein tyrosine kinase activity;GO:0005515,molecular_function protein bindin…	K06632	522 34 514 bfo:BRAFLDRAFT_64100 556 42 469 47.551 - 490 186 424 6.68e-142 - WEE1; wee1-like protein kinase [EC:2.7.11.1]; K06632
AJAPscaffold85	863702	864050	peak_1107	349	233	55	2.00E-10	6.19087	2.68E-06	intergenic	AJAP04885:AJAPscaffold85:882433-883569:+:18499	NA	NA	NA
AJAPscaffold623	658922	659249	peak_953	328	96	128	2.05E-10	4.64743	2.74E-06	AJAP24210:intron	AJAP24210:AJAPscaffold623:656720-668194:-:9178	117;GO:0000187,biological_process activation of MAPK activity;GO:0000902,biological_process cell morphogenesis;GO:0001530,molecular_function lipopolysaccharide binding;GO:0001614,molecular_function purinergic nucleotide receptor activity;GO:0001845,biological_process phagolysosome assembly;GO:0001916,biological_process positive regulation of T cell mediated cytotoxicity;GO:0001934,biological_proc…	NA	NA
AJAPscaffold2108	70846	71085	peak_433	240	61	153	2.13E-10	4.11796	2.82E-06	intergenic	AJAP09004:AJAPscaffold2108:58173-58964:-:-11943	NA	NA	NA
AJAPscaffold190	476279	477654	peak_378	1376	655	2006	2.33E-10	2.35535	3.07E-06	intergenic	AJAP29480:AJAPscaffold190:422021-438088:-:-38846	NA	NA	NA
AJAPscaffold944	121081	121354	peak_1170	274	107	271	2.54E-10	3.40449	3.31E-06	intergenic	AJAP02268:AJAPscaffold944:68822-77949:+:-52367	NA	NA	NA
AJAPscaffold2227	62537	62807	peak_466	271	175	127	2.61E-10	4.75267	3.39E-06	intergenic	AJAP00869:AJAPscaffold2227:39480-40493:-:-22219	NA	NA	NA
AJAPscaffold225	408860	409313	peak_475	454	281	272	2.69E-10	3.77946	3.48E-06	intergenic	AJAP09030:AJAPscaffold225:412536-414978:+:3396	6;GO:0005515,molecular_function protein binding;GO:0005634,cellular_component nucleus;GO:0005654,cellular_component nucleoplasm;GO:0006351,biological_process transcription, DNA-templated;GO:0006355,biological_process regulation of transcription, DNA-templated;GO:0016592,cellular_component mediator complex	K15142	168 6 162 xla:447120 186 18 175 42.331 - 163 83 113 2.46e-30 - MED29; mediator of RNA polymerase II transcription subunit 29; K15142
AJAPscaffold2227	61548	61783	peak_465	236	117	76	2.72E-10	5.27637	3.52E-06	intergenic	AJAP00869:AJAPscaffold2227:39480-40493:-:-21172	NA	NA	NA
AJAPscaffold216	421876	422104	peak_440	229	86	206	2.76E-10	3.77546	3.56E-06	intergenic	AJAP23274:AJAPscaffold216:421028-421366:+:-935	32;GO:0000166,molecular_function nucleotide binding;GO:0000943,cellular_component retrotransposon nucleocapsid;GO:0003676,molecular_function nucleic acid binding;GO:0003677,molecular_function DNA binding;GO:0003723,molecular_function RNA binding;GO:0003824,molecular_function catalytic activity;GO:0003887,molecular_function DNA-directed DNA polymerase activity;GO:0003964,molecular_function RNA-dir…	NA	NA
AJAPscaffold1205	160618	161642	peak_128	1025	803	2524	3.01E-10	2.01642	3.85E-06	intergenic	AJAP15408:AJAPscaffold1205:77955-78426:+:-83467	9;GO:0000981,molecular_function DNA-binding transcription factor activity, RNA polymerase II-specific;GO:0003676,molecular_function nucleic acid binding;GO:0003677,molecular_function DNA binding;GO:0005575,cellular_component cellular_component;GO:0006357,biological_process regulation of transcription by RNA polymerase II;GO:0008150,biological_process biological_process;GO:0020037,molecular_functi…	NA	NA
AJAPscaffold393	204964	205338	peak_740	375	152	60	3.02E-10	6.07937	3.86E-06	intergenic	AJAP09819:AJAPscaffold393:230039-236183:+:24924	38;GO:0001968,molecular_function fibronectin binding;GO:0002687,biological_process positive regulation of leukocyte migration;GO:0003366,biological_process cell-matrix adhesion involved in ameboidal cell migration;GO:0003823,molecular_function antigen binding;GO:0005515,molecular_function protein binding;GO:0005886,cellular_component plasma membrane;GO:0007155,biological_process cell adhesion;GO:…	NA	NA
AJAPscaffold622	283126	283364	peak_952	239	63	141	3.12E-10	4.16631	3.97E-06	intergenic	AJAP28398:AJAPscaffold622:313036-318300:-:35113	NA	NA	NA
AJAPscaffold908	28200	28425	peak_1143	226	91	62	3.14E-10	5.64796	3.99E-06	AJAP11271:exon	AJAP11271:AJAPscaffold908:25276-30819:-:2530	NA	NA	NA
AJAPscaffold2651	55175	55606	peak_543	432	116	445	3.15E-10	3.2013	3.99E-06	intergenic	AJAP18800:AJAPscaffold2651:49810-50676:-:-4615	NA	NA	NA
AJAPscaffold1447	25264	26002	peak_213	739	497	115	3.26E-10	5.63786	4.11E-06	AJAP08004:intron	AJAP08004:AJAPscaffold1447:2898-41302:+:-22864	31;GO:0000287,molecular_function magnesium ion binding;GO:0005245,molecular_function voltage-gated calcium channel activity;GO:0005509,molecular_function calcium ion binding;GO:0005515,molecular_function protein binding;GO:0005737,cellular_component cytoplasm;GO:0005794,cellular_component Golgi apparatus;GO:0005829,cellular_component cytosol;GO:0005886,cellular_component plasma membrane;GO:001097…	K19932	168 1 167 bfo:BRAFLDRAFT_66728 221 23 221 70.352 - 199 27 281 3.63e-96 - NCS1; neuronal calcium sensor 1; K19932
AJAPscaffold116	364996	365292	peak_101	297	181	55	3.57E-10	5.82529	4.46E-06	AJAP10205:intron	AJAP21477:AJAPscaffold116:390816-396564:+:25640	16;GO:0005229,molecular_function intracellular calcium activated chloride channel activity;GO:0005622,cellular_component intracellular;GO:0005634,cellular_component nucleus;GO:0005783,cellular_component endoplasmic reticulum;GO:0005886,cellular_component plasma membrane;GO:0006821,biological_process chloride transport;GO:0006869,biological_process lipid transport;GO:0016020,cellular_component mem…	K19501	472 48 423 spu:580474 803 431 792 67.810 - 379 102 520 1.43e-176 - ANO7, NGEP, TMEM16G; anoctamin-7; K19501
AJAPscaffold1008	52912	53141	peak_12	230	126	68	3.77E-10	5.39394	4.69E-06	AJAP04540:intron	AJAP04540:AJAPscaffold1008:44130-79701:+:-8909	12;GO:0005096,molecular_function GTPase activator activity;GO:0005515,molecular_function protein binding;GO:0005737,cellular_component cytoplasm;GO:0005886,cellular_component plasma membrane;GO:0005938,cellular_component cell cortex;GO:0007165,biological_process signal transduction;GO:0008284,biological_process positive regulation of cell proliferation;GO:0016020,cellular_component membrane;GO:00…	NA	NA
AJAPscaffold1503	7319	7561	peak_239	243	92	74	3.77E-10	5.39394	4.69E-06	intergenic	NA	NA	NA	NA
AJAPscaffold2431	49040	49327	peak_512	288	110	89	3.92E-10	5.18805	4.84E-06	intergenic	AJAP17371:AJAPscaffold2431:36310-38019:+:-12841	50;GO:0001889,biological_process liver development;GO:0001972,molecular_function retinoic acid binding;GO:0004857,molecular_function enzyme inhibitor activity;GO:0005496,molecular_function steroid binding;GO:0005783,cellular_component endoplasmic reticulum;GO:0005789,cellular_component endoplasmic reticulum membrane;GO:0005887,cellular_component integral component of plasma membrane;GO:0006789,bi…	NA	NA
AJAPscaffold627	200607	201069	peak_955	463	74	118	3.92E-10	5.18805	4.84E-06	AJAP25136:exon	AJAP25136:AJAPscaffold627:200311-207492:+:-371	11;GO:0003677,molecular_function DNA binding;GO:0003899,molecular_function DNA-directed 5'-3' RNA polymerase activity;GO:0005666,cellular_component RNA polymerase III complex;GO:0006351,biological_process transcription, DNA-templated;GO:0006383,biological_process transcription by RNA polymerase III;GO:0009304,biological_process tRNA transcription;GO:0016740,molecular_function transferase activity…	NA	NA
AJAPscaffold322	40969	41254	peak_657	286	155	116	4.47E-10	4.6386	5.43E-06	intergenic	AJAP20935:AJAPscaffold322:73980-76264:+:32857	NA	NA	NA
AJAPscaffold1259	8258	8490	peak_147	233	96	148	4.75E-10	3.9822	5.70E-06	intergenic	AJAP20954:AJAPscaffold1259:45550-47910:+:37197	22;GO:0003676,molecular_function nucleic acid binding;GO:0003677,molecular_function DNA binding;GO:0003723,molecular_function RNA binding;GO:0003824,molecular_function catalytic activity;GO:0003887,molecular_function DNA-directed DNA polymerase activity;GO:0003964,molecular_function RNA-directed DNA polymerase activity;GO:0004190,molecular_function aspartic-type endopeptidase activity;GO:0004518,…	NA	NA
AJAPscaffold45	585113	585338	peak_798	226	83	362	4.76E-10	2.8852	5.72E-06	intergenic	AJAP18871:AJAPscaffold45:568554-574654:+:-16643	14;GO:0003824,molecular_function catalytic activity;GO:0004315,molecular_function 3-oxoacyl-[acyl-carrier-protein] synthase activity;GO:0005739,cellular_component mitochondrion;GO:0005829,cellular_component cytosol;GO:0006629,biological_process lipid metabolic process;GO:0006631,biological_process fatty acid metabolic process;GO:0006633,biological_process fatty acid biosynthetic process;GO:000663…	K09458	356 70 354 spu:579812 379 82 378 63.245 - 302 89 373 6.88e-127 - fabF, OXSM, CEM1; 3-oxoacyl-[acyl-carrier-protein] synthase II [EC:2.3.1.179]; K09458
AJAPscaffold515	261243	261618	peak_850	376	91	128	5.28E-10	4.60346	6.29E-06	intergenic	AJAP02743:AJAPscaffold515:217020-217631:-:-43703	NA	NA	NA
AJAPscaffold209	302477	302769	peak_428	293	121	64	5.35E-10	5.71698	6.36E-06	intergenic	AJAP15880:AJAPscaffold209:282428-283408:+:-20171	32;GO:0000166,molecular_function nucleotide binding;GO:0000943,cellular_component retrotransposon nucleocapsid;GO:0003676,molecular_function nucleic acid binding;GO:0003677,molecular_function DNA binding;GO:0003723,molecular_function RNA binding;GO:0003824,molecular_function catalytic activity;GO:0003887,molecular_function DNA-directed DNA polymerase activity;GO:0003964,molecular_function RNA-dir…	NA	NA
AJAPscaffold1298	87237	87542	peak_168	306	225	113	5.61E-10	4.44387	6.62E-06	intergenic	AJAP02222:AJAPscaffold1298:89766-103966:+:2305	18;GO:0001530,molecular_function lipopolysaccharide binding;GO:0005576,cellular_component extracellular region;GO:0005615,cellular_component extracellular space;GO:0005737,cellular_component cytoplasm;GO:0006955,biological_process immune response;GO:0008289,molecular_function lipid binding;GO:0016020,cellular_component membrane;GO:0019730,biological_process antimicrobial humoral response;GO:00327…	NA	NA
AJAPscaffold644	20306	20672	peak_970	367	344	2229	5.73E-10	1.72796	6.74E-06	intergenic	AJAP22594:AJAPscaffold644:31264-62949:+:10615	27;GO:0000049,molecular_function tRNA binding;GO:0000166,molecular_function nucleotide binding;GO:0002161,molecular_function aminoacyl-tRNA editing activity;GO:0002196,molecular_function Ser-tRNA(Ala) hydrolase activity;GO:0003676,molecular_function nucleic acid binding;GO:0003723,molecular_function RNA binding;GO:0004812,molecular_function aminoacyl-tRNA ligase activity;GO:0004813,molecular_func…	K01872	957 41 953 spu:592771 1041 75 1027 45.747 - 964 461 848 0.0 - AARS, alaS; alanyl-tRNA synthetase [EC:6.1.1.7]; K01872
AJAPscaffold871	212363	212637	peak_1126	275	123	534	6.02E-10	2.48736	7.06E-06	AJAP28771:intron	AJAP21979:AJAPscaffold871:223941-227058:-:14574	18;GO:0003824,molecular_function catalytic activity;GO:0004090,molecular_function carbonyl reductase (NADPH) activity;GO:0005737,cellular_component cytoplasm;GO:0005829,cellular_component cytosol;GO:0008152,biological_process metabolic process;GO:0016491,molecular_function oxidoreductase activity;GO:0016655,molecular_function oxidoreductase activity, acting on NAD(P)H, quinone or similar compound…	K00079	CBR1; carbonyl reductase 1 [EC:1.1.1.184 1.1.1.189 1.1.1.197]; K00079
AJAPscaffold1032	199454	199679	peak_18	226	88	191	6.11E-10	3.74514	7.17E-06	intergenic	AJAP25363:AJAPscaffold1032:207539-210104:+:7998	6;GO:0000166,molecular_function nucleotide binding;GO:0003924,molecular_function GTPase activity;GO:0005525,molecular_function GTP binding;GO:0006955,biological_process immune response;GO:0042742,biological_process defense response to bacterium;GO:0071346,biological_process cellular response to interferon-gamma	K20908	646 12 387 bfo:BRAFLDRAFT_89832 548 14 384 30.491 - 387 242 149 1.43e-36 - GBP6; guanylate-binding protein 6; K20908
AJAPscaffold860	256285	256544	peak_1115	260	107	143	6.45E-10	4.28052	7.53E-06	intergenic	AJAP27036:AJAPscaffold860:248192-249813:+:-8201	NA	NA	NA
AJAPscaffold313	415090	415392	peak_642	303	140	176	6.63E-10	3.82612	7.70E-06	intergenic	AJAP05253:AJAPscaffold313:404971-406203:-:-9027	NA	NA	NA
AJAPscaffold2062	74768	75038	peak_418	271	147	292	6.63E-10	3.02131	7.70E-06	intergenic	NA	NA	NA	NA
AJAPscaffold230	77685	78071	peak_484	387	158	223	6.72E-10	3.56233	7.79E-06	intergenic	AJAP01101:AJAPscaffold230:71795-74193:+:-6049	4;GO:0000151,cellular_component ubiquitin ligase complex;GO:0016567,biological_process protein ubiquitination;GO:0043161,biological_process proteasome-mediated ubiquitin-dependent protein catabolic process;GO:0061630,molecular_function ubiquitin protein ligase activity	K23335	184 1 183 spu:579150 203 1 183 79.235 - 183 38 322 3.21e-112 - GID4; glucose-induced degradation protein 4; K23335
AJAPscaffold977	230273	230671	peak_1175	399	102	195	6.96E-10	4.14152	8.01E-06	intergenic	AJAP28814:AJAPscaffold977:208133-224618:+:-22243	15;GO:0001650,cellular_component fibrillar center;GO:0005634,cellular_component nucleus;GO:0005654,cellular_component nucleoplasm;GO:0005737,cellular_component cytoplasm;GO:0005829,cellular_component cytosol;GO:0008652,biological_process cellular amino acid biosynthetic process;GO:0009086,biological_process methionine biosynthetic process;GO:0016853,molecular_function isomerase activity;GO:001928…	K08963	376 8 358 lcm:102357187 357 1 352 61.190 - 353 134 449 1.22e-156 - mtnA; methylthioribose-1-phosphate isomerase [EC:5.3.1.23]; K08963
AJAPscaffold2176	39444	39687	peak_445	244	152	176	6.99E-10	3.91762	8.02E-06	AJAP23516:intron	AJAP23516:AJAPscaffold2176:28255-46901:+:-11342	40;GO:0001750,cellular_component photoreceptor outer segment;GO:0004721,molecular_function phosphoprotein phosphatase activity;GO:0004725,molecular_function protein tyrosine phosphatase activity;GO:0005001,molecular_function transmembrane receptor protein tyrosine phosphatase activity;GO:0005515,molecular_function protein binding;GO:0005886,cellular_component plasma membrane;GO:0005887,cellular_c…	NA	NA
AJAPscaffold2250	71966	72217	peak_476	252	153	75	7.08E-10	5.43613	8.11E-06	intergenic	NA	NA	NA	NA
AJAPscaffold684	248736	249004	peak_991	269	145	61	7.08E-10	5.43613	8.11E-06	intergenic	AJAP22000:AJAPscaffold684:239783-243651:-:-5230	NA	NA	NA
AJAPscaffold916	80956	81313	peak_1146	358	171	81	7.08E-10	5.43613	8.11E-06	AJAP03392:exon	AJAP03392:AJAPscaffold916:80856-81470:+:-272	NA	NA	NA
AJAPscaffold313	295063	295826	peak_617	764	665	1381	7.36E-10	2.25844	8.38E-06	intergenic	AJAP26381:AJAPscaffold313:292913-293413:+:-2816	NA	NA	NA
AJAPscaffold53	558778	559024	peak_864	247	109	45	7.43E-10	5.8351	8.45E-06	AJAP08848:intron	AJAP08848:AJAPscaffold53:528409-579674:+:-30479	28;GO:0000278,biological_process mitotic cell cycle;GO:0000776,cellular_component kinetochore;GO:0001578,biological_process microtubule bundle formation;GO:0001726,cellular_component ruffle;GO:0005515,molecular_function protein binding;GO:0005635,cellular_component nuclear envelope;GO:0005737,cellular_component cytoplasm;GO:0005768,cellular_component endosome;GO:0005813,cellular_component centros…	K10421	1276 356 1106 spu:594474 1561 686 1413 24.020 - 791 498 72.4 1.08e-10 - CLIP1, RSN; CAP-Gly domain-containing linker protein 1; K10421
AJAPscaffold705	453994	454260	peak_1004	267	70	115	7.50E-10	4.52987	8.53E-06	intergenic	AJAP03163:AJAPscaffold705:460218-463165:+:6155	8;GO:0000086,biological_process G2/M transition of mitotic cell cycle;GO:0000307,cellular_component cyclin-dependent protein kinase holoenzyme complex;GO:0005634,cellular_component nucleus;GO:0005654,cellular_component nucleoplasm;GO:0005737,cellular_component cytoplasm;GO:0007049,biological_process cell cycle;GO:0044843,biological_process cell cycle G1/S phase transition;GO:0051301,biological_pr…	K06627	CCNA; cyclin-A; K06627; CCNB1; G2/mitotic-specific cyclin-B1; K05868
AJAPscaffold819	56197	56488	peak_1077	292	146	121	7.50E-10	4.52987	8.53E-06	intergenic	AJAP00162:AJAPscaffold819:41321-41485:+:-15023	12;GO:0003824,molecular_function catalytic activity;GO:0005506,molecular_function iron ion binding;GO:0005737,cellular_component cytoplasm;GO:0009055,molecular_function electron transfer activity;GO:0016491,molecular_function oxidoreductase activity;GO:0022900,biological_process electron transport chain;GO:0046872,molecular_function metal ion binding;GO:0050660,molecular_function flavin adenine d…	NA	NA
AJAPscaffold160	501370	501598	peak_283	229	152	80	7.78E-10	5.2121	8.78E-06	intergenic	AJAP19038:AJAPscaffold160:436677-457219:-:-44303	20;GO:0000976,molecular_function transcription regulatory region sequence-specific DNA binding;GO:0001666,biological_process response to hypoxia;GO:0001755,biological_process neural crest cell migration;GO:0003677,molecular_function DNA binding;GO:0003682,molecular_function chromatin binding;GO:0003700,molecular_function DNA-binding transcription factor activity;GO:0005634,cellular_component nucl…	NA	NA
AJAPscaffold398	278616	278847	peak_758	232	108	84	7.78E-10	5.2121	8.78E-06	intergenic	AJAP00596:AJAPscaffold398:256762-260648:+:-21963	NA	NA	NA
AJAPscaffold463	87687	87919	peak_810	233	112	85	7.78E-10	5.2121	8.78E-06	intergenic	AJAP27930:AJAPscaffold463:78999-81715:-:-6084	NA	NA	NA
AJAPscaffold131	102001	102233	peak_170	233	144	50	8.50E-10	5.79873	9.49E-06	intergenic	AJAP15762:AJAPscaffold131:103188-105024:-:2881	10;GO:0000166,molecular_function nucleotide binding;GO:0005524,molecular_function ATP binding;GO:0005737,cellular_component cytoplasm;GO:0016567,biological_process protein ubiquitination;GO:0016740,molecular_function transferase activity;GO:0019788,molecular_function NEDD8 transferase activity;GO:0031625,molecular_function ubiquitin protein ligase binding;GO:0045116,biological_process protein ned…	K10687	99 1 91 isc:IscW_ISCW017132 191 1 95 56.842 - 95 37 109 1.06e-29 - UBE2F; ubiquitin-conjugating enzyme E2 F [EC:2.3.2.23]; K10687
AJAPscaffold1542	54029	54295	peak_253	267	96	47	8.50E-10	5.79873	9.49E-06	AJAP20245:intron	AJAP20245:AJAPscaffold1542:48110-79729:-:25606	13;GO:0003824,molecular_function catalytic activity;GO:0004222,molecular_function metalloendopeptidase activity;GO:0005739,cellular_component mitochondrion;GO:0005759,cellular_component mitochondrial matrix;GO:0006508,biological_process proteolysis;GO:0006626,biological_process protein targeting to mitochondrion;GO:0008047,molecular_function enzyme activator activity;GO:0008233,molecular_function…	K06972	1016 14 963 spu:588072 1008 15 978 53.299 - 970 427 1086 0.0 - PITRM1, PreP, CYM1; presequence protease [EC:3.4.24.-]; K06972
AJAPscaffold50	66830	67071	peak_831	242	169	45	8.50E-10	5.79873	9.49E-06	intergenic	AJAP14725:AJAPscaffold50:64864-66012:+:-2136	NA	NA	NA
AJAPscaffold94	119157	119390	peak_1163	234	58	47	8.50E-10	5.79873	9.49E-06	intergenic	AJAP23537:AJAPscaffold94:125766-126655:+:6552	NA	NA	NA
AJAPscaffold16	1043115	1043508	peak_282	394	313	189	8.97E-10	3.87625	9.92E-06	intergenic	AJAP00588:AJAPscaffold16:1068478-1069005:-:25579	32;GO:0000166,molecular_function nucleotide binding;GO:0000943,cellular_component retrotransposon nucleocapsid;GO:0003676,molecular_function nucleic acid binding;GO:0003677,molecular_function DNA binding;GO:0003723,molecular_function RNA binding;GO:0003824,molecular_function catalytic activity;GO:0003887,molecular_function DNA-directed DNA polymerase activity;GO:0003964,molecular_function RNA-dir…	NA	NA
AJAPscaffold578	368190	368500	peak_911	311	166	752	9.04E-10	2.30886	9.98E-06	intergenic	AJAP13892:AJAPscaffold578:289827-293373:+:-78530	NA	NA	NA
AJAPscaffold847	114082	114369	peak_1102	288	140	208	9.24E-10	3.51761	1.02E-05	intergenic	AJAP17414:AJAPscaffold847:186517-192058:+:72296	NA	NA	NA
AJAPscaffold1047	22697	22968	peak_41	272	147	161	9.52E-10	3.76873	1.05E-05	intergenic	AJAP03992:AJAPscaffold1047:33659-34657:+:10816	2;GO:0005525,molecular_function GTP binding;GO:0005829,cellular_component cytosol	NA	NA
AJAPscaffold110	511793	512043	peak_75	251	118	92	9.72E-10	4.62887	1.07E-05	intergenic	AJAP07296:AJAPscaffold110:499223-509372:+:-12689	22;GO:0005515,molecular_function protein binding;GO:0005768,cellular_component endosome;GO:0005769,cellular_component early endosome;GO:0005794,cellular_component Golgi apparatus;GO:0005802,cellular_component trans-Golgi network;GO:0005829,cellular_component cytosol;GO:0006605,biological_process protein targeting;GO:0006622,biological_process protein targeting to lysosome;GO:0006886,biological_pr…	NA	NA
AJAPscaffold571	54449	54705	peak_907	257	123	137	1.01E-09	4.19603	1.10E-05	intergenic	AJAP01680:AJAPscaffold571:94675-95385:+:40104	NA	NA	NA
AJAPscaffold105	1171567	1172224	peak_45	658	98	218	1.02E-09	3.8551	1.11E-05	intergenic	AJAP23599:AJAPscaffold105:1184167-1329920:+:12503	25;GO:0003677,molecular_function DNA binding;GO:0003700,molecular_function DNA-binding transcription factor activity;GO:0005515,molecular_function protein binding;GO:0005634,cellular_component nucleus;GO:0005737,cellular_component cytoplasm;GO:0005783,cellular_component endoplasmic reticulum;GO:0006351,biological_process transcription, DNA-templated;GO:0006355,biological_process regulation of tra…	NA	NA
AJAPscaffold1436	159591	159827	peak_212	237	117	171	1.02E-09	3.8551	1.11E-05	intergenic	AJAP06358:AJAPscaffold1436:153370-157811:+:-6339	NA	NA	NA
AJAPscaffold1507	204253	204624	peak_242	372	327	275	1.19E-09	3.34083	1.27E-05	intergenic	AJAP27267:AJAPscaffold1507:182142-201336:-:-3244	21;GO:0000166,molecular_function nucleotide binding;GO:0004176,molecular_function ATP-dependent peptidase activity;GO:0004222,molecular_function metalloendopeptidase activity;GO:0005524,molecular_function ATP binding;GO:0005739,cellular_component mitochondrion;GO:0005743,cellular_component mitochondrial inner membrane;GO:0006508,biological_process proteolysis;GO:0006515,biological_process protein…	K08955	647 58 646 spu:582354 733 161 732 68.919 - 592 161 835 0.0 - YME1; ATP-dependent metalloprotease [EC:3.4.24.-]; K08955
AJAPscaffold1416	70679	71045	peak_200	367	192	112	1.21E-09	4.74408	1.29E-05	intergenic	AJAP18164:AJAPscaffold1416:90239-97793:-:26924	29;GO:0001822,biological_process kidney development;GO:0003824,molecular_function catalytic activity;GO:0004957,molecular_function prostaglandin E receptor activity;GO:0005615,cellular_component extracellular space;GO:0005654,cellular_component nucleoplasm;GO:0005737,cellular_component cytoplasm;GO:0005829,cellular_component cytosol;GO:0006629,biological_process lipid metabolic process;GO:0006631…	NA	NA
AJAPscaffold1466	46642	46873	peak_225	232	97	88	1.21E-09	4.74408	1.29E-05	intergenic	AJAP30271:AJAPscaffold1466:54542-63022:+:7804	1;GO:0016573,biological_process histone acetylation	NA	NA
AJAPscaffold467	37163	37601	peak_811	439	71	250	1.22E-09	3.64062	1.30E-05	intergenic	AJAP13730:AJAPscaffold467:58614-59180:-:21948	NA	NA	NA
AJAPscaffold125	227183	227434	peak_143	252	97	111	1.24E-09	4.42612	1.32E-05	intergenic	AJAP05122:AJAPscaffold125:260931-261737:+:33652	NA	NA	NA
AJAPscaffold1037	206829	207099	peak_31	271	189	61	1.28E-09	5.48517	1.35E-05	intergenic	AJAP04903:AJAPscaffold1037:223959-224663:-:17647	12;GO:0000139,cellular_component Golgi membrane;GO:0001733,molecular_function galactosylceramide sulfotransferase activity;GO:0005794,cellular_component Golgi apparatus;GO:0006629,biological_process lipid metabolic process;GO:0006665,biological_process sphingolipid metabolic process;GO:0006682,biological_process galactosylceramide biosynthetic process;GO:0007283,biological_process spermatogenesis…	NA	NA
AJAPscaffold2693	35165	35390	peak_546	226	86	57	1.28E-09	5.48517	1.35E-05	intergenic	AJAP02688:AJAPscaffold2693:28082-30132:-:-5119	17;GO:0005739,cellular_component mitochondrion;GO:0005743,cellular_component mitochondrial inner membrane;GO:0005758,cellular_component mitochondrial intermembrane space;GO:0006600,biological_process creatine metabolic process;GO:0006601,biological_process creatine biosynthetic process;GO:0007275,biological_process multicellular organism development;GO:0007584,biological_process response to nutri…	NA	NA
AJAPscaffold436	222541	222772	peak_788	232	124	46	1.35E-09	5.67426	1.41E-05	AJAP08856:Promoter	AJAP08856:AJAPscaffold436:224507-240212:+:1843	9;GO:0005262,molecular_function calcium channel activity;GO:0005515,molecular_function protein binding;GO:0005886,cellular_component plasma membrane;GO:0006511,biological_process ubiquitin-dependent protein catabolic process;GO:0016567,biological_process protein ubiquitination;GO:0019902,molecular_function phosphatase binding;GO:0031464,cellular_component Cul4A-RING E3 ubiquitin ligase complex;GO…	K11796	TRPC4AP; Trpc4-associated protein; K11796
AJAPscaffold274	466452	466806	peak_567	355	179	371	1.39E-09	2.94545	1.45E-05	intergenic	AJAP02351:AJAPscaffold274:467994-475067:-:8438	16;GO:0000027,biological_process ribosomal large subunit assembly;GO:0000049,molecular_function tRNA binding;GO:0002181,biological_process cytoplasmic translation;GO:0003729,molecular_function mRNA binding;GO:0003735,molecular_function structural constituent of ribosome;GO:0005622,cellular_component intracellular;GO:0005737,cellular_component cytoplasm;GO:0005783,cellular_component endoplasmic re…	K02934	RP-L6e, RPL6; large subunit ribosomal protein L6e; K02934
AJAPscaffold274	380261	380520	peak_554	260	146	322	1.42E-09	2.98777	1.48E-05	intergenic	AJAP14828:AJAPscaffold274:347982-361886:-:-18521	NA	NA	NA
AJAPscaffold1155	100202	100445	peak_100	244	119	63	1.51E-09	5.23962	1.57E-05	intergenic	AJAP00842:AJAPscaffold1155:106018-106614:-:6295	NA	NA	NA
AJAPscaffold390	270147	270395	peak_739	249	164	64	1.51E-09	5.23962	1.57E-05	intergenic	AJAP09683:AJAPscaffold390:272436-285268:+:2126	9;GO:0005515,molecular_function protein binding;GO:0005634,cellular_component nucleus;GO:0005654,cellular_component nucleoplasm;GO:0005737,cellular_component cytoplasm;GO:0005829,cellular_component cytosol;GO:0006401,biological_process RNA catabolic process;GO:0035327,cellular_component transcriptionally active chromatin;GO:0043928,biological_process exonucleolytic nuclear-transcribed mRNA catabo…	K12600	424 2 423 bfo:BRAFLDRAFT_58685 946 68 487 53.066 - 424 193 461 8.11e-153 - SKI3, TTC37; superkiller protein 3; K12600
AJAPscaffold437	253562	253803	peak_789	242	87	74	1.51E-09	5.23962	1.57E-05	intergenic	AJAP09127:AJAPscaffold437:237268-249599:-:-4050	NA	NA	NA
AJAPscaffold1107	173895	174253	peak_77	359	144	82	1.54E-09	5.04212	1.59E-05	intergenic	AJAP17875:AJAPscaffold1107:188964-190512:-:16475	NA	NA	NA
AJAPscaffold578	255621	255919	peak_910	299	161	152	1.55E-09	4.11481	1.59E-05	AJAP16081:intron	AJAP16081:AJAPscaffold578:251341-262276:+:-4442	NA	NA	NA
AJAPscaffold664	504574	504823	peak_986	250	98	135	1.56E-09	3.88698	1.59E-05	intergenic	AJAP26403:AJAPscaffold664:491904-492644:-:-12028	14;GO:0004930,molecular_function G protein-coupled receptor activity;GO:0005886,cellular_component plasma membrane;GO:0005919,cellular_component pleated septate junction;GO:0007165,biological_process signal transduction;GO:0007186,biological_process G protein-coupled receptor signaling pathway;GO:0007419,biological_process ventral cord development;GO:0016020,cellular_component membrane;GO:0016021…	NA	NA
AJAPscaffold1557	23545	23784	peak_259	240	83	50	1.59E-09	5.6283	1.62E-05	intergenic	AJAP09767:AJAPscaffold1557:39622-41555:-:17929	7;GO:0005267,molecular_function potassium channel activity;GO:0006811,biological_process ion transport;GO:0015271,molecular_function outward rectifier potassium channel activity;GO:0016020,cellular_component membrane;GO:0016021,cellular_component integral component of membrane;GO:0030322,biological_process stabilization of membrane potential;GO:0071805,biological_process potassium ion transmembra…	NA	NA
AJAPscaffold140	274881	275261	peak_193	381	236	291	1.70E-09	3.2323	1.71E-05	intergenic	AJAP29598:AJAPscaffold140:282312-286490:+:7196	26;GO:0000183,biological_process chromatin silencing at rDNA;GO:0000228,cellular_component nuclear chromosome;GO:0000784,cellular_component nuclear chromosome, telomeric region;GO:0000786,cellular_component nucleosome;GO:0000788,cellular_component nuclear nucleosome;GO:0000979,molecular_function RNA polymerase II core promoter sequence-specific DNA binding;GO:0000980,molecular_function RNA polyme…	NA	NA
AJAPscaffold571	42950	43185	peak_903	236	82	147	1.84E-09	3.85832	1.84E-05	intergenic	AJAP01680:AJAPscaffold571:94675-95385:+:51644	NA	NA	NA
AJAPscaffold1481	241893	242184	peak_232	292	189	118	2.00E-09	4.32702	1.99E-05	intergenic	AJAP00260:AJAPscaffold1481:222946-225780:-:-16302	2;GO:0005515,molecular_function protein binding;GO:0005737,cellular_component cytoplasm	K09532	161 1 114 lcm:102347934 209 26 139 53.509 - 114 53 133 6.84e-38 - DNAJC12; DnaJ homolog subfamily C member 12; K09532
AJAPscaffold741	485477	485776	peak_1036	300	137	112	2.00E-09	4.32702	1.99E-05	intergenic	AJAP16785:AJAPscaffold741:456575-475842:-:-9772	3;GO:0042043,molecular_function neurexin family protein binding;GO:0045179,cellular_component apical cortex;GO:1905519,biological_process negative regulation of presynaptic active zone assembly	K17551	176 15 105 phu:Phum_PHUM305910 1108 377 467 78.022 - 91 20 149 3.19e-40 - PPP1R9; neurabin; K17551
AJAPscaffold88	519247	519596	peak_1129	350	190	104	2.11E-09	4.61811	2.08E-05	intergenic	AJAP01983:AJAPscaffold88:522005-527150:-:7715	NA	NA	NA
AJAPscaffold1205	158444	159089	peak_126	646	471	1316	2.14E-09	2.18542	2.10E-05	intergenic	AJAP15408:AJAPscaffold1205:77955-78426:+:-80961	9;GO:0000981,molecular_function DNA-binding transcription factor activity, RNA polymerase II-specific;GO:0003676,molecular_function nucleic acid binding;GO:0003677,molecular_function DNA binding;GO:0005575,cellular_component cellular_component;GO:0006357,biological_process regulation of transcription by RNA polymerase II;GO:0008150,biological_process biological_process;GO:0020037,molecular_functi…	NA	NA
AJAPscaffold1242	761	1026	peak_142	266	94	57	2.19E-09	5.54286	2.15E-05	intergenic	AJAP29734:AJAPscaffold1242:34002-36543:+:33148	21;GO:0000166,molecular_function nucleotide binding;GO:0004672,molecular_function protein kinase activity;GO:0004713,molecular_function protein tyrosine kinase activity;GO:0004714,molecular_function transmembrane receptor protein tyrosine kinase activity;GO:0005509,molecular_function calcium ion binding;GO:0005515,molecular_function protein binding;GO:0005524,molecular_function ATP binding;GO:000…	NA	NA
AJAPscaffold1432	133835	134121	peak_209	287	178	56	2.19E-09	5.54286	2.15E-05	intergenic	AJAP02180:AJAPscaffold1432:132826-133710:+:-1188	14;GO:0003824,molecular_function catalytic activity;GO:0003964,molecular_function RNA-directed DNA polymerase activity;GO:0004518,molecular_function nuclease activity;GO:0004519,molecular_function endonuclease activity;GO:0006310,biological_process DNA recombination;GO:0008152,biological_process metabolic process;GO:0009036,molecular_function type II site-specific deoxyribonuclease activity;GO:00…	NA	NA
AJAPscaffold1461	83540	83822	peak_223	283	141	56	2.19E-09	5.54286	2.15E-05	intergenic	AJAP05832:AJAPscaffold1461:93519-95067:-:11388	NA	NA	NA
AJAPscaffold239	681517	681784	peak_507	268	112	54	2.19E-09	5.54286	2.15E-05	intergenic	AJAP06628:AJAPscaffold239:609999-619743:+:-71631	3;GO:0012505,cellular_component endomembrane system;GO:0016020,cellular_component membrane;GO:0016021,cellular_component integral component of membrane	K10082	LMAN2, VIP36; lectin, mannose-binding 2; K10082
AJAPscaffold53	419607	420108	peak_863	502	293	208	2.27E-09	3.82291	2.21E-05	intergenic	AJAP08625:AJAPscaffold53:439211-439845:+:19312	NA	NA	NA
AJAPscaffold156	459737	460201	peak_271	465	268	498	2.27E-09	2.77702	2.21E-05	intergenic	AJAP07130:AJAPscaffold156:449159-450962:+:-10847	NA	NA	NA
AJAPscaffold496	273025	273457	peak_830	433	264	166	2.36E-09	4.03667	2.28E-05	AJAP21553:Promoter	AJAP21553:AJAPscaffold496:274977-276164:+:1689	NA	NA	NA
AJAPscaffold2162	82268	82513	peak_441	246	153	149	2.36E-09	3.92225	2.28E-05	intergenic	AJAP02314:AJAPscaffold2162:76750-78032:+:-5672	19;GO:0000166,molecular_function nucleotide binding;GO:0004672,molecular_function protein kinase activity;GO:0004713,molecular_function protein tyrosine kinase activity;GO:0004715,molecular_function non-membrane spanning protein tyrosine kinase activity;GO:0005154,molecular_function epidermal growth factor receptor binding;GO:0005524,molecular_function ATP binding;GO:0005737,cellular_component cy…	NA	NA
AJAPscaffold283	344018	344260	peak_583	243	161	42	2.38E-09	5.71465	2.29E-05	intergenic	AJAP29374:AJAPscaffold283:338628-342023:-:-2156	5;GO:0005096,molecular_function GTPase activator activity;GO:0005634,cellular_component nucleus;GO:0007420,biological_process brain development;GO:0043547,biological_process positive regulation of GTPase activity;GO:0051056,biological_process regulation of small GTPase mediated signal transduction	NA	NA
AJAPscaffold46	563326	563601	peak_804	276	132	46	2.38E-09	5.71465	2.29E-05	intergenic	AJAP07953:AJAPscaffold46:567191-572591:-:9135	8;GO:0005544,molecular_function calcium-dependent phospholipid binding;GO:0005886,cellular_component plasma membrane;GO:0006887,biological_process exocytosis;GO:0007269,biological_process neurotransmitter secretion;GO:0016020,cellular_component membrane;GO:0016021,cellular_component integral component of membrane;GO:0016192,biological_process vesicle-mediated transport;GO:0098793,cellular_compone…	NA	NA
AJAPscaffold469	203834	204085	peak_814	252	141	46	2.38E-09	5.71465	2.29E-05	intergenic	AJAP10375:AJAPscaffold469:211656-224564:+:7682	14;GO:0005515,molecular_function protein binding;GO:0005634,cellular_component nucleus;GO:0005829,cellular_component cytosol;GO:0008168,molecular_function methyltransferase activity;GO:0016279,molecular_function protein-lysine N-methyltransferase activity;GO:0016740,molecular_function transferase activity;GO:0018026,biological_process peptidyl-lysine monomethylation;GO:0019827,biological_process …	K05302	SETD6; N-lysine methyltransferase SETD6 [EC:2.1.1.-]; K05302
AJAPscaffold631	29521	29831	peak_961	311	57	57	2.38E-09	5.71465	2.29E-05	intergenic	AJAP25177:AJAPscaffold631:49174-53074:+:19597	15;GO:0005737,cellular_component cytoplasm;GO:0005739,cellular_component mitochondrion;GO:0005743,cellular_component mitochondrial inner membrane;GO:0005758,cellular_component mitochondrial intermembrane space;GO:0006600,biological_process creatine metabolic process;GO:0006601,biological_process creatine biosynthetic process;GO:0007275,biological_process multicellular organism development;GO:0007…	K00613	GATM; glycine amidinotransferase [EC:2.1.4.1]; K00613
AJAPscaffold1110	23141	23402	peak_81	262	69	2622	2.52E-09	1.64804	2.40E-05	intergenic	AJAP19830:AJAPscaffold1110:73528-113615:+:50319	23;GO:0001786,molecular_function phosphatidylserine binding;GO:0005548,molecular_function phospholipid transporter activity;GO:0005634,cellular_component nucleus;GO:0005783,cellular_component endoplasmic reticulum;GO:0005789,cellular_component endoplasmic reticulum membrane;GO:0005829,cellular_component cytosol;GO:0006869,biological_process lipid transport;GO:0008289,molecular_function lipid bind…	K20464	OSBPL5, ORP5; oxysterol-binding protein-related protein 5; K20464; OSBPL8, ORP8; oxysterol-binding protein-related protein 8; K22285
AJAPscaffold249	778081	778435	peak_518	355	187	274	2.57E-09	3.30682	2.44E-05	intergenic	AJAP21505:AJAPscaffold249:744048-747830:-:-30438	7;GO:0005783,cellular_component endoplasmic reticulum;GO:0016020,cellular_component membrane;GO:0016021,cellular_component integral component of membrane;GO:0016740,molecular_function transferase activity;GO:0016746,molecular_function transferase activity, transferring acyl groups;GO:0018345,biological_process protein palmitoylation;GO:0019706,molecular_function protein-cysteine S-palmitoyltransf…	NA	NA
AJAPscaffold207	342757	342983	peak_422	227	137	77	2.57E-09	4.73904	2.45E-05	intergenic	AJAP19442:AJAPscaffold207:345121-357141:+:2228	NA	NA	NA
AJAPscaffold64	40099	40473	peak_962	375	198	107	2.57E-09	4.73904	2.45E-05	intergenic	AJAP12012:AJAPscaffold64:45179-49139:+:4883	NA	NA	NA
AJAPscaffold755	266895	267179	peak_1042	285	147	87	2.57E-09	4.73904	2.45E-05	intergenic	AJAP03004:AJAPscaffold755:207546-239242:+:-59497	19;GO:0000166,molecular_function nucleotide binding;GO:0003774,molecular_function motor activity;GO:0003779,molecular_function actin binding;GO:0005515,molecular_function protein binding;GO:0005524,molecular_function ATP binding;GO:0005768,cellular_component endosome;GO:0005829,cellular_component cytosol;GO:0005903,cellular_component brush border;GO:0006810,biological_process transport;GO:0010923…	K10356	MYO1; myosin I; K10356
AJAPscaffold986	364567	364824	peak_1187	258	130	90	2.57E-09	4.73904	2.45E-05	intergenic	AJAP13307:AJAPscaffold986:371455-372783:-:8088	4;GO:0005515,molecular_function protein binding;GO:0007155,biological_process cell adhesion;GO:0050767,biological_process regulation of neurogenesis;GO:0062023,cellular_component collagen-containing extracellular matrix	NA	NA
AJAPscaffold85	472481	473001	peak_1104	521	115	173	2.70E-09	4.72731	2.55E-05	intergenic	AJAP05188:AJAPscaffold85:495259-496482:-:23888	NA	NA	NA
AJAPscaffold928	242049	242285	peak_1155	237	136	99	2.72E-09	4.40667	2.57E-05	intergenic	AJAP25255:AJAPscaffold928:172843-183941:+:-69343	NA	NA	NA
AJAPscaffold11	313369	314746	peak_71	1378	890	643	2.76E-09	3.43949	2.60E-05	intergenic	AJAP01659:AJAPscaffold11:306467-308644:-:-5615	5;GO:0003964,molecular_function RNA-directed DNA polymerase activity;GO:0004519,molecular_function endonuclease activity;GO:0005515,molecular_function protein binding;GO:0006278,biological_process RNA-dependent DNA biosynthetic process;GO:0090305,biological_process nucleic acid phosphodiester bond hydrolysis	NA	NA
AJAPscaffold2371	35826	36056	peak_499	231	129	33	2.78E-09	5.67206	2.61E-05	intergenic	AJAP00568:AJAPscaffold2371:49158-54615:+:13204	NA	NA	NA
AJAPscaffold1055	151091	151378	peak_47	288	177	64	2.86E-09	5.27143	2.69E-05	AJAP24547:exon	AJAP24547:AJAPscaffold1055:147647-151399:-:133	NA	NA	NA
AJAPscaffold1122	140947	141329	peak_91	383	220	73	2.86E-09	5.27143	2.69E-05	intergenic	AJAP06781:AJAPscaffold1122:156476-157225:-:16060	NA	NA	NA
AJAPscaffold557	110334	110591	peak_887	258	146	52	2.86E-09	5.27143	2.69E-05	intergenic	AJAP19317:AJAPscaffold557:90863-93262:-:-17218	12;GO:0004622,molecular_function lysophospholipase activity;GO:0005783,cellular_component endoplasmic reticulum;GO:0006629,biological_process lipid metabolic process;GO:0007409,biological_process axonogenesis;GO:0008152,biological_process metabolic process;GO:0009948,biological_process anterior/posterior axis specification;GO:0016042,biological_process lipid catabolic process;GO:0016787,molecular…	NA	NA
AJAPscaffold720	189715	190041	peak_1019	327	163	63	2.95E-09	5.46236	2.74E-05	AJAP08897:intron	AJAP08897:AJAPscaffold720:164334-235186:+:-25545	NA	NA	NA
AJAPscaffold790	244328	244588	peak_1060	261	128	84	2.95E-09	4.88287	2.74E-05	AJAP26824:Promoter	AJAP26824:AJAPscaffold790:239600-242823:-:-1633	NA	NA	NA
AJAPscaffold163	144906	145265	peak_290	360	68	946	3.07E-09	2.09286	2.83E-05	intergenic	AJAP27444:AJAPscaffold163:152754-153698:+:7781	17;GO:0005102,molecular_function signaling receptor binding;GO:0005515,molecular_function protein binding;GO:0005576,cellular_component extracellular region;GO:0005615,cellular_component extracellular space;GO:0007399,biological_process nervous system development;GO:0007411,biological_process axon guidance;GO:0008283,biological_process cell proliferation;GO:0016020,cellular_component membrane;GO:…	NA	NA
AJAPscaffold118	811071	811310	peak_109	240	137	70	3.10E-09	5.05682	2.85E-05	intergenic	AJAP17170:AJAPscaffold118:805874-807703:-:-3505	NA	NA	NA
AJAPscaffold1236	212549	212785	peak_137	237	191	65	3.10E-09	5.05682	2.85E-05	intergenic	AJAP02130:AJAPscaffold1236:165762-170676:-:-42064	8;GO:0000792,cellular_component heterochromatin;GO:0003677,molecular_function DNA binding;GO:0005515,molecular_function protein binding;GO:0005634,cellular_component nucleus;GO:0006974,biological_process cellular response to DNA damage stimulus;GO:0019899,molecular_function enzyme binding;GO:0090734,cellular_component site of DNA damage;GO:2000001,biological_process regulation of DNA damage check…	NA	NA
AJAPscaffold1284	100388	100702	peak_162	315	227	81	3.10E-09	5.05682	2.85E-05	AJAP19249:Promoter;AJAP26828:exon	AJAP26828:AJAPscaffold1284:99968-100891:+:-648	NA	NA	NA
AJAPscaffold4	720209	720533	peak_760	325	166	77	3.10E-09	5.05682	2.85E-05	intergenic	AJAP11516:AJAPscaffold4:724817-726037:+:4443	NA	NA	NA
AJAPscaffold94	391474	391754	peak_1164	281	147	64	3.10E-09	5.05682	2.85E-05	intergenic	AJAP23693:AJAPscaffold94:327131-359193:+:-64491	NA	NA	NA
AJAPscaffold108	206365	206725	peak_57	361	203	65	3.13E-09	5.24816	2.87E-05	intergenic	AJAP03054:AJAPscaffold108:194774-204070:-:-2498	18;GO:0000166,molecular_function nucleotide binding;GO:0000398,biological_process mRNA splicing, via spliceosome;GO:0003674,molecular_function molecular_function;GO:0003676,molecular_function nucleic acid binding;GO:0003723,molecular_function RNA binding;GO:0003725,molecular_function double-stranded RNA binding;GO:0004004,molecular_function ATP-dependent RNA helicase activity;GO:0004386,molecular…	K12820	DHX15, PRP43; pre-mRNA-splicing factor ATP-dependent RNA helicase DHX15/PRP43 [EC:3.6.4.13]; K12820
AJAPscaffold32	570339	570668	peak_651	330	151	119	3.19E-09	4.23226	2.92E-05	intergenic	AJAP11790:AJAPscaffold32:580487-585959:+:9998	19;GO:0000287,molecular_function magnesium ion binding;GO:0003824,molecular_function catalytic activity;GO:0004721,molecular_function phosphoprotein phosphatase activity;GO:0004722,molecular_function protein serine/threonine phosphatase activity;GO:0005730,cellular_component nucleolus;GO:0005737,cellular_component cytoplasm;GO:0005829,cellular_component cytosol;GO:0006470,biological_process prote…	K04461	PPM1B, PP2CB; protein phosphatase 1B [EC:3.1.3.16]; K04461
AJAPscaffold2175	19969	20232	peak_444	264	47	181	3.24E-09	3.49434	2.96E-05	intergenic	AJAP05902:AJAPscaffold2175:7698-14298:-:-5718	17;GO:0000139,cellular_component Golgi membrane;GO:0004653,molecular_function polypeptide N-acetylgalactosaminyltransferase activity;GO:0005112,molecular_function Notch binding;GO:0005794,cellular_component Golgi apparatus;GO:0006486,biological_process protein glycosylation;GO:0007219,biological_process Notch signaling pathway;GO:0007220,biological_process Notch receptor processing;GO:0007368,bio…	NA	NA
AJAPscaffold2443	63264	63739	peak_514	476	368	270	3.24E-09	3.49434	2.96E-05	intergenic	AJAP28498:AJAPscaffold2443:40228-42119:-:-21513	13;GO:0000166,molecular_function nucleotide binding;GO:0003924,molecular_function GTPase activity;GO:0005515,molecular_function protein binding;GO:0005525,molecular_function GTP binding;GO:0005737,cellular_component cytoplasm;GO:0005783,cellular_component endoplasmic reticulum;GO:0005794,cellular_component Golgi apparatus;GO:0005811,cellular_component lipid droplet;GO:0005829,cellular_component c…	NA	NA
AJAPscaffold165	172127	172459	peak_299	333	68	656	3.33E-09	2.43316	3.03E-05	intergenic	AJAP06185:AJAPscaffold165:137734-138252:-:-33943	NA	NA	NA
AJAPscaffold50	721608	721885	peak_832	278	152	48	3.47E-09	5.61173	3.14E-05	intergenic	AJAP23565:AJAPscaffold50:679304-694190:-:-27570	15;GO:0003677,molecular_function DNA binding;GO:0003700,molecular_function DNA-binding transcription factor activity;GO:0004519,molecular_function endonuclease activity;GO:0005515,molecular_function protein binding;GO:0005737,cellular_component cytoplasm;GO:0005815,cellular_component microtubule organizing center;GO:0006260,biological_process DNA replication;GO:0006355,biological_process regulati…	K23285	323 15 130 bfo:BRAFLDRAFT_278672 330 102 215 49.138 - 116 57 112 9.66e-27 - GULP1, CED6; PTB domain-containing engulfment adapter protein 1; K23285
AJAPscaffold718	196286	196520	peak_1012	235	75	132	3.46E-09	4.08595	3.14E-05	intergenic	AJAP04394:AJAPscaffold718:191833-193079:-:-3282	NA	NA	NA
AJAPscaffold543	356489	356718	peak_877	230	135	55	3.53E-09	5.21615	3.18E-05	intergenic	AJAP01199:AJAPscaffold543:361429-364301:+:4806	3;GO:0005634,cellular_component nucleus;GO:0005829,cellular_component cytosol;GO:0030054,cellular_component cell junction	NA	NA
AJAPscaffold81	602737	603083	peak_1071	347	147	153	3.55E-09	3.96145	3.19E-05	intergenic	AJAP19435:AJAPscaffold81:610419-618261:+:7536	NA	NA	NA
AJAPscaffold286	166959	167200	peak_585	242	57	91	3.59E-09	4.49867	3.22E-05	intergenic	AJAP07601:AJAPscaffold286:193297-193974:+:26282	17;GO:0001972,molecular_function retinoic acid binding;GO:0005783,cellular_component endoplasmic reticulum;GO:0005789,cellular_component endoplasmic reticulum membrane;GO:0008152,biological_process metabolic process;GO:0015020,molecular_function glucuronosyltransferase activity;GO:0016020,cellular_component membrane;GO:0016021,cellular_component integral component of membrane;GO:0016740,molecular…	NA	NA
AJAPscaffold364	277620	278031	peak_704	412	197	132	3.59E-09	4.49867	3.22E-05	intergenic	AJAP03450:AJAPscaffold364:280367-281275:-:3460	NA	NA	NA
AJAPscaffold440	168104	168451	peak_791	348	102	112	3.59E-09	4.49867	3.22E-05	intergenic	AJAP09836:AJAPscaffold440:118687-154497:+:-49520	14;GO:0005618,cellular_component cell wall;GO:0005737,cellular_component cytoplasm;GO:0005886,cellular_component plasma membrane;GO:0006364,biological_process rRNA processing;GO:0006400,biological_process tRNA modification;GO:0008152,biological_process metabolic process;GO:0008168,molecular_function methyltransferase activity;GO:0008171,molecular_function O-methyltransferase activity;GO:0008176,m…	NA	NA
AJAPscaffold731	227667	227894	peak_1027	228	126	106	3.59E-09	4.49867	3.22E-05	AJAP27840:Promoter	AJAP27840:AJAPscaffold731:229687-230502:+:1895	5;GO:0003674,molecular_function molecular_function;GO:0008150,biological_process biological_process;GO:0016020,cellular_component membrane;GO:0016021,cellular_component integral component of membrane;GO:0030133,cellular_component transport vesicle	NA	NA
AJAPscaffold571	45118	45346	peak_904	229	62	161	3.88E-09	3.54985	3.44E-05	intergenic	AJAP01680:AJAPscaffold571:94675-95385:+:49496	NA	NA	NA
AJAPscaffold210	329192	329574	peak_431	383	76	196	4.24E-09	3.62378	3.73E-05	AJAP12717:intron	AJAP12717:AJAPscaffold210:311774-335518:-:6252	3;GO:0005515,molecular_function protein binding;GO:0008270,molecular_function zinc ion binding;GO:0046872,molecular_function metal ion binding	K15708	RNF180; E3 ubiquitin-protein ligase RNF180 [EC:2.3.2.27]; K15708
AJAPscaffold313	344214	344624	peak_629	411	48	405	4.27E-09	2.91653	3.75E-05	intergenic	AJAP17663:AJAPscaffold313:339021-339632:-:-4630	NA	NA	NA
AJAPscaffold1543	17213	17458	peak_254	246	117	106	4.55E-09	4.60615	3.96E-05	intergenic	AJAP03761:AJAPscaffold1543:10530-13501:-:-3829	7;GO:0005886,cellular_component plasma membrane;GO:0006695,biological_process cholesterol biosynthetic process;GO:0016020,cellular_component membrane;GO:0016021,cellular_component integral component of membrane;GO:0016787,molecular_function hydrolase activity;GO:0042577,molecular_function lipid phosphatase activity;GO:0046839,biological_process phospholipid dephosphorylation	K22904	199 95 188 lcm:102359597 279 90 181 41.489 - 94 53 82.8 2.59e-17 - PLPP6; presqualene diphosphate phosphatase [EC:3.1.3.-]; K22904
AJAPscaffold2279	76289	76606	peak_482	318	150	94	4.55E-09	4.60615	3.96E-05	intergenic	AJAP18428:AJAPscaffold2279:83325-84983:-:8546	22;GO:0004930,molecular_function G protein-coupled receptor activity;GO:0005502,molecular_function 11-cis retinal binding;GO:0005623,cellular_component cell;GO:0005886,cellular_component plasma membrane;GO:0007165,biological_process signal transduction;GO:0007186,biological_process G protein-coupled receptor signaling pathway;GO:0007601,biological_process visual perception;GO:0007602,biological_p…	NA	NA
AJAPscaffold368	182676	183055	peak_705	380	121	109	4.55E-09	4.60615	3.96E-05	intergenic	AJAP17915:AJAPscaffold368:193348-195112:+:10552	12;GO:0004806,molecular_function triglyceride lipase activity;GO:0005576,cellular_component extracellular region;GO:0005615,cellular_component extracellular space;GO:0006629,biological_process lipid metabolic process;GO:0009791,biological_process post-embryonic development;GO:0016042,biological_process lipid catabolic process;GO:0016298,molecular_function lipase activity;GO:0016787,molecular_func…	NA	NA
AJAPscaffold1032	202170	202546	peak_19	377	185	205	4.69E-09	3.70089	4.06E-05	intergenic	AJAP25363:AJAPscaffold1032:207539-210104:+:5185	6;GO:0000166,molecular_function nucleotide binding;GO:0003924,molecular_function GTPase activity;GO:0005525,molecular_function GTP binding;GO:0006955,biological_process immune response;GO:0042742,biological_process defense response to bacterium;GO:0071346,biological_process cellular response to interferon-gamma	K20908	646 12 387 bfo:BRAFLDRAFT_89832 548 14 384 30.491 - 387 242 149 1.43e-36 - GBP6; guanylate-binding protein 6; K20908
AJAPscaffold1055	172720	172999	peak_48	280	108	68	4.91E-09	4.75873	4.22E-05	AJAP06712:Promoter	AJAP06712:AJAPscaffold1055:169454-171073:-:-1755	NA	NA	NA
AJAPscaffold1602	48007	48316	peak_285	310	123	135	5.00E-09	4.14156	4.29E-05	intergenic	AJAP01334:AJAPscaffold1602:56977-60202:-:12074	8;GO:0000981,molecular_function DNA-binding transcription factor activity, RNA polymerase II-specific;GO:0003677,molecular_function DNA binding;GO:0005634,cellular_component nucleus;GO:0006355,biological_process regulation of transcription, DNA-templated;GO:0006357,biological_process regulation of transcription by RNA polymerase II;GO:0021549,biological_process cerebellum development;GO:0030902,b…	NA	NA
AJAPscaffold2371	69232	69746	peak_500	515	127	230	5.00E-09	4.14156	4.29E-05	intergenic	AJAP18714:AJAPscaffold2371:57055-61140:+:-12305	1;GO:0005634,cellular_component nucleus	NA	NA
AJAPscaffold1504	76528	77051	peak_240	524	148	254	5.14E-09	3.78581	4.38E-05	intergenic	AJAP09597:AJAPscaffold1504:42102-46000:+:-34575	NA	NA	NA
AJAPscaffold691	213478	213862	peak_997	385	318	231	5.17E-09	3.50578	4.40E-05	AJAP00178:Promoter;AJAP14389:exon	AJAP00178:AJAPscaffold691:212052-213731:-:-65	NA	NA	NA
AJAPscaffold1131	163274	163527	peak_95	254	51	52	5.21E-09	5.30862	4.43E-05	AJAP19605:intron	AJAP19605:AJAPscaffold1131:155016-169184:+:-8310	3;GO:0005783,cellular_component endoplasmic reticulum;GO:0012505,cellular_component endomembrane system;GO:0030220,biological_process platelet formation	NA	NA
AJAPscaffold1501	91981	92244	peak_238	264	148	55	5.21E-09	5.30862	4.43E-05	AJAP05470:Promoter	AJAP05470:AJAPscaffold1501:76556-91447:-:-682	10;GO:0004866,molecular_function endopeptidase inhibitor activity;GO:0005515,molecular_function protein binding;GO:0005576,cellular_component extracellular region;GO:0005615,cellular_component extracellular space;GO:0006954,biological_process inflammatory response;GO:0006956,biological_process complement activation;GO:0009405,biological_process pathogenesis;GO:0010951,biological_process negative …	NA	NA
AJAPscaffold1659	48281	48516	peak_302	236	126	51	5.21E-09	5.30862	4.43E-05	intergenic	AJAP11217:AJAPscaffold1659:12784-16858:-:-31549	NA	NA	NA
AJAPscaffold98	602344	602611	peak_1181	268	168	60	5.21E-09	5.30862	4.43E-05	intergenic	AJAP00384:AJAPscaffold98:570328-575813:+:-32185	12;GO:0004601,molecular_function peroxidase activity;GO:0005604,cellular_component basement membrane;GO:0005615,cellular_component extracellular space;GO:0006979,biological_process response to oxidative stress;GO:0007411,biological_process axon guidance;GO:0010172,biological_process embryonic body morphogenesis;GO:0016203,biological_process muscle attachment;GO:0020037,molecular_function heme bin…	NA	NA
AJAPscaffold1009	76026	76266	peak_13	241	150	133	5.27E-09	4.0053	4.46E-05	intergenic	AJAP22928:AJAPscaffold1009:95757-98586:-:22412	14;GO:0001650,cellular_component fibrillar center;GO:0003674,molecular_function molecular_function;GO:0005634,cellular_component nucleus;GO:0005654,cellular_component nucleoplasm;GO:0006281,biological_process DNA repair;GO:0006310,biological_process DNA recombination;GO:0006338,biological_process chromatin remodeling;GO:0006351,biological_process transcription, DNA-templated;GO:0006355,biological…	K11667	228 120 226 spu:580704 291 182 290 60.550 - 109 41 134 1.26e-36 - INO80C, IES6; INO80 complex subunit C; K11667
AJAPscaffold1557	232245	232565	peak_260	321	206	144	5.27E-09	4.0053	4.46E-05	intergenic	AJAP10118:AJAPscaffold1557:229260-229760:+:-3192	NA	NA	NA
AJAPscaffold30	1221210	1221491	peak_598	282	112	40	5.42E-09	5.48998	4.55E-05	intergenic	AJAP11710:AJAPscaffold30:1174729-1190456:+:-46594	24;GO:0000105,biological_process histidine biosynthetic process;GO:0000166,molecular_function nucleotide binding;GO:0003824,molecular_function catalytic activity;GO:0004329,molecular_function formate-tetrahydrofolate ligase activity;GO:0004477,molecular_function methenyltetrahydrofolate cyclohydrolase activity;GO:0004486,molecular_function methylenetetrahydrofolate dehydrogenase [NAD(P)+] activit…	K00288	939 1 903 nve:NEMVE_v1g158170 937 7 909 70.465 - 904 265 1296 0.0 - MTHFD; methylenetetrahydrofolate dehydrogenase (NADP+) / methenyltetrahydrofolate cyclohydrolase / formyltetrahydrofolate synthetase [EC:1.5.1.5 3.5.4.9 6.3.4.3]; K00288
AJAPscaffold50	1152407	1152644	peak_834	238	126	77	5.45E-09	4.73338	4.57E-05	intergenic	AJAP24979:AJAPscaffold50:1132997-1141606:-:-10927	18;GO:0001953,biological_process negative regulation of cell-matrix adhesion;GO:0002244,biological_process hematopoietic progenitor cell differentiation;GO:0002853,biological_process negative regulation of T cell mediated cytotoxicity directed against tumor cell target;GO:0005176,molecular_function ErbB-2 class receptor binding;GO:0005576,cellular_component extracellular region;GO:0005615,cellula…	NA	NA
AJAPscaffold305	509590	510051	peak_603	462	312	169	5.51E-09	4.4039	4.60E-05	intergenic	AJAP03255:AJAPscaffold305:436308-483130:-:-26772	32;GO:0000166,molecular_function nucleotide binding;GO:0001934,biological_process positive regulation of protein phosphorylation;GO:0004672,molecular_function protein kinase activity;GO:0004713,molecular_function protein tyrosine kinase activity;GO:0004714,molecular_function transmembrane receptor protein tyrosine kinase activity;GO:0005515,molecular_function protein binding;GO:0005524,molecular_…	NA	NA
AJAPscaffold412	59178	59581	peak_768	404	256	68	5.54E-09	5.48412	4.62E-05	intergenic	AJAP05171:AJAPscaffold412:23175-31813:+:-36260	NA	NA	NA
AJAPscaffold692	132802	133291	peak_998	490	256	269	5.54E-09	3.27123	4.62E-05	intergenic	AJAP13010:AJAPscaffold692:170201-185841:+:37144	16;GO:0005509,molecular_function calcium ion binding;GO:0005768,cellular_component endosome;GO:0005783,cellular_component endoplasmic reticulum;GO:0005789,cellular_component endoplasmic reticulum membrane;GO:0016020,cellular_component membrane;GO:0016021,cellular_component integral component of membrane;GO:0030054,cellular_component cell junction;GO:0030336,biological_process negative regulation …	NA	NA
AJAPscaffold21	559967	560512	peak_430	546	359	82	5.91E-09	5.46659	4.89E-05	intergenic	AJAP30060:AJAPscaffold21:574523-577251:+:14198	9;GO:0005575,cellular_component cellular_component;GO:0008146,molecular_function sulfotransferase activity;GO:0016020,cellular_component membrane;GO:0016021,cellular_component integral component of membrane;GO:0016829,molecular_function lyase activity;GO:0016853,molecular_function isomerase activity;GO:0030204,biological_process chondroitin sulfate metabolic process;GO:0030205,biological_process …	NA	NA
AJAPscaffold120	639330	639643	peak_115	314	165	197	5.93E-09	3.57022	4.91E-05	intergenic	AJAP10055:AJAPscaffold120:657694-661687:+:18200	NA	NA	NA
AJAPscaffold2	89283	89628	peak_403	346	157	116	6.00E-09	4.38525	4.96E-05	AJAP29033:Promoter	AJAP29033:AJAPscaffold2:91291-96749:+:1852	NA	NA	NA
AJAPscaffold796	13703	13954	peak_1062	252	173	89	6.00E-09	4.38525	4.96E-05	intergenic	AJAP23181:AJAPscaffold796:224-4890:-:-8986	NA	NA	NA
AJAPscaffold1165	34219	34773	peak_105	555	119	120	6.08E-09	5.07372	4.99E-05	AJAP15864:Promoter;AJAP24294:exon	AJAP24294:AJAPscaffold1165:33676-35421:+:-663	NA	NA	NA
AJAPscaffold1170	181519	181811	peak_107	293	96	77	6.07E-09	4.88634	4.99E-05	intergenic	AJAP07829:AJAPscaffold1170:158010-176333:-:-5282	12;GO:0000166,molecular_function nucleotide binding;GO:0000932,cellular_component P-body;GO:0003723,molecular_function RNA binding;GO:0004386,molecular_function helicase activity;GO:0005515,molecular_function protein binding;GO:0005524,molecular_function ATP binding;GO:0005737,cellular_component cytoplasm;GO:0005829,cellular_component cytosol;GO:0016787,molecular_function hydrolase activity;GO:00…	K18422	1003 22 943 spu:583129 953 18 953 44.115 - 977 450 743 0.0 - MOV10; helicase MOV-10 [EC:3.6.4.13]; K18422
AJAPscaffold1576	238225	238530	peak_275	306	135	76	6.07E-09	4.88634	4.99E-05	intergenic	AJAP10918:AJAPscaffold1576:215573-234614:-:-3746	12;GO:0000166,molecular_function nucleotide binding;GO:0003824,molecular_function catalytic activity;GO:0003996,molecular_function acyl-CoA ligase activity;GO:0005515,molecular_function protein binding;GO:0005524,molecular_function ATP binding;GO:0005739,cellular_component mitochondrion;GO:0005759,cellular_component mitochondrial matrix;GO:0006629,biological_process lipid metabolic process;GO:000…	NA	NA
AJAPscaffold32	567906	568137	peak_650	232	99	74	6.07E-09	4.88634	4.99E-05	intergenic	AJAP04953:AJAPscaffold32:531187-560318:-:-7687	7;GO:0003677,molecular_function DNA binding;GO:0003899,molecular_function DNA-directed 5'-3' RNA polymerase activity;GO:0005515,molecular_function protein binding;GO:0005634,cellular_component nucleus;GO:0006366,biological_process transcription by RNA polymerase II;GO:0016740,molecular_function transferase activity;GO:0016779,molecular_function nucleotidyltransferase activity	K20826	1176 5 127 spu:588871 1515 3 146 41.379 - 145 62 93.6 3.07e-17 - RPAP1; RNA polymerase II-associated protein 1; K20826
AJAPscaffold565	117916	118211	peak_892	296	153	91	6.07E-09	4.88634	4.99E-05	intergenic	AJAP18452:AJAPscaffold565:89210-97519:+:-28860	10;GO:0005515,molecular_function protein binding;GO:0005634,cellular_component nucleus;GO:0006325,biological_process chromatin organization;GO:0006351,biological_process transcription, DNA-templated;GO:0006355,biological_process regulation of transcription, DNA-templated;GO:0008150,biological_process biological_process;GO:0016491,molecular_function oxidoreductase activity;GO:0046872,molecular_fun…	K22610	729 274 628 spu:578100 770 259 611 62.535 - 355 131 495 1.60e-163 - RSBN1, KDM9; lysine-specific demethylase 9 [EC:1.14.11.-]; K22610
AJAPscaffold615	481745	481979	peak_944	235	115	65	6.07E-09	4.88634	4.99E-05	AJAP22986:exon;AJAP24730:Promoter	AJAP22986:AJAPscaffold615:481317-482072:-:214	32;GO:0000166,molecular_function nucleotide binding;GO:0000943,cellular_component retrotransposon nucleocapsid;GO:0003676,molecular_function nucleic acid binding;GO:0003677,molecular_function DNA binding;GO:0003723,molecular_function RNA binding;GO:0003824,molecular_function catalytic activity;GO:0003887,molecular_function DNA-directed DNA polymerase activity;GO:0003964,molecular_function RNA-dir…	NA	NA
AJAPscaffold231	349918	350188	peak_487	271	117	46	6.16E-09	5.45496	5.01E-05	AJAP03047:intron	AJAP03047:AJAPscaffold231:338601-353565:+:-11435	NA	NA	NA
AJAPscaffold900	77549	78107	peak_1139	559	398	259	6.22E-09	3.85891	5.06E-05	intergenic	AJAP09603:AJAPscaffold900:113526-115771:-:37826	11;GO:0003713,molecular_function transcription coactivator activity;GO:0005634,cellular_component nucleus;GO:0006351,biological_process transcription, DNA-templated;GO:0006355,biological_process regulation of transcription, DNA-templated;GO:0006622,biological_process protein targeting to lysosome;GO:0006879,biological_process cellular iron ion homeostasis;GO:0008584,biological_process male gonad …	NA	NA
AJAPscaffold1062	211200	211515	peak_52	316	192	283	6.33E-09	3.01785	5.13E-05	AJAP17345:exon	AJAP17345:AJAPscaffold1062:209491-215231:+:-1902	NA	NA	NA
AJAPscaffold82	639307	639598	peak_1080	292	230	67	6.34E-09	5.25576	5.14E-05	intergenic	AJAP05180:AJAPscaffold82:645094-646874:+:5558	3;GO:0003924,molecular_function GTPase activity;GO:0005525,molecular_function GTP binding;GO:0043231,cellular_component intracellular membrane-bounded organelle	NA	NA
AJAPscaffold1815	28100	29057	peak_338	958	879	180	6.91E-09	5.04045	5.55E-05	intergenic	AJAP21943:AJAPscaffold1815:14816-16399:+:-14164	15;GO:0002376,biological_process immune system process;GO:0003723,molecular_function RNA binding;GO:0004842,molecular_function ubiquitin-protein transferase activity;GO:0005622,cellular_component intracellular;GO:0005737,cellular_component cytoplasm;GO:0005829,cellular_component cytosol;GO:0008270,molecular_function zinc ion binding;GO:0016740,molecular_function transferase activity;GO:0032479,bi…	NA	NA
AJAPscaffold1007	145597	145920	peak_11	324	134	59	7.08E-09	5.22611	5.67E-05	intergenic	AJAP01507:AJAPscaffold1007:105584-106129:+:-40148	NA	NA	NA
AJAPscaffold388	148555	148947	peak_731	393	254	220	7.10E-09	3.45753	5.68E-05	AJAP30293:intron	AJAP30293:AJAPscaffold388:5029-248437:-:99630	25;GO:0001503,biological_process ossification;GO:0004888,molecular_function transmembrane signaling receptor activity;GO:0004930,molecular_function G protein-coupled receptor activity;GO:0005518,molecular_function collagen binding;GO:0005622,cellular_component intracellular;GO:0005886,cellular_component plasma membrane;GO:0007005,biological_process mitochondrion organization;GO:0007165,biological…	NA	NA
AJAPscaffold11	282432	282966	peak_68	535	462	349	7.23E-09	3.45497	5.76E-05	intergenic	AJAP17295:AJAPscaffold11:292694-296016:-:13124	NA	NA	NA
AJAPscaffold776	147617	147888	peak_1053	272	128	80	7.50E-09	4.49073	5.94E-05	intergenic	AJAP20712:AJAPscaffold776:133902-135786:+:-13844	58;GO:0001657,biological_process ureteric bud development;GO:0001933,biological_process negative regulation of protein phosphorylation;GO:0002042,biological_process cell migration involved in sprouting angiogenesis;GO:0002689,biological_process negative regulation of leukocyte chemotaxis;GO:0003180,biological_process aortic valve morphogenesis;GO:0003184,biological_process pulmonary valve morphog…	NA	NA
AJAPscaffold588	181709	181992	peak_920	284	148	125	7.74E-09	4.05467	6.11E-05	intergenic	AJAP14615:AJAPscaffold588:168451-177245:+:-13407	37;GO:0000166,molecular_function nucleotide binding;GO:0004672,molecular_function protein kinase activity;GO:0004713,molecular_function protein tyrosine kinase activity;GO:0004714,molecular_function transmembrane receptor protein tyrosine kinase activity;GO:0005007,molecular_function fibroblast growth factor-activated receptor activity;GO:0005524,molecular_function ATP binding;GO:0005768,cellular…	NA	NA
AJAPscaffold313	323291	323743	peak_623	453	121	242	7.77E-09	3.71432	6.11E-05	intergenic	AJAP02374:AJAPscaffold313:326567-327274:+:3156	NA	NA	NA
AJAPscaffold50	1160309	1160613	peak_835	305	177	162	7.77E-09	3.71432	6.11E-05	intergenic	AJAP14949:AJAPscaffold50:1165725-1166615:-:6131	NA	NA	NA
AJAPscaffold860	257844	258723	peak_1116	880	560	529	7.75E-09	3.16252	6.11E-05	intergenic	AJAP27036:AJAPscaffold860:248192-249813:+:-10213	NA	NA	NA
AJAPscaffold1125	161476	162081	peak_93	606	151	153	7.84E-09	4.48052	6.16E-05	AJAP02480:intron	AJAP02480:AJAPscaffold1125:150371-172318:-:10693	9;GO:0004512,molecular_function inositol-3-phosphate synthase activity;GO:0005515,molecular_function protein binding;GO:0005737,cellular_component cytoplasm;GO:0005829,cellular_component cytosol;GO:0006021,biological_process inositol biosynthetic process;GO:0006629,biological_process lipid metabolic process;GO:0008654,biological_process phospholipid biosynthetic process;GO:0016853,molecular_funct…	K01858	336 1 300 bfo:BRAFLDRAFT_231183 492 39 378 63.636 - 341 82 436 2.71e-150 - INO1, ISYNA1; myo-inositol-1-phosphate synthase [EC:5.5.1.4]; K01858
AJAPscaffold28	1103307	1103584	peak_578	278	94	131	7.93E-09	3.92777	6.19E-05	intergenic	AJAP21861:AJAPscaffold28:1086135-1094739:+:-17267	10;GO:0003723,molecular_function RNA binding;GO:0005634,cellular_component nucleus;GO:0005654,cellular_component nucleoplasm;GO:0005730,cellular_component nucleolus;GO:0006364,biological_process rRNA processing;GO:0030490,biological_process maturation of SSU-rRNA;GO:0030515,molecular_function snoRNA binding;GO:0031965,cellular_component nuclear membrane;GO:0032040,cellular_component small-subunit…	NA	NA
AJAPscaffold219	158610	158835	peak_454	226	80	320	8.03E-09	2.76783	6.25E-05	intergenic	AJAP05367:AJAPscaffold219:117245-118805:-:-39885	32;GO:0000166,molecular_function nucleotide binding;GO:0000943,cellular_component retrotransposon nucleocapsid;GO:0003676,molecular_function nucleic acid binding;GO:0003677,molecular_function DNA binding;GO:0003723,molecular_function RNA binding;GO:0003824,molecular_function catalytic activity;GO:0003887,molecular_function DNA-directed DNA polymerase activity;GO:0003964,molecular_function RNA-dir…	NA	NA
AJAPscaffold1520	88015	88257	peak_243	243	120	52	8.96E-09	5.35268	6.90E-05	intergenic	AJAP13076:AJAPscaffold1520:75464-76405:+:-12672	NA	NA	NA
AJAPscaffold472	745720	745992	peak_818	273	195	221	9.00E-09	3.27305	6.90E-05	intergenic	AJAP18560:AJAPscaffold472:727362-728432:-:-17483	4;GO:0003677,molecular_function DNA binding;GO:0005634,cellular_component nucleus;GO:0005654,cellular_component nucleoplasm;GO:0016604,cellular_component nuclear body	NA	NA
AJAPscaffold944	97106	97525	peak_1167	420	167	377	9.13E-09	2.83593	6.97E-05	intergenic	AJAP02268:AJAPscaffold944:68822-77949:+:-28452	NA	NA	NA
AJAPscaffold173	85610	86247	peak_318	638	491	134	9.78E-09	4.59277	7.41E-05	intergenic	AJAP23983:AJAPscaffold173:78871-79520:-:-6581	NA	NA	NA
AJAPscaffold311	12951	13176	peak_614	226	112	78	9.78E-09	4.59277	7.41E-05	intergenic	AJAP26807:AJAPscaffold311:33888-48855:+:20826	9;GO:0005515,molecular_function protein binding;GO:0005737,cellular_component cytoplasm;GO:0005739,cellular_component mitochondrion;GO:0005856,cellular_component cytoskeleton;GO:0006839,biological_process mitochondrial transport;GO:0007275,biological_process multicellular organism development;GO:0007399,biological_process nervous system development;GO:0019894,molecular_function kinesin binding;GO…	NA	NA
AJAPscaffold532	101207	101509	peak_866	303	238	102	9.78E-09	4.59277	7.41E-05	AJAP07559:intron	AJAP07559:AJAPscaffold532:21387-120080:-:18637	NA	NA	NA
AJAPscaffold838	7400	7657	peak_1087	258	105	86	9.78E-09	4.59277	7.41E-05	intergenic	AJAP23927:AJAPscaffold838:908-1917:+:-6598	7;GO:0005739,cellular_component mitochondrion;GO:0005743,cellular_component mitochondrial inner membrane;GO:0006839,biological_process mitochondrial transport;GO:0016020,cellular_component membrane;GO:0016021,cellular_component integral component of membrane;GO:0022857,molecular_function transmembrane transporter activity;GO:0055085,biological_process transmembrane transport	NA	NA
AJAPscaffold602	26838	27063	peak_938	226	151	47	1.01E-08	5.12965	7.60E-05	intergenic	AJAP12879:AJAPscaffold602:84788-88440:+:57800	16;GO:0005328,molecular_function neurotransmitter:sodium symporter activity;GO:0005886,cellular_component plasma membrane;GO:0005887,cellular_component integral component of plasma membrane;GO:0006836,biological_process neurotransmitter transport;GO:0015187,molecular_function glycine transmembrane transporter activity;GO:0015293,molecular_function symporter activity;GO:0015375,molecular_function …	NA	NA
AJAPscaffold28	1279115	1279517	peak_579	403	110	342	1.03E-08	3.06717	7.72E-05	intergenic	AJAP15879:AJAPscaffold28:1292969-1293631:+:13745	6;GO:0007283,biological_process spermatogenesis;GO:0032991,cellular_component protein-containing complex;GO:0042981,biological_process regulation of apoptotic process;GO:0043066,biological_process negative regulation of apoptotic process;GO:0045121,cellular_component membrane raft;GO:0051291,biological_process protein heterooligomerization	NA	NA
AJAPscaffold313	319895	320147	peak_621	253	73	251	1.03E-08	3.06717	7.72E-05	intergenic	AJAP16932:AJAPscaffold313:318077-318817:+:-1892	NA	NA	NA
AJAPscaffold1037	166761	167270	peak_27	510	103	251	1.04E-08	3.7662	7.78E-05	intergenic	AJAP29473:AJAPscaffold1037:140387-141142:-:-25722	6;GO:0003964,molecular_function RNA-directed DNA polymerase activity;GO:0005575,cellular_component cellular_component;GO:0006278,biological_process RNA-dependent DNA biosynthetic process;GO:0006313,biological_process transposition, DNA-mediated;GO:0016740,molecular_function transferase activity;GO:0016779,molecular_function nucleotidyltransferase activity	NA	NA
AJAPscaffold305	503416	503755	peak_602	340	176	108	1.08E-08	4.56807	8.05E-05	intergenic	AJAP03255:AJAPscaffold305:436308-483130:-:-20462	32;GO:0000166,molecular_function nucleotide binding;GO:0001934,biological_process positive regulation of protein phosphorylation;GO:0004672,molecular_function protein kinase activity;GO:0004713,molecular_function protein tyrosine kinase activity;GO:0004714,molecular_function transmembrane receptor protein tyrosine kinase activity;GO:0005515,molecular_function protein binding;GO:0005524,molecular_…	NA	NA
AJAPscaffold1277	135287	136135	peak_157	849	153	368	1.13E-08	3.75171	8.34E-05	intergenic	AJAP20792:AJAPscaffold1277:93995-96854:-:-38586	8;GO:0005886,cellular_component plasma membrane;GO:0009607,biological_process response to biotic stimulus;GO:0016020,cellular_component membrane;GO:0016021,cellular_component integral component of membrane;GO:0030054,cellular_component cell junction;GO:0045202,cellular_component synapse;GO:0098978,cellular_component glutamatergic synapse;GO:0099055,cellular_component integral component of postsyn…	NA	NA
AJAPscaffold1160	135469	135704	peak_103	236	86	73	1.15E-08	4.72698	8.42E-05	intergenic	AJAP14983:AJAPscaffold1160:149643-166564:+:14089	13;GO:0003684,molecular_function damaged DNA binding;GO:0003824,molecular_function catalytic activity;GO:0005774,cellular_component vacuolar membrane;GO:0005886,cellular_component plasma membrane;GO:0005887,cellular_component integral component of plasma membrane;GO:0005975,biological_process carbohydrate metabolic process;GO:0006289,biological_process nucleotide-excision repair;GO:0006865,biolog…	K14210	SLC3A1, RBAT; solute carrier family 3 (neutral and basic amino acid transporter), member 1; K14210
AJAPscaffold1324	72076	72393	peak_175	318	151	78	1.15E-08	4.72698	8.42E-05	intergenic	AJAP23493:AJAPscaffold1324:75521-77037:+:3295	1;GO:0005515,molecular_function protein binding	NA	NA
AJAPscaffold1352	451229	451964	peak_186	736	618	143	1.15E-08	4.72698	8.42E-05	intergenic	AJAP24912:AJAPscaffold1352:472672-476670:+:20826	NA	NA	NA
AJAPscaffold2481	60260	60651	peak_517	392	127	87	1.15E-08	4.72698	8.42E-05	intergenic	AJAP18982:AJAPscaffold2481:3787-28682:-:-31705	17;GO:0003824,molecular_function catalytic activity;GO:0004514,molecular_function nicotinate-nucleotide diphosphorylase (carboxylating) activity;GO:0004516,molecular_function nicotinate phosphoribosyltransferase activity;GO:0005515,molecular_function protein binding;GO:0005576,cellular_component extracellular region;GO:0005737,cellular_component cytoplasm;GO:0005829,cellular_component cytosol;GO:…	K00763	460 11 460 bfo:BRAFLDRAFT_278419 496 22 469 65.778 - 450 152 631 0.0 - pncB, NAPRT1; nicotinate phosphoribosyltransferase [EC:6.3.4.21]; K00763
AJAPscaffold409	472031	472374	peak_766	344	127	92	1.15E-08	4.72698	8.42E-05	AJAP07696:intron	AJAP07696:AJAPscaffold409:458021-480976:+:-14138	14;GO:0005737,cellular_component cytoplasm;GO:0007605,biological_process sensory perception of sound;GO:0016020,cellular_component membrane;GO:0019904,molecular_function protein domain specific binding;GO:0030424,cellular_component axon;GO:0030425,cellular_component dendrite;GO:0030426,cellular_component growth cone;GO:0032420,cellular_component stereocilium;GO:0042995,cellular_component cell pro…	K21879	797 56 232 spu:588790 1204 233 385 28.571 - 182 96 67.8 1.52e-09 - WHRN, USH2D; whirlin; K21879
AJAPscaffold1689	67666	68254	peak_311	589	239	94	1.16E-08	5.09337	8.48E-05	intergenic	AJAP11175:AJAPscaffold1689:82565-95761:-:27858	15;GO:0005229,molecular_function intracellular calcium activated chloride channel activity;GO:0005254,molecular_function chloride channel activity;GO:0005654,cellular_component nucleoplasm;GO:0005886,cellular_component plasma membrane;GO:0006811,biological_process ion transport;GO:0006821,biological_process chloride transport;GO:0016020,cellular_component membrane;GO:0016021,cellular_component in…	NA	NA
AJAPscaffold1882	36574	36840	peak_357	267	168	63	1.16E-08	5.09337	8.48E-05	intergenic	AJAP15452:AJAPscaffold1882:13406-24970:+:-23337	20;GO:0000027,biological_process ribosomal large subunit assembly;GO:0000448,biological_process cleavage in ITS2 between 5.8S rRNA and LSU-rRNA of tricistronic rRNA transcript (SSU-rRNA, 5.8S rRNA, LSU-rRNA);GO:0000463,biological_process maturation of LSU-rRNA from tricistronic rRNA transcript (SSU-rRNA, 5.8S rRNA, LSU-rRNA);GO:0000466,biological_process maturation of 5.8S rRNA from tricistronic …	K14824	ERB1, BOP1; ribosome biogenesis protein ERB1; K14824
AJAPscaffold300	195205	195499	peak_599	295	103	58	1.16E-08	5.09337	8.48E-05	AJAP13405:intron	AJAP13405:AJAPscaffold300:191184-203004:+:-4125	10;GO:0003674,molecular_function molecular_function;GO:0005229,molecular_function intracellular calcium activated chloride channel activity;GO:0005887,cellular_component integral component of plasma membrane;GO:0005902,cellular_component microvillus;GO:0006821,biological_process chloride transport;GO:0016021,cellular_component integral component of membrane;GO:0030141,cellular_component secretory…	NA	NA
AJAPscaffold832	94774	95010	peak_1085	237	105	58	1.16E-08	5.09337	8.48E-05	AJAP01760:exon	AJAP01760:AJAPscaffold832:94687-95268:+:-193	NA	NA	NA
AJAPscaffold2219	5804	6069	peak_464	266	128	131	1.18E-08	3.97135	8.55E-05	intergenic	AJAP26011:AJAPscaffold2219:9797-10687:-:4757	NA	NA	NA
AJAPscaffold107	454182	454413	peak_54	232	149	138	1.18E-08	3.85319	8.55E-05	intergenic	AJAP18747:AJAPscaffold107:461092-464497:+:6762	NA	NA	NA
AJAPscaffold2077	9332	9572	peak_426	241	45	127	1.18E-08	3.85319	8.55E-05	intergenic	AJAP08854:AJAPscaffold2077:41697-42515:+:32321	NA	NA	NA
AJAPscaffold230	44846	45163	peak_483	318	136	153	1.18E-08	3.85319	8.55E-05	intergenic	AJAP04044:AJAPscaffold230:24336-37062:-:-7920	12;GO:0005198,molecular_function structural molecule activity;GO:0005515,molecular_function protein binding;GO:0005622,cellular_component intracellular;GO:0006886,biological_process intracellular protein transport;GO:0007165,biological_process signal transduction;GO:0015031,biological_process protein transport;GO:0019028,cellular_component viral capsid;GO:0019031,cellular_component viral envelope…	NA	NA
AJAPscaffold1967	13109	13347	peak_400	239	102	61	1.23E-08	4.89031	8.83E-05	intergenic	AJAP18382:AJAPscaffold1967:17049-19739:+:3839	11;GO:0003735,molecular_function structural constituent of ribosome;GO:0005622,cellular_component intracellular;GO:0005654,cellular_component nucleoplasm;GO:0005739,cellular_component mitochondrion;GO:0005743,cellular_component mitochondrial inner membrane;GO:0005762,cellular_component mitochondrial large ribosomal subunit;GO:0005840,cellular_component ribosome;GO:0006412,biological_process trans…	K02864	227 1 223 spu:578438 251 24 249 46.018 - 226 119 197 1.30e-61 - RP-L10, MRPL10, rplJ; large subunit ribosomal protein L10; K02864
AJAPscaffold288	658578	658895	peak_588	318	226	71	1.23E-08	4.89031	8.83E-05	intergenic	AJAP03609:AJAPscaffold288:620155-631854:-:-26950	27;GO:0003779,molecular_function actin binding;GO:0005515,molecular_function protein binding;GO:0005737,cellular_component cytoplasm;GO:0005829,cellular_component cytosol;GO:0005925,cellular_component focal adhesion;GO:0007275,biological_process multicellular organism development;GO:0016055,biological_process Wnt signaling pathway;GO:0019904,molecular_function protein domain specific binding;GO:0…	NA	NA
AJAPscaffold299	309694	309924	peak_594	231	99	81	1.23E-08	4.89031	8.83E-05	intergenic	AJAP27370:AJAPscaffold299:299616-301907:+:-10178	11;GO:0005789,cellular_component endoplasmic reticulum membrane;GO:0006506,biological_process GPI anchor biosynthetic process;GO:0016020,cellular_component membrane;GO:0016021,cellular_component integral component of membrane;GO:0019348,biological_process dolichol metabolic process;GO:0030176,cellular_component integral component of endoplasmic reticulum membrane;GO:0030234,molecular_function enz…	K09658	DPM2; dolichyl-phosphate mannosyltransferase polypeptide 2, regulatory subunit; K09658
AJAPscaffold518	9124	9532	peak_853	409	301	103	1.23E-08	4.89031	8.83E-05	intergenic	AJAP28634:AJAPscaffold518:23080-37532:+:13656	15;GO:0000086,biological_process G2/M transition of mitotic cell cycle;GO:0005515,molecular_function protein binding;GO:0005737,cellular_component cytoplasm;GO:0005813,cellular_component centrosome;GO:0005815,cellular_component microtubule organizing center;GO:0005829,cellular_component cytosol;GO:0005856,cellular_component cytoskeleton;GO:0007051,biological_process spindle organization;GO:000709…	K16532	591 14 579 spu:577179 684 36 631 37.579 - 636 287 303 2.20e-92 - CEP72; centrosomal protein CEP72; K16532
AJAPscaffold6	1832374	1832604	peak_934	231	73	71	1.23E-08	4.89031	8.83E-05	intergenic	AJAP03185:AJAPscaffold6:1738685-1742436:-:-90011	25;GO:0002230,biological_process positive regulation of defense response to virus by host;GO:0005783,cellular_component endoplasmic reticulum;GO:0005789,cellular_component endoplasmic reticulum membrane;GO:0005794,cellular_component Golgi apparatus;GO:0005886,cellular_component plasma membrane;GO:0006811,biological_process ion transport;GO:0006816,biological_process calcium ion transport;GO:00069…	NA	NA
AJAPscaffold426	442975	443482	peak_779	508	322	320	1.31E-08	3.09499	9.29E-05	intergenic	AJAP30073:AJAPscaffold426:394407-419157:-:-24140	4;GO:0009405,biological_process pathogenesis;GO:0015643,molecular_function toxic substance binding;GO:0016020,cellular_component membrane;GO:0016021,cellular_component integral component of membrane	NA	NA
AJAPscaffold1034	199663	200049	peak_20	387	106	275	1.31E-08	3.36492	9.30E-05	AJAP17958:Promoter	AJAP17958:AJAPscaffold1034:200721-203506:+:953	NA	NA	NA
AJAPscaffold1037	172712	173034	peak_29	323	237	223	1.31E-08	3.36492	9.30E-05	intergenic	AJAP29473:AJAPscaffold1037:140387-141142:-:-31807	6;GO:0003964,molecular_function RNA-directed DNA polymerase activity;GO:0005575,cellular_component cellular_component;GO:0006278,biological_process RNA-dependent DNA biosynthetic process;GO:0006313,biological_process transposition, DNA-mediated;GO:0016740,molecular_function transferase activity;GO:0016779,molecular_function nucleotidyltransferase activity	NA	NA
AJAPscaffold441	1058669	1059467	peak_793	799	644	381	1.31E-08	3.36492	9.30E-05	intergenic	AJAP29957:AJAPscaffold441:1087066-1104650:+:27754	6;GO:0003723,molecular_function RNA binding;GO:0005737,cellular_component cytoplasm;GO:0006351,biological_process transcription, DNA-templated;GO:0006355,biological_process regulation of transcription, DNA-templated;GO:0016020,cellular_component membrane;GO:0045296,molecular_function cadherin binding	NA	NA
AJAPscaffold1427	51243	51506	peak_203	264	173	100	1.32E-08	4.36155	9.34E-05	intergenic	AJAP29369:AJAPscaffold1427:47943-49609:+:-3474	NA	NA	NA
AJAPscaffold867	495043	495272	peak_1121	230	64	93	1.32E-08	4.36155	9.34E-05	intergenic	AJAP27991:AJAPscaffold867:487032-488388:+:-8076	NA	NA	NA
AJAPscaffold156	445129	445587	peak_266	459	197	405	1.57E-08	2.86524	0.000108853	intergenic	AJAP07130:AJAPscaffold156:449159-450962:+:3834	NA	NA	NA
AJAPscaffold168	394419	394660	peak_309	242	101	94	1.58E-08	4.17474	0.000109207	AJAP15272:Promoter;AJAP27956:exon	AJAP15272:AJAPscaffold168:391725-394106:-:-414	32;GO:0000166,molecular_function nucleotide binding;GO:0000943,cellular_component retrotransposon nucleocapsid;GO:0003676,molecular_function nucleic acid binding;GO:0003677,molecular_function DNA binding;GO:0003723,molecular_function RNA binding;GO:0003824,molecular_function catalytic activity;GO:0003887,molecular_function DNA-directed DNA polymerase activity;GO:0003964,molecular_function RNA-dir…	NA	NA
AJAPscaffold156	420040	420332	peak_262	293	180	561	1.62E-08	2.28194	0.00011146	AJAP09093:intron	AJAP09093:AJAPscaffold156:420149-423619:+:-72	NA	NA	NA
AJAPscaffold1003	132794	133164	peak_9	371	68	126	1.71E-08	4.46027	0.000116555	intergenic	AJAP09209:AJAPscaffold1003:127543-128793:-:-4069	2;GO:0003723,molecular_function RNA binding;GO:0005515,molecular_function protein binding	NA	NA
AJAPscaffold1319	5875	6225	peak_174	351	147	109	1.71E-08	4.46027	0.000116555	intergenic	AJAP08551:AJAPscaffold1319:2903-5527:+:-3120	NA	NA	NA
AJAPscaffold159	218761	218987	peak_279	227	87	77	1.71E-08	4.46027	0.000116555	intergenic	AJAP05914:AJAPscaffold159:219636-222277:-:3431	12;GO:0000451,biological_process rRNA 2'-O-methylation;GO:0003723,molecular_function RNA binding;GO:0005515,molecular_function protein binding;GO:0005739,cellular_component mitochondrion;GO:0005759,cellular_component mitochondrial matrix;GO:0006364,biological_process rRNA processing;GO:0006396,biological_process RNA processing;GO:0008168,molecular_function methyltransferase activity;GO:0008173,mo…	K20095	432 152 430 spu:577400 449 128 448 47.352 - 321 127 301 1.03e-96 - RNMTL1; 16S rRNA (guanosine(1370)-2'-O)-methyltransferase [EC:2.1.1.-]; K20095
AJAPscaffold39	145506	145800	peak_735	295	195	88	1.71E-08	4.46027	0.000116555	intergenic	AJAP05574:AJAPscaffold39:142484-143137:-:-2564	7;GO:0001894,biological_process tissue homeostasis;GO:0003417,biological_process growth plate cartilage development;GO:0005576,cellular_component extracellular region;GO:0005581,cellular_component collagen trimer;GO:0005594,cellular_component collagen type IX trimer;GO:0046872,molecular_function metal ion binding;GO:0051216,biological_process cartilage development	NA	NA
AJAPscaffold90	776817	777060	peak_1137	244	144	73	1.71E-08	4.46027	0.000116555	intergenic	AJAP15172:AJAPscaffold90:751365-763297:+:-25597	NA	NA	NA
AJAPscaffold234	224308	224549	peak_490	242	116	99	1.73E-08	4.02065	0.000117511	intergenic	AJAP14892:AJAPscaffold234:213319-214790:+:-11106	NA	NA	NA
AJAPscaffold74	799212	799456	peak_1032	245	60	148	1.73E-08	3.78139	0.000117547	intergenic	AJAP20243:AJAPscaffold74:807200-816541:-:17271	26;GO:0000776,cellular_component kinetochore;GO:0000940,cellular_component condensed chromosome outer kinetochore;GO:0005102,molecular_function signaling receptor binding;GO:0005524,molecular_function ATP binding;GO:0005576,cellular_component extracellular region;GO:0005577,cellular_component fibrinogen complex;GO:0005876,cellular_component spindle microtubule;GO:0006298,biological_process mismat…	NA	NA
AJAPscaffold571	50014	50303	peak_906	290	220	153	1.75E-08	3.48488	0.000118318	intergenic	AJAP01680:AJAPscaffold571:94675-95385:+:44442	NA	NA	NA
AJAPscaffold2174	66981	67409	peak_443	429	26	109	2.02E-08	4.42048	0.00013419	AJAP27369:exon;AJAP22336:Promoter	AJAP27369:AJAPscaffold2174:65433-67585:-:580	22;GO:0003676,molecular_function nucleic acid binding;GO:0003677,molecular_function DNA binding;GO:0003723,molecular_function RNA binding;GO:0003824,molecular_function catalytic activity;GO:0003887,molecular_function DNA-directed DNA polymerase activity;GO:0003964,molecular_function RNA-directed DNA polymerase activity;GO:0004190,molecular_function aspartic-type endopeptidase activity;GO:0004518,…	NA	NA
AJAPscaffold86	515731	515988	peak_1112	258	135	137	2.08E-08	3.54669	0.000137661	intergenic	AJAP27027:AJAPscaffold86:460475-473152:-:-42714	14;GO:0000166,molecular_function nucleotide binding;GO:0003951,molecular_function NAD+ kinase activity;GO:0004143,molecular_function diacylglycerol kinase activity;GO:0005524,molecular_function ATP binding;GO:0005829,cellular_component cytosol;GO:0007165,biological_process signal transduction;GO:0007205,biological_process protein kinase C-activating G protein-coupled receptor signaling pathway;GO…	K00901	290 1 289 spu:765159 1353 169 458 84.138 - 290 45 521 5.10e-174 - dgkA, DGK; diacylglycerol kinase (ATP) [EC:2.7.1.107]; K00901
AJAPscaffold1237	165734	165965	peak_139	232	50	63	2.09E-08	4.57769	0.00013821	AJAP21311:intron	AJAP30343:AJAPscaffold1237:172656-179270:-:13488	14;GO:0003810,molecular_function protein-glutamine gamma-glutamyltransferase activity;GO:0005913,cellular_component cell-cell adherens junction;GO:0009887,biological_process animal organ morphogenesis;GO:0010838,biological_process positive regulation of keratinocyte proliferation;GO:0016020,cellular_component membrane;GO:0016740,molecular_function transferase activity;GO:0016746,molecular_functio…	K05619	TGM1; transglutaminase 1 [EC:2.3.2.13]; K05619
AJAPscaffold2038	59975	60266	peak_411	292	138	87	2.09E-08	4.57769	0.00013821	intergenic	AJAP24232:AJAPscaffold2038:62224-62715:-:2604	32;GO:0000166,molecular_function nucleotide binding;GO:0000943,cellular_component retrotransposon nucleocapsid;GO:0003676,molecular_function nucleic acid binding;GO:0003677,molecular_function DNA binding;GO:0003723,molecular_function RNA binding;GO:0003824,molecular_function catalytic activity;GO:0003887,molecular_function DNA-directed DNA polymerase activity;GO:0003964,molecular_function RNA-dir…	NA	NA
AJAPscaffold2050	203901	204181	peak_414	281	136	81	2.09E-08	4.57769	0.00013821	intergenic	AJAP21813:AJAPscaffold2050:209430-210910:-:6875	14;GO:0001750,cellular_component photoreceptor outer segment;GO:0004930,molecular_function G protein-coupled receptor activity;GO:0007165,biological_process signal transduction;GO:0007186,biological_process G protein-coupled receptor signaling pathway;GO:0007601,biological_process visual perception;GO:0007602,biological_process phototransduction;GO:0008020,molecular_function G protein-coupled pho…	K04256	334 4 167 spu:763367 513 174 331 38.415 - 164 95 116 4.99e-27 - OPN3; c-opsin; K04256
AJAPscaffold720	827217	827477	peak_1020	261	167	75	2.09E-08	4.57769	0.00013821	intergenic	AJAP14283:AJAPscaffold720:803109-804507:-:-22877	32;GO:0003151,biological_process outflow tract morphogenesis;GO:0005515,molecular_function protein binding;GO:0005886,cellular_component plasma membrane;GO:0005887,cellular_component integral component of plasma membrane;GO:0007411,biological_process axon guidance;GO:0007427,biological_process epithelial cell migration, open tracheal system;GO:0007432,biological_process salivary gland boundary sp…	NA	NA
AJAPscaffold74	800507	800741	peak_1033	235	78	72	2.09E-08	4.57769	0.00013821	intergenic	AJAP20243:AJAPscaffold74:807200-816541:-:15958	26;GO:0000776,cellular_component kinetochore;GO:0000940,cellular_component condensed chromosome outer kinetochore;GO:0005102,molecular_function signaling receptor binding;GO:0005524,molecular_function ATP binding;GO:0005576,cellular_component extracellular region;GO:0005577,cellular_component fibrinogen complex;GO:0005876,cellular_component spindle microtubule;GO:0006298,biological_process mismat…	NA	NA
AJAPscaffold506	218934	219204	peak_840	271	205	145	2.13E-08	3.7434	0.000139406	intergenic	AJAP29340:AJAPscaffold506:199306-199764:-:-19375	16;GO:0002376,biological_process immune system process;GO:0004842,molecular_function ubiquitin-protein transferase activity;GO:0005515,molecular_function protein binding;GO:0005622,cellular_component intracellular;GO:0005737,cellular_component cytoplasm;GO:0008270,molecular_function zinc ion binding;GO:0016740,molecular_function transferase activity;GO:0032608,biological_process interferon-beta p…	NA	NA
AJAPscaffold1763	62124	62392	peak_330	269	154	55	2.13E-08	5.11649	0.000139534	intergenic	AJAP03002:AJAPscaffold1763:28170-37082:-:-25196	10;GO:0001570,biological_process vasculogenesis;GO:0003007,biological_process heart morphogenesis;GO:0003160,biological_process endocardium morphogenesis;GO:0003250,biological_process regulation of cell proliferation involved in heart valve morphogenesis;GO:0005201,molecular_function extracellular matrix structural constituent;GO:0005509,molecular_function calcium ion binding;GO:0007155,biologica…	K06825	FBN1; fibrillin 1; K06825
AJAPscaffold2354	17379	17606	peak_494	228	126	47	2.13E-08	5.11649	0.000139534	intergenic	NA	NA	NA	NA
AJAPscaffold463	86446	86680	peak_809	235	54	48	2.13E-08	5.11649	0.000139534	intergenic	AJAP27930:AJAPscaffold463:78999-81715:-:-4785	NA	NA	NA
AJAPscaffold49	312068	312341	peak_828	274	156	52	2.13E-08	5.11649	0.000139534	intergenic	AJAP19100:AJAPscaffold49:281318-284020:-:-28204	18;GO:0004888,molecular_function transmembrane signaling receptor activity;GO:0004890,molecular_function GABA-A receptor activity;GO:0005216,molecular_function ion channel activity;GO:0005230,molecular_function extracellular ligand-gated ion channel activity;GO:0005254,molecular_function chloride channel activity;GO:0005886,cellular_component plasma membrane;GO:0006811,biological_process ion tran…	NA	NA
AJAPscaffold320	506709	506999	peak_654	291	170	58	2.15E-08	4.92948	0.000139534	AJAP03091:intron	AJAP03091:AJAPscaffold320:476680-513043:-:6166	5;GO:0005102,molecular_function signaling receptor binding;GO:0005576,cellular_component extracellular region;GO:0005615,cellular_component extracellular space;GO:0007169,biological_process transmembrane receptor protein tyrosine kinase signaling pathway;GO:0070062,cellular_component extracellular exosome	NA	NA
AJAPscaffold2786	8598	8831	peak_575	234	105	89	2.18E-08	4.24874	0.000141244	intergenic	AJAP24795:AJAPscaffold2786:12637-13329:-:4628	NA	NA	NA
AJAPscaffold34	446260	446533	peak_674	274	133	107	2.18E-08	4.24874	0.000141244	AJAP07439:intron	AJAP07439:AJAPscaffold34:388427-509255:+:-57967	21;GO:0000166,molecular_function nucleotide binding;GO:0004672,molecular_function protein kinase activity;GO:0004713,molecular_function protein tyrosine kinase activity;GO:0004714,molecular_function transmembrane receptor protein tyrosine kinase activity;GO:0005509,molecular_function calcium ion binding;GO:0005524,molecular_function ATP binding;GO:0005887,cellular_component integral component of …	NA	NA
AJAPscaffold518	8208	8488	peak_852	281	140	99	2.18E-08	4.24874	0.000141244	intergenic	AJAP28634:AJAPscaffold518:23080-37532:+:14733	15;GO:0000086,biological_process G2/M transition of mitotic cell cycle;GO:0005515,molecular_function protein binding;GO:0005737,cellular_component cytoplasm;GO:0005813,cellular_component centrosome;GO:0005815,cellular_component microtubule organizing center;GO:0005829,cellular_component cytosol;GO:0005856,cellular_component cytoskeleton;GO:0007051,biological_process spindle organization;GO:000709…	K16532	591 14 579 spu:577179 684 36 631 37.579 - 636 287 303 2.20e-92 - CEP72; centrosomal protein CEP72; K16532
AJAPscaffold522	420875	421131	peak_862	257	132	112	2.18E-08	4.24874	0.000141244	intergenic	AJAP27494:AJAPscaffold522:456232-458623:-:37618	63;GO:0000166,molecular_function nucleotide binding;GO:0002790,biological_process peptide secretion;GO:0005102,molecular_function signaling receptor binding;GO:0005524,molecular_function ATP binding;GO:0005548,molecular_function phospholipid transporter activity;GO:0005794,cellular_component Golgi apparatus;GO:0005886,cellular_component plasma membrane;GO:0005887,cellular_component integral compo…	NA	NA
AJAPscaffold64	146973	147478	peak_963	506	393	541	2.20E-08	2.59994	0.000141919	intergenic	AJAP17048:AJAPscaffold64:140390-142256:-:-5110	12;GO:0006351,biological_process transcription, DNA-templated;GO:0006355,biological_process regulation of transcription, DNA-templated;GO:0007275,biological_process multicellular organism development;GO:0008270,molecular_function zinc ion binding;GO:0030334,biological_process regulation of cell migration;GO:0030336,biological_process negative regulation of cell migration;GO:0040037,biological_pro…	NA	NA
AJAPscaffold280	641517	641779	peak_580	263	169	52	2.22E-08	4.92075	0.000142959	AJAP13990:exon	AJAP13990:AJAPscaffold280:641422-643191:+:-265	32;GO:0000166,molecular_function nucleotide binding;GO:0000943,cellular_component retrotransposon nucleocapsid;GO:0003676,molecular_function nucleic acid binding;GO:0003677,molecular_function DNA binding;GO:0003723,molecular_function RNA binding;GO:0003824,molecular_function catalytic activity;GO:0003887,molecular_function DNA-directed DNA polymerase activity;GO:0003964,molecular_function RNA-dir…	NA	NA
AJAPscaffold863	149536	149766	peak_1117	231	73	49	2.24E-08	5.10235	0.000144511	intergenic	AJAP17259:AJAPscaffold863:155676-156305:+:6068	NA	NA	NA
AJAPscaffold2051	26685	26953	peak_415	269	158	152	2.32E-08	3.62381	0.00014919	intergenic	AJAP19042:AJAPscaffold2051:18846-19797:+:-7998	142;GO:0000165,biological_process MAPK cascade;GO:0000166,molecular_function nucleotide binding;GO:0000302,biological_process response to reactive oxygen species;GO:0001525,biological_process angiogenesis;GO:0001556,biological_process oocyte maturation;GO:0001666,biological_process response to hypoxia;GO:0001954,biological_process positive regulation of cell-matrix adhesion;GO:0002040,biological_…	NA	NA
AJAPscaffold772	329145	329380	peak_1052	236	159	119	2.32E-08	3.62381	0.00014919	intergenic	AJAP05435:AJAPscaffold772:330396-331613:-:2311	32;GO:0000166,molecular_function nucleotide binding;GO:0000943,cellular_component retrotransposon nucleocapsid;GO:0003676,molecular_function nucleic acid binding;GO:0003677,molecular_function DNA binding;GO:0003723,molecular_function RNA binding;GO:0003824,molecular_function catalytic activity;GO:0003887,molecular_function DNA-directed DNA polymerase activity;GO:0003964,molecular_function RNA-dir…	NA	NA
AJAPscaffold1206	116086	116346	peak_129	261	88	81	2.38E-08	4.7197	0.000152314	intergenic	AJAP25465:AJAPscaffold1206:105682-109142:-:-7032	1;GO:0005856,cellular_component cytoskeleton	K16454	CCSAP; centriole, cilia and spindle-associated protein; K16454
AJAPscaffold1264	109653	109913	peak_149	261	120	65	2.38E-08	4.7197	0.000152314	intergenic	AJAP29946:AJAPscaffold1264:142694-152159:-:42388	8;GO:0003674,molecular_function molecular_function;GO:0005575,cellular_component cellular_component;GO:0007338,biological_process single fertilization;GO:0016020,cellular_component membrane;GO:0016021,cellular_component integral component of membrane;GO:0046545,biological_process development of primary female sexual characteristics;GO:0046546,biological_process development of primary male sexual …	NA	NA
AJAPscaffold2817	21429	21655	peak_582	227	123	63	2.38E-08	4.7197	0.000152314	intergenic	AJAP22843:AJAPscaffold2817:24243-30159:-:8609	14;GO:0002003,biological_process angiotensin maturation;GO:0004177,molecular_function aminopeptidase activity;GO:0005730,cellular_component nucleolus;GO:0005737,cellular_component cytoplasm;GO:0005829,cellular_component cytosol;GO:0006508,biological_process proteolysis;GO:0008233,molecular_function peptidase activity;GO:0008237,molecular_function metallopeptidase activity;GO:0008270,molecular_fun…	NA	NA
AJAPscaffold6	283140	283494	peak_930	355	256	83	2.38E-08	4.7197	0.000152314	intergenic	AJAP19651:AJAPscaffold6:271768-272319:-:-11077	NA	NA	NA
AJAPscaffold2229	174950	175605	peak_470	656	501	113	2.44E-08	4.8949	0.000154892	intergenic	AJAP02276:AJAPscaffold2229:174549-175295:+:-903	NA	NA	NA
AJAPscaffold865	203392	204127	peak_1120	736	222	124	2.44E-08	4.8949	0.000154892	AJAP08085:intron	AJAP08085:AJAPscaffold865:202166-205517:+:-1449	NA	NA	NA
AJAPscaffold1376	4099	4365	peak_189	267	110	102	2.49E-08	4.07688	0.000156852	AJAP02220:Promoter;AJAP04116:Promoter;AJAP27615:exon	AJAP04116:AJAPscaffold1376:5198-5851:+:990	NA	NA	NA
AJAPscaffold2530	54194	54729	peak_525	536	46	182	2.49E-08	4.07688	0.000156852	intergenic	AJAP14995:AJAPscaffold2530:55580-56746:-:2508	NA	NA	NA
AJAPscaffold30	696107	696395	peak_597	289	163	104	2.49E-08	4.07688	0.000156852	AJAP15221:intron	AJAP15221:AJAPscaffold30:684348-765209:+:-11923	7;GO:0005515,molecular_function protein binding;GO:0005737,cellular_component cytoplasm;GO:0005829,cellular_component cytosol;GO:0008287,cellular_component protein serine/threonine phosphatase complex;GO:0019888,molecular_function protein phosphatase regulator activity;GO:0032515,biological_process negative regulation of phosphoprotein phosphatase activity;GO:0080163,biological_process regulation…	K15426	924 91 800 spu:576590 950 1 709 56.474 - 726 283 835 0.0 - PPP4R4; serine/threonine-protein phosphatase 4 regulatory subunit 4; K15426
AJAPscaffold333	216354	216796	peak_663	443	50	1855	2.50E-08	1.75939	0.000156852	AJAP13953:Promoter	AJAP13953:AJAPscaffold333:217453-222614:+:1050	NA	NA	NA
AJAPscaffold1880	128809	129060	peak_355	252	174	124	2.52E-08	3.71221	0.000157685	intergenic	AJAP00781:AJAPscaffold1880:135428-135955:+:6446	NA	NA	NA
AJAPscaffold1476	142385	142645	peak_230	261	31	1868	2.55E-08	1.76863	0.000159269	intergenic	AJAP04437:AJAPscaffold1476:118015-119524:-:-22892	NA	NA	NA
AJAPscaffold657	270310	270580	peak_980	271	166	76	2.60E-08	4.52425	0.000161663	intergenic	AJAP04348:AJAPscaffold657:273267-277242:+:2792	NA	NA	NA
AJAPscaffold1181	42724	43032	peak_110	309	156	43	2.61E-08	5.23843	0.00016254	AJAP03157:intron	AJAP03157:AJAPscaffold1181:21175-50091:+:-21706	14;GO:0001523,biological_process retinoid metabolic process;GO:0001758,molecular_function retinal dehydrogenase activity;GO:0004033,molecular_function aldo-keto reductase (NADP) activity;GO:0005515,molecular_function protein binding;GO:0005576,cellular_component extracellular region;GO:0005764,cellular_component lysosome;GO:0005829,cellular_component cytosol;GO:0016488,biological_process farnesol…	K00011	AKR1B; aldehyde reductase [EC:1.1.1.21]; K00011
AJAPscaffold149	104909	105134	peak_234	226	132	46	2.61E-08	5.23843	0.00016254	intergenic	AJAP08670:AJAPscaffold149:116504-132056:+:11464	NA	NA	NA
AJAPscaffold2638	6195	6533	peak_540	339	101	38	2.61E-08	5.23843	0.00016254	AJAP18587:Promoter	AJAP18587:AJAPscaffold2638:6496-28279:+:201	13;GO:0003676,molecular_function nucleic acid binding;GO:0003824,molecular_function catalytic activity;GO:0005044,molecular_function scavenger receptor activity;GO:0006898,biological_process receptor-mediated endocytosis;GO:0006955,biological_process immune response;GO:0008152,biological_process metabolic process;GO:0016020,cellular_component membrane;GO:0016021,cellular_component integral compon…	K01513	801 68 797 spu:579858 898 159 893 51.275 - 745 338 786 0.0 - ENPP1_3, CD203; ectonucleotide pyrophosphatase/phosphodiesterase family member 1/3 [EC:3.1.4.1 3.6.1.9]; K01513
AJAPscaffold653	3205	3443	peak_975	239	169	26	2.61E-08	5.23843	0.00016254	intergenic	AJAP28591:AJAPscaffold653:13005-31343:-:27971	29;GO:0000166,molecular_function nucleotide binding;GO:0003774,molecular_function motor activity;GO:0003777,molecular_function microtubule motor activity;GO:0005524,molecular_function ATP binding;GO:0005737,cellular_component cytoplasm;GO:0005794,cellular_component Golgi apparatus;GO:0005856,cellular_component cytoskeleton;GO:0005868,cellular_component cytoplasmic dynein complex;GO:0005874,cellul…	NA	NA
AJAPscaffold838	66089	66337	peak_1088	249	110	48	2.61E-08	5.23843	0.00016254	intergenic	AJAP07192:AJAPscaffold838:70417-71205:+:4219	NA	NA	NA
AJAPscaffold333	334186	334605	peak_668	420	96	331	2.70E-08	3.12198	0.000164244	AJAP06627:intron;AJAP23678:Promoter	AJAP23678:AJAPscaffold333:335532-354665:+:1251	NA	NA	NA
AJAPscaffold313	322636	322916	peak_622	281	102	263	2.76E-08	2.94649	0.000167321	intergenic	AJAP02374:AJAPscaffold313:326567-327274:+:3830	NA	NA	NA
AJAPscaffold73	502909	503213	peak_1025	305	168	267	2.76E-08	2.94649	0.000167321	intergenic	AJAP07075:AJAPscaffold73:489695-491071:+:-13383	10;GO:0000981,molecular_function DNA-binding transcription factor activity, RNA polymerase II-specific;GO:0003676,molecular_function nucleic acid binding;GO:0003677,molecular_function DNA binding;GO:0003700,molecular_function DNA-binding transcription factor activity;GO:0005515,molecular_function protein binding;GO:0005634,cellular_component nucleus;GO:0006351,biological_process transcription, DN…	NA	NA
AJAPscaffold1037	158951	159185	peak_22	235	152	212	2.77E-08	3.0571	0.000168151	intergenic	AJAP29473:AJAPscaffold1037:140387-141142:-:-17961	6;GO:0003964,molecular_function RNA-directed DNA polymerase activity;GO:0005575,cellular_component cellular_component;GO:0006278,biological_process RNA-dependent DNA biosynthetic process;GO:0006313,biological_process transposition, DNA-mediated;GO:0016740,molecular_function transferase activity;GO:0016779,molecular_function nucleotidyltransferase activity	NA	NA
AJAPscaffold1455	14872	15227	peak_217	356	162	110	2.90E-08	4.3352	0.000174647	intergenic	AJAP05352:AJAPscaffold1455:52241-55591:+:37208	7;GO:0003677,molecular_function DNA binding;GO:0003700,molecular_function DNA-binding transcription factor activity;GO:0005634,cellular_component nucleus;GO:0006351,biological_process transcription, DNA-templated;GO:0006355,biological_process regulation of transcription, DNA-templated;GO:0046983,molecular_function protein dimerization activity;GO:0050768,biological_process negative regulation of …	NA	NA
AJAPscaffold1696	120161	120453	peak_312	293	96	108	2.90E-08	4.3352	0.000174647	intergenic	AJAP04749:AJAPscaffold1696:99278-100442:-:-19815	NA	K05120	TIE1; tyrosine kinase receptor 1 [EC:2.7.10.1]; K05120
AJAPscaffold2230	24625	24955	peak_472	331	47	96	2.90E-08	4.3352	0.000174647	intergenic	NA	NA	NA	NA
AJAPscaffold310	343620	343855	peak_613	236	116	82	2.90E-08	4.3352	0.000174647	AJAP29967:intron	AJAP29967:AJAPscaffold310:333973-356328:-:12594	15;GO:0004175,molecular_function endopeptidase activity;GO:0004252,molecular_function serine-type endopeptidase activity;GO:0005615,cellular_component extracellular space;GO:0005788,cellular_component endoplasmic reticulum lumen;GO:0006508,biological_process proteolysis;GO:0008233,molecular_function peptidase activity;GO:0008236,molecular_function serine-type peptidase activity;GO:0016485,biologi…	NA	NA
AJAPscaffold908	231731	231992	peak_1144	262	93	96	2.90E-08	4.3352	0.000174647	intergenic	AJAP27658:AJAPscaffold908:204132-207061:+:-27693	14;GO:0000139,cellular_component Golgi membrane;GO:0005515,molecular_function protein binding;GO:0005783,cellular_component endoplasmic reticulum;GO:0005794,cellular_component Golgi apparatus;GO:0005801,cellular_component cis-Golgi network;GO:0005802,cellular_component trans-Golgi network;GO:0005829,cellular_component cytosol;GO:0006888,biological_process endoplasmic reticulum to Golgi vesicle-me…	K20304	TRAPPC6, TRS33; trafficking protein particle complex subunit 6; K20304
AJAPscaffold1855	49367	49774	peak_350	408	249	265	3.16E-08	3.23493	0.000187841	intergenic	AJAP10232:AJAPscaffold1855:24982-25560:+:-24635	NA	NA	NA
AJAPscaffold570	69011	69246	peak_900	236	157	32	3.21E-08	5.1822	0.000190174	AJAP29740:intron	AJAP29740:AJAPscaffold570:56910-77237:+:-12259	NA	NA	NA
AJAPscaffold718	300899	301208	peak_1017	310	175	375	3.24E-08	2.70368	0.000191576	intergenic	AJAP19925:AJAPscaffold718:303632-304210:-:3138	NA	NA	NA
AJAPscaffold931	1910	2378	peak_1157	469	145	327	3.38E-08	3.15616	0.000198802	intergenic	AJAP08210:AJAPscaffold931:26119-29741:-:27688	NA	NA	NA
AJAPscaffold165	181760	182002	peak_300	243	86	558	3.39E-08	2.24952	0.0001992	intergenic	AJAP06185:AJAPscaffold165:137734-138252:-:-43594	NA	NA	NA
AJAPscaffold31	838920	839146	peak_612	227	87	37	3.41E-08	5.16513	0.000200641	intergenic	AJAP19528:AJAPscaffold31:823145-834684:-:-4323	16;GO:0005085,molecular_function guanyl-nucleotide exchange factor activity;GO:0005096,molecular_function GTPase activator activity;GO:0005515,molecular_function protein binding;GO:0005938,cellular_component cell cortex;GO:0007165,biological_process signal transduction;GO:0007275,biological_process multicellular organism development;GO:0007298,biological_process border follicle cell migration;GO:…	NA	NA
AJAPscaffold2046	75721	76918	peak_412	1198	704	570	3.51E-08	3.08637	0.000205608	intergenic	NA	NA	NA	NA
AJAPscaffold2647	50399	50657	peak_542	259	119	108	3.52E-08	4.14162	0.000205722	intergenic	AJAP00851:AJAPscaffold2647:8082-10122:-:-40396	NA	NA	NA
AJAPscaffold313	426262	426569	peak_646	308	132	110	3.52E-08	4.14162	0.000205722	intergenic	AJAP22367:AJAPscaffold313:431807-432439:-:6047	NA	NA	NA
AJAPscaffold744	8421	8830	peak_1039	410	274	140	3.52E-08	4.14162	0.000205722	intergenic	AJAP01393:AJAPscaffold744:90535-96928:-:88235	3;GO:0003824,molecular_function catalytic activity;GO:0008152,biological_process metabolic process;GO:0071456,biological_process cellular response to hypoxia	NA	NA
AJAPscaffold87	88637	88877	peak_1122	241	47	100	3.52E-08	4.14162	0.000205722	AJAP19691:Promoter	AJAP19691:AJAPscaffold87:86706-87335:-:-1349	NA	NA	NA
AJAPscaffold111	854262	854581	peak_79	320	57	160	3.63E-08	3.64552	0.000210664	AJAP13484:Promoter	AJAP13484:AJAPscaffold111:855543-856625:+:1225	NA	NA	NA
AJAPscaffold1416	69201	69485	peak_198	285	189	137	3.63E-08	3.64552	0.000210664	intergenic	AJAP18164:AJAPscaffold1416:90239-97793:-:28405	29;GO:0001822,biological_process kidney development;GO:0003824,molecular_function catalytic activity;GO:0004957,molecular_function prostaglandin E receptor activity;GO:0005615,cellular_component extracellular space;GO:0005654,cellular_component nucleoplasm;GO:0005737,cellular_component cytoplasm;GO:0005829,cellular_component cytosol;GO:0006629,biological_process lipid metabolic process;GO:0006631…	NA	NA
AJAPscaffold685	173449	173680	peak_992	232	145	131	3.63E-08	3.64552	0.000210664	AJAP13549:intron	AJAP13549:AJAPscaffold685:171219-183087:+:-2376	4;GO:0005737,cellular_component cytoplasm;GO:0097225,cellular_component sperm midpiece;GO:1902093,biological_process positive regulation of flagellated sperm motility;GO:1905516,biological_process positive regulation of fertilization	NA	NA
AJAPscaffold739	91189	91561	peak_1029	373	173	164	3.63E-08	3.64552	0.000210664	intergenic	AJAP08000:AJAPscaffold739:40102-42475:-:-48887	27;GO:0000166,molecular_function nucleotide binding;GO:0004383,molecular_function guanylate cyclase activity;GO:0004672,molecular_function protein kinase activity;GO:0005524,molecular_function ATP binding;GO:0005525,molecular_function GTP binding;GO:0005886,cellular_component plasma membrane;GO:0006182,biological_process cGMP biosynthetic process;GO:0006468,biological_process protein phosphorylat…	NA	NA
AJAPscaffold35	659224	659475	peak_689	252	144	45	3.69E-08	5.14408	0.000213531	intergenic	AJAP01591:AJAPscaffold35:650768-652636:+:-8601	NA	NA	NA
AJAPscaffold138	309173	309618	peak_190	446	269	94	3.70E-08	4.43754	0.000213531	intergenic	AJAP05787:AJAPscaffold138:314663-317489:-:8049	18;GO:0000166,molecular_function nucleotide binding;GO:0003824,molecular_function catalytic activity;GO:0003996,molecular_function acyl-CoA ligase activity;GO:0004321,molecular_function fatty-acyl-CoA synthase activity;GO:0005524,molecular_function ATP binding;GO:0005739,cellular_component mitochondrion;GO:0005759,cellular_component mitochondrial matrix;GO:0006629,biological_process lipid metabol…	NA	NA
AJAPscaffold477	284906	285132	peak_821	227	56	79	3.70E-08	4.43754	0.000213531	intergenic	AJAP18799:AJAPscaffold477:292523-298215:+:7562	9;GO:0004860,molecular_function protein kinase inhibitor activity;GO:0005515,molecular_function protein binding;GO:0005737,cellular_component cytoplasm;GO:0006469,biological_process negative regulation of protein kinase activity;GO:0016020,cellular_component membrane;GO:0016021,cellular_component integral component of membrane;GO:0019221,biological_process cytokine-mediated signaling pathway;GO:0…	NA	NA
AJAPscaffold841	7304	7785	peak_1092	482	88	130	3.70E-08	4.43754	0.000213531	intergenic	AJAP12343:AJAPscaffold841:10915-11766:-:4376	NA	NA	NA
AJAPscaffold292	452021	452427	peak_590	407	386	2634	3.77E-08	1.62686	0.000215491	intergenic	AJAP18618:AJAPscaffold292:465276-467439:+:12870	NA	NA	NA
AJAPscaffold1213	21924	22163	peak_130	240	112	110	3.87E-08	3.98351	0.000220877	intergenic	AJAP13074:AJAPscaffold1213:5151-5810:+:-16886	17;GO:0001508,biological_process action potential;GO:0004930,molecular_function G protein-coupled receptor activity;GO:0005886,cellular_component plasma membrane;GO:0005887,cellular_component integral component of plasma membrane;GO:0007165,biological_process signal transduction;GO:0007186,biological_process G protein-coupled receptor signaling pathway;GO:0007197,biological_process adenylate cycl…	NA	NA
AJAPscaffold986	361943	362169	peak_1186	227	98	116	3.87E-08	3.98351	0.000220877	intergenic	AJAP13307:AJAPscaffold986:371455-372783:-:10744	4;GO:0005515,molecular_function protein binding;GO:0007155,biological_process cell adhesion;GO:0050767,biological_process regulation of neurogenesis;GO:0062023,cellular_component collagen-containing extracellular matrix	NA	NA
AJAPscaffold2338	64977	65216	peak_489	240	133	152	3.88E-08	3.74074	0.000220877	intergenic	AJAP03951:AJAPscaffold2338:43049-44209:-:-20901	NA	NA	NA
AJAPscaffold98	723902	724496	peak_1182	595	429	231	3.93E-08	3.85452	0.000222597	AJAP13115:intron	AJAP19447:AJAPscaffold98:728487-734841:+:4157	16;GO:0000045,biological_process autophagosome assembly;GO:0000422,biological_process autophagy of mitochondrion;GO:0004197,molecular_function cysteine-type endopeptidase activity;GO:0005515,molecular_function protein binding;GO:0005737,cellular_component cytoplasm;GO:0005829,cellular_component cytosol;GO:0006501,biological_process C-terminal protein lipidation;GO:0006508,biological_process prote…	NA	NA
AJAPscaffold1165	33155	33386	peak_104	232	177	107	3.98E-08	3.85194	0.000225097	AJAP16424:exon;AJAP24294:Promoter	AJAP24294:AJAPscaffold1165:33676-35421:+:345	NA	NA	NA
AJAPscaffold2605	44453	44696	peak_537	244	42	156	4.00E-08	3.43699	0.000225814	intergenic	AJAP12302:AJAPscaffold2605:26235-36491:+:-18261	12;GO:0001975,biological_process response to amphetamine;GO:0003674,molecular_function molecular_function;GO:0003723,molecular_function RNA binding;GO:0005575,cellular_component cellular_component;GO:0005634,cellular_component nucleus;GO:0005737,cellular_component cytoplasm;GO:0008033,biological_process tRNA processing;GO:0008168,molecular_function methyltransferase activity;GO:0008175,molecular_…	NA	NA
AJAPscaffold1998	30211	30447	peak_402	237	40	65	4.05E-08	4.76059	0.000228008	intergenic	AJAP19935:AJAPscaffold1998:955-23471:-:-6780	7;GO:0000124,cellular_component SAGA complex;GO:0001650,cellular_component fibrillar center;GO:0003712,molecular_function transcription coregulator activity;GO:0007275,biological_process multicellular organism development;GO:0007369,biological_process gastrulation;GO:0035948,biological_process positive regulation of gluconeogenesis by positive regulation of transcription from RNA polymerase II pr…	K21245	825 1 350 spu:578373 381 1 369 53.243 - 370 152 391 2.50e-127 - SUPT20H; transcription factor SPT20 homolog; K21245
AJAPscaffold653	405837	406062	peak_976	226	99	39	4.19E-08	5.10902	0.000234844	intergenic	AJAP09380:AJAPscaffold653:397364-399193:+:-8573	NA	NA	NA
AJAPscaffold112	32568	32793	peak_88	226	64	66	4.44E-08	4.56059	0.00024744	intergenic	AJAP30276:AJAPscaffold112:38379-64900:+:5748	12;GO:0000398,biological_process mRNA splicing, via spliceosome;GO:0003723,molecular_function RNA binding;GO:0003729,molecular_function mRNA binding;GO:0005515,molecular_function protein binding;GO:0005634,cellular_component nucleus;GO:0005654,cellular_component nucleoplasm;GO:0006369,biological_process termination of RNA polymerase II transcription;GO:0006378,biological_process mRNA polyadenylat…	K14408	779 15 712 amj:102559146 718 14 706 64.479 - 701 238 938 0.0 - CSTF3, RNA14; cleavage stimulation factor subunit 3; K14408
AJAPscaffold140	1186615	1186921	peak_194	307	135	74	4.44E-08	4.56059	0.00024744	intergenic	AJAP16379:AJAPscaffold140:1146394-1150025:+:-40357	NA	NA	NA
AJAPscaffold148	278445	278675	peak_231	231	54	66	4.44E-08	4.56059	0.00024744	intergenic	AJAP04882:AJAPscaffold148:301604-302173:+:23106	10;GO:0001763,biological_process morphogenesis of a branching structure;GO:0003262,biological_process endocardial progenitor cell migration to the midline involved in heart field formation;GO:0005509,molecular_function calcium ion binding;GO:0005515,molecular_function protein binding;GO:0005576,cellular_component extracellular region;GO:0007411,biological_process axon guidance;GO:0007414,biologic…	NA	NA
AJAPscaffold346	172656	173027	peak_681	372	88	93	4.44E-08	4.56059	0.00024744	intergenic	AJAP17513:AJAPscaffold346:149484-170066:+:-23261	27;GO:0000086,biological_process G2/M transition of mitotic cell cycle;GO:0000922,cellular_component spindle pole;GO:0001520,cellular_component outer dense fiber;GO:0005198,molecular_function structural molecule activity;GO:0005515,molecular_function protein binding;GO:0005634,cellular_component nucleus;GO:0005737,cellular_component cytoplasm;GO:0005813,cellular_component centrosome;GO:0005814,ce…	K16479	ODF2; outer dense fiber protein 2; K16479
AJAPscaffold549	352713	353117	peak_883	405	285	79	4.44E-08	4.56059	0.00024744	AJAP12206:intron	AJAP12206:AJAPscaffold549:313273-389030:+:-39726	5;GO:0003676,molecular_function nucleic acid binding;GO:0003723,molecular_function RNA binding;GO:0005575,cellular_component cellular_component;GO:0017015,biological_process regulation of transforming growth factor beta receptor signaling pathway;GO:0061035,biological_process regulation of cartilage development	NA	NA
AJAPscaffold321	499435	499717	peak_656	283	117	61	4.72E-08	4.90027	0.000258851	intergenic	AJAP18457:AJAPscaffold321:392171-487366:-:-12186	NA	NA	NA
AJAPscaffold99	2024561	2024872	peak_1189	312	234	65	4.72E-08	4.90027	0.000258851	AJAP29155:exon	AJAP29155:AJAPscaffold99:2024160-2024900:-:107	NA	NA	NA
AJAPscaffold845	17995	18257	peak_1099	263	199	46	4.82E-08	5.07046	0.000261758	intergenic	AJAP06064:AJAPscaffold845:58787-60172:+:40594	NA	NA	NA
AJAPscaffold153	92408	92689	peak_247	282	151	91	4.82E-08	4.21696	0.0002618	intergenic	AJAP12321:AJAPscaffold153:86888-89369:-:-3190	15;GO:0000139,cellular_component Golgi membrane;GO:0001517,molecular_function N-acetylglucosamine 6-O-sulfotransferase activity;GO:0005794,cellular_component Golgi apparatus;GO:0005975,biological_process carbohydrate metabolic process;GO:0005976,biological_process polysaccharide metabolic process;GO:0006012,biological_process galactose metabolic process;GO:0006790,biological_process sulfur compou…	NA	NA
AJAPscaffold509	358887	359375	peak_841	489	200	130	4.82E-08	4.21696	0.0002618	AJAP26645:exon	AJAP26645:AJAPscaffold509:358524-360515:+:-564	NA	NA	NA
AJAPscaffold127	723808	724079	peak_155	272	89	73	4.89E-08	4.71132	0.000263834	intergenic	AJAP08171:AJAPscaffold127:696431-700825:+:-27467	7;GO:0000166,molecular_function nucleotide binding;GO:0003677,molecular_function DNA binding;GO:0004386,molecular_function helicase activity;GO:0005515,molecular_function protein binding;GO:0005524,molecular_function ATP binding;GO:0005634,cellular_component nucleus;GO:0016787,molecular_function hydrolase activity	NA	NA
AJAPscaffold1659	29142	29667	peak_301	526	258	90	4.89E-08	4.71132	0.000263834	intergenic	AJAP11217:AJAPscaffold1659:12784-16858:-:-12542	NA	NA	NA
AJAPscaffold1699	73388	73665	peak_313	278	196	60	4.89E-08	4.71132	0.000263834	AJAP25436:intron	AJAP25436:AJAPscaffold1699:73112-76271:+:-473	6;GO:0003674,molecular_function molecular_function;GO:0030027,cellular_component lamellipodium;GO:0030336,biological_process negative regulation of cell migration;GO:0033058,biological_process directional locomotion;GO:0042995,cellular_component cell projection;GO:0051126,biological_process negative regulation of actin nucleation	NA	NA
AJAPscaffold211	400007	400259	peak_435	253	125	57	4.89E-08	4.71132	0.000263834	AJAP03466:Promoter;AJAP26840:exon	AJAP03466:AJAPscaffold211:400464-400997:+:333	NA	NA	NA
AJAPscaffold320	180032	180356	peak_653	325	233	65	4.89E-08	4.71132	0.000263834	intergenic	AJAP04596:AJAPscaffold320:191147-191974:-:11711	31;GO:0002024,biological_process diet induced thermogenesis;GO:0002025,biological_process norepinephrine-epinephrine-mediated vasodilation involved in regulation of systemic arterial blood pressure;GO:0004930,molecular_function G protein-coupled receptor activity;GO:0004935,molecular_function adrenergic receptor activity;GO:0004939,molecular_function beta-adrenergic receptor activity;GO:0005634,c…	NA	NA
AJAPscaffold419	670417	670813	peak_773	397	196	84	4.89E-08	4.71132	0.000263834	AJAP17280:Promoter	AJAP17280:AJAPscaffold419:671625-673541:+:1013	NA	NA	NA
AJAPscaffold82	32967	33213	peak_1079	247	89	54	4.89E-08	4.71132	0.000263834	intergenic	AJAP24008:AJAPscaffold82:39711-42292:-:9238	4;GO:0007507,biological_process heart development;GO:0008270,molecular_function zinc ion binding;GO:0046872,molecular_function metal ion binding;GO:0060047,biological_process heart contraction	NA	NA
AJAPscaffold842	170650	170995	peak_1095	346	278	80	5.02E-08	4.52937	0.000268584	intergenic	AJAP01888:AJAPscaffold842:187878-195247:+:16951	NA	NA	NA
AJAPscaffold394	253727	254380	peak_751	654	503	2938	5.21E-08	1.63596	0.000277409	intergenic	AJAP14314:AJAPscaffold394:257464-258111:-:3883	11;GO:0000963,biological_process mitochondrial RNA processing;GO:0003723,molecular_function RNA binding;GO:0004672,molecular_function protein kinase activity;GO:0005515,molecular_function protein binding;GO:0005739,cellular_component mitochondrion;GO:0006397,biological_process mRNA processing;GO:0006468,biological_process protein phosphorylation;GO:0019843,molecular_function rRNA binding;GO:00357…	NA	NA
AJAPscaffold395	890591	890908	peak_754	318	256	77	5.44E-08	4.5089	0.000288682	intergenic	AJAP26625:AJAPscaffold395:896339-898201:-:7356	NA	NA	NA
AJAPscaffold587	304375	304653	peak_918	279	183	164	5.49E-08	3.38465	0.000290944	intergenic	AJAP20293:AJAPscaffold587:298810-299562:-:-4996	NA	NA	NA
AJAPscaffold863	400439	400730	peak_1118	292	210	120	5.57E-08	4.03977	0.000294029	intergenic	AJAP25092:AJAPscaffold863:391715-393244:+:-8935	6;GO:0003674,molecular_function molecular_function;GO:0005622,cellular_component intracellular;GO:0016567,biological_process protein ubiquitination;GO:0035556,biological_process intracellular signal transduction;GO:0055003,biological_process cardiac myofibril assembly;GO:0055013,biological_process cardiac muscle cell development	NA	NA
AJAPscaffold317	423446	423681	peak_649	236	44	47	5.86E-08	5.01638	0.000305197	AJAP05776:Promoter;AJAP13972:Promoter	AJAP13972:AJAPscaffold317:424718-425245:+:1229	NA	NA	NA
AJAPscaffold1055	81445	81709	peak_46	265	112	109	5.92E-08	3.89432	0.000307376	intergenic	AJAP04583:AJAPscaffold1055:75101-77880:-:-3677	NA	NA	NA
AJAPscaffold599	370615	370848	peak_928	234	168	172	6.25E-08	3.2819	0.000322018	intergenic	AJAP15054:AJAPscaffold599:379212-394698:-:23917	14;GO:0003824,molecular_function catalytic activity;GO:0004571,molecular_function mannosyl-oligosaccharide 1,2-alpha-mannosidase activity;GO:0005509,molecular_function calcium ion binding;GO:0005783,cellular_component endoplasmic reticulum;GO:0005788,cellular_component endoplasmic reticulum lumen;GO:0006491,biological_process N-glycan processing;GO:0006516,biological_process glycoprotein cataboli…	K10086	900 11 707 spu:579538 1124 82 780 65.906 - 701 233 973 0.0 - EDEM3; ER degradation enhancer, mannosidase alpha-like 3; K10086
AJAPscaffold549	352069	352404	peak_882	336	270	71	6.35E-08	4.81957	0.000326708	AJAP12206:intron	AJAP12206:AJAPscaffold549:313273-389030:+:-39067	5;GO:0003676,molecular_function nucleic acid binding;GO:0003723,molecular_function RNA binding;GO:0005575,cellular_component cellular_component;GO:0017015,biological_process regulation of transforming growth factor beta receptor signaling pathway;GO:0061035,biological_process regulation of cartilage development	NA	NA
AJAPscaffold243	508775	509028	peak_511	254	85	83	6.37E-08	4.30572	0.000327484	AJAP00952:exon	AJAP00952:AJAPscaffold243:499975-509436:-:578	30;GO:0000077,biological_process DNA damage checkpoint;GO:0005515,molecular_function protein binding;GO:0005634,cellular_component nucleus;GO:0005654,cellular_component nucleoplasm;GO:0005694,cellular_component chromosome;GO:0005737,cellular_component cytoplasm;GO:0005813,cellular_component centrosome;GO:0005829,cellular_component cytosol;GO:0005886,cellular_component plasma membrane;GO:0007088,b…	NA	NA
AJAPscaffold353	147702	147928	peak_696	227	96	96	6.37E-08	4.30572	0.000327484	intergenic	AJAP30212:AJAPscaffold353:113053-125970:-:-21828	26;GO:0000122,biological_process negative regulation of transcription by RNA polymerase II;GO:0000151,cellular_component ubiquitin ligase complex;GO:0005515,molecular_function protein binding;GO:0005634,cellular_component nucleus;GO:0005654,cellular_component nucleoplasm;GO:0005737,cellular_component cytoplasm;GO:0005829,cellular_component cytosol;GO:0006325,biological_process chromatin organizat…	K11459	PCGF4, BMI1; polycomb group RING finger protein 4; K11459
AJAPscaffold375	454716	455002	peak_709	287	163	91	6.37E-08	4.30572	0.000327484	intergenic	AJAP04768:AJAPscaffold375:446027-448226:-:-6653	10;GO:0000981,molecular_function DNA-binding transcription factor activity, RNA polymerase II-specific;GO:0003676,molecular_function nucleic acid binding;GO:0003677,molecular_function DNA binding;GO:0003700,molecular_function DNA-binding transcription factor activity;GO:0005515,molecular_function protein binding;GO:0005634,cellular_component nucleus;GO:0006351,biological_process transcription, DN…	NA	NA
AJAPscaffold514	41860	42186	peak_849	327	116	92	6.37E-08	4.30572	0.000327484	AJAP20304:intron	AJAP28871:AJAPscaffold514:64350-70650:+:22375	25;GO:0000184,biological_process nuclear-transcribed mRNA catabolic process, nonsense-mediated decay;GO:0000226,biological_process microtubule cytoskeleton organization;GO:0000335,biological_process negative regulation of transposition, DNA-mediated;GO:0000381,biological_process regulation of alternative mRNA splicing, via spliceosome;GO:0000398,biological_process mRNA splicing, via spliceosome;G…	K12876	RBM8A, Y14; RNA-binding protein 8A; K12876
AJAPscaffold313	406929	407335	peak_641	407	217	190	6.40E-08	3.4475	0.000327484	AJAP05253:Promoter	AJAP05253:AJAPscaffold313:404971-406203:-:-943	NA	NA	NA
AJAPscaffold156	447344	447972	peak_268	629	153	662	6.45E-08	2.59711	0.000328587	AJAP07130:Promoter	AJAP07130:AJAPscaffold156:449159-450962:+:1663	NA	NA	NA
AJAPscaffold853	19913	20148	peak_1111	236	107	50	6.46E-08	4.81505	0.00032892	intergenic	AJAP07955:AJAPscaffold853:11878-13030:-:-6990	NA	NA	NA
AJAPscaffold429	307887	308138	peak_783	252	139	184	6.83E-08	3.19273	0.000346585	AJAP08791:intron	AJAP08791:AJAPscaffold429:302321-321403:+:-5706	15;GO:0003674,molecular_function molecular_function;GO:0003779,molecular_function actin binding;GO:0005737,cellular_component cytoplasm;GO:0005856,cellular_component cytoskeleton;GO:0007010,biological_process cytoskeleton organization;GO:0007064,biological_process mitotic sister chromatid cohesion;GO:0008360,biological_process regulation of cell shape;GO:0014003,biological_process oligodendrocyte…	K06083	192 1 169 spu:584545 525 1 171 56.725 - 171 72 186 1.32e-54 - WASF3; WAS protein family, member 3; K06083
AJAPscaffold92	615206	615467	peak_1149	262	193	108	7.23E-08	3.85274	0.000365157	intergenic	AJAP14264:AJAPscaffold92:603105-607257:-:-8142	NA	NA	NA
AJAPscaffold146	90377	90689	peak_221	313	104	52	7.25E-08	4.78362	0.000365452	intergenic	AJAP08651:AJAPscaffold146:108032-113753:+:17552	10;GO:0005634,cellular_component nucleus;GO:0005737,cellular_component cytoplasm;GO:0005829,cellular_component cytosol;GO:0006777,biological_process Mo-molybdopterin cofactor biosynthetic process;GO:0016607,cellular_component nuclear speck;GO:0016740,molecular_function transferase activity;GO:0019008,cellular_component molybdopterin synthase complex;GO:0030366,molecular_function molybdopterin syn…	K03635	238 91 230 spu:764286 146 4 143 65.714 - 140 48 207 1.60e-66 - MOCS2B, moaE; molybdopterin synthase catalytic subunit [EC:2.8.1.12]; K03635
AJAPscaffold100	613700	614125	peak_4	426	33	206	7.29E-08	3.51908	0.000367451	intergenic	AJAP06535:AJAPscaffold100:608619-609437:-:-4296	NA	NA	NA
AJAPscaffold234	1014787	1015434	peak_491	648	493	231	7.29E-08	3.51908	0.000367451	intergenic	AJAP11065:AJAPscaffold234:999607-1001935:-:-13345	NA	NA	NA
AJAPscaffold1978	5865	6395	peak_401	531	43	254	7.48E-08	3.33388	0.000374964	intergenic	AJAP04656:AJAPscaffold1978:14106-14343:-:8437	59;GO:0001934,biological_process positive regulation of protein phosphorylation;GO:0004672,molecular_function protein kinase activity;GO:0004674,molecular_function protein serine/threonine kinase activity;GO:0005123,molecular_function death receptor binding;GO:0005515,molecular_function protein binding;GO:0005524,molecular_function ATP binding;GO:0005739,cellular_component mitochondrion;GO:000582…	NA	NA
AJAPscaffold778	166957	167480	peak_1055	524	94	143	7.83E-08	4.10499	0.000390589	intergenic	AJAP27406:AJAPscaffold778:194979-259284:+:27929	NA	NA	NA
AJAPscaffold393	208901	209204	peak_741	304	94	73	7.99E-08	4.41185	0.000395421	intergenic	AJAP09819:AJAPscaffold393:230039-236183:+:21045	38;GO:0001968,molecular_function fibronectin binding;GO:0002687,biological_process positive regulation of leukocyte migration;GO:0003366,biological_process cell-matrix adhesion involved in ameboidal cell migration;GO:0003823,molecular_function antigen binding;GO:0005515,molecular_function protein binding;GO:0005886,cellular_component plasma membrane;GO:0007155,biological_process cell adhesion;GO:…	NA	NA
AJAPscaffold1120	5625	5887	peak_90	263	65	85	8.68E-08	3.94281	0.000422435	AJAP22122:exon	AJAP22122:AJAPscaffold1120:4579-7279:+:-1112	NA	NA	NA
AJAPscaffold1237	70403	70634	peak_138	232	59	53	8.74E-08	4.90662	0.000422464	intergenic	AJAP03909:AJAPscaffold1237:41158-52235:-:-18227	NA	NA	NA
AJAPscaffold231	341416	341699	peak_486	284	138	54	8.74E-08	4.90662	0.000422464	AJAP03047:intron	AJAP03047:AJAPscaffold231:338601-353565:+:-2954	NA	NA	NA
AJAPscaffold726	291764	291999	peak_1024	236	101	45	8.74E-08	4.90662	0.000422464	intergenic	AJAP01383:AJAPscaffold726:290269-290814:+:-1597	NA	NA	NA
AJAPscaffold740	9540	9808	peak_1034	269	91	56	8.74E-08	4.90662	0.000422464	intergenic	AJAP18673:AJAPscaffold740:11784-12638:+:2154	12;GO:0004930,molecular_function G protein-coupled receptor activity;GO:0004969,molecular_function histamine receptor activity;GO:0005886,cellular_component plasma membrane;GO:0005887,cellular_component integral component of plasma membrane;GO:0006954,biological_process inflammatory response;GO:0007165,biological_process signal transduction;GO:0007186,biological_process G protein-coupled receptor…	NA	NA
AJAPscaffold757	11909	12183	peak_1044	275	204	91	8.82E-08	4.07792	0.000422591	AJAP27180:Promoter	AJAP27180:AJAPscaffold757:9662-10669:-:-1444	6;GO:0003964,molecular_function RNA-directed DNA polymerase activity;GO:0005575,cellular_component cellular_component;GO:0006278,biological_process RNA-dependent DNA biosynthetic process;GO:0006313,biological_process transposition, DNA-mediated;GO:0016740,molecular_function transferase activity;GO:0016779,molecular_function nucleotidyltransferase activity	NA	NA
AJAPscaffold1525	23203	23617	peak_245	415	202	208	8.82E-08	3.39249	0.000422795	intergenic	NA	NA	NA	NA
AJAPscaffold2077	8621	8849	peak_425	229	92	149	8.82E-08	3.39249	0.000422795	intergenic	AJAP08854:AJAPscaffold2077:41697-42515:+:32985	NA	NA	NA
AJAPscaffold47	603304	603578	peak_815	275	199	156	8.82E-08	3.39249	0.000422795	AJAP30122:intron;AJAP30281:intron	AJAP30122:AJAPscaffold47:546767-620717:-:17216	7;GO:0005515,molecular_function protein binding;GO:0005622,cellular_component intracellular;GO:0005886,cellular_component plasma membrane;GO:0016020,cellular_component membrane;GO:0016021,cellular_component integral component of membrane;GO:0035556,biological_process intracellular signal transduction;GO:0046872,molecular_function metal ion binding	NA	NA
AJAPscaffold451	137200	137521	peak_801	322	243	89	8.93E-08	3.80903	0.000426766	intergenic	AJAP10735:AJAPscaffold451:69142-131634:-:-5809	22;GO:0000175,molecular_function 3'-5'-exoribonuclease activity;GO:0000176,cellular_component nuclear exosome (RNase complex);GO:0000178,cellular_component exosome (RNase complex);GO:0003723,molecular_function RNA binding;GO:0004518,molecular_function nuclease activity;GO:0004519,molecular_function endonuclease activity;GO:0004527,molecular_function exonuclease activity;GO:0005085,molecular_funct…	K12585	937 1 937 lgi:LOTGIDRAFT_114650 946 1 937 58.873 - 958 352 1117 0.0 - DIS3, RRP44; exosome complex exonuclease DIS3/RRP44 [EC:3.1.13.-]; K12585
AJAPscaffold209	137437	137735	peak_427	299	104	42	9.10E-08	4.72198	0.000432972	AJAP06983:Promoter;AJAP19720:exon	AJAP19720:AJAPscaffold209:137233-138444:-:905	32;GO:0000166,molecular_function nucleotide binding;GO:0000943,cellular_component retrotransposon nucleocapsid;GO:0003676,molecular_function nucleic acid binding;GO:0003677,molecular_function DNA binding;GO:0003723,molecular_function RNA binding;GO:0003824,molecular_function catalytic activity;GO:0003887,molecular_function DNA-directed DNA polymerase activity;GO:0003964,molecular_function RNA-dir…	NA	NA
AJAPscaffold221	202223	202477	peak_462	255	149	73	9.18E-08	4.37702	0.000436325	intergenic	AJAP11791:AJAPscaffold221:211489-213002:-:10632	NA	NA	NA
AJAPscaffold1108	207360	207686	peak_78	327	294	73	9.34E-08	4.541	0.000443282	intergenic	AJAP24649:AJAPscaffold1108:47159-154318:-:-53336	6;GO:0003735,molecular_function structural constituent of ribosome;GO:0005739,cellular_component mitochondrion;GO:0005743,cellular_component mitochondrial inner membrane;GO:0005763,cellular_component mitochondrial small ribosomal subunit;GO:0005840,cellular_component ribosome;GO:0032543,biological_process mitochondrial translation	K17404	187 1 167 spu:590707 187 1 164 68.862 - 167 49 256 4.70e-86 - MRPS25; small subunit ribosomal protein S25; K17404
AJAPscaffold1238	130002	130258	peak_140	257	56	62	9.34E-08	4.541	0.000443282	AJAP13199:Promoter	AJAP13199:AJAPscaffold1238:94654-128727:-:-1331	13;GO:0000166,molecular_function nucleotide binding;GO:0004672,molecular_function protein kinase activity;GO:0004674,molecular_function protein serine/threonine kinase activity;GO:0005524,molecular_function ATP binding;GO:0006468,biological_process protein phosphorylation;GO:0007165,biological_process signal transduction;GO:0016301,molecular_function kinase activity;GO:0016310,biological_process …	K06071	981 24 980 apla:101796580 988 36 988 55.100 - 1000 359 1013 0.0 - PKN; protein kinase N [EC:2.7.11.13]; K06071
AJAPscaffold1819	83689	84029	peak_340	341	167	77	9.34E-08	4.541	0.000443282	intergenic	AJAP16417:AJAPscaffold1819:87347-88231:-:4377	NA	NA	NA
AJAPscaffold1841	58973	59471	peak_345	499	90	94	9.34E-08	4.541	0.000443282	AJAP20521:intron	AJAP20521:AJAPscaffold1841:49973-64036:-:4975	12;GO:0001534,cellular_component radial spoke;GO:0003341,biological_process cilium movement;GO:0005515,molecular_function protein binding;GO:0005737,cellular_component cytoplasm;GO:0005856,cellular_component cytoskeleton;GO:0005929,cellular_component cilium;GO:0006897,biological_process endocytosis;GO:0007015,biological_process actin filament organization;GO:0030030,biological_process cell projec…	NA	NA
AJAPscaffold2182	9344	9583	peak_447	240	134	68	9.34E-08	4.541	0.000443282	intergenic	AJAP23753:AJAPscaffold2182:40031-41113:+:30554	8;GO:0000981,molecular_function DNA-binding transcription factor activity, RNA polymerase II-specific;GO:0003677,molecular_function DNA binding;GO:0005654,cellular_component nucleoplasm;GO:0005737,cellular_component cytoplasm;GO:0006357,biological_process regulation of transcription by RNA polymerase II;GO:0008150,biological_process biological_process;GO:0009506,cellular_component plasmodesma;GO:…	NA	NA
AJAPscaffold333	273422	273653	peak_664	232	135	69	9.34E-08	4.541	0.000443282	intergenic	AJAP12935:AJAPscaffold333:313861-316262:+:40305	8;GO:0003682,molecular_function chromatin binding;GO:0005509,molecular_function calcium ion binding;GO:0005576,cellular_component extracellular region;GO:0005615,cellular_component extracellular space;GO:0005737,cellular_component cytoplasm;GO:0007155,biological_process cell adhesion;GO:0008150,biological_process biological_process;GO:0016020,cellular_component membrane	NA	NA
AJAPscaffold348	211599	211897	peak_683	299	242	74	9.34E-08	4.541	0.000443282	intergenic	AJAP20091:AJAPscaffold348:278450-281461:-:69622	NA	NA	NA
AJAPscaffold89	307097	307348	peak_1133	252	66	62	9.34E-08	4.541	0.000443282	intergenic	AJAP08140:AJAPscaffold89:315908-317862:+:8746	NA	NA	NA
AJAPscaffold1881	7520	7927	peak_356	408	92	294	9.42E-08	2.89897	0.000443364	intergenic	AJAP03294:AJAPscaffold1881:38756-43669:-:36059	2;GO:0008150,biological_process biological_process;GO:0031012,cellular_component extracellular matrix	NA	NA
AJAPscaffold158	47921	48166	peak_278	246	125	97	9.52E-08	3.79573	0.000447301	AJAP19142:intron	AJAP19142:AJAPscaffold158:40860-52526:+:-7187	NA	NA	NA
AJAPscaffold1282	78349	78583	peak_161	235	132	57	9.82E-08	4.70157	0.000459875	intergenic	AJAP06150:AJAPscaffold1282:61183-67801:+:-17299	10;GO:0008152,biological_process metabolic process;GO:0008168,molecular_function methyltransferase activity;GO:0008171,molecular_function O-methyltransferase activity;GO:0009617,biological_process response to bacterium;GO:0016740,molecular_function transferase activity;GO:0016788,molecular_function hydrolase activity, acting on ester bonds;GO:0032259,biological_process methylation;GO:0042409,mole…	NA	NA
AJAPscaffold338	189979	190255	peak_671	277	133	54	9.82E-08	4.70157	0.000459875	intergenic	AJAP06974:AJAPscaffold338:192914-194343:+:2803	NA	NA	NA
AJAPscaffold355	17487	17808	peak_701	322	205	50	9.82E-08	4.70157	0.000459875	intergenic	AJAP02400:AJAPscaffold355:27248-33592:+:9557	10;GO:0005886,cellular_component plasma membrane;GO:0005887,cellular_component integral component of plasma membrane;GO:0008519,molecular_function ammonium transmembrane transporter activity;GO:0009506,cellular_component plasmodesma;GO:0015398,molecular_function high-affinity secondary active ammonium transmembrane transporter activity;GO:0015695,biological_process organic cation transport;GO:001…	NA	NA
AJAPscaffold536	123505	123734	peak_874	230	52	56	9.82E-08	4.70157	0.000459875	intergenic	AJAP14551:AJAPscaffold536:130953-135086:-:11531	NA	NA	NA
AJAPscaffold779	126326	126555	peak_1057	230	121	53	9.82E-08	4.70157	0.000459875	AJAP16004:intron	AJAP16004:AJAPscaffold779:43473-192207:-:65762	NA	NA	NA
AJAPscaffold1234	114565	114953	peak_134	389	193	88	9.82E-08	4.52791	0.000459875	AJAP11442:Promoter	AJAP11442:AJAPscaffold1234:115297-116421:+:540	6;GO:0003964,molecular_function RNA-directed DNA polymerase activity;GO:0005575,cellular_component cellular_component;GO:0006278,biological_process RNA-dependent DNA biosynthetic process;GO:0006313,biological_process transposition, DNA-mediated;GO:0016740,molecular_function transferase activity;GO:0016779,molecular_function nucleotidyltransferase activity	NA	NA
AJAPscaffold313	416572	417197	peak_643	626	464	250	1.02E-07	3.45909	0.000470717	intergenic	AJAP05253:AJAPscaffold313:404971-406203:-:-10833	NA	NA	NA
AJAPscaffold44	789586	789820	peak_790	235	88	155	1.02E-07	3.45909	0.000470717	intergenic	AJAP17025:AJAPscaffold44:792712-798929:-:9257	17;GO:0000166,molecular_function nucleotide binding;GO:0004385,molecular_function guanylate kinase activity;GO:0005524,molecular_function ATP binding;GO:0005829,cellular_component cytosol;GO:0006163,biological_process purine nucleotide metabolic process;GO:0006185,biological_process dGDP biosynthetic process;GO:0016301,molecular_function kinase activity;GO:0016310,biological_process phosphorylati…	K00942	195 19 151 spu:586667 187 38 171 60.448 - 134 52 175 3.30e-54 - E2.7.4.8, gmk; guanylate kinase [EC:2.7.4.8]; K00942
AJAPscaffold663	66579	67027	peak_985	449	287	210	1.03E-07	3.66332	0.000474078	intergenic	AJAP26684:AJAPscaffold663:91049-94113:-:27249	12;GO:0000339,molecular_function RNA cap binding;GO:0000387,biological_process spliceosomal snRNP assembly;GO:0003723,molecular_function RNA binding;GO:0005515,molecular_function protein binding;GO:0005634,cellular_component nucleus;GO:0005643,cellular_component nuclear pore;GO:0005737,cellular_component cytoplasm;GO:0005829,cellular_component cytosol;GO:0006606,biological_process protein import …	K13151	174 11 170 spu:764554 331 100 262 48.466 - 163 81 176 4.88e-53 - SNUPN, RNUT1; snurportin-1; K13151
AJAPscaffold87	990731	991141	peak_1124	411	228	64	1.03E-07	4.86085	0.00047493	intergenic	AJAP26911:AJAPscaffold87:1015990-1018195:+:25032	5;GO:0005509,molecular_function calcium ion binding;GO:0005515,molecular_function protein binding;GO:0005575,cellular_component cellular_component;GO:0005576,cellular_component extracellular region;GO:0008150,biological_process biological_process	NA	NA
AJAPscaffold1295	72378	72631	peak_166	254	84	79	1.07E-07	4.1815	0.000489542	AJAP10014:Promoter;AJAP25713:exon	AJAP25713:AJAPscaffold1295:70925-72805:-:345	32;GO:0000166,molecular_function nucleotide binding;GO:0000943,cellular_component retrotransposon nucleocapsid;GO:0003676,molecular_function nucleic acid binding;GO:0003677,molecular_function DNA binding;GO:0003723,molecular_function RNA binding;GO:0003824,molecular_function catalytic activity;GO:0003887,molecular_function DNA-directed DNA polymerase activity;GO:0003964,molecular_function RNA-dir…	NA	NA
AJAPscaffold190	407264	407492	peak_367	229	46	79	1.07E-07	4.1815	0.000489542	intergenic	AJAP06052:AJAPscaffold190:402369-402863:-:-4447	12;GO:0004791,molecular_function thioredoxin-disulfide reductase activity;GO:0005515,molecular_function protein binding;GO:0005829,cellular_component cytosol;GO:0006662,biological_process glycerol ether metabolic process;GO:0015035,molecular_function protein disulfide oxidoreductase activity;GO:0016032,biological_process viral process;GO:0016671,molecular_function oxidoreductase activity, acting …	NA	NA
AJAPscaffold736	90281	90513	peak_1028	233	54	74	1.07E-07	4.1815	0.000489542	intergenic	AJAP15700:AJAPscaffold736:86456-88198:-:-2137	NA	NA	NA
AJAPscaffold1491	2049	2491	peak_235	443	90	509	1.13E-07	2.54172	0.000511682	intergenic	AJAP20781:AJAPscaffold1491:11359-22786:+:9221	25;GO:0000398,biological_process mRNA splicing, via spliceosome;GO:0003677,molecular_function DNA binding;GO:0003899,molecular_function DNA-directed 5'-3' RNA polymerase activity;GO:0005515,molecular_function protein binding;GO:0005634,cellular_component nucleus;GO:0005654,cellular_component nucleoplasm;GO:0005665,cellular_component RNA polymerase II, core complex;GO:0005666,cellular_component RN…	K03013	RPB5, POLR2E; DNA-directed RNA polymerases I, II, and III subunit RPABC1; K03013
AJAPscaffold223	582918	583442	peak_471	525	159	104	1.18E-07	4.31393	0.000531643	AJAP05006:Promoter;AJAP11859:exon	AJAP11859:AJAPscaffold223:582303-584102:-:1027	NA	NA	NA
AJAPscaffold1232	232868	233257	peak_133	390	187	219	1.18E-07	3.11051	0.000532856	intergenic	AJAP28706:AJAPscaffold1232:99161-148160:+:-133895	6;GO:0003674,molecular_function molecular_function;GO:0008150,biological_process biological_process;GO:0016020,cellular_component membrane;GO:0016021,cellular_component integral component of membrane;GO:0030425,cellular_component dendrite;GO:0042995,cellular_component cell projection	NA	NA
AJAPscaffold1326	42965	43266	peak_176	302	97	150	1.21E-07	3.3392	0.000541851	AJAP11207:intron	AJAP11207:AJAPscaffold1326:36830-45066:+:-6233	32;GO:0000166,molecular_function nucleotide binding;GO:0001704,biological_process formation of primary germ layer;GO:0001919,biological_process regulation of receptor recycling;GO:0003777,molecular_function microtubule motor activity;GO:0005524,molecular_function ATP binding;GO:0005547,molecular_function phosphatidylinositol-3,4,5-trisphosphate binding;GO:0005737,cellular_component cytoplasm;GO:0…	K17935	341 15 340 spu:584987 1428 1090 1428 46.356 - 343 163 315 1.07e-95 - SNX29; sorting nexin-29; K17935
AJAPscaffold1205	138597	138839	peak_121	243	77	210	1.22E-07	3.03926	0.000547117	intergenic	AJAP15408:AJAPscaffold1205:77955-78426:+:-60720	9;GO:0000981,molecular_function DNA-binding transcription factor activity, RNA polymerase II-specific;GO:0003676,molecular_function nucleic acid binding;GO:0003677,molecular_function DNA binding;GO:0005575,cellular_component cellular_component;GO:0006357,biological_process regulation of transcription by RNA polymerase II;GO:0008150,biological_process biological_process;GO:0020037,molecular_functi…	NA	NA
AJAPscaffold659	28657	28885	peak_982	229	50	53	1.23E-07	4.64083	0.000549414	AJAP00956:intron	AJAP06509:AJAPscaffold659:17990-21223:-:-7484	11;GO:0003990,molecular_function acetylcholinesterase activity;GO:0004104,molecular_function cholinesterase activity;GO:0005576,cellular_component extracellular region;GO:0005886,cellular_component plasma membrane;GO:0010842,biological_process retina layer formation;GO:0016020,cellular_component membrane;GO:0016787,molecular_function hydrolase activity;GO:0030054,cellular_component cell junction;…	NA	NA
AJAPscaffold28	830908	831175	peak_576	268	120	213	1.23E-07	2.97614	0.000551303	intergenic	AJAP18001:AJAPscaffold28:835538-844802:-:13776	NA	NA	NA
AJAPscaffold234	1017786	1018342	peak_492	557	375	149	1.25E-07	3.99882	0.000555827	intergenic	AJAP11065:AJAPscaffold234:999607-1001935:-:-16226	NA	NA	NA
AJAPscaffold345	487865	488103	peak_680	239	108	83	1.25E-07	3.99882	0.000555827	intergenic	AJAP09960:AJAPscaffold345:440808-448248:+:-47166	5;GO:0004842,molecular_function ubiquitin-protein transferase activity;GO:0016567,biological_process protein ubiquitination;GO:0016740,molecular_function transferase activity;GO:0043231,cellular_component intracellular membrane-bounded organelle;GO:0046872,molecular_function metal ion binding	K11975	RNF144; E3 ubiquitin-protein ligase RNF144 [EC:2.3.2.31]; K11975
AJAPscaffold899	309641	310054	peak_1135	414	181	125	1.25E-07	3.99882	0.000555827	intergenic	AJAP19501:AJAPscaffold899:316169-319245:+:6348	28;GO:0001540,molecular_function amyloid-beta binding;GO:0003824,molecular_function catalytic activity;GO:0003990,molecular_function acetylcholinesterase activity;GO:0004104,molecular_function cholinesterase activity;GO:0005576,cellular_component extracellular region;GO:0005615,cellular_component extracellular space;GO:0005641,cellular_component nuclear envelope lumen;GO:0005783,cellular_componen…	NA	NA
AJAPscaffold1771	7032	7267	peak_333	236	12	3106	1.25E-07	1.5919	0.000555827	intergenic	AJAP06078:AJAPscaffold1771:2395-3327:+:-4650	NA	NA	NA
AJAPscaffold739	154006	154298	peak_1030	293	165	129	1.26E-07	3.62384	0.000557263	intergenic	AJAP29209:AJAPscaffold739:146812-147417:-:-6754	12;GO:0006811,biological_process ion transport;GO:0006814,biological_process sodium ion transport;GO:0008523,molecular_function sodium-dependent multivitamin transmembrane transporter activity;GO:0012506,cellular_component vesicle membrane;GO:0015293,molecular_function symporter activity;GO:0015878,biological_process biotin transport;GO:0015887,biological_process pantothenate transmembrane transp…	NA	NA
AJAPscaffold40	817929	818155	peak_761	227	150	51	1.27E-07	4.63245	0.000559423	intergenic	AJAP25274:AJAPscaffold40:787940-815419:-:-2660	24;GO:0000166,molecular_function nucleotide binding;GO:0004839,molecular_function ubiquitin activating enzyme activity;GO:0005515,molecular_function protein binding;GO:0005524,molecular_function ATP binding;GO:0005634,cellular_component nucleus;GO:0005737,cellular_component cytoplasm;GO:0005829,cellular_component cytosol;GO:0006338,biological_process chromatin remodeling;GO:0006464,biological_pro…	K10699	UBE1L2, UBA6; ubiquitin-activating enzyme E1-like protein 2 [EC:6.2.1.45]; K10699
AJAPscaffold778	321899	322320	peak_1056	422	126	76	1.27E-07	4.63245	0.000559423	intergenic	AJAP00989:AJAPscaffold778:318020-318680:-:-3345	NA	NA	NA
AJAPscaffold541	247408	247642	peak_875	235	146	47	1.31E-07	4.6241	0.000575533	intergenic	AJAP08175:AJAPscaffold541:269464-280261:-:32709	33;GO:0000086,biological_process G2/M transition of mitotic cell cycle;GO:0005515,molecular_function protein binding;GO:0005654,cellular_component nucleoplasm;GO:0005737,cellular_component cytoplasm;GO:0005813,cellular_component centrosome;GO:0005814,cellular_component centriole;GO:0005815,cellular_component microtubule organizing center;GO:0005829,cellular_component cytosol;GO:0005856,cellular_c…	K11502	666 89 662 cmk:103186506 1427 830 1424 43.208 - 611 294 459 3.36e-144 - CENPJ; centromere protein J; K11502
AJAPscaffold185	46582	46994	peak_347	413	233	133	1.33E-07	3.85039	0.000583633	intergenic	AJAP06834:AJAPscaffold185:42298-42951:+:-4518	NA	NA	NA
AJAPscaffold320	178399	178822	peak_652	424	111	137	1.33E-07	3.85039	0.000583633	intergenic	AJAP04596:AJAPscaffold320:191147-191974:-:13466	31;GO:0002024,biological_process diet induced thermogenesis;GO:0002025,biological_process norepinephrine-epinephrine-mediated vasodilation involved in regulation of systemic arterial blood pressure;GO:0004930,molecular_function G protein-coupled receptor activity;GO:0004935,molecular_function adrenergic receptor activity;GO:0004939,molecular_function beta-adrenergic receptor activity;GO:0005634,c…	NA	NA
AJAPscaffold2871	17145	17438	peak_587	294	218	114	1.33E-07	3.72741	0.000583633	AJAP20212:Promoter	AJAP20212:AJAPscaffold2871:14389-16305:-:-1058	NA	K05361	GPX4; phospholipid-hydroperoxide glutathione peroxidase [EC:1.11.1.12]; K05361
AJAPscaffold1037	166017	166292	peak_26	276	195	176	1.36E-07	3.23677	0.00059339	intergenic	AJAP29473:AJAPscaffold1037:140387-141142:-:-25070	6;GO:0003964,molecular_function RNA-directed DNA polymerase activity;GO:0005575,cellular_component cellular_component;GO:0006278,biological_process RNA-dependent DNA biosynthetic process;GO:0006313,biological_process transposition, DNA-mediated;GO:0016740,molecular_function transferase activity;GO:0016779,molecular_function nucleotidyltransferase activity	NA	NA
AJAPscaffold1235	3376	3737	peak_135	362	187	76	1.39E-07	4.27251	0.000606289	intergenic	AJAP14496:AJAPscaffold1235:27624-31336:-:27775	11;GO:0000138,cellular_component Golgi trans cisterna;GO:0005515,molecular_function protein binding;GO:0005768,cellular_component endosome;GO:0005794,cellular_component Golgi apparatus;GO:0005797,cellular_component Golgi medial cisterna;GO:0005802,cellular_component trans-Golgi network;GO:0016020,cellular_component membrane;GO:0016021,cellular_component integral component of membrane;GO:0017137,m…	NA	NA
AJAPscaffold545	339299	339668	peak_879	370	298	120	1.39E-07	4.27251	0.000606289	AJAP05093:intron	AJAP05093:AJAPscaffold545:329263-353859:-:14264	4;GO:0005794,cellular_component Golgi apparatus;GO:0016020,cellular_component membrane;GO:0016192,biological_process vesicle-mediated transport;GO:0045682,biological_process regulation of epidermis development	NA	NA
AJAPscaffold56	290114	290385	peak_889	272	155	90	1.39E-07	4.27251	0.000606289	intergenic	AJAP10602:AJAPscaffold56:277344-277853:+:-12926	NA	NA	NA
AJAPscaffold842	272574	272846	peak_1097	273	187	71	1.39E-07	4.27251	0.000606289	intergenic	AJAP01888:AJAPscaffold842:187878-195247:+:-84884	NA	NA	NA
AJAPscaffold1293	263910	264138	peak_165	229	116	60	1.43E-07	4.59923	0.000617575	intergenic	AJAP13917:AJAPscaffold1293:193374-194777:-:-69249	NA	NA	NA
AJAPscaffold1259	9471	9754	peak_148	284	197	231	1.58E-07	3.00294	0.000672899	intergenic	AJAP20954:AJAPscaffold1259:45550-47910:+:35883	22;GO:0003676,molecular_function nucleic acid binding;GO:0003677,molecular_function DNA binding;GO:0003723,molecular_function RNA binding;GO:0003824,molecular_function catalytic activity;GO:0003887,molecular_function DNA-directed DNA polymerase activity;GO:0003964,molecular_function RNA-directed DNA polymerase activity;GO:0004190,molecular_function aspartic-type endopeptidase activity;GO:0004518,…	NA	NA
AJAPscaffold1450	151334	151614	peak_215	281	21	145	1.62E-07	3.47192	0.000688541	intergenic	AJAP25348:AJAPscaffold1450:131943-146702:+:-19413	NA	NA	NA
AJAPscaffold1674	53088	53382	peak_308	295	231	75	1.70E-07	4.38502	0.000716292	AJAP07353:exon	AJAP07353:AJAPscaffold1674:52609-54177:+:-711	22;GO:0003676,molecular_function nucleic acid binding;GO:0003677,molecular_function DNA binding;GO:0003723,molecular_function RNA binding;GO:0003824,molecular_function catalytic activity;GO:0003887,molecular_function DNA-directed DNA polymerase activity;GO:0003964,molecular_function RNA-directed DNA polymerase activity;GO:0004190,molecular_function aspartic-type endopeptidase activity;GO:0004518,…	NA	NA
AJAPscaffold1745	117924	118252	peak_326	329	117	68	1.72E-07	4.55029	0.000722271	intergenic	AJAP16860:AJAPscaffold1745:93714-98136:+:-24328	NA	NA	NA
AJAPscaffold166	50097	50420	peak_303	324	110	69	1.71E-07	4.38258	0.000722271	intergenic	AJAP03101:AJAPscaffold166:21721-35889:-:-14318	42;GO:0000398,biological_process mRNA splicing, via spliceosome;GO:0000790,cellular_component nuclear chromatin;GO:0000978,molecular_function RNA polymerase II proximal promoter sequence-specific DNA binding;GO:0001077,molecular_function DNA-binding transcription activator activity, RNA polymerase II-specific;GO:0002102,cellular_component podosome;GO:0003676,molecular_function nucleic acid bindin…	NA	NA
AJAPscaffold1935	9386	9632	peak_395	247	68	48	1.71E-07	4.38258	0.000722271	intergenic	AJAP21925:AJAPscaffold1935:12243-20362:+:2790	28;GO:0002260,biological_process lymphocyte homeostasis;GO:0003158,biological_process endothelium development;GO:0005381,molecular_function iron ion transmembrane transporter activity;GO:0005515,molecular_function protein binding;GO:0005622,cellular_component intracellular;GO:0005654,cellular_component nucleoplasm;GO:0005829,cellular_component cytosol;GO:0005886,cellular_component plasma membrane…	NA	NA
AJAPscaffold743	11219	11475	peak_1037	257	140	68	1.71E-07	4.38258	0.000722271	intergenic	AJAP16205:AJAPscaffold743:15487-26195:-:14838	NA	K17533	1404 968 1402 spu:583722 2602 2153 2601 60.832 - 457 149 543 4.50e-161 - MAP3K19, YSK4; mitogen-activated protein kinase kinase kinase 19 [EC:2.7.11.25]; K17533
AJAPscaffold850	175377	175844	peak_1108	468	207	97	1.71E-07	4.38258	0.000722271	AJAP07825:intron	AJAP07825:AJAPscaffold850:171256-189836:+:-4329	8;GO:0003682,molecular_function chromatin binding;GO:0005509,molecular_function calcium ion binding;GO:0005576,cellular_component extracellular region;GO:0005615,cellular_component extracellular space;GO:0005737,cellular_component cytoplasm;GO:0007155,biological_process cell adhesion;GO:0008150,biological_process biological_process;GO:0016020,cellular_component membrane	NA	NA
AJAPscaffold191	128458	128696	peak_393	239	125	283	1.72E-07	2.64269	0.000722271	AJAP24513:exon	AJAP24513:AJAPscaffold191:128134-128856:-:275	NA	NA	NA
AJAPscaffold190	475568	475882	peak_377	315	65	705	1.73E-07	2.01267	0.000722271	intergenic	AJAP29480:AJAPscaffold190:422021-438088:-:-37545	NA	NA	NA
AJAPscaffold1029	203983	204655	peak_17	673	577	119	1.75E-07	4.06425	0.000727612	intergenic	AJAP20959:AJAPscaffold1029:165176-168752:-:-35808	6;GO:0005198,molecular_function structural molecule activity;GO:0005739,cellular_component mitochondrion;GO:0046872,molecular_function metal ion binding;GO:0051536,molecular_function iron-sulfur cluster binding;GO:0071000,biological_process response to magnetism;GO:0097428,biological_process protein maturation by iron-sulfur cluster transfer	K22063	130 1 129 spu:594382 129 1 129 80.620 - 129 25 220 5.92e-74 - ISCA1; iron-sulfur cluster assembly 1; K22063
AJAPscaffold354	226546	226996	peak_699	451	27	103	1.75E-07	4.06425	0.000727612	intergenic	AJAP02583:AJAPscaffold354:229506-230996:-:4425	NA	NA	NA
AJAPscaffold39	521735	521999	peak_736	265	127	91	1.75E-07	4.06425	0.000727612	intergenic	AJAP30023:AJAPscaffold39:481229-499780:-:-22082	22;GO:0000151,cellular_component ubiquitin ligase complex;GO:0000209,biological_process protein polyubiquitination;GO:0000226,biological_process microtubule cytoskeleton organization;GO:0004842,molecular_function ubiquitin-protein transferase activity;GO:0005737,cellular_component cytoplasm;GO:0005813,cellular_component centrosome;GO:0005815,cellular_component microtubule organizing center;GO:000…	NA	NA
AJAPscaffold587	147380	147730	peak_916	351	114	97	1.75E-07	4.06425	0.000727612	intergenic	AJAP18159:AJAPscaffold587:141865-142329:-:-5165	32;GO:0000166,molecular_function nucleotide binding;GO:0000943,cellular_component retrotransposon nucleocapsid;GO:0003676,molecular_function nucleic acid binding;GO:0003677,molecular_function DNA binding;GO:0003723,molecular_function RNA binding;GO:0003824,molecular_function catalytic activity;GO:0003887,molecular_function DNA-directed DNA polymerase activity;GO:0003964,molecular_function RNA-dir…	NA	NA
AJAPscaffold65	471035	471267	peak_974	233	131	78	1.75E-07	4.06425	0.000727612	intergenic	AJAP24411:AJAPscaffold65:458278-458862:+:-12889	38;GO:0003676,molecular_function nucleic acid binding;GO:0003677,molecular_function DNA binding;GO:0003723,molecular_function RNA binding;GO:0003824,molecular_function catalytic activity;GO:0003887,molecular_function DNA-directed DNA polymerase activity;GO:0003964,molecular_function RNA-directed DNA polymerase activity;GO:0004190,molecular_function aspartic-type endopeptidase activity;GO:0004518,…	NA	NA
AJAPscaffold841	201869	202241	peak_1094	373	222	94	1.75E-07	4.06425	0.000727612	AJAP16117:intron	AJAP16117:AJAPscaffold841:165547-234077:+:-36545	6;GO:0003674,molecular_function molecular_function;GO:0005575,cellular_component cellular_component;GO:0005887,cellular_component integral component of plasma membrane;GO:0016020,cellular_component membrane;GO:0016021,cellular_component integral component of membrane;GO:0050885,biological_process neuromuscular process controlling balance	NA	NA
AJAPscaffold313	317021	317574	peak_620	554	76	707	1.75E-07	2.20569	0.000727612	AJAP16932:Promoter;AJAP25440:exon	AJAP25440:AJAPscaffold313:316972-318053:+:-126	NA	NA	NA
AJAPscaffold535	290057	290382	peak_870	326	94	152	1.81E-07	3.5537	0.000746449	intergenic	AJAP06554:AJAPscaffold535:296793-297596:-:7447	NA	NA	NA
AJAPscaffold81	599673	599901	peak_1069	229	212	134	1.81E-07	3.5537	0.000746449	intergenic	AJAP19435:AJAPscaffold81:610419-618261:+:10535	NA	NA	NA
AJAPscaffold1277	143385	144211	peak_158	827	778	364	1.87E-07	3.11183	0.000766073	intergenic	AJAP20792:AJAPscaffold1277:93995-96854:-:-47309	8;GO:0005886,cellular_component plasma membrane;GO:0009607,biological_process response to biotic stimulus;GO:0016020,cellular_component membrane;GO:0016021,cellular_component integral component of membrane;GO:0030054,cellular_component cell junction;GO:0045202,cellular_component synapse;GO:0098978,cellular_component glutamatergic synapse;GO:0099055,cellular_component integral component of postsyn…	NA	NA
AJAPscaffold741	391250	391625	peak_1035	376	335	508	1.90E-07	2.30239	0.000778646	AJAP03725:Promoter	AJAP03725:AJAPscaffold741:392091-413775:+:507	19;GO:0000242,cellular_component pericentriolar material;GO:0005515,molecular_function protein binding;GO:0005737,cellular_component cytoplasm;GO:0005815,cellular_component microtubule organizing center;GO:0005856,cellular_component cytoskeleton;GO:0005886,cellular_component plasma membrane;GO:0005929,cellular_component cilium;GO:0015031,biological_process protein transport;GO:0016020,cellular_co…	K19398	830 5 769 spu:587077 985 147 923 58.344 - 785 299 912 0.0 - BBS9; Bardet-Biedl syndrome 9 protein; K19398
AJAPscaffold819	172195	172421	peak_1078	227	148	40	1.92E-07	4.69012	0.000785199	AJAP10794:intron	AJAP10794:AJAPscaffold819:119480-197325:-:24984	10;GO:0004721,molecular_function phosphoprotein phosphatase activity;GO:0004725,molecular_function protein tyrosine phosphatase activity;GO:0006470,biological_process protein dephosphorylation;GO:0016020,cellular_component membrane;GO:0016021,cellular_component integral component of membrane;GO:0016311,biological_process dephosphorylation;GO:0016787,molecular_function hydrolase activity;GO:001679…	K06778	2016 522 1091 spu:580769 1522 61 677 25.078 - 642 384 124 2.43e-26 - PTPRS; receptor-type tyrosine-protein phosphatase S [EC:3.1.3.48]; K06778
AJAPscaffold1295	73210	73488	peak_167	279	150	56	1.94E-07	4.51837	0.000785199	AJAP25713:Promoter	AJAP25713:AJAPscaffold1295:70925-72805:-:-555	32;GO:0000166,molecular_function nucleotide binding;GO:0000943,cellular_component retrotransposon nucleocapsid;GO:0003676,molecular_function nucleic acid binding;GO:0003677,molecular_function DNA binding;GO:0003723,molecular_function RNA binding;GO:0003824,molecular_function catalytic activity;GO:0003887,molecular_function DNA-directed DNA polymerase activity;GO:0003964,molecular_function RNA-dir…	NA	NA
AJAPscaffold1533	204652	204892	peak_249	241	194	51	1.94E-07	4.51837	0.000785199	intergenic	AJAP08039:AJAPscaffold1533:177141-178511:-:-26335	NA	NA	NA
AJAPscaffold178	753613	753862	peak_334	250	105	56	1.94E-07	4.51837	0.000785199	intergenic	AJAP29357:AJAPscaffold178:732540-739047:+:-21179	NA	NA	NA
AJAPscaffold2562	5869	6312	peak_529	444	325	79	1.94E-07	4.51837	0.000785199	intergenic	AJAP14733:AJAPscaffold2562:28481-40140:-:33948	16;GO:0001745,biological_process compound eye morphogenesis;GO:0005515,molecular_function protein binding;GO:0005886,cellular_component plasma membrane;GO:0005917,cellular_component nephrocyte diaphragm;GO:0007155,biological_process cell adhesion;GO:0007156,biological_process homophilic cell adhesion via plasma membrane adhesion molecules;GO:0007157,biological_process heterophilic cell-cell adhes…	NA	NA
AJAPscaffold2591	31972	32384	peak_535	413	68	73	1.94E-07	4.51837	0.000785199	intergenic	AJAP09452:AJAPscaffold2591:23590-29486:-:-2554	26;GO:0000079,biological_process regulation of cyclin-dependent protein serine/threonine kinase activity;GO:0004713,molecular_function protein tyrosine kinase activity;GO:0005515,molecular_function protein binding;GO:0005737,cellular_component cytoplasm;GO:0005829,cellular_component cytosol;GO:0006457,biological_process protein folding;GO:0006605,biological_process protein targeting;GO:0010608,bi…	K09554	CDC37; cell division cycle protein 37; K09554
AJAPscaffold455	328121	328661	peak_802	541	287	97	1.94E-07	4.51837	0.000785199	AJAP20235:exon	AJAP20235:AJAPscaffold455:325991-329046:+:-2418	NA	NA	NA
AJAPscaffold841	8886	9332	peak_1093	447	114	95	1.94E-07	4.51837	0.000785199	intergenic	AJAP12343:AJAPscaffold841:10915-11766:-:2768	NA	NA	NA
AJAPscaffold101	476343	476610	peak_14	268	129	91	1.95E-07	3.898	0.000785199	AJAP21686:intron	AJAP21686:AJAPscaffold101:470569-516063:+:-5904	15;GO:0005515,molecular_function protein binding;GO:0005737,cellular_component cytoplasm;GO:0005790,cellular_component smooth endoplasmic reticulum;GO:0005815,cellular_component microtubule organizing center;GO:0005856,cellular_component cytoskeleton;GO:0005886,cellular_component plasma membrane;GO:0005887,cellular_component integral component of plasma membrane;GO:0006936,biological_process musc…	NA	NA
AJAPscaffold1467	81736	81990	peak_226	255	126	90	1.95E-07	3.898	0.000785199	intergenic	AJAP21485:AJAPscaffold1467:65216-72804:+:-16647	1;GO:0042493,biological_process response to drug	NA	NA
AJAPscaffold1543	154892	155191	peak_255	300	88	94	1.95E-07	3.898	0.000785199	intergenic	AJAP02718:AJAPscaffold1543:149419-151842:+:-5562	NA	NA	NA
AJAPscaffold2596	55041	55318	peak_536	278	81	93	1.95E-07	3.898	0.000785199	intergenic	AJAP24181:AJAPscaffold2596:32538-32799:-:-22323	4;GO:0005102,molecular_function signaling receptor binding;GO:0005576,cellular_component extracellular region;GO:0005615,cellular_component extracellular space;GO:0007169,biological_process transmembrane receptor protein tyrosine kinase signaling pathway	NA	NA
AJAPscaffold506	178634	178869	peak_839	236	108	102	1.95E-07	3.898	0.000785199	intergenic	AJAP29340:AJAPscaffold506:199306-199764:-:21024	16;GO:0002376,biological_process immune system process;GO:0004842,molecular_function ubiquitin-protein transferase activity;GO:0005515,molecular_function protein binding;GO:0005622,cellular_component intracellular;GO:0005737,cellular_component cytoplasm;GO:0008270,molecular_function zinc ion binding;GO:0016740,molecular_function transferase activity;GO:0032608,biological_process interferon-beta p…	NA	NA
AJAPscaffold58	245198	245464	peak_914	267	136	92	1.95E-07	3.898	0.000785199	intergenic	AJAP04634:AJAPscaffold58:242765-244370:+:-2570	18;GO:0004623,molecular_function phospholipase A2 activity;GO:0005509,molecular_function calcium ion binding;GO:0005576,cellular_component extracellular region;GO:0006644,biological_process phospholipid metabolic process;GO:0007599,biological_process hemostasis;GO:0009405,biological_process pathogenesis;GO:0016042,biological_process lipid catabolic process;GO:0016787,molecular_function hydrolase …	K01047	PLA2G, SPLA2; secretory phospholipase A2 [EC:3.1.1.4]; K01047
AJAPscaffold536	23618	23900	peak_871	283	173	127	1.95E-07	3.6492	0.000785199	intergenic	AJAP14551:AJAPscaffold536:130953-135086:-:111297	NA	NA	NA
AJAPscaffold1037	164560	165023	peak_25	464	302	226	1.94E-07	3.34504	0.000785199	intergenic	AJAP29473:AJAPscaffold1037:140387-141142:-:-23720	6;GO:0003964,molecular_function RNA-directed DNA polymerase activity;GO:0005575,cellular_component cellular_component;GO:0006278,biological_process RNA-dependent DNA biosynthetic process;GO:0006313,biological_process transposition, DNA-mediated;GO:0016740,molecular_function transferase activity;GO:0016779,molecular_function nucleotidyltransferase activity	NA	NA
AJAPscaffold35	200560	200814	peak_686	255	204	179	1.94E-07	3.10608	0.000785199	intergenic	AJAP15194:AJAPscaffold35:203414-208328:+:2651	10;GO:0000724,biological_process double-strand break repair via homologous recombination;GO:0005515,molecular_function protein binding;GO:0005634,cellular_component nucleus;GO:0006281,biological_process DNA repair;GO:0006310,biological_process DNA recombination;GO:0006974,biological_process cellular response to DNA damage stimulus;GO:0008270,molecular_function zinc ion binding;GO:0046872,molecula…	NA	NA
AJAPscaffold45	560222	560472	peak_797	251	101	181	1.94E-07	3.10608	0.000785199	intergenic	AJAP19698:AJAPscaffold45:566979-567842:-:7521	22;GO:0003676,molecular_function nucleic acid binding;GO:0003677,molecular_function DNA binding;GO:0003723,molecular_function RNA binding;GO:0003824,molecular_function catalytic activity;GO:0003887,molecular_function DNA-directed DNA polymerase activity;GO:0003964,molecular_function RNA-directed DNA polymerase activity;GO:0004190,molecular_function aspartic-type endopeptidase activity;GO:0004518,…	NA	NA
AJAPscaffold1291	61542	61778	peak_164	237	108	102	2.01E-07	3.7622	0.00079241	intergenic	AJAP16879:AJAPscaffold1291:52288-56204:-:-5446	6;GO:0005618,cellular_component cell wall;GO:0005737,cellular_component cytoplasm;GO:0005886,cellular_component plasma membrane;GO:0008757,molecular_function S-adenosylmethionine-dependent methyltransferase activity;GO:0032259,biological_process methylation;GO:0071456,biological_process cellular response to hypoxia	NA	NA
AJAPscaffold1455	16929	17553	peak_218	625	447	170	2.01E-07	3.7622	0.00079241	intergenic	AJAP05352:AJAPscaffold1455:52241-55591:+:34866	7;GO:0003677,molecular_function DNA binding;GO:0003700,molecular_function DNA-binding transcription factor activity;GO:0005634,cellular_component nucleus;GO:0006351,biological_process transcription, DNA-templated;GO:0006355,biological_process regulation of transcription, DNA-templated;GO:0046983,molecular_function protein dimerization activity;GO:0050768,biological_process negative regulation of …	NA	NA
AJAPscaffold177	98683	99240	peak_331	558	466	163	2.01E-07	3.7622	0.00079241	intergenic	AJAP18703:AJAPscaffold177:25611-64537:-:-34612	20;GO:0001725,cellular_component stress fiber;GO:0001931,cellular_component uropod;GO:0002376,biological_process immune system process;GO:0003779,molecular_function actin binding;GO:0005515,molecular_function protein binding;GO:0005737,cellular_component cytoplasm;GO:0005826,cellular_component actomyosin contractile ring;GO:0005856,cellular_component cytoskeleton;GO:0005886,cellular_component pla…	K12804	401 33 320 nve:NEMVE_v1g246345 435 12 313 38.411 - 302 172 206 1.79e-60 - PSTPIP1; proline-serine-threonine phosphatase interacting protein 1; K12804
AJAPscaffold450	16666	16994	peak_800	329	41	114	2.01E-07	3.7622	0.00079241	intergenic	AJAP17592:AJAPscaffold450:49044-56217:+:32338	NA	NA	NA
AJAPscaffold313	346131	346439	peak_631	309	202	247	2.03E-07	2.96747	0.000796765	intergenic	AJAP17663:AJAPscaffold313:339021-339632:-:-6701	NA	NA	NA
AJAPscaffold2201	74722	75158	peak_461	437	341	327	2.20E-07	2.7435	0.000856466	AJAP01914:exon	AJAP01914:AJAPscaffold2201:72775-75752:+:-2289	32;GO:0000166,molecular_function nucleotide binding;GO:0000943,cellular_component retrotransposon nucleocapsid;GO:0003676,molecular_function nucleic acid binding;GO:0003677,molecular_function DNA binding;GO:0003723,molecular_function RNA binding;GO:0003824,molecular_function catalytic activity;GO:0003887,molecular_function DNA-directed DNA polymerase activity;GO:0003964,molecular_function RNA-dir…	NA	NA
AJAPscaffold235	785539	785849	peak_493	311	100	63	2.21E-07	4.4827	0.000861192	AJAP23851:exon	AJAP23851:AJAPscaffold235:785466-786209:-:572	NA	NA	NA
AJAPscaffold2557	40227	40629	peak_528	403	100	225	2.21E-07	3.23749	0.000861192	intergenic	NA	NA	NA	NA
AJAPscaffold944	86954	87264	peak_1165	311	65	210	2.21E-07	3.23749	0.000861192	intergenic	AJAP02268:AJAPscaffold944:68822-77949:+:-18198	NA	NA	NA
AJAPscaffold1846	156164	156583	peak_346	420	119	155	2.26E-07	3.41065	0.000878092	intergenic	AJAP04091:AJAPscaffold1846:149637-151382:+:-6647	32;GO:0000166,molecular_function nucleotide binding;GO:0000943,cellular_component retrotransposon nucleocapsid;GO:0003676,molecular_function nucleic acid binding;GO:0003677,molecular_function DNA binding;GO:0003723,molecular_function RNA binding;GO:0003824,molecular_function catalytic activity;GO:0003887,molecular_function DNA-directed DNA polymerase activity;GO:0003964,molecular_function RNA-dir…	NA	NA
AJAPscaffold237	26156	26874	peak_498	719	130	236	2.26E-07	3.41065	0.000878092	intergenic	AJAP07646:AJAPscaffold237:8915-11016:-:-15270	17;GO:0000175,molecular_function 3'-5'-exoribonuclease activity;GO:0003676,molecular_function nucleic acid binding;GO:0004518,molecular_function nuclease activity;GO:0004527,molecular_function exonuclease activity;GO:0005634,cellular_component nucleus;GO:0005730,cellular_component nucleolus;GO:0005737,cellular_component cytoplasm;GO:0005739,cellular_component mitochondrion;GO:0005758,cellular_com…	K13288	orn, REX2, REXO2; oligoribonuclease [EC:3.1.-.-]; K13288
AJAPscaffold52	607771	608341	peak_859	571	380	217	2.28E-07	3.61733	0.000882816	intergenic	AJAP10389:AJAPscaffold52:616104-617090:-:8941	NA	NA	NA
AJAPscaffold64	149681	150007	peak_964	327	238	327	2.29E-07	2.57347	0.000887217	intergenic	AJAP29157:AJAPscaffold64:154926-158748:+:5008	NA	NA	NA
AJAPscaffold1531	24039	24622	peak_248	584	519	113	2.36E-07	4.14171	0.000910102	intergenic	AJAP01312:AJAPscaffold1531:131653-132792:+:107096	13;GO:0004930,molecular_function G protein-coupled receptor activity;GO:0004997,molecular_function thyrotropin-releasing hormone receptor activity;GO:0005887,cellular_component integral component of plasma membrane;GO:0007165,biological_process signal transduction;GO:0007186,biological_process G protein-coupled receptor signaling pathway;GO:0007218,biological_process neuropeptide signaling pathwa…	NA	NA
AJAPscaffold1909	18687	18992	peak_392	306	200	90	2.36E-07	4.14171	0.000910102	intergenic	AJAP18620:AJAPscaffold1909:42273-44834:-:25949	NA	NA	NA
AJAPscaffold48	425554	425972	peak_823	419	298	70	2.46E-07	4.622	0.000937972	intergenic	AJAP05900:AJAPscaffold48:427262-438072:-:12222	22;GO:0001837,biological_process epithelial to mesenchymal transition;GO:0003416,biological_process endochondral bone growth;GO:0004672,molecular_function protein kinase activity;GO:0004713,molecular_function protein tyrosine kinase activity;GO:0005007,molecular_function fibroblast growth factor-activated receptor activity;GO:0005524,molecular_function ATP binding;GO:0005634,cellular_component nu…	NA	NA
AJAPscaffold1105	259465	259874	peak_76	410	277	280	2.55E-07	2.87766	0.000966696	intergenic	AJAP02579:AJAPscaffold1105:230699-256332:+:-29044	52;GO:0000086,biological_process G2/M transition of mitotic cell cycle;GO:0000166,molecular_function nucleotide binding;GO:0000445,cellular_component THO complex part of transcription export complex;GO:0003723,molecular_function RNA binding;GO:0003774,molecular_function motor activity;GO:0003777,molecular_function microtubule motor activity;GO:0005515,molecular_function protein binding;GO:0005524…	K10413	DYNC1H; dynein heavy chain 1, cytosolic; K10413
AJAPscaffold470	539193	539418	peak_816	226	170	146	2.56E-07	3.48622	0.000972725	intergenic	AJAP03186:AJAPscaffold470:521055-534507:-:-4856	16;GO:0004842,molecular_function ubiquitin-protein transferase activity;GO:0005515,molecular_function protein binding;GO:0005634,cellular_component nucleus;GO:0005730,cellular_component nucleolus;GO:0005737,cellular_component cytoplasm;GO:0006915,biological_process apoptotic process;GO:0007165,biological_process signal transduction;GO:0008283,biological_process cell proliferation;GO:0010804,biolo…	K11985	431 1 429 spu:763774 507 1 505 33.008 - 512 253 235 2.09e-70 - TRAIP, TRIP; TRAF-interacting protein [EC:2.3.2.27]; K11985
AJAPscaffold964	426710	427245	peak_1173	536	25	203	2.56E-07	3.48622	0.000972725	intergenic	AJAP18549:AJAPscaffold964:429436-430392:+:2702	NA	NA	NA
AJAPscaffold847	113497	113747	peak_1101	251	220	169	2.59E-07	2.99483	0.000981002	intergenic	AJAP17414:AJAPscaffold847:186517-192058:+:72801	NA	NA	NA
AJAPscaffold726	108530	108830	peak_1023	301	112	238	2.59E-07	2.93283	0.000981002	intergenic	AJAP17736:AJAPscaffold726:78037-80217:-:-28425	NA	NA	NA
AJAPscaffold1138	180637	180883	peak_97	247	102	38	2.64E-07	4.76221	0.000994833	AJAP30333:intron	AJAP04983:AJAPscaffold1138:195142-201046:+:14404	11;GO:0003723,molecular_function RNA binding;GO:0005634,cellular_component nucleus;GO:0005739,cellular_component mitochondrion;GO:0005743,cellular_component mitochondrial inner membrane;GO:0005887,cellular_component integral component of plasma membrane;GO:0006094,biological_process gluconeogenesis;GO:0006839,biological_process mitochondrial transport;GO:0015367,molecular_function oxoglutarate:ma…	NA	NA
AJAPscaffold399	82060	82326	peak_759	267	181	44	2.64E-07	4.76221	0.000994833	intergenic	AJAP26406:AJAPscaffold399:61648-80032:-:-2209	29;GO:0000166,molecular_function nucleotide binding;GO:0003674,molecular_function molecular_function;GO:0005515,molecular_function protein binding;GO:0005524,molecular_function ATP binding;GO:0005737,cellular_component cytoplasm;GO:0005815,cellular_component microtubule organizing center;GO:0005829,cellular_component cytosol;GO:0007249,biological_process I-kappaB kinase/NF-kappaB signaling;GO:001…	NA	NA
AJAPscaffold648	352836	353068	peak_972	233	65	36	2.64E-07	4.76221	0.000994833	intergenic	AJAP25584:AJAPscaffold648:346981-349506:+:-5921	18;GO:0004622,molecular_function lysophospholipase activity;GO:0005634,cellular_component nucleus;GO:0005739,cellular_component mitochondrion;GO:0005764,cellular_component lysosome;GO:0005765,cellular_component lysosomal membrane;GO:0005783,cellular_component endoplasmic reticulum;GO:0006629,biological_process lipid metabolic process;GO:0008152,biological_process metabolic process;GO:0016020,cell…	NA	NA
AJAPscaffold979	106795	107030	peak_1179	236	139	38	2.64E-07	4.76221	0.000994833	intergenic	AJAP12283:AJAPscaffold979:86600-92849:+:-20335	19;GO:0000154,biological_process rRNA modification;GO:0000179,molecular_function rRNA (adenine-N6,N6-)-dimethyltransferase activity;GO:0003712,molecular_function transcription coregulator activity;GO:0003723,molecular_function RNA binding;GO:0005739,cellular_component mitochondrion;GO:0005759,cellular_component mitochondrial matrix;GO:0006351,biological_process transcription, DNA-templated;GO:000…	K17653	358 88 357 spu:589505 493 142 416 44.928 - 276 145 260 3.64e-81 - TFB2M; dimethyladenosine transferase 2, mitochondrial [EC:2.1.1.-]; K17653
AJAPscaffold81	601507	601733	peak_1070	227	135	142	2.65E-07	3.2908	0.000994833	intergenic	AJAP19435:AJAPscaffold81:610419-618261:+:8778	NA	NA	NA
AJAPscaffold1205	127894	128257	peak_119	364	145	633	2.68E-07	2.12314	0.000994833	intergenic	AJAP15408:AJAPscaffold1205:77955-78426:+:-50085	9;GO:0000981,molecular_function DNA-binding transcription factor activity, RNA polymerase II-specific;GO:0003676,molecular_function nucleic acid binding;GO:0003677,molecular_function DNA binding;GO:0005575,cellular_component cellular_component;GO:0006357,biological_process regulation of transcription by RNA polymerase II;GO:0008150,biological_process biological_process;GO:0020037,molecular_functi…	NA	NA
AJAPscaffold921	153825	154359	peak_1151	535	485	128	2.76E-07	3.69418	0.00101184	intergenic	AJAP29720:AJAPscaffold921:159797-183508:+:5488	22;GO:0000166,molecular_function nucleotide binding;GO:0003924,molecular_function GTPase activity;GO:0004871,molecular_function obsolete signal transducer activity;GO:0005515,molecular_function protein binding;GO:0005525,molecular_function GTP binding;GO:0005829,cellular_component cytosol;GO:0005886,cellular_component plasma membrane;GO:0007186,biological_process G protein-coupled receptor signal…	K07883	RAB3C; Ras-related protein Rab-3C; K07883
AJAPscaffold1622	65251	65529	peak_289	279	142	97	2.79E-07	3.9534	0.00102275	intergenic	AJAP24050:AJAPscaffold1622:89825-91797:-:26406	NA	NA	NA
AJAPscaffold995	115163	115430	peak_1191	268	157	88	2.79E-07	3.9534	0.00102275	intergenic	AJAP26556:AJAPscaffold995:120103-122140:+:4784	NA	NA	NA
AJAPscaffold112	495741	496153	peak_89	413	358	182	2.82E-07	3.57421	0.0010257	intergenic	AJAP23492:AJAPscaffold112:510825-511085:-:14988	12;GO:0001958,biological_process endochondral ossification;GO:0016311,biological_process dephosphorylation;GO:0016462,molecular_function pyrophosphatase activity;GO:0016787,molecular_function hydrolase activity;GO:0016791,molecular_function phosphatase activity;GO:0030500,biological_process regulation of bone mineralization;GO:0031012,cellular_component extracellular matrix;GO:0035630,biological_…	K06124	87 1 75 bfo:BRAFLDRAFT_83471 483 406 477 45.333 - 75 38 77.4 1.86e-16 - PHOSPHO1; phosphoethanolamine/phosphocholine phosphatase [EC:3.1.3.75]; K06124
AJAPscaffold227	212324	212574	peak_478	251	156	101	2.82E-07	3.57421	0.0010257	intergenic	AJAP17802:AJAPscaffold227:191273-202731:+:-21208	11;GO:0000790,cellular_component nuclear chromatin;GO:0004518,molecular_function nuclease activity;GO:0004536,molecular_function deoxyribonuclease activity;GO:0005515,molecular_function protein binding;GO:0005622,cellular_component intracellular;GO:0005634,cellular_component nucleus;GO:0005737,cellular_component cytoplasm;GO:0006309,biological_process apoptotic DNA fragmentation;GO:0006915,biolog…	K02311	323 9 319 tgu:100223514 333 7 323 36.000 - 325 186 190 3.41e-56 - DFFB, DFF40; DNA fragmentation factor, 40 kD, beta subunit [EC:3.-.-.-]; K02311
AJAPscaffold1049	17971	18288	peak_43	318	93	101	2.99E-07	3.80214	0.00107409	intergenic	AJAP14971:AJAPscaffold1049:11295-15222:-:-2842	16;GO:0000122,biological_process negative regulation of transcription by RNA polymerase II;GO:0000977,molecular_function RNA polymerase II regulatory region sequence-specific DNA binding;GO:0001654,biological_process eye development;GO:0001745,biological_process compound eye morphogenesis;GO:0003677,molecular_function DNA binding;GO:0003700,molecular_function DNA-binding transcription factor acti…	NA	NA
AJAPscaffold2276	23074	23299	peak_481	226	51	76	2.99E-07	3.80214	0.00107409	intergenic	AJAP27659:AJAPscaffold2276:27416-28792:+:4292	NA	NA	NA
AJAPscaffold377	415231	415516	peak_711	286	123	110	2.99E-07	3.80214	0.00107409	intergenic	AJAP25487:AJAPscaffold377:363520-365736:-:-49618	NA	NA	NA
AJAPscaffold428	48577	48827	peak_782	251	126	94	2.99E-07	3.80214	0.00107409	intergenic	AJAP07445:AJAPscaffold428:57822-63622:+:9120	10;GO:0004067,molecular_function asparaginase activity;GO:0005634,cellular_component nucleus;GO:0005737,cellular_component cytoplasm;GO:0005829,cellular_component cytosol;GO:0006508,biological_process proteolysis;GO:0006559,biological_process L-phenylalanine catabolic process;GO:0008233,molecular_function peptidase activity;GO:0008798,molecular_function beta-aspartyl-peptidase activity;GO:0016787…	K13051	ASRGL1, iaaA; L-asparaginase / beta-aspartyl-peptidase [EC:3.5.1.1 3.4.19.5]; K13051
AJAPscaffold469	201026	201320	peak_813	295	224	103	2.99E-07	3.80214	0.00107409	intergenic	AJAP10375:AJAPscaffold469:211656-224564:+:10407	14;GO:0005515,molecular_function protein binding;GO:0005634,cellular_component nucleus;GO:0005829,cellular_component cytosol;GO:0008168,molecular_function methyltransferase activity;GO:0016279,molecular_function protein-lysine N-methyltransferase activity;GO:0016740,molecular_function transferase activity;GO:0018026,biological_process peptidyl-lysine monomethylation;GO:0019827,biological_process …	K05302	SETD6; N-lysine methyltransferase SETD6 [EC:2.1.1.-]; K05302
AJAPscaffold274	390738	390993	peak_560	256	163	366	3.01E-07	2.31033	0.00107545	intergenic	AJAP14828:AJAPscaffold274:347982-361886:-:-29015	NA	NA	NA
AJAPscaffold1819	82844	83379	peak_339	536	134	113	3.04E-07	4.23483	0.00108353	intergenic	AJAP16417:AJAPscaffold1819:87347-88231:-:5255	NA	NA	NA
AJAPscaffold382	385483	385796	peak_714	314	73	82	3.04E-07	4.23483	0.00108353	intergenic	AJAP23850:AJAPscaffold382:396611-397717:+:11056	7;GO:0005515,molecular_function protein binding;GO:0005622,cellular_component intracellular;GO:0005634,cellular_component nucleus;GO:0005737,cellular_component cytoplasm;GO:0006355,biological_process regulation of transcription, DNA-templated;GO:0046872,molecular_function metal ion binding;GO:0046966,molecular_function thyroid hormone receptor binding	K23309	118 24 100 lcm:102361838 154 77 153 50.649 - 77 38 82.8 2.09e-19 - ZNHIT3; zinc finger HIT domain-containing protein 3; K23309
AJAPscaffold748	260609	260883	peak_1040	275	139	59	3.04E-07	4.23483	0.00108353	intergenic	AJAP22744:AJAPscaffold748:271127-272509:+:10380	NA	NA	NA
AJAPscaffold10	865529	866177	peak_3	649	164	117	3.08E-07	4.39439	0.00108538	intergenic	AJAP17625:AJAPscaffold10:844430-848221:-:-17472	21;GO:0001867,biological_process complement activation, lectin pathway;GO:0002376,biological_process immune system process;GO:0003823,molecular_function antigen binding;GO:0004252,molecular_function serine-type endopeptidase activity;GO:0005515,molecular_function protein binding;GO:0005576,cellular_component extracellular region;GO:0005581,cellular_component collagen trimer;GO:0006508,biological_…	NA	NA
AJAPscaffold1462	155214	155750	peak_224	537	391	252	3.17E-07	3.10127	0.0011137	intergenic	AJAP05262:AJAPscaffold1462:75508-76691:-:-78914	51;GO:0001662,biological_process behavioral fear response;GO:0004970,molecular_function ionotropic glutamate receptor activity;GO:0005216,molecular_function ion channel activity;GO:0005234,molecular_function extracellularly glutamate-gated ion channel activity;GO:0005515,molecular_function protein binding;GO:0005886,cellular_component plasma membrane;GO:0005887,cellular_component integral compone…	NA	NA
AJAPscaffold308	291869	292156	peak_609	288	67	419	3.44E-07	2.37517	0.00119385	intergenic	AJAP03560:AJAPscaffold308:332096-332671:+:40161	NA	NA	NA
AJAPscaffold290	409139	409453	peak_589	315	122	43	3.48E-07	4.68528	0.00120795	intergenic	AJAP30309:AJAPscaffold290:423360-427140:+:14100	NA	NA	NA
AJAPscaffold35	953899	954125	peak_690	227	93	35	3.60E-07	4.67644	0.0012416	intergenic	AJAP29746:AJAPscaffold35:963840-966958:+:9849	NA	NA	NA
AJAPscaffold462	231305	231810	peak_806	506	388	79	3.60E-07	4.67644	0.0012416	intergenic	AJAP26318:AJAPscaffold462:259453-260067:-:28376	NA	NA	NA
AJAPscaffold939	579663	580053	peak_1162	391	341	62	3.60E-07	4.67644	0.0012416	intergenic	AJAP22878:AJAPscaffold939:543409-544215:-:-35789	NA	NA	NA
AJAPscaffold1548	34561	34799	peak_257	239	96	121	3.60E-07	3.42125	0.0012416	intergenic	AJAP00809:AJAPscaffold1548:48695-63169:+:14039	74;GO:0001822,biological_process kidney development;GO:0002446,biological_process neutrophil mediated immunity;GO:0003081,biological_process regulation of systemic arterial blood pressure by renin-angiotensin;GO:0003084,biological_process positive regulation of systemic arterial blood pressure;GO:0003779,molecular_function actin binding;GO:0004175,molecular_function endopeptidase activity;GO:0004…	NA	NA
AJAPscaffold98	724933	725161	peak_1183	229	177	112	3.60E-07	3.42125	0.0012416	AJAP13115:intron	AJAP19447:AJAPscaffold98:728487-734841:+:3378	16;GO:0000045,biological_process autophagosome assembly;GO:0000422,biological_process autophagy of mitochondrion;GO:0004197,molecular_function cysteine-type endopeptidase activity;GO:0005515,molecular_function protein binding;GO:0005737,cellular_component cytoplasm;GO:0005829,cellular_component cytosol;GO:0006501,biological_process C-terminal protein lipidation;GO:0006508,biological_process prote…	NA	NA
AJAPscaffold653	406436	406865	peak_977	430	289	62	3.68E-07	4.66993	0.0012442	intergenic	AJAP09380:AJAPscaffold653:397364-399193:+:-9362	NA	NA	NA
AJAPscaffold1002	62137	62372	peak_8	236	149	70	3.65E-07	4.34891	0.0012442	AJAP02405:exon;AJAP20657:Promoter	AJAP02405:AJAPscaffold1002:61443-63166:-:882	NA	NA	NA
AJAPscaffold1043	129176	129437	peak_38	262	145	60	3.65E-07	4.34891	0.0012442	intergenic	AJAP05078:AJAPscaffold1043:119854-127264:+:-9468	NA	NA	NA
AJAPscaffold674	268642	269137	peak_988	496	355	80	3.65E-07	4.34891	0.0012442	AJAP23455:intron	AJAP23455:AJAPscaffold674:260564-274251:-:5256	NA	NA	NA
AJAPscaffold70	840352	840929	peak_1002	578	242	109	3.65E-07	4.34891	0.0012442	intergenic	AJAP11334:AJAPscaffold70:828770-838053:-:-2541	NA	NA	NA
AJAPscaffold85	792605	792902	peak_1105	298	98	55	3.65E-07	4.34891	0.0012442	intergenic	AJAP08398:AJAPscaffold85:760844-763530:+:-31860	NA	NA	NA
AJAPscaffold926	445030	445263	peak_1153	234	63	48	3.65E-07	4.34891	0.0012442	intergenic	AJAP28194:AJAPscaffold926:456158-457240:-:12149	15;GO:0000184,biological_process nuclear-transcribed mRNA catabolic process, nonsense-mediated decay;GO:0004674,molecular_function protein serine/threonine kinase activity;GO:0004842,molecular_function ubiquitin-protein transferase activity;GO:0005515,molecular_function protein binding;GO:0005622,cellular_component intracellular;GO:0006606,biological_process protein import into nucleus;GO:0006941…	K12029	361 4 154 lgi:LOTGIDRAFT_121286 167 3 150 32.317 - 164 82 79.0 1.38e-15 - TRIM60_61; tripartite motif-containing protein 60/61; K12029
AJAPscaffold969	20460	20851	peak_1174	392	302	66	3.65E-07	4.34891	0.0012442	AJAP02132:exon;AJAP10607:Promoter	AJAP02132:AJAPscaffold969:20098-21390:-:630	NA	NA	NA
AJAPscaffold45	600223	600640	peak_799	418	308	838	3.71E-07	2.18698	0.00124773	intergenic	AJAP02297:AJAPscaffold45:616095-616931:+:15565	NA	NA	NA
AJAPscaffold1128	161922	162440	peak_94	519	233	125	3.89E-07	4.01867	0.00130407	intergenic	AJAP24751:AJAPscaffold1128:79653-83140:-:-79015	NA	NA	NA
AJAPscaffold6	2039694	2039923	peak_935	230	65	79	3.89E-07	4.01867	0.00130407	AJAP21615:intron	AJAP21615:AJAPscaffold6:2031413-2045792:-:6035	25;GO:0000166,molecular_function nucleotide binding;GO:0003677,molecular_function DNA binding;GO:0003924,molecular_function GTPase activity;GO:0004871,molecular_function obsolete signal transducer activity;GO:0005524,molecular_function ATP binding;GO:0005525,molecular_function GTP binding;GO:0005622,cellular_component intracellular;GO:0005634,cellular_component nucleus;GO:0005730,cellular_compone…	K04630	GNAI; guanine nucleotide-binding protein G(i) subunit alpha; K04630
AJAPscaffold707	221335	221603	peak_1006	269	64	89	3.89E-07	4.01867	0.00130407	intergenic	AJAP06905:AJAPscaffold707:200314-200847:-:-20552	NA	NA	NA
AJAPscaffold313	352025	352397	peak_632	373	60	560	3.91E-07	2.22234	0.00130407	intergenic	AJAP25989:AJAPscaffold313:355884-356495:-:4412	NA	NA	NA
AJAPscaffold227	630612	630883	peak_479	272	161	160	3.93E-07	3.14179	0.00130891	AJAP20720:intron	AJAP29165:AJAPscaffold227:674164-679471:+:43392	5;GO:0005509,molecular_function calcium ion binding;GO:0005515,molecular_function protein binding;GO:0005575,cellular_component cellular_component;GO:0005576,cellular_component extracellular region;GO:0008150,biological_process biological_process	NA	NA
AJAPscaffold102	38762	39009	peak_16	248	169	49	3.95E-07	4.49191	0.00131108	AJAP12725:exon	AJAP12725:AJAPscaffold102:38583-39212:+:-349	32;GO:0000166,molecular_function nucleotide binding;GO:0000943,cellular_component retrotransposon nucleocapsid;GO:0003676,molecular_function nucleic acid binding;GO:0003677,molecular_function DNA binding;GO:0003723,molecular_function RNA binding;GO:0003824,molecular_function catalytic activity;GO:0003887,molecular_function DNA-directed DNA polymerase activity;GO:0003964,molecular_function RNA-dir…	NA	NA
AJAPscaffold510	442120	442413	peak_843	294	100	53	3.95E-07	4.49191	0.00131108	intergenic	AJAP18921:AJAPscaffold510:505164-508932:+:62945	6;GO:0004930,molecular_function G protein-coupled receptor activity;GO:0004965,molecular_function G protein-coupled GABA receptor activity;GO:0007186,biological_process G protein-coupled receptor signaling pathway;GO:0016020,cellular_component membrane;GO:0016021,cellular_component integral component of membrane;GO:0035095,biological_process behavioral response to nicotine	NA	NA
AJAPscaffold73	1034291	1034581	peak_1026	291	26	59	3.95E-07	4.49191	0.00131108	intergenic	AJAP04215:AJAPscaffold73:1026051-1027958:+:-8267	NA	NA	NA
AJAPscaffold898	212500	212737	peak_1134	238	188	51	3.95E-07	4.49191	0.00131108	AJAP18097:exon;AJAP01822:Promoter	AJAP18097:AJAPscaffold898:212247-212759:-:73	NA	NA	NA
AJAPscaffold274	382782	383089	peak_557	308	148	360	3.99E-07	2.51439	0.00131144	intergenic	AJAP14828:AJAPscaffold274:347982-361886:-:-21044	NA	NA	NA
AJAPscaffold297	165348	165723	peak_592	376	59	101	4.01E-07	3.86918	0.00131453	intergenic	AJAP03808:AJAPscaffold297:158842-160197:+:-6566	NA	NA	NA
AJAPscaffold416	166	398	peak_771	233	103	130	4.04E-07	3.50224	0.00132456	intergenic	AJAP12187:AJAPscaffold416:60055-71869:+:59787	NA	NA	NA
AJAPscaffold811	114066	114293	peak_1072	228	61	267	4.11E-07	2.66775	0.00134144	intergenic	AJAP18976:AJAPscaffold811:119517-169150:+:5391	10;GO:0005515,molecular_function protein binding;GO:0005634,cellular_component nucleus;GO:0005737,cellular_component cytoplasm;GO:0006606,biological_process protein import into nucleus;GO:0006886,biological_process intracellular protein transport;GO:0008139,molecular_function nuclear localization sequence binding;GO:0008536,molecular_function Ran GTPase binding;GO:0008565,molecular_function prote…	NA	NA
AJAPscaffold274	396070	396450	peak_561	381	152	375	4.15E-07	2.58402	0.00135126	intergenic	AJAP14828:AJAPscaffold274:347982-361886:-:-34336	NA	NA	NA
AJAPscaffold511	393273	393761	peak_847	489	137	288	4.19E-07	2.86591	0.00136289	intergenic	AJAP16715:AJAPscaffold511:351784-352284:+:-41627	NA	NA	NA
AJAPscaffold1615	48767	49328	peak_288	562	94	129	4.38E-07	3.84843	0.00141303	intergenic	AJAP14072:AJAPscaffold1615:27370-38829:+:-21492	NA	NA	NA
AJAPscaffold617	291579	291817	peak_946	239	182	79	4.38E-07	3.84843	0.00141303	intergenic	AJAP06458:AJAPscaffold617:291765-292638:-:879	NA	NA	NA
AJAPscaffold1412	31965	32197	peak_195	233	74	85	4.37E-07	3.59742	0.00141303	intergenic	AJAP02594:AJAPscaffold1412:102847-104586:-:72549	32;GO:0000166,molecular_function nucleotide binding;GO:0000943,cellular_component retrotransposon nucleocapsid;GO:0003676,molecular_function nucleic acid binding;GO:0003677,molecular_function DNA binding;GO:0003723,molecular_function RNA binding;GO:0003824,molecular_function catalytic activity;GO:0003887,molecular_function DNA-directed DNA polymerase activity;GO:0003964,molecular_function RNA-dir…	NA	NA
AJAPscaffold610	117315	117563	peak_942	249	121	61	4.45E-07	4.13698	0.00142377	intergenic	AJAP30238:AJAPscaffold610:97534-101295:-:-16141	NA	NA	NA
AJAPscaffold28	831759	832104	peak_577	346	132	121	4.65E-07	3.83448	0.00147489	intergenic	AJAP18001:AJAPscaffold28:835538-844802:-:12913	NA	NA	NA
AJAPscaffold1351	6414	6677	peak_183	264	206	88	4.74E-07	3.97055	0.00149955	intergenic	AJAP30234:AJAPscaffold1351:88868-97097:-:90479	NA	NA	NA
AJAPscaffold427	143486	144201	peak_781	716	573	275	4.82E-07	3.18742	0.00152142	intergenic	AJAP25658:AJAPscaffold427:139523-140602:-:-3457	NA	NA	NA
AJAPscaffold413	102957	103278	peak_769	322	35	938	4.86E-07	1.94081	0.001532	intergenic	AJAP30019:AJAPscaffold413:91632-94579:-:-8413	3;GO:0005515,molecular_function protein binding;GO:0016567,biological_process protein ubiquitination;GO:0031463,cellular_component Cul3-RING ubiquitin ligase complex	K10465	835 2 710 spu:100889952 858 114 821 60.393 - 712 275 904 0.0 - KLHL29, KBTBD9; kelch-like protein 29; K10465
AJAPscaffold1080	20865	21094	peak_59	230	177	166	5.20E-07	3.09604	0.00162278	intergenic	AJAP22536:AJAPscaffold1080:24424-25173:-:4133	NA	NA	NA
AJAPscaffold1017	105975	106202	peak_15	228	123	67	5.21E-07	4.09672	0.00162443	intergenic	AJAP04878:AJAPscaffold1017:97206-105259:+:-8893	20;GO:0000137,cellular_component Golgi cis cisterna;GO:0000138,cellular_component Golgi trans cisterna;GO:0000139,cellular_component Golgi membrane;GO:0004175,molecular_function endopeptidase activity;GO:0005764,cellular_component lysosome;GO:0005765,cellular_component lysosomal membrane;GO:0005768,cellular_component endosome;GO:0005770,cellular_component late endosome;GO:0005794,cellular_compone…	NA	NA
AJAPscaffold1331	316260	316609	peak_179	350	56	92	5.21E-07	4.09672	0.00162443	AJAP19022:exon	AJAP19022:AJAPscaffold1331:316216-317445:-:1131	32;GO:0000166,molecular_function nucleotide binding;GO:0000943,cellular_component retrotransposon nucleocapsid;GO:0003676,molecular_function nucleic acid binding;GO:0003677,molecular_function DNA binding;GO:0003723,molecular_function RNA binding;GO:0003824,molecular_function catalytic activity;GO:0003887,molecular_function DNA-directed DNA polymerase activity;GO:0003964,molecular_function RNA-dir…	NA	NA
AJAPscaffold161	305135	305363	peak_286	229	110	73	5.21E-07	4.09672	0.00162443	AJAP18360:Promoter	AJAP18360:AJAPscaffold161:304345-305193:-:-52	56;GO:0000151,cellular_component ubiquitin ligase complex;GO:0002726,biological_process positive regulation of T cell cytokine production;GO:0004842,molecular_function ubiquitin-protein transferase activity;GO:0005164,molecular_function tumor necrosis factor receptor binding;GO:0005174,molecular_function CD40 receptor binding;GO:0005515,molecular_function protein binding;GO:0005737,cellular_compo…	K03173	TRAF2; TNF receptor-associated factor 2 [EC:2.3.2.27]; K03173; TRAF3; TNF receptor-associated factor 3; K03174
AJAPscaffold250	365433	365687	peak_522	255	40	67	5.21E-07	4.09672	0.00162443	intergenic	AJAP23054:AJAPscaffold250:302637-304371:+:-62837	NA	NA	NA
AJAPscaffold34	447922	448215	peak_675	294	42	70	5.21E-07	4.09672	0.00162443	AJAP07439:intron	AJAP07439:AJAPscaffold34:388427-509255:+:-59538	21;GO:0000166,molecular_function nucleotide binding;GO:0004672,molecular_function protein kinase activity;GO:0004713,molecular_function protein tyrosine kinase activity;GO:0004714,molecular_function transmembrane receptor protein tyrosine kinase activity;GO:0005509,molecular_function calcium ion binding;GO:0005524,molecular_function ATP binding;GO:0005887,cellular_component integral component of …	NA	NA
AJAPscaffold500	159654	159953	peak_837	300	127	69	5.21E-07	4.09672	0.00162443	intergenic	AJAP13208:AJAPscaffold500:182470-203067:+:22690	23;GO:0000981,molecular_function DNA-binding transcription factor activity, RNA polymerase II-specific;GO:0003682,molecular_function chromatin binding;GO:0003700,molecular_function DNA-binding transcription factor activity;GO:0005634,cellular_component nucleus;GO:0005737,cellular_component cytoplasm;GO:0005783,cellular_component endoplasmic reticulum;GO:0005856,cellular_component cytoskeleton;GO:…	K14696	SLC30A9, ZNT9; solute carrier family 30 (zinc transporter), member 9; K14696
AJAPscaffold313	421811	422041	peak_645	231	167	158	5.42E-07	3.01707	0.00166663	intergenic	AJAP22367:AJAPscaffold313:431807-432439:-:10463	NA	NA	NA
AJAPscaffold953	192369	192666	peak_1172	298	91	211	5.42E-07	3.01707	0.00166663	intergenic	AJAP17372:AJAPscaffold953:195117-211175:+:2658	3;GO:0001945,biological_process lymph vessel development;GO:0005509,molecular_function calcium ion binding;GO:0009913,biological_process epidermal cell differentiation	NA	NA
AJAPscaffold1965	3187	3482	peak_399	296	154	215	5.44E-07	2.88744	0.00167182	intergenic	NA	NA	NA	NA
AJAPscaffold661	135034	135265	peak_984	232	103	34	5.46E-07	4.56035	0.00167672	AJAP09269:intron	AJAP09269:AJAPscaffold661:129387-139980:-:4845	23;GO:0000154,biological_process rRNA modification;GO:0000179,molecular_function rRNA (adenine-N6,N6-)-dimethyltransferase activity;GO:0003723,molecular_function RNA binding;GO:0005634,cellular_component nucleus;GO:0005654,cellular_component nucleoplasm;GO:0005730,cellular_component nucleolus;GO:0005759,cellular_component mitochondrial matrix;GO:0005829,cellular_component cytosol;GO:0006355,biolo…	K14191	DIM1; 18S rRNA (adenine1779-N6/adenine1780-N6)-dimethyltransferase [EC:2.1.1.183]; K14191
AJAPscaffold1062	201446	201790	peak_50	345	88	287	5.48E-07	2.67739	0.00168136	intergenic	AJAP10763:AJAPscaffold1062:207257-209464:+:5724	NA	NA	NA
AJAPscaffold688	169919	170601	peak_993	683	109	518	5.57E-07	2.58984	0.00170443	intergenic	AJAP13111:AJAPscaffold688:164539-166238:+:-5490	15;GO:0005515,molecular_function protein binding;GO:0005739,cellular_component mitochondrion;GO:0005741,cellular_component mitochondrial outer membrane;GO:0006584,biological_process catecholamine metabolic process;GO:0008131,molecular_function primary amine oxidase activity;GO:0016020,cellular_component membrane;GO:0016021,cellular_component integral component of membrane;GO:0016491,molecular_fun…	NA	NA
AJAPscaffold1331	319620	319848	peak_180	229	156	68	5.75E-07	4.22783	0.00175142	AJAP27232:Promoter	AJAP27232:AJAPscaffold1331:317585-318778:-:-998	NA	NA	NA
AJAPscaffold388	578242	578479	peak_733	238	110	34	5.75E-07	4.5458	0.00175202	AJAP02734:exon	AJAP02734:AJAPscaffold388:577442-580657:-:2307	32;GO:0000166,molecular_function nucleotide binding;GO:0000943,cellular_component retrotransposon nucleocapsid;GO:0003676,molecular_function nucleic acid binding;GO:0003677,molecular_function DNA binding;GO:0003723,molecular_function RNA binding;GO:0003824,molecular_function catalytic activity;GO:0003887,molecular_function DNA-directed DNA polymerase activity;GO:0003964,molecular_function RNA-dir…	NA	NA
AJAPscaffold2077	5745	6143	peak_424	399	283	195	5.82E-07	3.23915	0.00177084	intergenic	AJAP08854:AJAPscaffold2077:41697-42515:+:35670	NA	NA	NA
AJAPscaffold156	455696	456210	peak_269	515	32	533	6.05E-07	2.54154	0.00183291	intergenic	AJAP07130:AJAPscaffold156:449159-450962:+:-6570	NA	NA	NA
AJAPscaffold1268	106644	107026	peak_154	383	117	3975	6.26E-07	1.43764	0.00188917	intergenic	AJAP01092:AJAPscaffold1268:101425-102009:-:-4752	NA	NA	NA
AJAPscaffold1871	101002	101253	peak_354	252	137	38	6.27E-07	4.52176	0.00188986	intergenic	AJAP11948:AJAPscaffold1871:80356-90092:-:-11047	NA	NA	NA
AJAPscaffold587	150571	150928	peak_917	358	192	103	6.26E-07	3.90274	0.00188986	intergenic	AJAP18159:AJAPscaffold587:141865-142329:-:-8434	32;GO:0000166,molecular_function nucleotide binding;GO:0000943,cellular_component retrotransposon nucleocapsid;GO:0003676,molecular_function nucleic acid binding;GO:0003677,molecular_function DNA binding;GO:0003723,molecular_function RNA binding;GO:0003824,molecular_function catalytic activity;GO:0003887,molecular_function DNA-directed DNA polymerase activity;GO:0003964,molecular_function RNA-dir…	NA	NA
AJAPscaffold907	122302	122967	peak_1142	666	212	179	6.26E-07	3.90274	0.00188986	intergenic	AJAP28570:AJAPscaffold907:125639-126778:+:3126	NA	NA	NA
AJAPscaffold390	266332	266645	peak_738	314	127	131	6.32E-07	3.52033	0.00189269	intergenic	AJAP09683:AJAPscaffold390:272436-285268:+:5978	9;GO:0005515,molecular_function protein binding;GO:0005634,cellular_component nucleus;GO:0005654,cellular_component nucleoplasm;GO:0005737,cellular_component cytoplasm;GO:0005829,cellular_component cytosol;GO:0006401,biological_process RNA catabolic process;GO:0035327,cellular_component transcriptionally active chromatin;GO:0043928,biological_process exonucleolytic nuclear-transcribed mRNA catabo…	K12600	424 2 423 bfo:BRAFLDRAFT_58685 946 68 487 53.066 - 424 193 461 8.11e-153 - SKI3, TTC37; superkiller protein 3; K12600
AJAPscaffold74	453057	453329	peak_1031	273	113	130	6.32E-07	3.52033	0.00189269	AJAP03283:intron	AJAP03283:AJAPscaffold74:451599-461852:+:-1572	5;GO:0005515,molecular_function protein binding;GO:0005634,cellular_component nucleus;GO:0005737,cellular_component cytoplasm;GO:0005856,cellular_component cytoskeleton;GO:0006338,biological_process chromatin remodeling	NA	NA
AJAPscaffold1434	37783	38047	peak_210	265	136	163	6.43E-07	3.13812	0.00191611	intergenic	AJAP21220:AJAPscaffold1434:27564-32145:+:-10356	9;GO:0004497,molecular_function monooxygenase activity;GO:0005506,molecular_function iron ion binding;GO:0005623,cellular_component cell;GO:0016491,molecular_function oxidoreductase activity;GO:0016705,molecular_function oxidoreductase activity, acting on paired donors, with incorporation or reduction of molecular oxygen;GO:0016712,molecular_function oxidoreductase activity, acting on paired dono…	NA	NA
AJAPscaffold1419	160254	160514	peak_201	261	165	61	6.59E-07	4.1917	0.00195573	intergenic	AJAP09033:AJAPscaffold1419:117128-128230:-:-32189	17;GO:0002376,biological_process immune system process;GO:0003677,molecular_function DNA binding;GO:0003899,molecular_function DNA-directed 5'-3' RNA polymerase activity;GO:0005634,cellular_component nucleus;GO:0005654,cellular_component nucleoplasm;GO:0005666,cellular_component RNA polymerase III complex;GO:0005829,cellular_component cytosol;GO:0006351,biological_process transcription, DNA-templ…	NA	NA
AJAPscaffold1484	16459	16722	peak_233	264	129	68	6.59E-07	4.1917	0.00195573	AJAP13233:intron	AJAP13233:AJAPscaffold1484:14625-20739:-:4153	NA	NA	NA
AJAPscaffold2185	182090	182344	peak_448	255	123	64	6.59E-07	4.1917	0.00195573	AJAP02826:Promoter;AJAP11105:exon;AJAP27515:Promoter	AJAP11105:AJAPscaffold2185:181586-182497:-:286	NA	NA	NA
AJAPscaffold2765	23776	24063	peak_573	288	111	68	6.59E-07	4.1917	0.00195573	AJAP21565:intron	AJAP21565:AJAPscaffold2765:20943-37922:+:-2945	24;GO:0000166,molecular_function nucleotide binding;GO:0004383,molecular_function guanylate cyclase activity;GO:0004672,molecular_function protein kinase activity;GO:0005524,molecular_function ATP binding;GO:0005525,molecular_function GTP binding;GO:0005886,cellular_component plasma membrane;GO:0006182,biological_process cGMP biosynthetic process;GO:0006468,biological_process protein phosphorylat…	NA	NA
AJAPscaffold340	31980	32205	peak_677	226	20	58	6.59E-07	4.1917	0.00195573	intergenic	AJAP17175:AJAPscaffold340:28399-29790:-:-2210	NA	NA	NA
AJAPscaffold549	253184	253441	peak_881	258	100	64	6.59E-07	4.1917	0.00195573	intergenic	AJAP12206:AJAPscaffold549:313273-389030:+:59990	5;GO:0003676,molecular_function nucleic acid binding;GO:0003723,molecular_function RNA binding;GO:0005575,cellular_component cellular_component;GO:0017015,biological_process regulation of transforming growth factor beta receptor signaling pathway;GO:0061035,biological_process regulation of cartilage development	NA	NA
AJAPscaffold251	351523	351749	peak_523	227	163	83	6.74E-07	3.74889	0.00196408	intergenic	AJAP03171:AJAPscaffold251:365713-370057:+:14028	30;GO:0005737,cellular_component cytoplasm;GO:0005813,cellular_component centrosome;GO:0005815,cellular_component microtubule organizing center;GO:0005856,cellular_component cytoskeleton;GO:0005929,cellular_component cilium;GO:0005930,cellular_component axoneme;GO:0009636,biological_process response to toxic substance;GO:0010629,biological_process negative regulation of gene expression;GO:0030030…	NA	NA
AJAPscaffold768	109719	110063	peak_1048	345	197	120	6.71E-07	3.62389	0.00196408	intergenic	AJAP21375:AJAPscaffold768:151190-153981:+:41275	NA	NA	NA
AJAPscaffold2443	61923	62239	peak_513	317	73	369	6.82E-07	2.45795	0.00197529	intergenic	AJAP28498:AJAPscaffold2443:40228-42119:-:-19877	13;GO:0000166,molecular_function nucleotide binding;GO:0003924,molecular_function GTPase activity;GO:0005515,molecular_function protein binding;GO:0005525,molecular_function GTP binding;GO:0005737,cellular_component cytoplasm;GO:0005783,cellular_component endoplasmic reticulum;GO:0005794,cellular_component Golgi apparatus;GO:0005811,cellular_component lipid droplet;GO:0005829,cellular_component c…	NA	NA
AJAPscaffold190	464192	464469	peak_370	278	136	552	7.26E-07	2.13556	0.00207898	intergenic	AJAP29480:AJAPscaffold190:422021-438088:-:-26240	NA	NA	NA
AJAPscaffold11	278105	278340	peak_67	236	172	267	7.29E-07	2.52082	0.0020855	intergenic	AJAP11997:AJAPscaffold11:262102-266732:+:-16176	NA	NA	NA
AJAPscaffold596	148382	148738	peak_925	357	263	87	7.45E-07	4.00579	0.0021278	intergenic	AJAP23835:AJAPscaffold596:151537-157860:+:2893	3;GO:0005515,molecular_function protein binding;GO:0016301,molecular_function kinase activity;GO:0016310,biological_process phosphorylation	K08880	269 22 267 spu:578120 266 1 265 44.906 - 265 127 234 2.34e-75 - STK19; serine/threonine kinase 19 [EC:2.7.11.1]; K08880
AJAPscaffold286	192209	192491	peak_586	283	164	54	7.67E-07	4.30978	0.00218716	AJAP07601:Promoter	AJAP07601:AJAPscaffold286:193297-193974:+:925	17;GO:0001972,molecular_function retinoic acid binding;GO:0005783,cellular_component endoplasmic reticulum;GO:0005789,cellular_component endoplasmic reticulum membrane;GO:0008152,biological_process metabolic process;GO:0015020,molecular_function glucuronosyltransferase activity;GO:0016020,cellular_component membrane;GO:0016021,cellular_component integral component of membrane;GO:0016740,molecular…	NA	NA
AJAPscaffold298	354264	354601	peak_593	338	277	72	7.67E-07	4.30978	0.00218716	intergenic	AJAP18724:AJAPscaffold298:385468-385995:+:30928	NA	NA	NA
AJAPscaffold377	18483	18804	peak_710	322	278	72	7.67E-07	4.30978	0.00218716	intergenic	AJAP00068:AJAPscaffold377:13378-13677:-:-5084	32;GO:0000166,molecular_function nucleotide binding;GO:0000943,cellular_component retrotransposon nucleocapsid;GO:0003676,molecular_function nucleic acid binding;GO:0003677,molecular_function DNA binding;GO:0003723,molecular_function RNA binding;GO:0003824,molecular_function catalytic activity;GO:0003887,molecular_function DNA-directed DNA polymerase activity;GO:0003964,molecular_function RNA-dir…	NA	NA
AJAPscaffold669	40156	40405	peak_987	250	136	55	7.67E-07	4.30978	0.00218716	intergenic	AJAP25901:AJAPscaffold669:25110-25797:-:-14495	NA	NA	NA
AJAPscaffold1331	88995	89248	peak_177	254	132	39	7.82E-07	4.46056	0.00219837	intergenic	AJAP24619:AJAPscaffold1331:128249-131546:-:42421	11;GO:0003015,biological_process heart process;GO:0005267,molecular_function potassium channel activity;GO:0005887,cellular_component integral component of plasma membrane;GO:0006811,biological_process ion transport;GO:0006813,biological_process potassium ion transport;GO:0015271,molecular_function outward rectifier potassium channel activity;GO:0016020,cellular_component membrane;GO:0016021,cell…	K04917	212 5 143 spu:578865 171 1 141 43.262 - 141 78 123 1.03e-33 - KCNK6, K2P6.1; potassium channel subfamily K member 6; K04917
AJAPscaffold387	183442	183802	peak_716	361	205	55	7.82E-07	4.46056	0.00219837	intergenic	AJAP30047:AJAPscaffold387:139386-157203:+:-44262	2;GO:0005654,cellular_component nucleoplasm;GO:0005829,cellular_component cytosol	K10290	437 34 429 cmk:103171833 448 22 399 29.064 - 406 250 164 7.71e-44 - FBXO3; F-box protein 3; K10290
AJAPscaffold434	61407	61639	peak_787	233	99	38	7.82E-07	4.46056	0.00219837	intergenic	AJAP20177:AJAPscaffold434:51297-55193:-:-6313	9;GO:0005634,cellular_component nucleus;GO:0005737,cellular_component cytoplasm;GO:0005829,cellular_component cytosol;GO:0008033,biological_process tRNA processing;GO:0008168,molecular_function methyltransferase activity;GO:0016300,molecular_function tRNA (uracil) methyltransferase activity;GO:0016740,molecular_function transferase activity;GO:0030488,biological_process tRNA methylation;GO:003225…	K15447	189 5 187 spu:583073 744 20 190 44.865 - 185 86 145 1.06e-38 - TRM44, METTL19; tRNASer (uridine44-2'-O)-methyltransferase [EC:2.1.1.211]; K15447
AJAPscaffold978	136836	137094	peak_1177	259	96	45	7.82E-07	4.46056	0.00219837	intergenic	AJAP19443:AJAPscaffold978:88185-93205:+:-48748	NA	NA	NA
AJAPscaffold926	397529	397846	peak_1152	318	252	62	7.82E-07	4.30472	0.00219837	intergenic	AJAP09770:AJAPscaffold926:417451-418386:-:20607	25;GO:0004842,molecular_function ubiquitin-protein transferase activity;GO:0005102,molecular_function signaling receptor binding;GO:0005198,molecular_function structural molecule activity;GO:0005515,molecular_function protein binding;GO:0005576,cellular_component extracellular region;GO:0005622,cellular_component intracellular;GO:0005882,cellular_component intermediate filament;GO:0006323,biologi…	K12029	TRIM60_61; tripartite motif-containing protein 60/61; K12029; TRIM2_3; tripartite motif-containing protein 2/3; K11997
AJAPscaffold2449	16249	16493	peak_515	245	202	63	7.84E-07	4.14583	0.00219837	intergenic	AJAP03018:AJAPscaffold2449:24351-26026:-:9577	NA	NA	NA
AJAPscaffold77	762127	762426	peak_1051	300	23	63	7.84E-07	4.14583	0.00219837	intergenic	AJAP27710:AJAPscaffold77:769252-772473:+:7103	NA	NA	NA
AJAPscaffold2742	16120	16494	peak_569	375	201	173	7.85E-07	3.18576	0.00219837	intergenic	NA	NA	NA	NA
AJAPscaffold1755	169384	169687	peak_328	304	41	137	8.01E-07	3.36666	0.00221861	intergenic	AJAP06973:AJAPscaffold1755:162554-163915:-:-5510	NA	NA	NA
AJAPscaffold354	576935	577214	peak_700	280	248	41	8.22E-07	4.44652	0.00226746	intergenic	AJAP27177:AJAPscaffold354:509070-511136:-:-66047	NA	NA	NA
AJAPscaffold2332	70307	70572	peak_488	266	128	69	8.34E-07	3.97713	0.00229678	AJAP08636:Promoter;AJAP25693:exon	AJAP25693:AJAPscaffold2332:68734-70800:-:367	NA	NA	NA
AJAPscaffold2551	89245	89477	peak_526	233	92	51	8.40E-07	4.2851	0.00231079	intergenic	AJAP12448:AJAPscaffold2551:59753-64426:-:-24911	33;GO:0000209,biological_process protein polyubiquitination;GO:0004842,molecular_function ubiquitin-protein transferase activity;GO:0005515,molecular_function protein binding;GO:0005634,cellular_component nucleus;GO:0005737,cellular_component cytoplasm;GO:0005769,cellular_component early endosome;GO:0005829,cellular_component cytosol;GO:0005886,cellular_component plasma membrane;GO:0006511,biolog…	K04506	SIAH1; E3 ubiquitin-protein ligase SIAH1 [EC:2.3.2.27]; K04506
AJAPscaffold52	413252	413506	peak_857	255	78	66	8.40E-07	4.2851	0.00231079	intergenic	AJAP24637:AJAPscaffold52:406279-412788:+:-7052	4;GO:0000795,cellular_component synaptonemal complex;GO:0007130,biological_process synaptonemal complex assembly;GO:0031514,cellular_component motile cilium;GO:0048870,biological_process cell motility	K19533	SYCP1; synaptonemal complex protein 1; K19533
AJAPscaffold1522	226913	227586	peak_244	674	298	342	8.51E-07	3.09033	0.00233814	intergenic	AJAP24873:AJAPscaffold1522:199649-209114:-:-18097	NA	NA	NA
AJAPscaffold2101	71581	71982	peak_432	402	240	224	8.51E-07	3.09033	0.00233814	intergenic	NA	NA	NA	NA
AJAPscaffold850	274712	275085	peak_1109	374	138	200	8.51E-07	3.09033	0.00233814	intergenic	AJAP04954:AJAPscaffold850:223488-234710:+:-51363	8;GO:0003682,molecular_function chromatin binding;GO:0005509,molecular_function calcium ion binding;GO:0005576,cellular_component extracellular region;GO:0005615,cellular_component extracellular space;GO:0005737,cellular_component cytoplasm;GO:0007155,biological_process cell adhesion;GO:0008150,biological_process biological_process;GO:0016020,cellular_component membrane	NA	NA
AJAPscaffold1125	120979	121255	peak_92	277	226	80	8.67E-07	3.96733	0.00237482	intergenic	AJAP13862:AJAPscaffold1125:139016-145418:-:24215	NA	NA	NA
AJAPscaffold323	246299	246664	peak_658	366	208	78	8.67E-07	3.96733	0.00237482	intergenic	AJAP24943:AJAPscaffold323:122009-208156:-:-38351	10;GO:0005886,cellular_component plasma membrane;GO:0007155,biological_process cell adhesion;GO:0007156,biological_process homophilic cell adhesion via plasma membrane adhesion molecules;GO:0007416,biological_process synapse assembly;GO:0010842,biological_process retina layer formation;GO:0016020,cellular_component membrane;GO:0016021,cellular_component integral component of membrane;GO:0030054,c…	K16353	2128 165 544 hgl:101720028 2172 18 400 23.618 - 398 271 80.1 1.13e-12 - SDK; protein sidekick; K16353
AJAPscaffold461	30893	31226	peak_805	334	204	73	8.67E-07	3.96733	0.00237482	intergenic	AJAP29235:AJAPscaffold461:12386-13854:+:-18712	NA	NA	NA
AJAPscaffold48	397203	397497	peak_822	295	78	72	8.67E-07	3.96733	0.00237482	intergenic	AJAP12673:AJAPscaffold48:399297-402095:-:4816	NA	K05120	TIE1; tyrosine kinase receptor 1 [EC:2.7.10.1]; K05120
AJAPscaffold518	311995	312246	peak_854	252	61	104	8.67E-07	3.96733	0.00237482	AJAP02537:intron	AJAP05803:AJAPscaffold518:331045-332457:+:18990	17;GO:0005216,molecular_function ion channel activity;GO:0005242,molecular_function inward rectifier potassium channel activity;GO:0005244,molecular_function voltage-gated ion channel activity;GO:0005886,cellular_component plasma membrane;GO:0005887,cellular_component integral component of plasma membrane;GO:0006811,biological_process ion transport;GO:0006813,biological_process potassium ion tran…	K05005	KCNJ12, KIR2.2; potassium inwardly-rectifying channel subfamily J member 12; K05005
AJAPscaffold61	255373	256162	peak_941	790	142	154	8.67E-07	3.96733	0.00237482	intergenic	AJAP05204:AJAPscaffold61:269032-283041:+:13518	20;GO:0000463,biological_process maturation of LSU-rRNA from tricistronic rRNA transcript (SSU-rRNA, 5.8S rRNA, LSU-rRNA);GO:0000466,biological_process maturation of 5.8S rRNA from tricistronic rRNA transcript (SSU-rRNA, 5.8S rRNA, LSU-rRNA);GO:0000793,cellular_component condensed chromosome;GO:0003723,molecular_function RNA binding;GO:0005515,molecular_function protein binding;GO:0005634,cellula…	K14843	PES1, NOP7; pescadillo; K14843
AJAPscaffold219	197172	197794	peak_455	623	224	636	8.77E-07	2.34193	0.00237679	intergenic	AJAP07336:AJAPscaffold219:228565-234916:+:31170	6;GO:0008521,molecular_function acetyl-CoA transmembrane transporter activity;GO:0015876,biological_process acetyl-CoA transport;GO:0016020,cellular_component membrane;GO:0016021,cellular_component integral component of membrane;GO:0021955,biological_process central nervous system neuron axonogenesis;GO:0030514,biological_process negative regulation of BMP signaling pathway	K03372	366 1 363 spu:589856 541 172 532 61.918 - 365 133 488 1.46e-169 - ACATN, SLC33A1; MFS transporter, PAT family, solute carrier family 33 (acetyl-CoA transportor), member 1 [EC:2.3.1.-]; K03372
AJAPscaffold1060	288080	288376	peak_49	297	266	113	9.04E-07	3.44647	0.00243775	intergenic	AJAP29002:AJAPscaffold1060:278146-279927:-:-8419	15;GO:0001525,biological_process angiogenesis;GO:0001786,molecular_function phosphatidylserine binding;GO:0005178,molecular_function integrin binding;GO:0005576,cellular_component extracellular region;GO:0005615,cellular_component extracellular space;GO:0006910,biological_process phagocytosis, recognition;GO:0006911,biological_process phagocytosis, engulfment;GO:0007155,biological_process cell ad…	NA	NA
AJAPscaffold1037	160909	161418	peak_23	510	487	230	9.04E-07	2.93732	0.00243775	intergenic	AJAP29473:AJAPscaffold1037:140387-141142:-:-20254	6;GO:0003964,molecular_function RNA-directed DNA polymerase activity;GO:0005575,cellular_component cellular_component;GO:0006278,biological_process RNA-dependent DNA biosynthetic process;GO:0006313,biological_process transposition, DNA-mediated;GO:0016740,molecular_function transferase activity;GO:0016779,molecular_function nucleotidyltransferase activity	NA	NA
AJAPscaffold1472	74497	74803	peak_228	307	65	82	9.33E-07	3.94888	0.00250063	AJAP05883:intron	AJAP05883:AJAPscaffold1472:19606-126048:-:51488	NA	NA	NA
AJAPscaffold16	59834	60117	peak_280	284	197	57	9.68E-07	4.24642	0.00258244	intergenic	AJAP27808:AJAPscaffold16:68264-86953:+:8234	9;GO:0003713,molecular_function transcription coactivator activity;GO:0005515,molecular_function protein binding;GO:0005622,cellular_component intracellular;GO:0005737,cellular_component cytoplasm;GO:0006469,biological_process negative regulation of protein kinase activity;GO:0032007,biological_process negative regulation of TOR signaling;GO:0035556,biological_process intracellular signal transdu…	K20402	DEPTOR; DEP domain-containing mTOR-interacting protein; K20402
AJAPscaffold1507	175156	175543	peak_241	388	191	89	9.86E-07	3.7933	0.00261625	intergenic	AJAP27267:AJAPscaffold1507:182142-201336:-:25991	21;GO:0000166,molecular_function nucleotide binding;GO:0004176,molecular_function ATP-dependent peptidase activity;GO:0004222,molecular_function metalloendopeptidase activity;GO:0005524,molecular_function ATP binding;GO:0005739,cellular_component mitochondrion;GO:0005743,cellular_component mitochondrial inner membrane;GO:0006508,biological_process proteolysis;GO:0006515,biological_process protein…	K08955	647 58 646 spu:582354 733 161 732 68.919 - 592 161 835 0.0 - YME1; ATP-dependent metalloprotease [EC:3.4.24.-]; K08955
AJAPscaffold167	813946	814235	peak_307	290	234	98	9.86E-07	3.7933	0.00261625	intergenic	AJAP11336:AJAPscaffold167:787947-793105:+:-26234	9;GO:0003674,molecular_function molecular_function;GO:0003746,molecular_function translation elongation factor activity;GO:0005575,cellular_component cellular_component;GO:0005737,cellular_component cytoplasm;GO:0005783,cellular_component endoplasmic reticulum;GO:0005853,cellular_component eukaryotic translation elongation factor 1 complex;GO:0006412,biological_process translation;GO:0006414,biol…	K03232	EEF1B; elongation factor 1-beta; K03232
AJAPscaffold1833	18471	19095	peak_342	625	219	119	9.86E-07	3.7933	0.00261625	intergenic	AJAP18868:AJAPscaffold1833:7525-13804:+:-11166	NA	NA	NA
AJAPscaffold2498	7018	7322	peak_520	305	172	83	9.86E-07	3.7933	0.00261625	intergenic	AJAP02689:AJAPscaffold2498:34620-42417:+:27431	6;GO:0005515,molecular_function protein binding;GO:0005768,cellular_component endosome;GO:0005769,cellular_component early endosome;GO:0008150,biological_process biological_process;GO:0015031,biological_process protein transport;GO:0071203,cellular_component WASH complex	K18463	177 9 156 spu:590305 171 1 152 63.816 - 152 51 181 3.31e-57 - CCDC53; WASH complex subunit CCDC53; K18463
AJAPscaffold100	634109	634534	peak_6	426	274	283	1.09E-06	2.78748	0.00283798	intergenic	AJAP06535:AJAPscaffold100:608619-609437:-:-24946	NA	NA	NA
AJAPscaffold17	159190	159446	peak_314	257	110	58	1.14E-06	4.04771	0.00292375	intergenic	AJAP00945:AJAPscaffold17:135479-136159:+:-23822	NA	NA	NA
AJAPscaffold156	440480	441073	peak_264	594	434	557	1.14E-06	2.404	0.00293542	intergenic	AJAP07130:AJAPscaffold156:449159-450962:+:8246	NA	NA	NA
AJAPscaffold1112	713	987	peak_82	275	17	62	1.15E-06	4.04545	0.00294598	intergenic	AJAP26162:AJAPscaffold1112:3610-5851:+:2881	NA	NA	NA
AJAPscaffold2763	46562	46837	peak_572	276	123	69	1.15E-06	4.04545	0.00294598	intergenic	AJAP23194:AJAPscaffold2763:42880-43758:+:-3806	22;GO:0003676,molecular_function nucleic acid binding;GO:0003677,molecular_function DNA binding;GO:0003723,molecular_function RNA binding;GO:0003824,molecular_function catalytic activity;GO:0003887,molecular_function DNA-directed DNA polymerase activity;GO:0003964,molecular_function RNA-directed DNA polymerase activity;GO:0004190,molecular_function aspartic-type endopeptidase activity;GO:0004518,…	NA	NA
AJAPscaffold624	297757	298015	peak_954	259	196	68	1.15E-06	4.04545	0.00294598	intergenic	AJAP20546:AJAPscaffold624:301713-301867:+:3761	NA	NA	NA
AJAPscaffold76	268259	268496	peak_1046	238	97	52	1.15E-06	4.04545	0.00294598	AJAP12932:Promoter	AJAP12932:AJAPscaffold76:269610-271025:+:1255	NA	NA	NA
AJAPscaffold313	418197	418481	peak_644	285	199	180	1.15E-06	2.96643	0.00294598	intergenic	AJAP05253:AJAPscaffold313:404971-406203:-:-12193	NA	NA	NA
AJAPscaffold1080	172774	173108	peak_61	335	249	539	1.26E-06	2.16788	0.00316592	intergenic	AJAP16097:AJAPscaffold1080:124027-135749:+:-48997	13;GO:0004022,molecular_function alcohol dehydrogenase (NAD) activity;GO:0004552,molecular_function octanol dehydrogenase activity;GO:0006066,biological_process alcohol metabolic process;GO:0006069,biological_process ethanol oxidation;GO:0008270,molecular_function zinc ion binding;GO:0008542,biological_process visual learning;GO:0016491,molecular_function oxidoreductase activity;GO:0046872,molecu…	K00121	frmA, ADH5, adhC; S-(hydroxymethyl)glutathione dehydrogenase / alcohol dehydrogenase [EC:1.1.1.284 1.1.1.1]; K00121
AJAPscaffold598	263839	264124	peak_927	286	101	50	1.28E-06	4.1711	0.00320634	intergenic	AJAP10523:AJAPscaffold598:294651-298753:-:34815	NA	NA	NA
AJAPscaffold327	903316	903545	peak_660	230	116	93	1.28E-06	3.37565	0.00320634	intergenic	AJAP30317:AJAPscaffold327:868302-874808:-:-28624	5;GO:0008837,molecular_function diaminopimelate epimerase activity;GO:0009089,biological_process lysine biosynthetic process via diaminopimelate;GO:0016829,molecular_function lyase activity;GO:0016836,molecular_function hydro-lyase activity;GO:0050346,molecular_function trans-L-3-hydroxyproline dehydratase activity	K18384	L3HYPDH; trans-L-3-hydroxyproline dehydratase [EC:4.2.1.77]; K18384
AJAPscaffold2194	57177	57446	peak_460	270	234	109	1.28E-06	3.18393	0.00320634	AJAP00124:Promoter	AJAP00124:AJAPscaffold2194:43735-56760:-:-651	3;GO:0001945,biological_process lymph vessel development;GO:0005509,molecular_function calcium ion binding;GO:0009913,biological_process epidermal cell differentiation	NA	NA
AJAPscaffold423	102615	102897	peak_777	283	94	166	1.28E-06	3.18393	0.00320634	intergenic	AJAP09797:AJAPscaffold423:96306-99223:+:-6404	NA	NA	NA
AJAPscaffold534	479010	479239	peak_868	230	61	83	1.32E-06	3.72356	0.00328753	intergenic	AJAP23396:AJAPscaffold534:466670-467200:+:-12402	NA	NA	NA
AJAPscaffold202	560369	560701	peak_408	333	285	307	1.33E-06	2.52816	0.00330895	intergenic	AJAP25769:AJAPscaffold202:557138-559094:+:-3517	12;GO:0003674,molecular_function molecular_function;GO:0005730,cellular_component nucleolus;GO:0005739,cellular_component mitochondrion;GO:0005759,cellular_component mitochondrial matrix;GO:0005829,cellular_component cytosol;GO:0006099,biological_process tricarboxylic acid cycle;GO:0006121,biological_process mitochondrial electron transport, succinate to ubiquinone;GO:0006470,biological_process p…	K18168	159 46 157 spu:589209 158 41 152 68.750 - 112 35 166 8.56e-52 - SDHAF2, SDH5; succinate dehydrogenase assembly factor 2; K18168
AJAPscaffold641	293610	293866	peak_966	257	98	174	1.39E-06	3.08408	0.00345716	AJAP15409:intron	AJAP15409:AJAPscaffold641:281059-293888:+:-12650	14;GO:0000166,molecular_function nucleotide binding;GO:0003676,molecular_function nucleic acid binding;GO:0003723,molecular_function RNA binding;GO:0004004,molecular_function ATP-dependent RNA helicase activity;GO:0004386,molecular_function helicase activity;GO:0005524,molecular_function ATP binding;GO:0005634,cellular_component nucleus;GO:0005730,cellular_component nucleolus;GO:0005737,cellular_…	K14807	780 262 719 spu:592601 997 292 769 53.638 - 481 197 513 5.23e-167 - DDX51, DBP6; ATP-dependent RNA helicase DDX51/DBP6 [EC:3.6.4.13]; K14807
AJAPscaffold845	128638	128872	peak_1100	235	109	154	1.39E-06	3.08408	0.00345716	AJAP18028:intron	AJAP18028:AJAPscaffold845:121936-131178:-:2433	14;GO:0004497,molecular_function monooxygenase activity;GO:0004499,molecular_function N,N-dimethylaniline monooxygenase activity;GO:0005575,cellular_component cellular_component;GO:0005783,cellular_component endoplasmic reticulum;GO:0005789,cellular_component endoplasmic reticulum membrane;GO:0016020,cellular_component membrane;GO:0016021,cellular_component integral component of membrane;GO:00164…	NA	NA
AJAPscaffold559	108769	109150	peak_888	382	60	109	1.41E-06	3.84587	0.003476	AJAP12612:exon;AJAP28344:Promoter	AJAP28344:AJAPscaffold559:107594-108109:-:-720	NA	NA	NA
AJAPscaffold792	12084	12414	peak_1061	331	269	77	1.41E-06	3.84587	0.003476	intergenic	AJAP23472:AJAPscaffold792:15002-15620:+:2650	NA	NA	NA
AJAPscaffold83	768308	768550	peak_1083	243	117	72	1.41E-06	3.84587	0.003476	intergenic	AJAP06360:AJAPscaffold83:773006-777588:+:4582	1;GO:0005515,molecular_function protein binding	K05695	PTPRF, LAR; receptor-type tyrosine-protein phosphatase F [EC:3.1.3.48]; K05695
AJAPscaffold1089	2651	2876	peak_64	226	72	47	1.42E-06	4.14184	0.00347736	intergenic	AJAP21725:AJAPscaffold1089:9743-39101:-:36380	15;GO:0003674,molecular_function molecular_function;GO:0004721,molecular_function phosphoprotein phosphatase activity;GO:0004725,molecular_function protein tyrosine phosphatase activity;GO:0005575,cellular_component cellular_component;GO:0005634,cellular_component nucleus;GO:0005737,cellular_component cytoplasm;GO:0005886,cellular_component plasma membrane;GO:0006470,biological_process protein de…	NA	NA
AJAPscaffold211	397053	397368	peak_434	316	258	68	1.42E-06	4.14184	0.00347736	AJAP20197:Promoter;AJAP26840:Promoter	AJAP20197:AJAPscaffold211:394388-396073:-:-1238	NA	NA	NA
AJAPscaffold343	1027768	1028175	peak_679	408	147	82	1.42E-06	4.14184	0.00347736	intergenic	AJAP19048:AJAPscaffold343:938015-960818:+:-89901	107;GO:0000790,cellular_component nuclear chromatin;GO:0000978,molecular_function RNA polymerase II proximal promoter sequence-specific DNA binding;GO:0000981,molecular_function DNA-binding transcription factor activity, RNA polymerase II-specific;GO:0000982,molecular_function DNA-binding transcription factor activity, RNA polymerase II-specific;GO:0000987,molecular_function proximal promoter seq…	K04378	476 68 434 spu:592160 497 71 442 53.766 - 385 147 327 1.89e-105 - SRF; serum response factor; K04378
AJAPscaffold1755	170126	170391	peak_329	266	46	98	1.52E-06	3.68984	0.00360048	intergenic	AJAP06973:AJAPscaffold1755:162554-163915:-:-6257	NA	NA	NA
AJAPscaffold201	864792	865073	peak_406	282	103	79	1.52E-06	3.68984	0.00360048	intergenic	AJAP11758:AJAPscaffold201:796162-798615:+:-68734	NA	NA	NA
AJAPscaffold2056	141555	142008	peak_416	454	90	127	1.52E-06	3.68984	0.00360048	AJAP24928:exon	AJAP24928:AJAPscaffold2056:140696-142508:-:865	NA	NA	NA
AJAPscaffold349	50244	50512	peak_684	269	154	87	1.52E-06	3.68984	0.00360048	intergenic	AJAP15537:AJAPscaffold349:116936-121829:-:71433	NA	NA	NA
AJAPscaffold749	388364	388819	peak_1041	456	308	140	1.52E-06	3.68984	0.00360048	intergenic	AJAP03888:AJAPscaffold749:334526-386166:-:-2506	NA	NA	NA
AJAPscaffold1003	390870	391198	peak_10	329	127	105	1.51E-06	3.5645	0.00360048	intergenic	AJAP04508:AJAPscaffold1003:364882-367920:-:-23077	NA	NA	NA
AJAPscaffold1048	186469	186958	peak_42	490	421	142	1.51E-06	3.5645	0.00360048	intergenic	AJAP17989:AJAPscaffold1048:122620-123457:+:-64271	NA	NA	NA
AJAPscaffold1682	41412	41666	peak_310	255	98	107	1.51E-06	3.5645	0.00360048	intergenic	AJAP10721:AJAPscaffold1682:10479-17635:+:-31032	10;GO:0004888,molecular_function transmembrane signaling receptor activity;GO:0005216,molecular_function ion channel activity;GO:0005515,molecular_function protein binding;GO:0006811,biological_process ion transport;GO:0007606,biological_process sensory perception of chemical stimulus;GO:0016020,cellular_component membrane;GO:0016021,cellular_component integral component of membrane;GO:0016702,mo…	NA	NA
AJAPscaffold614	266268	266740	peak_943	473	219	147	1.51E-06	3.5645	0.00360048	intergenic	AJAP18334:AJAPscaffold614:260420-261349:-:-5138	NA	NA	NA
AJAPscaffold678	34541	34889	peak_990	349	133	106	1.51E-06	3.5645	0.00360048	intergenic	AJAP03985:AJAPscaffold678:15181-28035:-:-6639	11;GO:0005096,molecular_function GTPase activator activity;GO:0005515,molecular_function protein binding;GO:0005622,cellular_component intracellular;GO:0006886,biological_process intracellular protein transport;GO:0012505,cellular_component endomembrane system;GO:0017137,molecular_function Rab GTPase binding;GO:0031338,biological_process regulation of vesicle fusion;GO:0043087,biological_process …	K20242	EVI5; ecotropic viral integration site 5 protein; K20242
AJAPscaffold174	602713	602950	peak_324	238	163	52	1.59E-06	4.26374	0.00371176	intergenic	AJAP26929:AJAPscaffold174:604968-613536:+:2093	15;GO:0000166,molecular_function nucleotide binding;GO:0003676,molecular_function nucleic acid binding;GO:0003723,molecular_function RNA binding;GO:0003724,molecular_function RNA helicase activity;GO:0004004,molecular_function ATP-dependent RNA helicase activity;GO:0004386,molecular_function helicase activity;GO:0005524,molecular_function ATP binding;GO:0005634,cellular_component nucleus;GO:00057…	NA	NA
AJAPscaffold2748	16054	16342	peak_570	289	39	56	1.59E-06	4.26374	0.00371176	intergenic	AJAP29418:AJAPscaffold2748:38969-39733:+:22877	NA	NA	NA
AJAPscaffold49	246522	246761	peak_827	240	204	49	1.59E-06	4.26374	0.00371176	intergenic	AJAP11037:AJAPscaffold49:220050-222514:+:-26677	9;GO:0004970,molecular_function ionotropic glutamate receptor activity;GO:0007399,biological_process nervous system development;GO:0014032,biological_process neural crest cell development;GO:0016020,cellular_component membrane;GO:0016021,cellular_component integral component of membrane;GO:0035235,biological_process ionotropic glutamate receptor signaling pathway;GO:0048701,biological_process emb…	NA	NA
AJAPscaffold828	250796	251062	peak_1082	267	145	52	1.59E-06	4.26374	0.00371176	intergenic	AJAP25858:AJAPscaffold828:262552-263882:+:11612	NA	NA	NA
AJAPscaffold901	107364	107622	peak_1140	259	66	44	1.59E-06	4.26374	0.00371176	intergenic	AJAP09655:AJAPscaffold901:118647-124427:-:16999	NA	NA	NA
AJAPscaffold928	240311	240544	peak_1154	234	157	44	1.59E-06	4.26374	0.00371176	intergenic	AJAP25255:AJAPscaffold928:172843-183941:+:-67626	NA	NA	NA
AJAPscaffold2621	50718	51105	peak_539	388	270	268	1.60E-06	2.68233	0.00371176	intergenic	AJAP23207:AJAPscaffold2621:9637-25909:+:-41352	NA	NA	NA
AJAPscaffold34	589327	589709	peak_676	383	370	71	1.62E-06	4.10556	0.00374386	AJAP03239:intron	AJAP03239:AJAPscaffold34:563676-615526:-:25831	11;GO:0005515,molecular_function protein binding;GO:0005887,cellular_component integral component of plasma membrane;GO:0007411,biological_process axon guidance;GO:0016020,cellular_component membrane;GO:0016021,cellular_component integral component of membrane;GO:0016199,biological_process axon midline choice point recognition;GO:0030424,cellular_component axon;GO:0035385,biological_process Round…	NA	NA
AJAPscaffold217	286866	287182	peak_442	317	22	68	1.67E-06	4.0984	0.0038346	AJAP30170:intron	AJAP30170:AJAPscaffold217:286541-292650:-:5764	NA	NA	NA
AJAPscaffold274	381014	381361	peak_555	348	326	405	1.73E-06	2.36084	0.0039574	intergenic	AJAP14828:AJAPscaffold274:347982-361886:-:-19454	NA	NA	NA
AJAPscaffold2694	53202	53432	peak_548	231	151	104	1.78E-06	3.30767	0.00406621	intergenic	AJAP02056:AJAPscaffold2694:45739-46076:+:-7615	12;GO:0005534,molecular_function galactose binding;GO:0005623,cellular_component cell;GO:0030246,molecular_function carbohydrate binding;GO:0033296,molecular_function rhamnose binding;GO:0034117,biological_process erythrocyte aggregation;GO:0042802,molecular_function identical protein binding;GO:0042803,molecular_function protein homodimerization activity;GO:0051219,molecular_function phosphoprot…	NA	NA
AJAPscaffold1428	110590	110859	peak_207	270	241	226	1.79E-06	2.53222	0.00407859	intergenic	NA	NA	NA	NA
AJAPscaffold2030	57277	57742	peak_410	466	261	219	1.84E-06	3.03563	0.00417023	intergenic	AJAP13255:AJAPscaffold2030:18608-19153:+:-38931	NA	NA	NA
AJAPscaffold35	318382	318652	peak_687	271	29	206	1.89E-06	2.88754	0.00427179	intergenic	AJAP01603:AJAPscaffold35:331095-356773:+:12685	24;GO:0005764,cellular_component lysosome;GO:0005765,cellular_component lysosomal membrane;GO:0005768,cellular_component endosome;GO:0006886,biological_process intracellular protein transport;GO:0006904,biological_process vesicle docking involved in exocytosis;GO:0007032,biological_process endosome organization;GO:0007040,biological_process lysosome organization;GO:0007275,biological_process mult…	K20181	1052 3 1051 lgi:LOTGIDRAFT_214111 981 2 981 46.937 - 1061 470 976 0.0 - VPS18, PEP3; vacuolar protein sorting-associated protein 18; K20181
AJAPscaffold1046	65774	66090	peak_40	317	161	174	1.90E-06	2.95531	0.00429171	AJAP02106:intron	AJAP02106:AJAPscaffold1046:62745-83314:+:-3191	NA	NA	NA
AJAPscaffold227	631239	631566	peak_480	328	90	194	1.90E-06	2.95531	0.00429171	AJAP20720:intron	AJAP29165:AJAPscaffold227:674164-679471:+:42836	5;GO:0005509,molecular_function calcium ion binding;GO:0005515,molecular_function protein binding;GO:0005575,cellular_component cellular_component;GO:0005576,cellular_component extracellular region;GO:0008150,biological_process biological_process	NA	NA
AJAPscaffold369	50474	50713	peak_706	240	114	156	1.90E-06	2.95531	0.00429171	AJAP09914:intron	AJAP14523:AJAPscaffold369:60776-61954:-:11368	5;GO:0004930,molecular_function G protein-coupled receptor activity;GO:0007165,biological_process signal transduction;GO:0007186,biological_process G protein-coupled receptor signaling pathway;GO:0016020,cellular_component membrane;GO:0016021,cellular_component integral component of membrane	NA	NA
AJAPscaffold8	1168496	1168722	peak_1064	227	85	73	1.93E-06	3.7669	0.00433461	intergenic	AJAP07480:AJAPscaffold8:1145036-1149246:-:-19335	NA	NA	NA
AJAPscaffold1116	28790	29047	peak_84	258	108	67	1.93E-06	3.90907	0.004342	AJAP02969:Promoter	AJAP02969:AJAPscaffold1116:30860-31897:+:1963	NA	NA	NA
AJAPscaffold1280	169967	170204	peak_160	238	68	59	1.93E-06	3.90907	0.004342	AJAP11184:intron	AJAP11184:AJAPscaffold1280:165356-173335:+:-4680	1;GO:0005515,molecular_function protein binding	NA	NA
AJAPscaffold1436	42428	42762	peak_211	335	278	78	1.93E-06	3.90907	0.004342	intergenic	AJAP16673:AJAPscaffold1436:54975-56042:+:12270	32;GO:0001649,biological_process osteoblast differentiation;GO:0001654,biological_process eye development;GO:0001714,biological_process endodermal cell fate specification;GO:0003677,molecular_function DNA binding;GO:0003700,molecular_function DNA-binding transcription factor activity;GO:0005623,cellular_component cell;GO:0005634,cellular_component nucleus;GO:0005654,cellular_component nucleoplasm…	K16796	SOX2; transcription factor SOX2 (SOX group B); K16796; SOX1S; transcription factor SOX1/3/14/21 (SOX group B); K09267
AJAPscaffold240	303744	304023	peak_509	280	166	68	1.93E-06	3.90907	0.004342	AJAP30146:intron	AJAP30146:AJAPscaffold240:286976-331501:+:-16935	8;GO:0000062,molecular_function fatty-acyl-CoA binding;GO:0003824,molecular_function catalytic activity;GO:0003860,molecular_function 3-hydroxyisobutyryl-CoA hydrolase activity;GO:0005654,cellular_component nucleoplasm;GO:0005739,cellular_component mitochondrion;GO:0005777,cellular_component peroxisome;GO:0008152,biological_process metabolic process;GO:0043231,cellular_component intracellular mem…	K13239	ECI2, PECI; Delta3-Delta2-enoyl-CoA isomerase [EC:5.3.3.8]; K13239
AJAPscaffold545	102786	103042	peak_878	257	193	68	1.93E-06	3.90907	0.004342	AJAP10029:intron	AJAP10029:AJAPscaffold545:86253-114790:+:-16727	NA	NA	NA
AJAPscaffold546	220101	220522	peak_880	422	246	99	1.93E-06	3.90907	0.004342	intergenic	AJAP07724:AJAPscaffold546:216147-216728:-:-3619	5;GO:0005575,cellular_component cellular_component;GO:0009267,biological_process cellular response to starvation;GO:0030447,biological_process filamentous growth;GO:0036170,biological_process filamentous growth of a population of unicellular organisms in response to starvation;GO:0036180,biological_process filamentous growth of a population of unicellular organisms in response to biotic stimulus	NA	NA
AJAPscaffold601	326092	326330	peak_937	239	235	63	1.93E-06	3.90907	0.004342	AJAP24994:exon	AJAP24994:AJAPscaffold601:325272-327648:-:1323	NA	NA	NA
AJAPscaffold714	237066	237296	peak_1011	231	213	66	1.93E-06	3.90907	0.004342	intergenic	AJAP20861:AJAPscaffold714:252512-256298:-:19021	8;GO:0005739,cellular_component mitochondrion;GO:0005743,cellular_component mitochondrial inner membrane;GO:0005747,cellular_component mitochondrial respiratory chain complex I;GO:0016020,cellular_component membrane;GO:0016021,cellular_component integral component of membrane;GO:0032981,biological_process mitochondrial respiratory chain complex I assembly;GO:0055114,biological_process oxidation-r…	K11351	NDUFB11; NADH dehydrogenase (ubiquinone) 1 beta subcomplex subunit 11; K11351
AJAPscaffold937	27306	27540	peak_1161	235	44	54	1.93E-06	3.90907	0.004342	AJAP16462:Promoter	AJAP03295:AJAPscaffold937:25655-26695:+:-1696	NA	NA	NA
AJAPscaffold571	47176	47442	peak_905	267	231	241	1.97E-06	2.65399	0.00437009	intergenic	AJAP01680:AJAPscaffold571:94675-95385:+:47269	NA	NA	NA
AJAPscaffold120	14140	14493	peak_114	354	334	117	2.02E-06	3.38581	0.00447703	intergenic	AJAP20406:AJAPscaffold120:4671-8213:+:-9804	5;GO:0000166,molecular_function nucleotide binding;GO:0002161,molecular_function aminoacyl-tRNA editing activity;GO:0004812,molecular_function aminoacyl-tRNA ligase activity;GO:0005524,molecular_function ATP binding;GO:0006418,biological_process tRNA aminoacylation for protein translation	K01870	IARS, ileS; isoleucyl-tRNA synthetase [EC:6.1.1.5]; K01870
AJAPscaffold556	156785	157025	peak_885	241	44	58	2.05E-06	3.89411	0.00450754	intergenic	AJAP21410:AJAPscaffold556:153543-155516:+:-3287	NA	NA	NA
AJAPscaffold1160	133177	133533	peak_102	357	300	179	2.08E-06	3.18189	0.00456394	intergenic	AJAP14983:AJAPscaffold1160:149643-166564:+:16167	13;GO:0003684,molecular_function damaged DNA binding;GO:0003824,molecular_function catalytic activity;GO:0005774,cellular_component vacuolar membrane;GO:0005886,cellular_component plasma membrane;GO:0005887,cellular_component integral component of plasma membrane;GO:0005975,biological_process carbohydrate metabolic process;GO:0006289,biological_process nucleotide-excision repair;GO:0006865,biolog…	K14210	SLC3A1, RBAT; solute carrier family 3 (neutral and basic amino acid transporter), member 1; K14210
AJAPscaffold1416	69912	70155	peak_199	244	91	133	2.08E-06	3.18189	0.00456394	intergenic	AJAP18164:AJAPscaffold1416:90239-97793:-:27792	29;GO:0001822,biological_process kidney development;GO:0003824,molecular_function catalytic activity;GO:0004957,molecular_function prostaglandin E receptor activity;GO:0005615,cellular_component extracellular space;GO:0005654,cellular_component nucleoplasm;GO:0005737,cellular_component cytoplasm;GO:0005829,cellular_component cytosol;GO:0006629,biological_process lipid metabolic process;GO:0006631…	NA	NA
AJAPscaffold24	676945	677175	peak_508	231	55	104	2.08E-06	3.18189	0.00456394	intergenic	AJAP00518:AJAPscaffold24:668387-672877:-:-4123	9;GO:0000139,cellular_component Golgi membrane;GO:0005794,cellular_component Golgi apparatus;GO:0016020,cellular_component membrane;GO:0016021,cellular_component integral component of membrane;GO:0016740,molecular_function transferase activity;GO:0019319,biological_process hexose biosynthetic process;GO:0030206,biological_process chondroitin sulfate biosynthetic process;GO:0050656,molecular_funct…	NA	NA
AJAPscaffold718	209116	209470	peak_1013	355	195	395	2.17E-06	2.36794	0.00474089	AJAP15195:Promoter	AJAP15195:AJAPscaffold718:207408-208808:-:-503	4;GO:0003676,molecular_function nucleic acid binding;GO:0003723,molecular_function RNA binding;GO:0008270,molecular_function zinc ion binding;GO:0046872,molecular_function metal ion binding	NA	NA
AJAPscaffold2367	16701	17137	peak_497	437	166	100	2.22E-06	3.73162	0.0048267	intergenic	AJAP13462:AJAPscaffold2367:13942-14391:-:-2476	32;GO:0000166,molecular_function nucleotide binding;GO:0000943,cellular_component retrotransposon nucleocapsid;GO:0003676,molecular_function nucleic acid binding;GO:0003677,molecular_function DNA binding;GO:0003723,molecular_function RNA binding;GO:0003824,molecular_function catalytic activity;GO:0003887,molecular_function DNA-directed DNA polymerase activity;GO:0003964,molecular_function RNA-dir…	NA	NA
AJAPscaffold419	250311	250541	peak_772	231	94	167	2.23E-06	2.68733	0.0048267	intergenic	AJAP25500:AJAPscaffold419:256627-259442:+:6223	12;GO:0003824,molecular_function catalytic activity;GO:0003920,molecular_function GMP reductase activity;GO:0005829,cellular_component cytosol;GO:0006144,biological_process purine nucleobase metabolic process;GO:0006163,biological_process purine nucleotide metabolic process;GO:0009117,biological_process nucleotide metabolic process;GO:0009409,biological_process response to cold;GO:0016491,molecul…	NA	NA
AJAPscaffold985	41580	41862	peak_1185	283	111	206	2.26E-06	2.7392	0.00484976	intergenic	AJAP16095:AJAPscaffold985:78408-86654:+:36718	NA	NA	NA
AJAPscaffold71	1154357	1154673	peak_1007	317	226	190	2.28E-06	3.0772	0.00490095	AJAP13448:intron	AJAP13448:AJAPscaffold71:1145371-1161143:-:6562	3;GO:0000166,molecular_function nucleotide binding;GO:0005515,molecular_function protein binding;GO:0005524,molecular_function ATP binding	NA	NA
AJAPscaffold211	576585	577080	peak_437	496	388	135	2.30E-06	3.59187	0.00491439	AJAP30225:intron;AJAP30314:intron	AJAP30314:AJAPscaffold211:556812-587925:-:10954	18;GO:0005452,molecular_function inorganic anion exchanger activity;GO:0005886,cellular_component plasma membrane;GO:0005887,cellular_component integral component of plasma membrane;GO:0015101,molecular_function organic cation transmembrane transporter activity;GO:0015347,molecular_function sodium-independent organic anion transmembrane transporter activity;GO:0015695,biological_process organic c…	K08202	629 1 575 spu:583736 584 1 561 38.144 - 582 332 394 2.33e-128 - SLC22A4_5, OCTN; MFS transporter, OCT family, solute carrier family 22 (organic cation transporter), member 4/5; K08202
AJAPscaffold459	105456	105750	peak_803	295	251	79	2.30E-06	3.59187	0.00491439	intergenic	AJAP22902:AJAPscaffold459:126957-129558:+:21251	26;GO:0001664,molecular_function G protein-coupled receptor binding;GO:0001867,biological_process complement activation, lectin pathway;GO:0002376,biological_process immune system process;GO:0002752,biological_process cell surface pattern recognition receptor signaling pathway;GO:0004252,molecular_function serine-type endopeptidase activity;GO:0005515,molecular_function protein binding;GO:0005576…	NA	NA
AJAPscaffold602	233757	234157	peak_939	401	236	102	2.30E-06	3.59187	0.00491439	intergenic	AJAP12013:AJAPscaffold602:243286-243758:-:9767	26;GO:0001664,molecular_function G protein-coupled receptor binding;GO:0001867,biological_process complement activation, lectin pathway;GO:0002376,biological_process immune system process;GO:0002752,biological_process cell surface pattern recognition receptor signaling pathway;GO:0004252,molecular_function serine-type endopeptidase activity;GO:0005515,molecular_function protein binding;GO:0005576…	NA	NA
AJAPscaffold1432	132963	133199	peak_208	237	58	38	2.42E-06	4.28599	0.00511753	AJAP02180:exon	AJAP02180:AJAPscaffold1432:132826-133710:+:-196	14;GO:0003824,molecular_function catalytic activity;GO:0003964,molecular_function RNA-directed DNA polymerase activity;GO:0004518,molecular_function nuclease activity;GO:0004519,molecular_function endonuclease activity;GO:0006310,biological_process DNA recombination;GO:0008152,biological_process metabolic process;GO:0009036,molecular_function type II site-specific deoxyribonuclease activity;GO:00…	NA	NA
AJAPscaffold1529	56754	57032	peak_246	279	39	43	2.42E-06	4.28599	0.00511753	intergenic	AJAP16331:AJAPscaffold1529:77276-77806:+:20484	NA	NA	NA
AJAPscaffold2495	55918	56173	peak_519	256	116	22	2.42E-06	4.28599	0.00511753	intergenic	AJAP14526:AJAPscaffold2495:59004-60086:-:4054	19;GO:0005524,molecular_function ATP binding;GO:0005730,cellular_component nucleolus;GO:0005739,cellular_component mitochondrion;GO:0005773,cellular_component vacuole;GO:0005774,cellular_component vacuolar membrane;GO:0006811,biological_process ion transport;GO:0008266,molecular_function poly(U) RNA binding;GO:0008270,molecular_function zinc ion binding;GO:0009507,cellular_component chloroplast;G…	NA	NA
AJAPscaffold167	63512	63832	peak_306	321	240	58	2.52E-06	3.9865	0.00511753	AJAP25018:Promoter	AJAP25018:AJAPscaffold167:65153-67492:+:1402	NA	NA	NA
AJAPscaffold615	482646	483131	peak_945	486	338	96	2.52E-06	3.9865	0.00511753	AJAP01319:exon;AJAP22986:Promoter	AJAP22986:AJAPscaffold615:481317-482072:-:-912	32;GO:0000166,molecular_function nucleotide binding;GO:0000943,cellular_component retrotransposon nucleocapsid;GO:0003676,molecular_function nucleic acid binding;GO:0003677,molecular_function DNA binding;GO:0003723,molecular_function RNA binding;GO:0003824,molecular_function catalytic activity;GO:0003887,molecular_function DNA-directed DNA polymerase activity;GO:0003964,molecular_function RNA-dir…	NA	NA
AJAPscaffold430	475000	475246	peak_786	247	143	118	2.46E-06	3.24239	0.00511753	intergenic	AJAP07675:AJAPscaffold430:504929-528891:+:29787	16;GO:0005509,molecular_function calcium ion binding;GO:0005544,molecular_function calcium-dependent phospholipid binding;GO:0005737,cellular_component cytoplasm;GO:0005886,cellular_component plasma membrane;GO:0006887,biological_process exocytosis;GO:0008104,biological_process protein localization;GO:0016020,cellular_component membrane;GO:0019905,molecular_function syntaxin binding;GO:0030276,mo…	K19938	383 93 377 spu:585346 704 409 701 75.850 - 294 61 460 3.77e-156 - RPH3A; rabphilin-3A; K19938
AJAPscaffold449	12865	13213	peak_796	349	191	140	2.46E-06	3.24239	0.00511753	AJAP27014:intron	AJAP27014:AJAPscaffold449:11394-16681:-:3627	9;GO:0000413,biological_process protein peptidyl-prolyl isomerization;GO:0003755,molecular_function peptidyl-prolyl cis-trans isomerase activity;GO:0005528,molecular_function FK506 binding;GO:0005575,cellular_component cellular_component;GO:0005737,cellular_component cytoplasm;GO:0005783,cellular_component endoplasmic reticulum;GO:0016853,molecular_function isomerase activity;GO:0061077,biologica…	K09569	FKBP2; FK506-binding protein 2 [EC:5.2.1.8]; K09569
AJAPscaffold977	235080	235311	peak_1176	232	34	153	2.46E-06	2.91289	0.00511753	intergenic	AJAP28814:AJAPscaffold977:208133-224618:+:-26982	15;GO:0001650,cellular_component fibrillar center;GO:0005634,cellular_component nucleus;GO:0005654,cellular_component nucleoplasm;GO:0005737,cellular_component cytoplasm;GO:0005829,cellular_component cytosol;GO:0008652,biological_process cellular amino acid biosynthetic process;GO:0009086,biological_process methionine biosynthetic process;GO:0016853,molecular_function isomerase activity;GO:001928…	K08963	376 8 358 lcm:102357187 357 1 352 61.190 - 353 134 449 1.22e-156 - mtnA; methylthioribose-1-phosphate isomerase [EC:5.3.1.23]; K08963
AJAPscaffold677	152303	152549	peak_989	247	230	225	2.61E-06	2.52697	0.00518263	intergenic	AJAP15840:AJAPscaffold677:156770-161946:+:4238	33;GO:0005739,cellular_component mitochondrion;GO:0005743,cellular_component mitochondrial inner membrane;GO:0005768,cellular_component endosome;GO:0005886,cellular_component plasma membrane;GO:0005929,cellular_component cilium;GO:0006811,biological_process ion transport;GO:0006812,biological_process cation transport;GO:0006814,biological_process sodium ion transport;GO:0010008,cellular_component…	NA	NA
AJAPscaffold281	156216	156589	peak_581	374	56	293	2.81E-06	2.70722	0.00552281	AJAP14887:intron	AJAP10587:AJAPscaffold281:103937-105765:-:-50507	NA	NA	NA
AJAPscaffold719	300088	300460	peak_1018	373	341	92	2.86E-06	3.80741	0.00558843	AJAP06102:intron	AJAP06102:AJAPscaffold719:290272-307437:-:7010	NA	NA	NA
AJAPscaffold1074	23597	23889	peak_55	293	218	134	2.85E-06	3.31325	0.00558843	intergenic	AJAP25293:AJAPscaffold1074:13040-17780:+:-10776	NA	NA	NA
AJAPscaffold419	829036	829265	peak_774	230	170	83	2.85E-06	3.31325	0.00558843	AJAP09917:intron	AJAP09917:AJAPscaffold419:821113-839690:-:10486	6;GO:0001573,biological_process ganglioside metabolic process;GO:0004308,molecular_function exo-alpha-sialidase activity;GO:0005783,cellular_component endoplasmic reticulum;GO:0006689,biological_process ganglioside catabolic process;GO:0009313,biological_process oligosaccharide catabolic process;GO:0016020,cellular_component membrane	K12357	515 88 506 spu:583431 439 12 432 51.651 - 424 197 433 6.20e-147 - NEU2_3_4; sialidase-2/3/4 [EC:3.2.1.18]; K12357
AJAPscaffold92	608889	609147	peak_1148	259	141	105	2.85E-06	3.31325	0.00558843	AJAP14264:Promoter	AJAP14264:AJAPscaffold92:603105-607257:-:-1773	NA	NA	NA
AJAPscaffold321	405730	406015	peak_655	286	106	152	3.02E-06	3.02647	0.00585801	AJAP18457:intron	AJAP26636:AJAPscaffold321:338205-348870:+:-67632	NA	NA	NA
AJAPscaffold185	394250	394613	peak_349	364	323	60	3.03E-06	4.08355	0.0058684	AJAP05687:Promoter;AJAP14254:exon;AJAP01363:Promoter	AJAP14254:AJAPscaffold185:393536-394687:-:116	NA	NA	NA
AJAPscaffold70	448639	448878	peak_1000	240	63	49	3.03E-06	4.08355	0.0058684	intergenic	AJAP24578:AJAPscaffold70:434239-437499:+:-14464	NA	NA	NA
AJAPscaffold571	40900	41377	peak_902	478	34	231	3.09E-06	2.80961	0.00590391	intergenic	AJAP01680:AJAPscaffold571:94675-95385:+:53742	NA	NA	NA
AJAPscaffold380	189160	189424	peak_713	265	42	57	3.15E-06	3.78215	0.00598536	AJAP10604:Promoter;AJAP24138:exon	AJAP24138:AJAPscaffold380:188195-190018:-:818	NA	NA	NA
AJAPscaffold628	416060	416363	peak_956	304	157	45	3.19E-06	4.20879	0.00599087	intergenic	AJAP15826:AJAPscaffold628:474367-477994:+:58151	28;GO:0004888,molecular_function transmembrane signaling receptor activity;GO:0005102,molecular_function signaling receptor binding;GO:0005216,molecular_function ion channel activity;GO:0005230,molecular_function extracellular ligand-gated ion channel activity;GO:0005262,molecular_function calcium channel activity;GO:0005886,cellular_component plasma membrane;GO:0006811,biological_process ion tra…	NA	NA
AJAPscaffold695	181502	181732	peak_999	231	89	35	3.19E-06	4.20879	0.00599087	intergenic	AJAP12505:AJAPscaffold695:210908-211219:-:29630	2;GO:0000228,cellular_component nuclear chromosome;GO:0003676,molecular_function nucleic acid binding	NA	NA
AJAPscaffold979	25324	25666	peak_1178	343	276	43	3.19E-06	4.20879	0.00599087	AJAP06416:intron	AJAP06416:AJAPscaffold979:24126-48662:+:-1475	27;GO:0000166,molecular_function nucleotide binding;GO:0001676,biological_process long-chain fatty acid metabolic process;GO:0003824,molecular_function catalytic activity;GO:0004467,molecular_function long-chain fatty acid-CoA ligase activity;GO:0005524,molecular_function ATP binding;GO:0005739,cellular_component mitochondrion;GO:0005741,cellular_component mitochondrial outer membrane;GO:0005783,…	K01897	ACSL, fadD; long-chain acyl-CoA synthetase [EC:6.2.1.3]; K01897
AJAPscaffold1116	8642	8959	peak_83	318	26	88	3.16E-06	3.78159	0.00599087	AJAP03554:exon	AJAP03554:AJAPscaffold1116:8297-13587:+:-372	NA	NA	NA
AJAPscaffold20	592203	592600	peak_404	398	267	84	3.16E-06	3.78159	0.00599087	intergenic	AJAP05543:AJAPscaffold20:596552-597310:-:4842	NA	NA	NA
AJAPscaffold534	9494	9789	peak_867	296	27	66	3.16E-06	3.78159	0.00599087	AJAP15337:intron	AJAP15337:AJAPscaffold534:5825-15252:+:-3697	15;GO:0003743,molecular_function translation initiation factor activity;GO:0005085,molecular_function guanyl-nucleotide exchange factor activity;GO:0005737,cellular_component cytoplasm;GO:0005851,cellular_component eukaryotic translation initiation factor 2B complex;GO:0006412,biological_process translation;GO:0006413,biological_process translational initiation;GO:0008135,molecular_function trans…	K03241	185 1 175 bfo:BRAFLDRAFT_286245 455 271 447 45.856 - 181 88 153 6.51e-43 - EIF2B3; translation initiation factor eIF-2B subunit gamma; K03241
AJAPscaffold267	547928	548327	peak_545	400	12	104	3.24E-06	3.63867	0.00599087	intergenic	AJAP16443:AJAPscaffold267:528889-529948:+:-19052	NA	NA	NA
AJAPscaffold2307	63194	63473	peak_485	280	184	96	3.19E-06	3.3974	0.00599087	intergenic	AJAP19216:AJAPscaffold2307:40036-40593:+:-23343	NA	NA	NA
AJAPscaffold39	91940	92225	peak_734	286	257	99	3.19E-06	3.3974	0.00599087	AJAP01156:exon	AJAP01156:AJAPscaffold39:91762-93189:-:994	NA	NA	NA
AJAPscaffold873	138820	139271	peak_1127	452	57	173	3.19E-06	3.3974	0.00599087	intergenic	AJAP26615:AJAPscaffold873:209784-214099:-:75224	NA	NA	NA
AJAPscaffold6	1635411	1635636	peak_933	226	62	45	3.37E-06	4.05439	0.00619555	AJAP19871:intron	AJAP19871:AJAPscaffold6:1600372-1643626:-:8155	18;GO:0000165,biological_process MAPK cascade;GO:0000166,molecular_function nucleotide binding;GO:0000185,biological_process activation of MAPKKK activity;GO:0004672,molecular_function protein kinase activity;GO:0004674,molecular_function protein serine/threonine kinase activity;GO:0005524,molecular_function ATP binding;GO:0005737,cellular_component cytoplasm;GO:0006468,biological_process protein…	K04406	510 4 500 spu:593505 874 139 646 61.143 - 525 159 600 0.0 - MAP4K3, GLK; mitogen-activated protein kinase kinase kinase kinase 3 [EC:2.7.11.1]; K04406
AJAPscaffold1075	110809	111089	peak_56	281	175	117	3.37E-06	3.17963	0.00619641	intergenic	AJAP21265:AJAPscaffold1075:100578-107762:-:-3222	5;GO:0005515,molecular_function protein binding;GO:0005739,cellular_component mitochondrion;GO:0008270,molecular_function zinc ion binding;GO:0016491,molecular_function oxidoreductase activity;GO:0055114,biological_process oxidation-reduction process	NA	NA
AJAPscaffold1231	79526	79803	peak_132	278	239	109	3.37E-06	3.17963	0.00619641	intergenic	AJAP05279:AJAPscaffold1231:103868-110515:-:30752	26;GO:0005515,molecular_function protein binding;GO:0005615,cellular_component extracellular space;GO:0005634,cellular_component nucleus;GO:0005737,cellular_component cytoplasm;GO:0005739,cellular_component mitochondrion;GO:0005811,cellular_component lipid droplet;GO:0005829,cellular_component cytosol;GO:0005886,cellular_component plasma membrane;GO:0005901,cellular_component caveola;GO:0006361,b…	K07188	498 1 490 spu:585712 835 373 830 48.096 - 499 209 401 6.94e-130 - LIPE, HSL; hormone-sensitive lipase [EC:3.1.1.79]; K07188
AJAPscaffold105	197167	197395	peak_44	229	89	66	3.44E-06	3.62397	0.00625432	AJAP14690:intron	AJAP18877:AJAPscaffold105:164102-178293:+:-33155	30;GO:0000166,molecular_function nucleotide binding;GO:0002020,molecular_function protease binding;GO:0003678,molecular_function DNA helicase activity;GO:0003924,molecular_function GTPase activity;GO:0004176,molecular_function ATP-dependent peptidase activity;GO:0004252,molecular_function serine-type endopeptidase activity;GO:0005102,molecular_function signaling receptor binding;GO:0005515,molecu…	K01338	lon; ATP-dependent Lon protease [EC:3.4.21.53]; K01338
AJAPscaffold630	33691	33963	peak_960	273	85	80	3.44E-06	3.62397	0.00625432	intergenic	AJAP28450:AJAPscaffold630:34134-34757:-:983	NA	NA	NA
AJAPscaffold1	366173	366427	peak_1	255	93	98	3.42E-06	3.49896	0.00625432	intergenic	AJAP01291:AJAPscaffold1:374322-376916:+:8057	4;GO:0001578,biological_process microtubule bundle formation;GO:0015631,molecular_function tubulin binding;GO:0046785,biological_process microtubule polymerization;GO:0048675,biological_process axon extension	NA	NA
AJAPscaffold1414	12347	12590	peak_197	244	23	83	3.42E-06	3.49896	0.00625432	intergenic	AJAP04311:AJAPscaffold1414:17517-18569:-:6201	21;GO:0003993,molecular_function acid phosphatase activity;GO:0005764,cellular_component lysosome;GO:0005829,cellular_component cytosol;GO:0006771,biological_process riboflavin metabolic process;GO:0008198,molecular_function ferrous iron binding;GO:0008199,molecular_function ferric iron binding;GO:0016021,cellular_component integral component of membrane;GO:0016311,biological_process dephosphoryl…	K14379	351 23 342 spu:592641 340 18 337 54.688 - 320 145 383 3.13e-131 - ACP5; tartrate-resistant acid phosphatase type 5 [EC:3.1.3.2]; K14379
AJAPscaffold77	246726	247167	peak_1050	442	73	124	3.42E-06	3.49896	0.00625432	intergenic	AJAP02433:AJAPscaffold77:253607-256333:-:9536	23;GO:0001525,biological_process angiogenesis;GO:0005041,molecular_function low-density lipoprotein particle receptor activity;GO:0005044,molecular_function scavenger receptor activity;GO:0005509,molecular_function calcium ion binding;GO:0005515,molecular_function protein binding;GO:0005540,molecular_function hyaluronic acid binding;GO:0005737,cellular_component cytoplasm;GO:0005829,cellular_comp…	NA	NA
AJAPscaffold930	139473	139703	peak_1156	231	224	74	3.42E-06	3.49896	0.00625432	intergenic	AJAP28446:AJAPscaffold930:101115-124762:-:-14935	3;GO:0001945,biological_process lymph vessel development;GO:0005509,molecular_function calcium ion binding;GO:0009913,biological_process epidermal cell differentiation	K17495	CSMD; CUB and sushi domain-containing protein; K17495
AJAPscaffold815	223730	223971	peak_1073	242	41	56	3.51E-06	4.04289	0.00632368	intergenic	AJAP26468:AJAPscaffold815:275933-294200:+:52163	13;GO:0004463,molecular_function leukotriene-A4 hydrolase activity;GO:0005737,cellular_component cytoplasm;GO:0006508,biological_process proteolysis;GO:0006954,biological_process inflammatory response;GO:0008233,molecular_function peptidase activity;GO:0008237,molecular_function metallopeptidase activity;GO:0008270,molecular_function zinc ion binding;GO:0009617,biological_process response to bact…	K01254	618 2 613 spu:592555 617 3 615 61.951 - 615 229 790 0.0 - LTA4H; leukotriene-A4 hydrolase [EC:3.3.2.6]; K01254
AJAPscaffold886	42916	43173	peak_1131	258	238	102	3.55E-06	3.75173	0.00637074	intergenic	AJAP09644:AJAPscaffold886:26680-29789:-:-13365	12;GO:0005515,molecular_function protein binding;GO:0005634,cellular_component nucleus;GO:0005829,cellular_component cytosol;GO:0005886,cellular_component plasma membrane;GO:0005923,cellular_component bicellular tight junction;GO:0005938,cellular_component cell cortex;GO:0007043,biological_process cell-cell junction assembly;GO:0007163,biological_process establishment or maintenance of cell polar…	K06093	PARD6; partitioning defective protein 6; K06093
AJAPscaffold1613	51745	52004	peak_287	260	25	48	3.61E-06	4.03526	0.00647515	AJAP09292:intron	AJAP09292:AJAPscaffold1613:47667-57846:+:-4104	9;GO:0005096,molecular_function GTPase activator activity;GO:0005515,molecular_function protein binding;GO:0005622,cellular_component intracellular;GO:0005829,cellular_component cytosol;GO:0006886,biological_process intracellular protein transport;GO:0012505,cellular_component endomembrane system;GO:0017137,molecular_function Rab GTPase binding;GO:0031338,biological_process regulation of vesicle …	K20166	397 2 393 spu:590728 1301 910 1299 52.029 - 419 145 443 5.15e-143 - TBC1D2B; TBC1 domain family member 2B; K20166
AJAPscaffold588	78022	78436	peak_919	415	221	299	3.61E-06	2.57246	0.00648366	intergenic	AJAP27464:AJAPscaffold588:66853-67778:+:-11391	NA	NA	NA
AJAPscaffold2621	48024	48466	peak_538	443	44	258	3.72E-06	2.7215	0.00666392	intergenic	AJAP23207:AJAPscaffold2621:9637-25909:+:-38432	NA	NA	NA
AJAPscaffold1366	1947	2193	peak_187	247	147	97	3.97E-06	3.24374	0.00702765	intergenic	AJAP15243:AJAPscaffold1366:10350-18596:+:8257	13;GO:0001732,biological_process formation of cytoplasmic translation initiation complex;GO:0002183,biological_process cytoplasmic translational initiation;GO:0003743,molecular_function translation initiation factor activity;GO:0005515,molecular_function protein binding;GO:0005737,cellular_component cytoplasm;GO:0005829,cellular_component cytosol;GO:0005852,cellular_component eukaryotic translati…	NA	NA
AJAPscaffold1561	61955	62413	peak_273	459	151	137	3.97E-06	3.24374	0.00702765	intergenic	AJAP27640:AJAPscaffold1561:56003-58849:-:-3257	24;GO:0005515,molecular_function protein binding;GO:0005634,cellular_component nucleus;GO:0005641,cellular_component nuclear envelope lumen;GO:0005654,cellular_component nucleoplasm;GO:0005737,cellular_component cytoplasm;GO:0005829,cellular_component cytosol;GO:0007507,biological_process heart development;GO:0007568,biological_process aging;GO:0015631,molecular_function tubulin binding;GO:001900…	NA	NA
AJAPscaffold579	460053	460519	peak_912	467	384	278	3.97E-06	2.60699	0.00702765	intergenic	AJAP22701:AJAPscaffold579:472833-473930:-:13495	NA	NA	NA
AJAPscaffold1181	152252	152488	peak_111	237	28	54	4.02E-06	4.00502	0.00708158	intergenic	AJAP08678:AJAPscaffold1181:155824-158013:+:3545	8;GO:0005615,cellular_component extracellular space;GO:0005886,cellular_component plasma membrane;GO:0007275,biological_process multicellular organism development;GO:0016020,cellular_component membrane;GO:0016021,cellular_component integral component of membrane;GO:0030659,cellular_component cytoplasmic vesicle membrane;GO:0031410,cellular_component cytoplasmic vesicle;GO:0032474,biological_proce…	K13023	730 46 500 bfo:BRAFLDRAFT_88471 954 48 523 29.495 - 495 290 154 1.05e-36 - CPN2; carboxypeptidase N regulatory subunit; K13023
AJAPscaffold397	395810	396038	peak_757	229	111	41	4.02E-06	4.00502	0.00708158	AJAP15848:exon	AJAP15848:AJAPscaffold397:395144-397156:-:1237	32;GO:0000166,molecular_function nucleotide binding;GO:0000943,cellular_component retrotransposon nucleocapsid;GO:0003676,molecular_function nucleic acid binding;GO:0003677,molecular_function DNA binding;GO:0003723,molecular_function RNA binding;GO:0003824,molecular_function catalytic activity;GO:0003887,molecular_function DNA-directed DNA polymerase activity;GO:0003964,molecular_function RNA-dir…	NA	NA
AJAPscaffold535	176366	176595	peak_869	230	49	147	4.05E-06	2.89902	0.00711574	intergenic	AJAP03959:AJAPscaffold535:122486-123100:+:-53930	15;GO:0002376,biological_process immune system process;GO:0003723,molecular_function RNA binding;GO:0004842,molecular_function ubiquitin-protein transferase activity;GO:0005622,cellular_component intracellular;GO:0005737,cellular_component cytoplasm;GO:0005829,cellular_component cytosol;GO:0008270,molecular_function zinc ion binding;GO:0016740,molecular_function transferase activity;GO:0032479,bi…	NA	NA
AJAPscaffold900	73955	74614	peak_1138	660	528	297	4.05E-06	2.89902	0.00711574	intergenic	AJAP09603:AJAPscaffold900:113526-115771:-:41290	11;GO:0003713,molecular_function transcription coactivator activity;GO:0005634,cellular_component nucleus;GO:0006351,biological_process transcription, DNA-templated;GO:0006355,biological_process regulation of transcription, DNA-templated;GO:0006622,biological_process protein targeting to lysosome;GO:0006879,biological_process cellular iron ion homeostasis;GO:0008584,biological_process male gonad …	NA	NA
AJAPscaffold276	187550	187798	peak_571	249	103	47	4.25E-06	3.99007	0.00741361	intergenic	AJAP12766:AJAPscaffold276:163899-177775:-:-9878	11;GO:0001838,biological_process embryonic epithelial tube formation;GO:0006031,biological_process chitin biosynthetic process;GO:0006035,biological_process cuticle chitin biosynthetic process;GO:0007424,biological_process open tracheal system development;GO:0008362,biological_process chitin-based embryonic cuticle biosynthetic process;GO:0035002,biological_process liquid clearance, open tracheal…	NA	NA
AJAPscaffold1870	34275	34533	peak_353	259	103	49	4.30E-06	3.84239	0.00750602	intergenic	AJAP14514:AJAPscaffold1870:71514-84696:-:50320	5;GO:0005515,molecular_function protein binding;GO:0005886,cellular_component plasma membrane;GO:0008150,biological_process biological_process;GO:0016020,cellular_component membrane;GO:0051260,biological_process protein homooligomerization	K21915	663 1 662 spu:578928 695 21 695 63.836 - 683 218 883 0.0 - KCTD3; BTB/POZ domain-containing protein KCTD3; K21915
AJAPscaffold250	316410	316964	peak_521	555	185	101	4.30E-06	3.84239	0.00750602	intergenic	AJAP23054:AJAPscaffold250:302637-304371:+:-13959	NA	NA	NA
AJAPscaffold311	107130	107361	peak_615	232	65	53	4.30E-06	3.84239	0.00750602	intergenic	AJAP05393:AJAPscaffold311:145234-149358:-:42165	1;GO:0005515,molecular_function protein binding	K04438	CRK, CRKII; proto-oncogene C-crk; K04438
AJAPscaffold361	294798	295028	peak_702	231	211	51	4.30E-06	3.84239	0.00750602	AJAP03247:intron	AJAP09746:AJAPscaffold361:300980-304832:-:9825	69;GO:0000122,biological_process negative regulation of transcription by RNA polymerase II;GO:0000184,biological_process nuclear-transcribed mRNA catabolic process, nonsense-mediated decay;GO:0000187,biological_process activation of MAPK activity;GO:0000209,biological_process protein polyubiquitination;GO:0000715,biological_process nucleotide-excision repair, DNA damage recognition;GO:0002755,bio…	K02977	RP-S27Ae, RPS27A; small subunit ribosomal protein S27Ae; K02977
AJAPscaffold426	284964	285191	peak_778	228	65	53	4.30E-06	3.84239	0.00750602	intergenic	AJAP12599:AJAPscaffold426:295230-297028:+:10202	NA	NA	NA
AJAPscaffold104	414370	414714	peak_35	345	294	1886	4.40E-06	1.60864	0.00754779	intergenic	AJAP19292:AJAPscaffold104:427611-435008:+:12948	12;GO:0003677,molecular_function DNA binding;GO:0003899,molecular_function DNA-directed 5'-3' RNA polymerase activity;GO:0005515,molecular_function protein binding;GO:0005634,cellular_component nucleus;GO:0005654,cellular_component nucleoplasm;GO:0005665,cellular_component RNA polymerase II, core complex;GO:0005737,cellular_component cytoplasm;GO:0005829,cellular_component cytosol;GO:0006351,biol…	K03011	RPB3, POLR2C; DNA-directed RNA polymerase II subunit RPB3; K03011
AJAPscaffold1277	152180	152440	peak_159	261	173	106	4.54E-06	3.31959	0.00776247	intergenic	AJAP20792:AJAPscaffold1277:93995-96854:-:-55499	8;GO:0005886,cellular_component plasma membrane;GO:0009607,biological_process response to biotic stimulus;GO:0016020,cellular_component membrane;GO:0016021,cellular_component integral component of membrane;GO:0030054,cellular_component cell junction;GO:0045202,cellular_component synapse;GO:0098978,cellular_component glutamatergic synapse;GO:0099055,cellular_component integral component of postsyn…	NA	NA
AJAPscaffold2076	9537	9803	peak_423	267	167	100	4.54E-06	3.31959	0.00776247	intergenic	AJAP07599:AJAPscaffold2076:68390-72198:+:58687	NA	NA	NA
AJAPscaffold393	450489	450836	peak_742	348	215	115	4.54E-06	3.31959	0.00776247	intergenic	AJAP28690:AJAPscaffold393:410737-431100:+:-39968	25;GO:0000977,molecular_function RNA polymerase II regulatory region sequence-specific DNA binding;GO:0000978,molecular_function RNA polymerase II proximal promoter sequence-specific DNA binding;GO:0001228,molecular_function DNA-binding transcription activator activity, RNA polymerase II-specific;GO:0003309,biological_process type B pancreatic cell differentiation;GO:0003310,biological_process pa…	NA	NA
AJAPscaffold427	77910	78135	peak_780	226	174	91	4.57E-06	3.11925	0.00776605	intergenic	AJAP16474:AJAPscaffold427:75822-76609:+:-2263	5;GO:0002244,biological_process hematopoietic progenitor cell differentiation;GO:0005515,molecular_function protein binding;GO:0005576,cellular_component extracellular region;GO:0005615,cellular_component extracellular space;GO:0030513,biological_process positive regulation of BMP signaling pathway	NA	NA
AJAPscaffold1577	76253	76683	peak_276	431	336	53	4.63E-06	4.10431	0.00784838	intergenic	AJAP07249:AJAPscaffold1577:53928-64363:-:-12226	NA	K12805	1179 538 704 bfo:BRAFLDRAFT_84231 4203 4024 4188 26.786 - 168 119 63.2 6.82e-08 - NLRC4, CARD12; NLR family CARD domain-containing protein 4; K12805
AJAPscaffold171	224009	224482	peak_316	474	55	134	4.99E-06	3.41075	0.00836392	intergenic	AJAP08798:AJAPscaffold171:224267-225496:-:1434	32;GO:0000166,molecular_function nucleotide binding;GO:0000943,cellular_component retrotransposon nucleocapsid;GO:0003676,molecular_function nucleic acid binding;GO:0003677,molecular_function DNA binding;GO:0003723,molecular_function RNA binding;GO:0003824,molecular_function catalytic activity;GO:0003887,molecular_function DNA-directed DNA polymerase activity;GO:0003964,molecular_function RNA-dir…	NA	NA
AJAPscaffold216	234322	234927	peak_438	606	154	148	4.99E-06	3.41075	0.00836392	intergenic	AJAP04402:AJAPscaffold216:240718-251680:+:6243	6;GO:0003677,molecular_function DNA binding;GO:0005634,cellular_component nucleus;GO:0008333,biological_process endosome to lysosome transport;GO:0016055,biological_process Wnt signaling pathway;GO:0016589,cellular_component NURF complex;GO:0030178,biological_process negative regulation of Wnt signaling pathway	K11298	HMG2L1; high mobility group protein 2-like 1; K11298
AJAPscaffold109	29184	29505	peak_65	322	275	94	5.02E-06	3.66215	0.00836489	intergenic	AJAP18654:AJAPscaffold109:94890-95609:+:65432	6;GO:0003676,molecular_function nucleic acid binding;GO:0003700,molecular_function DNA-binding transcription factor activity;GO:0005515,molecular_function protein binding;GO:0005622,cellular_component intracellular;GO:0006355,biological_process regulation of transcription, DNA-templated;GO:0046872,molecular_function metal ion binding	NA	NA
AJAPscaffold305	390537	390774	peak_601	238	205	64	5.02E-06	3.66215	0.00836489	intergenic	AJAP03707:AJAPscaffold305:418435-419666:-:28926	NA	NA	NA
AJAPscaffold33	57885	58495	peak_661	611	165	122	5.02E-06	3.66215	0.00836489	AJAP06071:intron	AJAP06071:AJAPscaffold33:26929-81672:+:-31122	19;GO:0000166,molecular_function nucleotide binding;GO:0004672,molecular_function protein kinase activity;GO:0004674,molecular_function protein serine/threonine kinase activity;GO:0004683,molecular_function calmodulin-dependent protein kinase activity;GO:0005516,molecular_function calmodulin binding;GO:0005524,molecular_function ATP binding;GO:0005634,cellular_component nucleus;GO:0005829,cellula…	K05869	CAMK4; calcium/calmodulin-dependent protein kinase IV [EC:2.7.11.17]; K05869
AJAPscaffold815	224210	224448	peak_1074	239	111	68	5.02E-06	3.66215	0.00836489	intergenic	AJAP26468:AJAPscaffold815:275933-294200:+:51613	13;GO:0004463,molecular_function leukotriene-A4 hydrolase activity;GO:0005737,cellular_component cytoplasm;GO:0006508,biological_process proteolysis;GO:0006954,biological_process inflammatory response;GO:0008233,molecular_function peptidase activity;GO:0008237,molecular_function metallopeptidase activity;GO:0008270,molecular_function zinc ion binding;GO:0009617,biological_process response to bact…	K01254	618 2 613 spu:592555 617 3 615 61.951 - 615 229 790 0.0 - LTA4H; leukotriene-A4 hydrolase [EC:3.3.2.6]; K01254
AJAPscaffold2693	37430	37803	peak_547	374	303	198	5.11E-06	2.79262	0.00841821	intergenic	AJAP02688:AJAPscaffold2693:28082-30132:-:-7601	17;GO:0005739,cellular_component mitochondrion;GO:0005743,cellular_component mitochondrial inner membrane;GO:0005758,cellular_component mitochondrial intermembrane space;GO:0006600,biological_process creatine metabolic process;GO:0006601,biological_process creatine biosynthetic process;GO:0007275,biological_process multicellular organism development;GO:0007584,biological_process response to nutri…	NA	NA
AJAPscaffold69	279394	279672	peak_995	279	219	144	5.17E-06	2.92987	0.00849689	intergenic	AJAP10057:AJAPscaffold69:274901-276330:-:-3283	NA	NA	NA
AJAPscaffold570	71479	71718	peak_901	240	163	72	5.19E-06	3.52334	0.00850707	AJAP29740:intron	AJAP29740:AJAPscaffold570:56910-77237:+:-14733	NA	NA	NA
AJAPscaffold488	204543	204776	peak_826	234	181	70	5.21E-06	3.52235	0.00853827	intergenic	AJAP01479:AJAPscaffold488:228495-229085:-:24363	NA	NA	NA
AJAPscaffold31	799772	799998	peak_611	227	72	184	5.32E-06	2.61562	0.00862482	intergenic	AJAP10156:AJAPscaffold31:791781-793364:+:-8064	NA	NA	NA
AJAPscaffold1001	341990	342228	peak_7	239	193	40	5.57E-06	4.05244	0.00887238	AJAP21044:intron	AJAP21044:AJAPscaffold1001:309096-365889:+:-33088	35;GO:0004932,molecular_function mating-type factor pheromone receptor activity;GO:0005328,molecular_function neurotransmitter:sodium symporter activity;GO:0005332,molecular_function gamma-aminobutyric acid:sodium symporter activity;GO:0005515,molecular_function protein binding;GO:0005886,cellular_component plasma membrane;GO:0005887,cellular_component integral component of plasma membrane;GO:000…	K05034	SLC6A1, GAT1; solute carrier family 6 (neurotransmitter transporter, GABA) member 1; K05034
AJAPscaffold16	824815	825047	peak_281	233	165	46	5.51E-06	3.91798	0.00887238	intergenic	AJAP08156:AJAPscaffold16:813115-818537:+:-11866	18;GO:0000166,molecular_function nucleotide binding;GO:0000214,cellular_component tRNA-intron endonuclease complex;GO:0005524,molecular_function ATP binding;GO:0005634,cellular_component nucleus;GO:0005654,cellular_component nucleoplasm;GO:0005829,cellular_component cytosol;GO:0005849,cellular_component mRNA cleavage factor complex;GO:0006388,biological_process tRNA splicing, via endonucleolytic …	NA	NA
AJAPscaffold163	416338	416643	peak_292	306	52	62	5.51E-06	3.91798	0.00887238	intergenic	AJAP01923:AJAPscaffold163:422494-424621:+:6105	NA	NA	NA
AJAPscaffold2571	57937	58242	peak_531	306	115	61	5.51E-06	3.91798	0.00887238	intergenic	NA	NA	NA	NA
AJAPscaffold273	506280	506660	peak_550	381	59	423	5.62E-06	2.12116	0.00889918	AJAP13596:intron	AJAP09031:AJAPscaffold273:521663-530363:-:24026	NA	NA	NA
AJAPscaffold52	446327	446644	peak_858	318	44	134	6.05E-06	3.15606	0.0095043	intergenic	AJAP03832:AJAPscaffold52:456415-458033:+:10045	NA	NA	NA
AJAPscaffold1236	48200	48471	peak_136	272	34	139	6.13E-06	3.06112	0.00962853	AJAP12988:intron	AJAP12988:AJAPscaffold1236:30781-106612:+:-17454	11;GO:0005518,molecular_function collagen binding;GO:0005615,cellular_component extracellular space;GO:0007155,biological_process cell adhesion;GO:0007160,biological_process cell-matrix adhesion;GO:0007409,biological_process axonogenesis;GO:0007596,biological_process blood coagulation;GO:0007599,biological_process hemostasis;GO:0009986,cellular_component cell surface;GO:0010544,biological_process…	NA	NA
AJAPscaffold441	1056537	1056985	peak_792	449	353	182	6.13E-06	3.06112	0.00962853	intergenic	AJAP29957:AJAPscaffold441:1087066-1104650:+:30177	6;GO:0003723,molecular_function RNA binding;GO:0005737,cellular_component cytoplasm;GO:0006351,biological_process transcription, DNA-templated;GO:0006355,biological_process regulation of transcription, DNA-templated;GO:0016020,cellular_component membrane;GO:0045296,molecular_function cadherin binding	NA	NA
AJAPscaffold1914	35508	35768	peak_394	261	51	45	6.28E-06	4.01859	0.00982766	intergenic	AJAP11414:AJAPscaffold1914:57134-60045:+:21576	6;GO:0000981,molecular_function DNA-binding transcription factor activity, RNA polymerase II-specific;GO:0003676,molecular_function nucleic acid binding;GO:0003677,molecular_function DNA binding;GO:0005730,cellular_component nucleolus;GO:0006357,biological_process regulation of transcription by RNA polymerase II;GO:0046872,molecular_function metal ion binding	NA	NA
AJAPscaffold1138	159920	160231	peak_96	312	157	52	6.37E-06	4.01451	0.00994077	AJAP30333:intron	AJAP30333:AJAPscaffold1138:137380-189323:+:-22698	37;GO:0001507,biological_process acetylcholine catabolic process in synaptic cleft;GO:0003990,molecular_function acetylcholinesterase activity;GO:0004104,molecular_function cholinesterase activity;GO:0005576,cellular_component extracellular region;GO:0005635,cellular_component nuclear envelope;GO:0005737,cellular_component cytoplasm;GO:0005788,cellular_component endoplasmic reticulum lumen;GO:000…	NA	NA
AJAPscaffold1412	32529	32756	peak_196	228	91	112	6.37E-06	3.24527	0.00994077	intergenic	AJAP02594:AJAPscaffold1412:102847-104586:-:71968	32;GO:0000166,molecular_function nucleotide binding;GO:0000943,cellular_component retrotransposon nucleocapsid;GO:0003676,molecular_function nucleic acid binding;GO:0003677,molecular_function DNA binding;GO:0003723,molecular_function RNA binding;GO:0003824,molecular_function catalytic activity;GO:0003887,molecular_function DNA-directed DNA polymerase activity;GO:0003964,molecular_function RNA-dir…	NA	NA
AJAPscaffold1428	103728	104113	peak_206	386	151	126	6.37E-06	3.24527	0.00994077	intergenic	NA	NA	NA	NA
AJAPscaffold293	246473	246710	peak_591	238	54	116	6.53E-06	2.96493	0.00998275	intergenic	AJAP25429:AJAPscaffold293:269283-287344:+:22757	16;GO:0005783,cellular_component endoplasmic reticulum;GO:0005789,cellular_component endoplasmic reticulum membrane;GO:0005886,cellular_component plasma membrane;GO:0006629,biological_process lipid metabolic process;GO:0006658,biological_process phosphatidylserine metabolic process;GO:0006665,biological_process sphingolipid metabolic process;GO:0008654,biological_process phospholipid biosynthetic…	NA	NA
AJAPscaffold50	1150613	1150911	peak_833	299	223	148	6.70E-06	2.88385	0.0101667	intergenic	AJAP24979:AJAPscaffold50:1132997-1141606:-:-9230	18;GO:0001953,biological_process negative regulation of cell-matrix adhesion;GO:0002244,biological_process hematopoietic progenitor cell differentiation;GO:0002853,biological_process negative regulation of T cell mediated cytotoxicity directed against tumor cell target;GO:0005176,molecular_function ErbB-2 class receptor binding;GO:0005576,cellular_component extracellular region;GO:0005615,cellula…	NA	NA
AJAPscaffold108	246687	246920	peak_58	234	140	36	7.04E-06	3.84995	0.0106307	intergenic	AJAP27820:AJAPscaffold108:249240-259772:+:2414	16;GO:0000839,cellular_component Hrd1p ubiquitin ligase ERAD-L complex;GO:0005515,molecular_function protein binding;GO:0005783,cellular_component endoplasmic reticulum;GO:0005789,cellular_component endoplasmic reticulum membrane;GO:0008152,biological_process metabolic process;GO:0009405,biological_process pathogenesis;GO:0016020,cellular_component membrane;GO:0016021,cellular_component integral …	K19716	AUP1; ancient ubiquitous protein 1; K19716
AJAPscaffold1274	58316	58542	peak_156	227	97	59	7.10E-06	3.70833	0.0107058	intergenic	AJAP30107:AJAPscaffold1274:46632-52938:-:-5475	3;GO:0015888,biological_process thiamine transport;GO:0016020,cellular_component membrane;GO:0016021,cellular_component integral component of membrane	NA	NA
AJAPscaffold420	406712	406971	peak_775	260	135	63	7.10E-06	3.70833	0.0107058	AJAP18247:Promoter	AJAP18247:AJAPscaffold420:408714-409199:+:1868	NA	NA	NA
AJAPscaffold609	220889	221239	peak_940	351	84	118	7.19E-06	3.32687	0.0107058	intergenic	AJAP22590:AJAPscaffold609:249463-253800:+:28491	NA	NA	NA
AJAPscaffold340	515014	515383	peak_678	370	183	48	7.28E-06	3.97706	0.0107396	intergenic	AJAP11676:AJAPscaffold340:503519-505545:+:-11679	10;GO:0000902,biological_process cell morphogenesis;GO:0007507,biological_process heart development;GO:0007519,biological_process skeletal muscle tissue development;GO:0008307,molecular_function structural constituent of muscle;GO:0030239,biological_process myofibril assembly;GO:0045214,biological_process sarcomere organization;GO:0048738,biological_process cardiac muscle tissue development;GO:00…	NA	NA
AJAPscaffold119	642068	642461	peak_113	394	18	112	7.44E-06	3.11311	0.0109527	AJAP04104:intron	AJAP04104:AJAPscaffold119:640082-649420:+:-2005	10;GO:0000338,biological_process protein deneddylation;GO:0000715,biological_process nucleotide-excision repair, DNA damage recognition;GO:0005515,molecular_function protein binding;GO:0005634,cellular_component nucleus;GO:0005654,cellular_component nucleoplasm;GO:0005737,cellular_component cytoplasm;GO:0005829,cellular_component cytosol;GO:0006283,biological_process transcription-coupled nucleot…	K12180	254 5 253 spu:580441 270 7 270 61.742 - 264 86 308 1.72e-104 - COPS7, CSN7; COP9 signalosome complex subunit 7; K12180
AJAPscaffold504	2618	2984	peak_838	367	81	158	7.44E-06	3.11311	0.0109527	intergenic	AJAP16234:AJAPscaffold504:16539-21708:-:19011	2;GO:0016021,cellular_component integral component of membrane;GO:0046740,biological_process transport of virus in host, cell to cell	NA	NA
AJAPscaffold338	339530	340026	peak_672	497	392	444	7.60E-06	2.32536	0.0111376	intergenic	AJAP26610:AJAPscaffold338:341017-348309:-:8389	8;GO:0003677,molecular_function DNA binding;GO:0005515,molecular_function protein binding;GO:0005634,cellular_component nucleus;GO:0005654,cellular_component nucleoplasm;GO:0005829,cellular_component cytosol;GO:0006325,biological_process chromatin organization;GO:0016589,cellular_component NURF complex;GO:0071339,cellular_component MLL1 complex	NA	NA
AJAPscaffold1228	183331	183578	peak_131	248	50	88	7.79E-06	3.55003	0.0112985	intergenic	AJAP19678:AJAPscaffold1228:168214-176853:-:-6528	7;GO:0005515,molecular_function protein binding;GO:0005737,cellular_component cytoplasm;GO:0005856,cellular_component cytoskeleton;GO:0005929,cellular_component cilium;GO:0005930,cellular_component axoneme;GO:0031514,cellular_component motile cilium;GO:0042995,cellular_component cell projection	NA	NA
AJAPscaffold145	198895	199242	peak_214	348	116	95	7.79E-06	3.55003	0.0112985	intergenic	AJAP23658:AJAPscaffold145:173205-196665:-:-2346	2;GO:0005515,molecular_function protein binding;GO:0016740,molecular_function transferase activity	NA	NA
AJAPscaffold154	668394	668686	peak_252	293	271	68	7.79E-06	3.55003	0.0112985	AJAP26560:exon	AJAP26560:AJAPscaffold154:668229-669392:+:-437	32;GO:0000166,molecular_function nucleotide binding;GO:0000943,cellular_component retrotransposon nucleocapsid;GO:0003676,molecular_function nucleic acid binding;GO:0003677,molecular_function DNA binding;GO:0003723,molecular_function RNA binding;GO:0003824,molecular_function catalytic activity;GO:0003887,molecular_function DNA-directed DNA polymerase activity;GO:0003964,molecular_function RNA-dir…	NA	NA
AJAPscaffold252	464001	464235	peak_524	235	67	67	7.79E-06	3.55003	0.0112985	intergenic	AJAP29920:AJAPscaffold252:419333-460762:-:-3306	NA	NA	NA
AJAPscaffold474	239560	239803	peak_819	244	156	64	7.79E-06	3.55003	0.0112985	AJAP17239:intron	AJAP17239:AJAPscaffold474:230476-251560:-:11846	34;GO:0000165,biological_process MAPK cascade;GO:0000166,molecular_function nucleotide binding;GO:0000186,biological_process activation of MAPKK activity;GO:0004672,molecular_function protein kinase activity;GO:0004674,molecular_function protein serine/threonine kinase activity;GO:0004709,molecular_function MAP kinase kinase kinase activity;GO:0005524,molecular_function ATP binding;GO:0005737,cel…	K04429	388 1 378 spu:594202 826 1 385 64.767 - 386 127 518 3.25e-177 - TAO; thousand and one amino acid protein kinase [EC:2.7.11.1]; K04429
AJAPscaffold95	39646	40005	peak_1171	360	206	86	7.79E-06	3.55003	0.0112985	intergenic	AJAP07413:AJAPscaffold95:21481-26680:+:-18372	NA	NA	NA
AJAPscaffold184	105488	105743	peak_344	256	207	66	7.74E-06	3.42628	0.0112985	intergenic	AJAP21650:AJAPscaffold184:85499-93199:+:-20197	28;GO:0000149,molecular_function SNARE binding;GO:0005085,molecular_function guanyl-nucleotide exchange factor activity;GO:0005096,molecular_function GTPase activator activity;GO:0005515,molecular_function protein binding;GO:0005764,cellular_component lysosome;GO:0005768,cellular_component endosome;GO:0005769,cellular_component early endosome;GO:0005770,cellular_component late endosome;GO:0005829…	NA	NA
AJAPscaffold1863	1182	1434	peak_351	253	161	79	7.74E-06	3.42628	0.0112985	intergenic	AJAP20383:AJAPscaffold1863:10199-32370:+:8857	NA	NA	NA
AJAPscaffold390	17937	18173	peak_737	237	122	76	7.74E-06	3.42628	0.0112985	intergenic	AJAP22538:AJAPscaffold390:25041-26717:+:6983	NA	NA	NA
AJAPscaffold1117	187234	187479	peak_87	246	149	120	8.54E-06	2.91524	0.0121085	AJAP17853:intron	AJAP17853:AJAPscaffold1117:174104-207088:+:-13280	5;GO:0005829,cellular_component cytosol;GO:0005886,cellular_component plasma membrane;GO:0005925,cellular_component focal adhesion;GO:0007155,biological_process cell adhesion;GO:0045296,molecular_function cadherin binding	NA	NA
AJAPscaffold124	575937	576202	peak_141	266	264	127	8.54E-06	2.91524	0.0121085	intergenic	AJAP15053:AJAPscaffold124:595988-597049:+:19788	NA	NA	NA
AJAPscaffold64	160629	160855	peak_965	227	100	41	8.78E-06	3.92433	0.0123461	intergenic	AJAP00221:AJAPscaffold64:163672-174713:+:2944	23;GO:0000166,molecular_function nucleotide binding;GO:0003824,molecular_function catalytic activity;GO:0004371,molecular_function glycerone kinase activity;GO:0005515,molecular_function protein binding;GO:0005524,molecular_function ATP binding;GO:0005634,cellular_component nucleus;GO:0005829,cellular_component cytosol;GO:0006071,biological_process glycerol metabolic process;GO:0008152,biological…	K00863	DAK, TKFC; triose/dihydroxyacetone kinase / FAD-AMP lyase (cyclizing) [EC:2.7.1.28 2.7.1.29 4.6.1.15]; K00863
AJAPscaffold165	103716	104245	peak_297	530	521	2718	9.12E-06	1.43797	0.0127377	intergenic	AJAP26015:AJAPscaffold165:118212-118712:-:14477	NA	NA	NA
AJAPscaffold1491	233972	234224	peak_236	253	74	54	9.57E-06	3.76531	0.0133217	intergenic	AJAP15747:AJAPscaffold1491:246839-247960:-:13916	15;GO:0000139,cellular_component Golgi membrane;GO:0005794,cellular_component Golgi apparatus;GO:0005797,cellular_component Golgi medial cisterna;GO:0006486,biological_process protein glycosylation;GO:0007399,biological_process nervous system development;GO:0008417,molecular_function fucosyltransferase activity;GO:0016020,cellular_component membrane;GO:0016021,cellular_component integral componen…	NA	NA
AJAPscaffold40	1076409	1076637	peak_762	229	71	52	9.57E-06	3.76531	0.0133217	AJAP04800:Promoter	AJAP04800:AJAPscaffold40:1072951-1074897:-:-1583	2;GO:0000932,cellular_component P-body;GO:0005515,molecular_function protein binding	NA	NA
AJAPscaffold463	85676	86022	peak_808	347	224	69	9.57E-06	3.76531	0.0133217	intergenic	AJAP27930:AJAPscaffold463:78999-81715:-:-4185	NA	NA	NA
AJAPscaffold517	12423	12696	peak_851	274	206	56	9.57E-06	3.76531	0.0133217	AJAP28684:intron	AJAP28684:AJAPscaffold517:2286-20099:-:7472	11;GO:0003824,molecular_function catalytic activity;GO:0005739,cellular_component mitochondrion;GO:0005829,cellular_component cytosol;GO:0009507,cellular_component chloroplast;GO:0009693,biological_process ethylene biosynthetic process;GO:0016787,molecular_function hydrolase activity;GO:0016829,molecular_function lyase activity;GO:0019148,molecular_function D-cysteine desulfhydrase activity;GO:00…	NA	NA
AJAPscaffold864	136839	137119	peak_1119	281	248	47	9.57E-06	3.76531	0.0133217	AJAP14266:intron	AJAP14266:AJAPscaffold864:125756-185716:+:-11332	1;GO:0098793,cellular_component presynapse	NA	NA
AJAPscaffold932	446268	446505	peak_1159	238	158	45	9.57E-06	3.76531	0.0133217	intergenic	AJAP20082:AJAPscaffold932:439875-445759:+:-6552	14;GO:0004672,molecular_function protein kinase activity;GO:0005524,molecular_function ATP binding;GO:0005739,cellular_component mitochondrion;GO:0005829,cellular_component cytosol;GO:0006468,biological_process protein phosphorylation;GO:0007005,biological_process mitochondrion organization;GO:0016301,molecular_function kinase activity;GO:0016310,biological_process phosphorylation;GO:0048823,biol…	K05688	PINK1; PTEN induced putative kinase 1 [EC:2.7.11.1]; K05688
AJAPscaffold644	231800	232195	peak_971	396	67	128	9.63E-06	3.37364	0.0133217	AJAP22645:intron	AJAP03108:AJAPscaffold644:216165-224564:-:-7303	18;GO:0005216,molecular_function ion channel activity;GO:0005227,molecular_function calcium activated cation channel activity;GO:0005244,molecular_function voltage-gated ion channel activity;GO:0005267,molecular_function potassium channel activity;GO:0005272,molecular_function sodium channel activity;GO:0005886,cellular_component plasma membrane;GO:0006811,biological_process ion transport;GO:0006…	NA	NA
AJAPscaffold536	34727	35014	peak_873	288	182	170	1.01E-05	2.6819	0.0137639	intergenic	AJAP14551:AJAPscaffold536:130953-135086:-:100179	NA	NA	NA
AJAPscaffold1475	125389	125627	peak_229	239	130	97	1.02E-05	3.24702	0.0138067	AJAP06368:intron	AJAP06368:AJAPscaffold1475:115562-138620:+:-9958	2;GO:0005634,cellular_component nucleus;GO:0008150,biological_process biological_process	NA	NA
AJAPscaffold87	1346050	1346284	peak_1125	235	180	93	1.02E-05	3.24702	0.0138067	AJAP22243:intron	AJAP13795:AJAPscaffold87:1318863-1328820:-:-17410	67;GO:0001726,cellular_component ruffle;GO:0001817,biological_process regulation of cytokine production;GO:0005095,molecular_function GTPase inhibitor activity;GO:0005096,molecular_function GTPase activator activity;GO:0005509,molecular_function calcium ion binding;GO:0005515,molecular_function protein binding;GO:0005516,molecular_function calmodulin binding;GO:0005547,molecular_function phosphat…	NA	NA
AJAPscaffold156	436051	437433	peak_263	1383	818	1193	1.04E-05	2.10727	0.0139717	intergenic	AJAP15979:AJAPscaffold156:426324-431824:+:-10546	NA	NA	NA
AJAPscaffold98	105175	105482	peak_1180	308	15	256	1.07E-05	2.56449	0.0143562	AJAP28789:Promoter	AJAP28789:AJAPscaffold98:99424-103810:-:-1380	7;GO:0005886,cellular_component plasma membrane;GO:0007155,biological_process cell adhesion;GO:0007339,biological_process binding of sperm to zona pellucida;GO:0016020,cellular_component membrane;GO:0016021,cellular_component integral component of membrane;GO:0050840,molecular_function extracellular matrix binding;GO:2000359,biological_process regulation of binding of sperm to zona pellucida	NA	NA
AJAPscaffold944	106155	106515	peak_1168	361	215	187	1.10E-05	2.79601	0.014696	intergenic	AJAP02268:AJAPscaffold944:68822-77949:+:-37549	NA	NA	NA
AJAPscaffold1733	114389	114620	peak_319	232	18	51	1.10E-05	3.72582	0.0147126	intergenic	AJAP10731:AJAPscaffold1733:107169-108393:+:-7239	NA	NA	NA
AJAPscaffold2564	37743	38007	peak_530	265	55	74	1.14E-05	3.58332	0.0149469	intergenic	NA	NA	NA	NA
AJAPscaffold842	383038	383264	peak_1098	227	211	53	1.14E-05	3.58332	0.0149469	intergenic	AJAP29031:AJAPscaffold842:381007-382661:+:-2243	NA	NA	NA
AJAPscaffold9	1614442	1614720	peak_1136	279	105	58	1.14E-05	3.58332	0.0149469	AJAP23383:Promoter	AJAP23383:AJAPscaffold9:1591457-1614354:-:-193	61;GO:0001678,biological_process cellular glucose homeostasis;GO:0001784,molecular_function phosphotyrosine residue binding;GO:0001953,biological_process negative regulation of cell-matrix adhesion;GO:0005068,molecular_function transmembrane receptor protein tyrosine kinase adaptor activity;GO:0005158,molecular_function insulin receptor binding;GO:0005159,molecular_function insulin-like growth fa…	K02649	932 103 920 spu:588766 884 101 881 45.146 - 855 358 680 0.0 - PIK3R1_2_3; phosphoinositide-3-kinase regulatory subunit alpha/beta/delta; K02649
AJAPscaffold1315	205352	205674	peak_172	323	299	98	1.13E-05	3.33531	0.0149469	AJAP17149:Promoter	AJAP17149:AJAPscaffold1315:202832-203836:-:-1815	NA	NA	NA
AJAPscaffold308	262525	263069	peak_607	545	14	514	1.16E-05	2.19174	0.0149724	intergenic	AJAP15183:AJAPscaffold308:232000-247421:+:-30540	NA	NA	NA
AJAPscaffold1315	198000	198231	peak_171	232	222	75	1.16E-05	3.44908	0.0150467	intergenic	AJAP17149:AJAPscaffold1315:202832-203836:-:5616	NA	NA	NA
AJAPscaffold1175	149356	149705	peak_108	350	261	94	1.18E-05	3.44458	0.0152774	AJAP20400:exon	AJAP20400:AJAPscaffold1175:148657-151314:+:-961	NA	NA	NA
AJAPscaffold849	173577	173908	peak_1103	332	240	91	1.18E-05	3.44458	0.0152774	AJAP17465:intron	AJAP17465:AJAPscaffold849:171608-182215:-:8400	14;GO:0005096,molecular_function GTPase activator activity;GO:0005515,molecular_function protein binding;GO:0005829,cellular_component cytosol;GO:0007130,biological_process synaptonemal complex assembly;GO:0007165,biological_process signal transduction;GO:0016081,biological_process synaptic vesicle docking;GO:0044300,cellular_component cerebellar mossy fiber;GO:0044877,molecular_function protein-…	K20655	481 188 397 pbi:103056979 798 445 651 45.972 - 211 109 190 4.88e-51 - SYDE; Rho GTPase-activating protein SYDE; K20655
AJAPscaffold227	156448	156706	peak_477	259	104	47	1.19E-05	3.83737	0.0152989	intergenic	AJAP28528:AJAPscaffold227:176538-177260:+:19987	NA	NA	NA
AJAPscaffold2478	3994	4300	peak_516	307	218	56	1.19E-05	3.83737	0.0152989	AJAP20734:exon	AJAP20734:AJAPscaffold2478:2953-5067:-:857	NA	NA	NA
AJAPscaffold51	971739	971969	peak_842	231	51	52	1.19E-05	3.83737	0.0152989	intergenic	AJAP07963:AJAPscaffold51:967251-968024:+:-4540	NA	NA	NA
AJAPscaffold768	257725	257988	peak_1049	264	58	50	1.19E-05	3.83737	0.0152989	intergenic	AJAP04278:AJAPscaffold768:263225-264031:-:6250	NA	NA	NA
AJAPscaffold511	390104	390385	peak_846	282	271	119	1.27E-05	3.00364	0.0158562	intergenic	AJAP16715:AJAPscaffold511:351784-352284:+:-38592	NA	NA	NA
AJAPscaffold852	66373	66618	peak_1110	246	54	45	1.33E-05	3.54271	0.0164888	intergenic	AJAP01389:AJAPscaffold852:72405-76220:-:9795	18;GO:0001664,molecular_function G protein-coupled receptor binding;GO:0001867,biological_process complement activation, lectin pathway;GO:0002376,biological_process immune system process;GO:0002752,biological_process cell surface pattern recognition receptor signaling pathway;GO:0005576,cellular_component extracellular region;GO:0005581,cellular_component collagen trimer;GO:0007186,biological_pr…	NA	NA
AJAPscaffold13	491045	491421	peak_169	377	241	142	1.34E-05	2.99259	0.0166498	intergenic	AJAP28902:AJAPscaffold13:471058-476731:-:-14555	14;GO:0000981,molecular_function DNA-binding transcription factor activity, RNA polymerase II-specific;GO:0003676,molecular_function nucleic acid binding;GO:0003677,molecular_function DNA binding;GO:0003700,molecular_function DNA-binding transcription factor activity;GO:0003714,molecular_function transcription corepressor activity;GO:0005622,cellular_component intracellular;GO:0005634,cellular_co…	NA	NA
AJAPscaffold743	47448	47848	peak_1038	401	162	133	1.34E-05	2.99259	0.0166498	intergenic	AJAP23377:AJAPscaffold743:55369-57167:+:7760	6;GO:0005515,molecular_function protein binding;GO:0006661,biological_process phosphatidylinositol biosynthetic process;GO:0019902,molecular_function phosphatase binding;GO:0032587,cellular_component ruffle membrane;GO:0035091,molecular_function phosphatidylinositol binding;GO:1900027,biological_process regulation of ruffle assembly	K20523	104 38 97 spu:584551 198 138 197 61.667 - 60 23 90.1 4.47e-22 - SH3YL1; SH3 domain-containing YSC84-like protein 1; K20523
AJAPscaffold50	1160925	1161499	peak_836	575	37	270	1.38E-05	2.75606	0.0170699	intergenic	AJAP14949:AJAPscaffold50:1165725-1166615:-:5655	NA	NA	NA
AJAPscaffold30	241797	242043	peak_596	247	243	135	1.41E-05	2.89905	0.0173269	intergenic	AJAP22255:AJAPscaffold30:264690-267751:-:25713	NA	NA	NA
AJAPscaffold520	297193	297517	peak_860	325	192	101	1.43E-05	3.17091	0.017453	AJAP28363:exon	AJAP28363:AJAPscaffold520:297154-297690:+:-232	32;GO:0000166,molecular_function nucleotide binding;GO:0000943,cellular_component retrotransposon nucleocapsid;GO:0003676,molecular_function nucleic acid binding;GO:0003677,molecular_function DNA binding;GO:0003723,molecular_function RNA binding;GO:0003824,molecular_function catalytic activity;GO:0003887,molecular_function DNA-directed DNA polymerase activity;GO:0003964,molecular_function RNA-dir…	NA	NA
AJAPscaffold2227	69922	70229	peak_469	308	163	164	1.43E-05	2.82068	0.017453	intergenic	AJAP00869:AJAPscaffold2227:39480-40493:-:-29592	NA	NA	NA
AJAPscaffold599	371253	371523	peak_929	271	175	152	1.43E-05	2.82068	0.017453	intergenic	AJAP15054:AJAPscaffold599:379212-394698:-:23272	14;GO:0003824,molecular_function catalytic activity;GO:0004571,molecular_function mannosyl-oligosaccharide 1,2-alpha-mannosidase activity;GO:0005509,molecular_function calcium ion binding;GO:0005783,cellular_component endoplasmic reticulum;GO:0005788,cellular_component endoplasmic reticulum lumen;GO:0006491,biological_process N-glycan processing;GO:0006516,biological_process glycoprotein cataboli…	K10086	900 11 707 spu:579538 1124 82 780 65.906 - 701 233 973 0.0 - EDEM3; ER degradation enhancer, mannosidase alpha-like 3; K10086
AJAPscaffold175	399599	399861	peak_327	263	115	212	1.44E-05	2.57168	0.0174727	AJAP20970:exon	AJAP20970:AJAPscaffold175:399492-400001:+:-223	NA	NA	NA
AJAPscaffold511	388671	389106	peak_845	436	342	255	1.59E-05	2.50664	0.0191069	intergenic	AJAP16715:AJAPscaffold511:351784-352284:+:-37230	NA	NA	NA
AJAPscaffold567	75431	75926	peak_893	496	17	77	1.60E-05	3.62409	0.0192026	intergenic	AJAP04701:AJAPscaffold567:99167-118083:-:42637	26;GO:0002221,biological_process pattern recognition receptor signaling pathway;GO:0005044,molecular_function scavenger receptor activity;GO:0005515,molecular_function protein binding;GO:0005576,cellular_component extracellular region;GO:0005615,cellular_component extracellular space;GO:0005737,cellular_component cytoplasm;GO:0006898,biological_process receptor-mediated endocytosis;GO:0007275,bio…	K13912	1221 1118 1218 ptr:466221 2160 102 205 38.462 - 104 61 70.9 3.15e-10 - DMBT1; deleted in malignant brain tumors 1 protein; K13912
AJAPscaffold809	22411	22841	peak_1066	431	355	91	1.60E-05	3.62409	0.0192026	intergenic	AJAP21116:AJAPscaffold809:6784-12434:-:-10332	10;GO:0005773,cellular_component vacuole;GO:0005774,cellular_component vacuolar membrane;GO:0009651,biological_process response to salt stress;GO:0009705,cellular_component plant-type vacuole membrane;GO:0016020,cellular_component membrane;GO:0016021,cellular_component integral component of membrane;GO:0016740,molecular_function transferase activity;GO:0016746,molecular_function transferase activ…	NA	NA
AJAPscaffold1165	167892	168410	peak_106	519	419	147	1.62E-05	3.24904	0.0192026	AJAP01242:Promoter	AJAP01242:AJAPscaffold1165:166916-167467:-:-844	NA	NA	NA
[truncated: 72 more rows]
