# Supplementary material for: MITF Contributes to the Body Color Differentiation of Sea Cucumbers Apostichopus japonicus through Expression Differences and Regulation of Downstream Genes
Source: Biology (Basel). 2022 Dec 20;12(1):1. doi: 10.3390/biology12010001 (PMC9854957; doi:10.3390/biology12010001)
Supplement: Supplementary file 1 [file biology-12-00001-s001.zip › biology-2049586-supplementary/Table S4.xlsx]

## Sheet: Sheet1
Gene	GO_annotation	KO	KEGG_annotation	Nr
AJAP00654	14;GO:0003824,molecular_function catalytic activity;GO:0003964,molecular_function RNA-directed DNA polymerase activity;GO:0004518,molecular_function nuclease activity;GO:0004519,molecular_function endonuclease activity;GO:0006310,biological_process DNA recombination;GO:0008152,biological_process metabolic process;GO:0009036,molecular_function type II site-specific deoxyribonuclease activity;GO:00…	NA	NA	dbj|BAC82619.1| pol-like protein [Danio rerio]
AJAP00869	NA	NA	NA	ref|XP_011679955.1| PREDICTED: uncharacterized protein LOC105445739 [Strongylocentrotus purpuratus]
AJAP01680	NA	NA	NA	ref|XP_011670815.1| PREDICTED: RNA-directed DNA polymerase from mobile element jockey-like, partial [Strongylocentrotus purpuratus]
AJAP02104	NA	NA	NA	#N/A
AJAP02268	NA	NA	NA	ref|XP_011678953.1| PREDICTED: trichohyalin, partial [Strongylocentrotus purpuratus]
AJAP02271	NA	NA	NA	#N/A
AJAP02351	16;GO:0000027,biological_process ribosomal large subunit assembly;GO:0000049,molecular_function tRNA binding;GO:0002181,biological_process cytoplasmic translation;GO:0003729,molecular_function mRNA binding;GO:0003735,molecular_function structural constituent of ribosome;GO:0005622,cellular_component intracellular;GO:0005737,cellular_component cytoplasm;GO:0005783,cellular_component endoplasmic re…	K02934	RP-L6e, RPL6; large subunit ribosomal protein L6e; K02934	60S ribosomal protein L6 [Buceros rhinoceros silvestris]; PREDICTED: 60S ribosomal protein L6 isoform X1 [Strongylocentrotus purpuratus]; PREDICTED: 60S ribosomal protein L6-like isoform X1 [Saccoglossus kowalevskii]; PREDICTED: 60S ribosomal protein L6 [Nanorana parkeri]; ref|XP_788067.1| PREDICTED: 60S ribosomal protein L6 isoform X1 [Strongylocentrotus purpuratus] ref|XP_003726383.1| PREDICTED…
AJAP02374	NA	NA	NA	NA
AJAP03047	NA	NA	NA	gb|EKC26691.1| hypothetical protein CGI_10012876 [Crassostrea gigas]
AJAP03510	NA	NA	NA	ref|XP_011665917.1| PREDICTED: uncharacterized protein LOC105439080 [Strongylocentrotus purpuratus]
AJAP03560	NA	NA	NA	ref|XP_011667519.1| PREDICTED: uncharacterized protein LOC105439809 [Strongylocentrotus purpuratus]
AJAP03725	19;GO:0000242,cellular_component pericentriolar material;GO:0005515,molecular_function protein binding;GO:0005737,cellular_component cytoplasm;GO:0005815,cellular_component microtubule organizing center;GO:0005856,cellular_component cytoskeleton;GO:0005886,cellular_component plasma membrane;GO:0005929,cellular_component cilium;GO:0015031,biological_process protein transport;GO:0016020,cellular_co…	K19398	830 5 769 spu:587077 985 147 923 58.344 - 785 299 912 0.0 - BBS9; Bardet-Biedl syndrome 9 protein; K19398	#N/A
AJAP04024	NA	NA	NA	#N/A
AJAP04505	NA	NA	NA	#N/A
AJAP04945	NA	NA	NA	ref|XP_002733103.1| PREDICTED: agglutinin-like protein 6-like [Saccoglossus kowalevskii]
AJAP05253	NA	NA	NA	NA
AJAP05345	NA	NA	NA	ref|XP_001946436.2| PREDICTED: tyrosine kinase receptor Cad96Ca [Acyrthosiphon pisum]
AJAP05367	32;GO:0000166,molecular_function nucleotide binding;GO:0000943,cellular_component retrotransposon nucleocapsid;GO:0003676,molecular_function nucleic acid binding;GO:0003677,molecular_function DNA binding;GO:0003723,molecular_function RNA binding;GO:0003824,molecular_function catalytic activity;GO:0003887,molecular_function DNA-directed DNA polymerase activity;GO:0003964,molecular_function RNA-dir…	NA	NA	ref|XP_011682229.1| PREDICTED: uncharacterized protein K02A2.6-like [Strongylocentrotus purpuratus]
AJAP05818	19;GO:0003779,molecular_function actin binding;GO:0005515,molecular_function protein binding;GO:0005615,cellular_component extracellular space;GO:0005886,cellular_component plasma membrane;GO:0007420,biological_process brain development;GO:0014069,cellular_component postsynaptic density;GO:0015629,cellular_component actin cytoskeleton;GO:0016020,cellular_component membrane;GO:0016567,biological_p…	K10443	KLHL2_3; kelch-like protein 2/3; K10443	#N/A
AJAP05902	17;GO:0000139,cellular_component Golgi membrane;GO:0004653,molecular_function polypeptide N-acetylgalactosaminyltransferase activity;GO:0005112,molecular_function Notch binding;GO:0005794,cellular_component Golgi apparatus;GO:0006486,biological_process protein glycosylation;GO:0007219,biological_process Notch signaling pathway;GO:0007220,biological_process Notch receptor processing;GO:0007368,bio…	NA	NA	#N/A
AJAP06071	19;GO:0000166,molecular_function nucleotide binding;GO:0004672,molecular_function protein kinase activity;GO:0004674,molecular_function protein serine/threonine kinase activity;GO:0004683,molecular_function calmodulin-dependent protein kinase activity;GO:0005516,molecular_function calmodulin binding;GO:0005524,molecular_function ATP binding;GO:0005634,cellular_component nucleus;GO:0005829,cellula…	K05869	CAMK4; calcium/calmodulin-dependent protein kinase IV [EC:2.7.11.17]; K05869	PREDICTED: calcium/calmodulin-dependent protein kinase type IV-like [Saccoglossus kowalevskii]; ref|XP_002736839.1| PREDICTED: calcium/calmodulin-dependent protein kinase type IV-like [Saccoglossus kowalevskii]
AJAP06535	NA	NA	NA	ref|XP_011668834.1| PREDICTED: uncharacterized protein LOC105440425 [Strongylocentrotus purpuratus]
AJAP06834	NA	NA	NA	NA
AJAP06903	5;GO:0005515,molecular_function protein binding;GO:0005829,cellular_component cytosol;GO:0006891,biological_process intra-Golgi vesicle-mediated transport;GO:0017112,molecular_function Rab guanyl-nucleotide exchange factor activity;GO:1990071,cellular_component TRAPPII protein complex	K20310	TRAPPC13; trafficking protein particle complex subunit 13; K20310	PREDICTED: trafficking protein particle complex subunit 13-like [Branchiostoma belcheri]; ref|XP_002591374.1| hypothetical protein BRAFLDRAFT_282065 [Branchiostoma floridae] gb|EEN47385.1| hypothetical protein BRAFLDRAFT_282065 [Branchiostoma floridae]
AJAP07130	NA	NA	NA	NA
AJAP07336	6;GO:0008521,molecular_function acetyl-CoA transmembrane transporter activity;GO:0015876,biological_process acetyl-CoA transport;GO:0016020,cellular_component membrane;GO:0016021,cellular_component integral component of membrane;GO:0021955,biological_process central nervous system neuron axonogenesis;GO:0030514,biological_process negative regulation of BMP signaling pathway	K03372	366 1 363 spu:589856 541 172 532 61.918 - 365 133 488 1.46e-169 - ACATN, SLC33A1; MFS transporter, PAT family, solute carrier family 33 (acetyl-CoA transportor), member 1 [EC:2.3.1.-]; K03372	ref|XP_002731163.1| PREDICTED: acetyl-coenzyme A transporter 1-like [Saccoglossus kowalevskii]
AJAP08210	NA	NA	NA	NA
AJAP08475	15;GO:0000139,cellular_component Golgi membrane;GO:0005794,cellular_component Golgi apparatus;GO:0005797,cellular_component Golgi medial cisterna;GO:0006486,biological_process protein glycosylation;GO:0007399,biological_process nervous system development;GO:0008417,molecular_function fucosyltransferase activity;GO:0016020,cellular_component membrane;GO:0016021,cellular_component integral componen…	NA	NA	ref|XP_011679465.1| PREDICTED: glycoprotein 3-alpha-L-fucosyltransferase A-like [Strongylocentrotus purpuratus]
AJAP09030	6;GO:0005515,molecular_function protein binding;GO:0005634,cellular_component nucleus;GO:0005654,cellular_component nucleoplasm;GO:0006351,biological_process transcription, DNA-templated;GO:0006355,biological_process regulation of transcription, DNA-templated;GO:0016592,cellular_component mediator complex	K15142	168 6 162 xla:447120 186 18 175 42.331 - 163 83 113 2.46e-30 - MED29; mediator of RNA polymerase II transcription subunit 29; K15142	ref|NP_001087298.1| mediator of RNA polymerase II transcription subunit 29 [Xenopus laevis] sp|Q66KX4.1|MED29_XENLA RecName: Full=Mediator of RNA polymerase II transcription subuni t 29
AJAP09033	17;GO:0002376,biological_process immune system process;GO:0003677,molecular_function DNA binding;GO:0003899,molecular_function DNA-directed 5'-3' RNA polymerase activity;GO:0005634,cellular_component nucleus;GO:0005654,cellular_component nucleoplasm;GO:0005666,cellular_component RNA polymerase III complex;GO:0005829,cellular_component cytosol;GO:0006351,biological_process transcription, DNA-templ…	NA	NA	ref|XP_011429087.1| PREDICTED: DNA-directed RNA polymerase III subunit RPC2-like isoform X3 [Crassostrea gigas]
AJAP09602	31;GO:0000287,molecular_function magnesium ion binding;GO:0002134,molecular_function UTP binding;GO:0003676,molecular_function nucleic acid binding;GO:0003677,molecular_function DNA binding;GO:0003824,molecular_function catalytic activity;GO:0003964,molecular_function RNA-directed DNA polymerase activity;GO:0004170,molecular_function dUTP diphosphatase activity;GO:0004190,molecular_function aspar…	NA	NA	#N/A
AJAP10035	NA	NA	NA	ref|XP_006820893.1| PREDICTED: uncharacterized protein LOC102808110 [Saccoglossus kowalevskii]
AJAP11997	NA	NA	NA	gb|ESA15212.1| hypothetical protein GLOINDRAFT_95047 [Rhizophagus irregularis DAOM 181602]
AJAP12187	NA	NA	NA	gb|AFK75938.1| IMD-like protein [Schistocerca gregaria]
AJAP12302	12;GO:0001975,biological_process response to amphetamine;GO:0003674,molecular_function molecular_function;GO:0003723,molecular_function RNA binding;GO:0005575,cellular_component cellular_component;GO:0005634,cellular_component nucleus;GO:0005737,cellular_component cytoplasm;GO:0008033,biological_process tRNA processing;GO:0008168,molecular_function methyltransferase activity;GO:0008175,molecular_…	NA	NA	ref|XP_006813977.1| PREDICTED: tRNA (cytosine(38)-C(5))-methyltransferase-like [Saccoglossus kowalevskii]
AJAP12677	7;GO:0000786,cellular_component nucleosome;GO:0003677,molecular_function DNA binding;GO:0005634,cellular_component nucleus;GO:0005694,cellular_component chromosome;GO:0006334,biological_process nucleosome assembly;GO:0031492,molecular_function nucleosomal DNA binding;GO:0046982,molecular_function protein heterodimerization activity	NA	NA	ref|XP_002633142.1| Hypothetical protein CBG05841 [Caenorhabditis briggsae] emb|CAP26491.1| Protein CBG05841 [Caenorhabditis briggsae]
AJAP13484	NA	NA	NA	NA
AJAP13953	NA	NA	NA	NA
AJAP14314	11;GO:0000963,biological_process mitochondrial RNA processing;GO:0003723,molecular_function RNA binding;GO:0004672,molecular_function protein kinase activity;GO:0005515,molecular_function protein binding;GO:0005739,cellular_component mitochondrion;GO:0006397,biological_process mRNA processing;GO:0006468,biological_process protein phosphorylation;GO:0019843,molecular_function rRNA binding;GO:00357…	NA	NA	ref|XP_011666304.1| PREDICTED: FAST kinase domain-containing protein 5 [Strongylocentrotus purpuratus]
AJAP14551	NA	NA	NA	ref|XP_002739169.1| PREDICTED: uncharacterized protein LOC100366375 [Saccoglossus kowalevskii]
AJAP14828	NA	NA	NA	PREDICTED: uncharacterized protein YMR196W [Strongylocentrotus purpuratus]; ref|XP_784834.3| PREDICTED: uncharacterized protein YMR196W [Strongylocentrotus purpuratus]
AJAP14949	NA	NA	NA	NA
AJAP15280	NA	NA	NA	ref|XP_003724087.2| PREDICTED: uncharacterized protein LOC100889145 [Strongylocentrotus purpuratus]
AJAP15408	9;GO:0000981,molecular_function DNA-binding transcription factor activity, RNA polymerase II-specific;GO:0003676,molecular_function nucleic acid binding;GO:0003677,molecular_function DNA binding;GO:0005575,cellular_component cellular_component;GO:0006357,biological_process regulation of transcription by RNA polymerase II;GO:0008150,biological_process biological_process;GO:0020037,molecular_functi…	NA	NA	ref|XP_006813686.1| PREDICTED: uncharacterized protein LOC100375164 [Saccoglossus kowalevskii]
AJAP16234	2;GO:0016021,cellular_component integral component of membrane;GO:0046740,biological_process transport of virus in host, cell to cell	NA	NA	NA
AJAP16249	4;GO:0003676,molecular_function nucleic acid binding;GO:0003723,molecular_function RNA binding;GO:0008270,molecular_function zinc ion binding;GO:0046872,molecular_function metal ion binding	NA	NA	#N/A
AJAP16516	NA	NA	NA	gb|KDR11390.1| hypothetical protein L798_14022 [Zootermopsis nevadensis]
AJAP16715	NA	NA	NA	NA
AJAP16975	NA	NA	NA	NA
AJAP17403	NA	NA	NA	ref|XP_011683086.1| PREDICTED: hyalin-like isoform X1 [Strongylocentrotus purpuratus]
AJAP17663	NA	NA	NA	NA
AJAP17736	NA	NA	NA	ref|XP_011669517.1| PREDICTED: uncharacterized protein LOC100890715 isoform X4 [Strongylocentrotus purpuratus]
AJAP17853	5;GO:0005829,cellular_component cytosol;GO:0005886,cellular_component plasma membrane;GO:0005925,cellular_component focal adhesion;GO:0007155,biological_process cell adhesion;GO:0045296,molecular_function cadherin binding	NA	NA	ref|XP_011667028.1| PREDICTED: liprin-beta-1-like [Strongylocentrotus purpuratus]
AJAP18001	NA	NA	NA	ref|XP_789184.2| PREDICTED: tubulin polyglutamylase TTLL13 isoform X4 [Strongylocentrotus purpuratus]
AJAP19292	12;GO:0003677,molecular_function DNA binding;GO:0003899,molecular_function DNA-directed 5'-3' RNA polymerase activity;GO:0005515,molecular_function protein binding;GO:0005634,cellular_component nucleus;GO:0005654,cellular_component nucleoplasm;GO:0005665,cellular_component RNA polymerase II, core complex;GO:0005737,cellular_component cytoplasm;GO:0005829,cellular_component cytosol;GO:0006351,biol…	K03011	RPB3, POLR2C; DNA-directed RNA polymerase II subunit RPB3; K03011	PREDICTED: DNA-directed RNA polymerase II subunit RPB3-like [Saccoglossus kowalevskii]; ref|XP_002741050.1| PREDICTED: DNA-directed RNA polymerase II subunit RPB3-like [Saccoglossus kowalevskii]
AJAP19435	NA	NA	NA	NA
AJAP19556	11;GO:0003723,molecular_function RNA binding;GO:0004518,molecular_function nuclease activity;GO:0004519,molecular_function endonuclease activity;GO:0004521,molecular_function endoribonuclease activity;GO:0005634,cellular_component nucleus;GO:0016787,molecular_function hydrolase activity;GO:0030145,molecular_function manganese ion binding;GO:0043144,biological_process snoRNA processing;GO:0046872,…	NA	NA	ref|XP_011679249.1| PREDICTED: poly(U)-specific endoribonuclease [Strongylocentrotus purpuratus]
AJAP19681	NA	NA	NA	#N/A
AJAP19871	18;GO:0000165,biological_process MAPK cascade;GO:0000166,molecular_function nucleotide binding;GO:0000185,biological_process activation of MAPKKK activity;GO:0004672,molecular_function protein kinase activity;GO:0004674,molecular_function protein serine/threonine kinase activity;GO:0005524,molecular_function ATP binding;GO:0005737,cellular_component cytoplasm;GO:0006468,biological_process protein…	K04406	510 4 500 spu:593505 874 139 646 61.143 - 525 159 600 0.0 - MAP4K3, GLK; mitogen-activated protein kinase kinase kinase kinase 3 [EC:2.7.11.1]; K04406	ref|XP_011671246.1| PREDICTED: mitogen-activated protein kinase kinase kinase kinase 3 isoform X4 [Strongylocentrotus purpuratus]
AJAP19925	NA	NA	NA	emb|CDQ97889.1| unnamed protein product [Oncorhynchus mykiss]
AJAP20179	19;GO:0000166,molecular_function nucleotide binding;GO:0001568,biological_process blood vessel development;GO:0001570,biological_process vasculogenesis;GO:0001701,biological_process in utero embryonic development;GO:0004672,molecular_function protein kinase activity;GO:0004713,molecular_function protein tyrosine kinase activity;GO:0005524,molecular_function ATP binding;GO:0005886,cellular_compone…	NA	NA	#N/A
AJAP20290	7;GO:0000122,biological_process negative regulation of transcription by RNA polymerase II;GO:0005515,molecular_function protein binding;GO:0005829,cellular_component cytosol;GO:0019900,molecular_function kinase binding;GO:0032947,molecular_function protein-containing complex scaffold activity;GO:0035331,biological_process negative regulation of hippo signaling;GO:0046621,biological_process negati…	K16685	1013 859 977 tgu:100220286 1224 1027 1160 30.435 - 138 73 59.3 7.10e-07 - WWC1; protein KIBRA; K16685	PREDICTED: protein WWC2-like [Saccoglossus kowalevskii]; ref|XP_006821406.1| PREDICTED: protein WWC2-like [Saccoglossus kowalevskii]
AJAP20293	NA	NA	NA	ref|XP_004913210.1| PREDICTED: uncharacterized protein LOC101730969 [Xenopus (Silurana) tropicalis]
AJAP20861	8;GO:0005739,cellular_component mitochondrion;GO:0005743,cellular_component mitochondrial inner membrane;GO:0005747,cellular_component mitochondrial respiratory chain complex I;GO:0016020,cellular_component membrane;GO:0016021,cellular_component integral component of membrane;GO:0032981,biological_process mitochondrial respiratory chain complex I assembly;GO:0055114,biological_process oxidation-r…	K11351	NDUFB11; NADH dehydrogenase (ubiquinone) 1 beta subcomplex subunit 11; K11351	PREDICTED: NADH dehydrogenase [ubiquinone] 1 beta subcomplex subunit 11, mitochondrial isoform X2 [Strongylocentrotus purpuratus]; ref|XP_787762.1| PREDICTED: NADH dehydrogenase [ubiquinone] 1 beta subcomplex subunit 11, mitochondrial isoform X2 [Strongylocentrotus purpuratus] ref|XP_011667987.1| PREDICTED: NADH dehydrogenase [ubiquinone] 1 beta subcomplex subunit 11, mitochondrial isoform X1 [St…
AJAP21816	NA	NA	NA	ref|WP_044232622.1| hyalin, partial [Chloroflexus sp. Y-396-1]
AJAP21979	18;GO:0003824,molecular_function catalytic activity;GO:0004090,molecular_function carbonyl reductase (NADPH) activity;GO:0005737,cellular_component cytoplasm;GO:0005829,cellular_component cytosol;GO:0008152,biological_process metabolic process;GO:0016491,molecular_function oxidoreductase activity;GO:0016655,molecular_function oxidoreductase activity, acting on NAD(P)H, quinone or similar compound…	K00079	CBR1; carbonyl reductase 1 [EC:1.1.1.184 1.1.1.189 1.1.1.197]; K00079	#N/A
AJAP22594	27;GO:0000049,molecular_function tRNA binding;GO:0000166,molecular_function nucleotide binding;GO:0002161,molecular_function aminoacyl-tRNA editing activity;GO:0002196,molecular_function Ser-tRNA(Ala) hydrolase activity;GO:0003676,molecular_function nucleic acid binding;GO:0003723,molecular_function RNA binding;GO:0004812,molecular_function aminoacyl-tRNA ligase activity;GO:0004813,molecular_func…	K01872	957 41 953 spu:592771 1041 75 1027 45.747 - 964 461 848 0.0 - AARS, alaS; alanyl-tRNA synthetase [EC:6.1.1.7]; K01872	ref|XP_011683134.1| PREDICTED: alanine--tRNA ligase, cytoplasmic [Strongylocentrotus purpuratus]
AJAP22832	39;GO:0000077,biological_process DNA damage checkpoint;GO:0000724,biological_process double-strand break repair via homologous recombination;GO:0000785,cellular_component chromatin;GO:0000786,cellular_component nucleosome;GO:0000790,cellular_component nuclear chromatin;GO:0000794,cellular_component condensed nuclear chromosome;GO:0001673,cellular_component male germ cell nucleus;GO:0001741,cellul…	K11251	127 1 125 spu:373348 126 1 126 93.651 - 126 7 232 8.90e-79 - H2A; histone H2A; K11251	#N/A
AJAP23207	NA	NA	NA	ref|XP_003724107.1| PREDICTED: uncharacterized protein LOC100893367 [Strongylocentrotus purpuratus]
AJAP23985	NA	NA	NA	NA
AJAP25440	NA	NA	NA	NA
AJAP25500	12;GO:0003824,molecular_function catalytic activity;GO:0003920,molecular_function GMP reductase activity;GO:0005829,cellular_component cytosol;GO:0006144,biological_process purine nucleobase metabolic process;GO:0006163,biological_process purine nucleotide metabolic process;GO:0009117,biological_process nucleotide metabolic process;GO:0009409,biological_process response to cold;GO:0016491,molecul…	NA	NA	ref|XP_002735098.1| PREDICTED: GMP reductase 2-like [Saccoglossus kowalevskii]
AJAP25590	NA	NA	NA	#N/A
AJAP25989	NA	NA	NA	NA
AJAP26015	NA	NA	NA	#N/A
AJAP26381	NA	NA	NA	NA
AJAP27036	NA	NA	NA	ref|XP_011673963.1| PREDICTED: uncharacterized protein LOC105442958 [Strongylocentrotus purpuratus]
AJAP27263	45;GO:0000122,biological_process negative regulation of transcription by RNA polymerase II;GO:0001540,molecular_function amyloid-beta binding;GO:0003682,molecular_function chromatin binding;GO:0005515,molecular_function protein binding;GO:0005634,cellular_component nucleus;GO:0005737,cellular_component cytoplasm;GO:0005886,cellular_component plasma membrane;GO:0006302,biological_process double-st…	K04530	153 1 152 spu:582967 879 729 879 67.974 - 153 46 224 1.69e-67 - APBB2, FE65L; amyloid beta A4 precursor protein-binding family B member 2; K04530	ref|XP_011679721.1| PREDICTED: uncharacterized protein LOC582967 isoform X6 [Strongylocentrotus purpuratus]
AJAP27464	NA	NA	NA	#N/A
AJAP27670	9;GO:0004597,molecular_function peptide-aspartate beta-dioxygenase activity;GO:0016020,cellular_component membrane;GO:0016021,cellular_component integral component of membrane;GO:0016491,molecular_function oxidoreductase activity;GO:0018193,biological_process peptidyl-amino acid modification;GO:0042264,biological_process peptidyl-aspartic acid hydroxylation;GO:0046872,molecular_function metal ion…	NA	NA	ref|XP_001201261.3| PREDICTED: aspartate beta-hydroxylase domain-containing protein 2-like [Strongylocentrotus purpuratus] ref|XP_011669228.1| PREDICTED: aspartate beta-hydroxylase domain-containing protein 2-like [Strongylocentrotus purpuratus]
AJAP27991	NA	NA	NA	NA
AJAP28498	13;GO:0000166,molecular_function nucleotide binding;GO:0003924,molecular_function GTPase activity;GO:0005515,molecular_function protein binding;GO:0005525,molecular_function GTP binding;GO:0005737,cellular_component cytoplasm;GO:0005783,cellular_component endoplasmic reticulum;GO:0005794,cellular_component Golgi apparatus;GO:0005811,cellular_component lipid droplet;GO:0005829,cellular_component c…	NA	NA	ref|XP_006636983.1| PREDICTED: GTPase IMAP family member 4-like [Lepisosteus oculatus]
AJAP28706	6;GO:0003674,molecular_function molecular_function;GO:0008150,biological_process biological_process;GO:0016020,cellular_component membrane;GO:0016021,cellular_component integral component of membrane;GO:0030425,cellular_component dendrite;GO:0042995,cellular_component cell projection	NA	NA	ref|XP_782890.2| PREDICTED: transmembrane protein 185B isoform X2 [Strongylocentrotus purpuratus] ref|XP_003729378.1| PREDICTED: transmembrane protein 185B isoform X1 [Strongylocentrotus purpuratus] ref|XP_011681120.1| PREDICTED: transmembrane protein 185B isoform X3 [Strongylocentrotus purpuratus]
AJAP28814	15;GO:0001650,cellular_component fibrillar center;GO:0005634,cellular_component nucleus;GO:0005654,cellular_component nucleoplasm;GO:0005737,cellular_component cytoplasm;GO:0005829,cellular_component cytosol;GO:0008652,biological_process cellular amino acid biosynthetic process;GO:0009086,biological_process methionine biosynthetic process;GO:0016853,molecular_function isomerase activity;GO:001928…	K08963	376 8 358 lcm:102357187 357 1 352 61.190 - 353 134 449 1.22e-156 - mtnA; methylthioribose-1-phosphate isomerase [EC:5.3.1.23]; K08963	ref|XP_006003718.1| PREDICTED: methylthioribose-1-phosphate isomerase-like isoform X1 [Latimeria chalumnae]
AJAP29137	24;GO:0000045,biological_process autophagosome assembly;GO:0000166,molecular_function nucleotide binding;GO:0003924,molecular_function GTPase activity;GO:0005515,molecular_function protein binding;GO:0005525,molecular_function GTP binding;GO:0005737,cellular_component cytoplasm;GO:0005768,cellular_component endosome;GO:0005776,cellular_component autophagosome;GO:0005813,cellular_component centros…	K06234	224 1 223 spu:586131 233 1 233 73.840 - 237 44 323 2.01e-111 - RAB23; Ras-related protein Rab-23; K06234	ref|XP_003729499.1| PREDICTED: ras-related protein Rab-23 isoform X2 [Strongylocentrotus purpuratus] ref|XP_011665013.1| PREDICTED: ras-related protein Rab-23 isoform X1 [Strongylocentrotus purpuratus] ref|XP_011665014.1| PREDICTED: ras-related protein Rab-23 isoform X1 [Strongylocentrotus purpuratus]
AJAP29334	NA	NA	NA	#N/A
AJAP29362	NA	NA	NA	#N/A
AJAP29473	6;GO:0003964,molecular_function RNA-directed DNA polymerase activity;GO:0005575,cellular_component cellular_component;GO:0006278,biological_process RNA-dependent DNA biosynthetic process;GO:0006313,biological_process transposition, DNA-mediated;GO:0016740,molecular_function transferase activity;GO:0016779,molecular_function nucleotidyltransferase activity	NA	NA	ref|XP_011683098.1| PREDICTED: RNA-directed DNA polymerase from mobile element jockey-like [Strongylocentrotus purpuratus]
AJAP29480	NA	NA	NA	gb|EKC39922.1| hypothetical protein CGI_10006646 [Crassostrea gigas]
AJAP29970	32;GO:0000183,biological_process chromatin silencing at rDNA;GO:0000228,cellular_component nuclear chromosome;GO:0000784,cellular_component nuclear chromosome, telomeric region;GO:0000786,cellular_component nucleosome;GO:0000788,cellular_component nuclear nucleosome;GO:0003677,molecular_function DNA binding;GO:0003723,molecular_function RNA binding;GO:0005515,molecular_function protein binding;GO…	K11254	134 25 118 dse:Dsec_GM13181 103 6 99 91.489 - 94 8 171 6.22e-55 - H4; histone H4; K11254	ref|XP_002045915.1| GM13181 [Drosophila sechellia] gb|EDW44127.1| GM13181 [Drosophila sechellia]
AJAP30048	9;GO:0000786,cellular_component nucleosome;GO:0000790,cellular_component nuclear chromatin;GO:0003677,molecular_function DNA binding;GO:0005634,cellular_component nucleus;GO:0005669,cellular_component transcription factor TFIID complex;GO:0005694,cellular_component chromosome;GO:0006334,biological_process nucleosome assembly;GO:0006352,biological_process DNA-templated transcription, initiation;GO…	K11254	H4; histone H4; K11254; H2B; histone H2B; K11252	#N/A
AJAP30234	NA	NA	NA	ref|XP_009298602.1| PREDICTED: uncharacterized protein si:dkey-21o22.2 [Danio rerio]
AJAP30293	25;GO:0001503,biological_process ossification;GO:0004888,molecular_function transmembrane signaling receptor activity;GO:0004930,molecular_function G protein-coupled receptor activity;GO:0005518,molecular_function collagen binding;GO:0005622,cellular_component intracellular;GO:0005886,cellular_component plasma membrane;GO:0007005,biological_process mitochondrion organization;GO:0007165,biological…	NA	NA	ref|XP_011676826.1| PREDICTED: uncharacterized protein LOC100893482 [Strongylocentrotus purpuratus]
