# Supplementary material for: MITF Contributes to the Body Color Differentiation of Sea Cucumbers Apostichopus japonicus through Expression Differences and Regulation of Downstream Genes
Source: Biology (Basel). 2022 Dec 20;12(1):1. doi: 10.3390/biology12010001 (PMC9854957; doi:10.3390/biology12010001)
Supplement: Supplementary file 1 [file biology-12-00001-s001.zip › biology-2049586-supplementary/Table S5.xls]

Gene	GO	KEGG	NR
AJAP20313(AJAP20313)	NA	NA	ref|WP_040945458.1| hypothetical protein, partial [Prochloron didemni]
AJAP21344(AJAP21344)	13;GO:0000166,molecular_function nucleotide binding;GO:0003924,molecular_function GTPase activity;GO:0005515,molecular_function protein binding;GO:0005525,molecular_function GTP binding;GO:0005737,cellular_component cytoplasm;GO:0005783,cellular_component endoplasmic reticulum;GO:0005794,cellular_component Golgi apparatus;GO:0005811,cellular_component lipid droplet;GO:0005829,cellular_component c…	NA	ref|NP_001070761.1| GTPase, IMAP family member [Danio rerio] gb|AAI24712.1| Zgc:153642 [Danio rerio]
AJAP06535(AJAP06535)	NA	NA	ref|XP_011668834.1| PREDICTED: uncharacterized protein LOC105440425 [Strongylocentrotus purpuratus]
AJAP22928(AJAP22928)	14;GO:0001650,cellular_component fibrillar center;GO:0003674,molecular_function molecular_function;GO:0005634,cellular_component nucleus;GO:0005654,cellular_component nucleoplasm;GO:0006281,biological_process DNA repair;GO:0006310,biological_process DNA recombination;GO:0006338,biological_process chromatin remodeling;GO:0006351,biological_process transcription, DNA-templated;GO:0006355,biological…	INO80C, IES6; INO80 complex subunit C; K11667	ref|XP_005092052.1| PREDICTED: INO80 complex subunit C-like [Aplysia californica]
AJAP22380(AJAP22380)	9;GO:0005509,molecular_function calcium ion binding;GO:0005576,cellular_component extracellular region;GO:0030141,cellular_component secretory granule;GO:0031549,biological_process negative regulation of brain-derived neurotrophic factor receptor signaling pathway;GO:0046872,molecular_function metal ion binding;GO:0048403,molecular_function brain-derived neurotrophic factor binding;GO:0048670,bio…	NA	gb|AIG55535.1| secreted protein [Thraustotheca clavata]
AJAP22380(AJAP22380)	9;GO:0005509,molecular_function calcium ion binding;GO:0005576,cellular_component extracellular region;GO:0030141,cellular_component secretory granule;GO:0031549,biological_process negative regulation of brain-derived neurotrophic factor receptor signaling pathway;GO:0046872,molecular_function metal ion binding;GO:0048403,molecular_function brain-derived neurotrophic factor binding;GO:0048670,bio…	NA	gb|AIG55535.1| secreted protein [Thraustotheca clavata]
AJAP25717(AJAP25717)	20;GO:0000166,molecular_function nucleotide binding;GO:0000398,biological_process mRNA splicing, via spliceosome;GO:0003676,molecular_function nucleic acid binding;GO:0003723,molecular_function RNA binding;GO:0004004,molecular_function ATP-dependent RNA helicase activity;GO:0004386,molecular_function helicase activity;GO:0005515,molecular_function protein binding;GO:0005524,molecular_function ATP…	DHX8, PRP22; ATP-dependent RNA helicase DHX8/PRP22 [EC:3.6.4.13]; K12818	PREDICTED: ATP-dependent RNA helicase DHX8-like [Saccoglossus kowalevskii]; ref|XP_002734274.1| PREDICTED: ATP-dependent RNA helicase DHX8-like [Saccoglossus kowalevskii]
AJAP22915(AJAP22915)	34;GO:0000991,molecular_function obsolete transcription factor activity, core RNA polymerase II binding;GO:0003676,molecular_function nucleic acid binding;GO:0003677,molecular_function DNA binding;GO:0003700,molecular_function DNA-binding transcription factor activity;GO:0003723,molecular_function RNA binding;GO:0005515,molecular_function protein binding;GO:0005634,cellular_component nucleus;GO:0…	SUPT6H, SPT6; transcription elongation factor SPT6; K11292	PREDICTED: transcription elongation factor SPT6 [Strongylocentrotus purpuratus]; ref|XP_011673008.1| PREDICTED: transcription elongation factor SPT6 [Strongylocentrotus purpuratus]
AJAP29473(AJAP29473)	6;GO:0003964,molecular_function RNA-directed DNA polymerase activity;GO:0005575,cellular_component cellular_component;GO:0006278,biological_process RNA-dependent DNA biosynthetic process;GO:0006313,biological_process transposition, DNA-mediated;GO:0016740,molecular_function transferase activity;GO:0016779,molecular_function nucleotidyltransferase activity	NA	ref|XP_011683098.1| PREDICTED: RNA-directed DNA polymerase from mobile element jockey-like [Strongylocentrotus purpuratus]
AJAP29473(AJAP29473)	6;GO:0003964,molecular_function RNA-directed DNA polymerase activity;GO:0005575,cellular_component cellular_component;GO:0006278,biological_process RNA-dependent DNA biosynthetic process;GO:0006313,biological_process transposition, DNA-mediated;GO:0016740,molecular_function transferase activity;GO:0016779,molecular_function nucleotidyltransferase activity	NA	ref|XP_011683098.1| PREDICTED: RNA-directed DNA polymerase from mobile element jockey-like [Strongylocentrotus purpuratus]
AJAP29473(AJAP29473)	6;GO:0003964,molecular_function RNA-directed DNA polymerase activity;GO:0005575,cellular_component cellular_component;GO:0006278,biological_process RNA-dependent DNA biosynthetic process;GO:0006313,biological_process transposition, DNA-mediated;GO:0016740,molecular_function transferase activity;GO:0016779,molecular_function nucleotidyltransferase activity	NA	ref|XP_011683098.1| PREDICTED: RNA-directed DNA polymerase from mobile element jockey-like [Strongylocentrotus purpuratus]
AJAP29473(AJAP29473)	6;GO:0003964,molecular_function RNA-directed DNA polymerase activity;GO:0005575,cellular_component cellular_component;GO:0006278,biological_process RNA-dependent DNA biosynthetic process;GO:0006313,biological_process transposition, DNA-mediated;GO:0016740,molecular_function transferase activity;GO:0016779,molecular_function nucleotidyltransferase activity	NA	ref|XP_011683098.1| PREDICTED: RNA-directed DNA polymerase from mobile element jockey-like [Strongylocentrotus purpuratus]
AJAP29473(AJAP29473)	6;GO:0003964,molecular_function RNA-directed DNA polymerase activity;GO:0005575,cellular_component cellular_component;GO:0006278,biological_process RNA-dependent DNA biosynthetic process;GO:0006313,biological_process transposition, DNA-mediated;GO:0016740,molecular_function transferase activity;GO:0016779,molecular_function nucleotidyltransferase activity	NA	ref|XP_011683098.1| PREDICTED: RNA-directed DNA polymerase from mobile element jockey-like [Strongylocentrotus purpuratus]
AJAP19292(AJAP19292)	12;GO:0003677,molecular_function DNA binding;GO:0003899,molecular_function DNA-directed 5'-3' RNA polymerase activity;GO:0005515,molecular_function protein binding;GO:0005634,cellular_component nucleus;GO:0005654,cellular_component nucleoplasm;GO:0005665,cellular_component RNA polymerase II, core complex;GO:0005737,cellular_component cytoplasm;GO:0005829,cellular_component cytosol;GO:0006351,biol…	RPB3, POLR2C; DNA-directed RNA polymerase II subunit RPB3; K03011	PREDICTED: DNA-directed RNA polymerase II subunit RPB3-like [Saccoglossus kowalevskii]; ref|XP_002741050.1| PREDICTED: DNA-directed RNA polymerase II subunit RPB3-like [Saccoglossus kowalevskii]
AJAP02838(AJAP02838)	NA	NA	ref|XP_011683597.1| PREDICTED: uncharacterized protein LOC582736, partial [Strongylocentrotus purpuratus]
AJAP18003(AJAP18003)	NA	NA	ref|XP_003728640.2| PREDICTED: uncharacterized protein LOC100892013 [Strongylocentrotus purpuratus]
AJAP29229(AJAP29229)	NA	NA	NA
AJAP03197(AJAP03197)	8;GO:0005509,molecular_function calcium ion binding;GO:0016020,cellular_component membrane;GO:0016021,cellular_component integral component of membrane;GO:0016175,molecular_function superoxide-generating NADPH oxidase activity;GO:0016491,molecular_function oxidoreductase activity;GO:0042554,biological_process superoxide anion generation;GO:0055114,biological_process oxidation-reduction process;GO…	NOX5; NADPH oxidase 5 [EC:1.6.3.-]; K21424	ref|XP_786737.3| PREDICTED: NADPH oxidase 5 [Strongylocentrotus purpuratus] ref|XP_003728001.1| PREDICTED: NADPH oxidase 5 [Strongylocentrotus purpuratus]
AJAP25585(AJAP25585)	7;GO:0003015,biological_process heart process;GO:0005112,molecular_function Notch binding;GO:0005509,molecular_function calcium ion binding;GO:0007219,biological_process Notch signaling pathway;GO:0009986,cellular_component cell surface;GO:0016020,cellular_component membrane;GO:0016021,cellular_component integral component of membrane	NA	ref|XP_781232.3| PREDICTED: fibropellin-3 [Strongylocentrotus purpuratus]
AJAP05784(AJAP05784)	NA	NA	ref|XP_011418863.1| PREDICTED: uncharacterized protein LOC105322042 [Crassostrea gigas]
AJAP07199(AJAP07199)	38;GO:0003676,molecular_function nucleic acid binding;GO:0003677,molecular_function DNA binding;GO:0003723,molecular_function RNA binding;GO:0003824,molecular_function catalytic activity;GO:0003887,molecular_function DNA-directed DNA polymerase activity;GO:0003964,molecular_function RNA-directed DNA polymerase activity;GO:0004190,molecular_function aspartic-type endopeptidase activity;GO:0004518,…	NA	ref|XP_010749540.1| PREDICTED: uncharacterized protein LOC104935407 [Larimichthys crocea ]
AJAP07199(AJAP07199)	38;GO:0003676,molecular_function nucleic acid binding;GO:0003677,molecular_function DNA binding;GO:0003723,molecular_function RNA binding;GO:0003824,molecular_function catalytic activity;GO:0003887,molecular_function DNA-directed DNA polymerase activity;GO:0003964,molecular_function RNA-directed DNA polymerase activity;GO:0004190,molecular_function aspartic-type endopeptidase activity;GO:0004518,…	NA	ref|XP_010749540.1| PREDICTED: uncharacterized protein LOC104935407 [Larimichthys crocea ]
AJAP21265(AJAP21265)	5;GO:0005515,molecular_function protein binding;GO:0005739,cellular_component mitochondrion;GO:0008270,molecular_function zinc ion binding;GO:0016491,molecular_function oxidoreductase activity;GO:0055114,biological_process oxidation-reduction process	NA	ref|XP_795567.1| PREDICTED: reticulon-4-interacting protein 1 homolog, mitochondrial [Strongylocentrotus purpuratus]
AJAP22368(AJAP22368)	10;GO:0004222,molecular_function metalloendopeptidase activity;GO:0005739,cellular_component mitochondrion;GO:0005759,cellular_component mitochondrial matrix;GO:0006508,biological_process proteolysis;GO:0006518,biological_process peptide metabolic process;GO:0006627,biological_process protein processing involved in protein targeting to mitochondrion;GO:0008233,molecular_function peptidase activit…	MIPEP; mitochondrial intermediate peptidase [EC:3.4.24.59]; K01410	ref|XP_002603302.1| hypothetical protein BRAFLDRAFT_277275 [Branchiostoma floridae] gb|EEN59313.1| hypothetical protein BRAFLDRAFT_277275 [Branchiostoma floridae]
AJAP06570(AJAP06570)	15;GO:0000122,biological_process negative regulation of transcription by RNA polymerase II;GO:0000977,molecular_function RNA polymerase II regulatory region sequence-specific DNA binding;GO:0000978,molecular_function RNA polymerase II proximal promoter sequence-specific DNA binding;GO:0001077,molecular_function DNA-binding transcription activator activity, RNA polymerase II-specific;GO:0001078,mo…	GLIS1_3; zinc finger protein GLIS1/3; K09232	ref|XP_798511.3| PREDICTED: zinc finger protein GLIS3 [Strongylocentrotus purpuratus]
AJAP07377(AJAP07377)	NA	PSMG3, PAC3; proteasome assembly chaperone 3; K11877	ref|XP_003726744.1| PREDICTED: proteasome assembly chaperone 3 [Strongylocentrotus purpuratus]
AJAP21725(AJAP21725)	15;GO:0003674,molecular_function molecular_function;GO:0004721,molecular_function phosphoprotein phosphatase activity;GO:0004725,molecular_function protein tyrosine phosphatase activity;GO:0005575,cellular_component cellular_component;GO:0005634,cellular_component nucleus;GO:0005737,cellular_component cytoplasm;GO:0005886,cellular_component plasma membrane;GO:0006470,biological_process protein de…	NA	ref|XP_011664233.1| PREDICTED: receptor-type tyrosine-protein phosphatase alpha [Strongylocentrotus purpuratus]
AJAP20907(AJAP20907)	NA	NA	ref|XP_789232.2| PREDICTED: uncharacterized protein LOC584274 [Strongylocentrotus purpuratus]
AJAP09963(AJAP09963)	NA	NA	ref|XP_002935762.2| PREDICTED: uncharacterized protein LOC100496845 [Xenopus (Silurana) tropicalis]
AJAP11244(AJAP11244)	NA	NA	ref|XP_011418863.1| PREDICTED: uncharacterized protein LOC105322042 [Crassostrea gigas]
AJAP11997(AJAP11997)	NA	NA	gb|ESA15212.1| hypothetical protein GLOINDRAFT_95047 [Rhizophagus irregularis DAOM 181602]
AJAP11997(AJAP11997)	NA	NA	gb|ESA15212.1| hypothetical protein GLOINDRAFT_95047 [Rhizophagus irregularis DAOM 181602]
AJAP08703(AJAP08703)	32;GO:0000166,molecular_function nucleotide binding;GO:0001934,biological_process positive regulation of protein phosphorylation;GO:0004672,molecular_function protein kinase activity;GO:0004713,molecular_function protein tyrosine kinase activity;GO:0004714,molecular_function transmembrane receptor protein tyrosine kinase activity;GO:0005515,molecular_function protein binding;GO:0005524,molecular_…	NA	ref|XP_006864738.1| PREDICTED: muscle, skeletal receptor tyrosine-protein kinase isoform X1 [Chrysochloris asiatica]
AJAP20902(AJAP20902)	13;GO:0005102,molecular_function signaling receptor binding;GO:0005201,molecular_function extracellular matrix structural constituent;GO:0005515,molecular_function protein binding;GO:0005576,cellular_component extracellular region;GO:0005604,cellular_component basement membrane;GO:0007155,biological_process cell adhesion;GO:0030155,biological_process regulation of cell adhesion;GO:0030198,biologi…	LAMA4; laminin, alpha 4; K06241	PREDICTED: laminin-like protein epi-1 [Strongylocentrotus purpuratus]; ref|XP_011680963.1| PREDICTED: laminin-like protein epi-1 [Strongylocentrotus purpuratus ]
AJAP07466(AJAP07466)	5;GO:0005509,molecular_function calcium ion binding;GO:0016020,cellular_component membrane;GO:0016021,cellular_component integral component of membrane;GO:0030246,molecular_function carbohydrate binding;GO:0050830,biological_process defense response to Gram-positive bacterium	NA	ref|XP_002606070.1| hypothetical protein BRAFLDRAFT_92090 [Branchiostoma floridae] gb|EEN62080.1| hypothetical protein BRAFLDRAFT_92090 [Branchiostoma floridae]
AJAP13484(AJAP13484)	NA	NA	NA
AJAP17853(AJAP17853)	5;GO:0005829,cellular_component cytosol;GO:0005886,cellular_component plasma membrane;GO:0005925,cellular_component focal adhesion;GO:0007155,biological_process cell adhesion;GO:0045296,molecular_function cadherin binding	NA	ref|XP_011667028.1| PREDICTED: liprin-beta-1-like [Strongylocentrotus purpuratus]
AJAP17853(AJAP17853)	5;GO:0005829,cellular_component cytosol;GO:0005886,cellular_component plasma membrane;GO:0005925,cellular_component focal adhesion;GO:0007155,biological_process cell adhesion;GO:0045296,molecular_function cadherin binding	NA	ref|XP_011667028.1| PREDICTED: liprin-beta-1-like [Strongylocentrotus purpuratus]
AJAP10665(AJAP10665)	11;GO:0003824,molecular_function catalytic activity;GO:0005764,cellular_component lysosome;GO:0006027,biological_process glycosaminoglycan catabolic process;GO:0008152,biological_process metabolic process;GO:0008484,molecular_function sulfuric ester hydrolase activity;GO:0016250,molecular_function N-sulfoglucosamine sulfohydrolase activity;GO:0016787,molecular_function hydrolase activity;GO:00302…	NA	ref|XP_007539067.1| PREDICTED: N-sulphoglucosamine sulphohydrolase [Erinaceus europaeus]
AJAP22122(AJAP22122)	NA	NA	gb|KFR17219.1| hypothetical protein N306_06212, partial [Opisthocomus hoazin]
AJAP07406(AJAP07406)	10;GO:0000139,cellular_component Golgi membrane;GO:0005351,molecular_function carbohydrate:proton symporter activity;GO:0005794,cellular_component Golgi apparatus;GO:0008643,biological_process carbohydrate transport;GO:0015165,molecular_function pyrimidine nucleotide-sugar transmembrane transporter activity;GO:0016020,cellular_component membrane;GO:0016021,cellular_component integral component of…	SLC35A1_2_3; solute carrier family 35 (UDP-sugar transporter), member A1/2/3; K15272	PREDICTED: CMP-sialic acid transporter-like [Strongylocentrotus purpuratus]; ref|XP_011671820.1| PREDICTED: CMP-sialic acid transporter-like [Strongylocentrotus purpuratus]
AJAP08717(AJAP08717)	6;GO:0004601,molecular_function peroxidase activity;GO:0006979,biological_process response to oxidative stress;GO:0020037,molecular_function heme binding;GO:0055114,biological_process oxidation-reduction process;GO:0070831,biological_process basement membrane assembly;GO:0098869,biological_process cellular oxidant detoxification	NA	ref|XP_005819407.1| hypothetical protein GUITHDRAFT_121393 [Guillardia theta CCMP2712] gb|EKX32427.1| hypothetical protein GUITHDRAFT_121393 [Guillardia theta CCMP2712]
AJAP21734(AJAP21734)	NA	NA	ref|XP_002165941.2| PREDICTED: uncharacterized protein LOC100205471, partial [Hydra vulgaris]
AJAP06877(AJAP06877)	NA	NA	ref|XP_011665740.1| PREDICTED: uncharacterized protein LOC105436430 [Strongylocentrotus purpuratus]
AJAP12204(AJAP12204)	NA	NA	NA
AJAP00043(AJAP00043)	44;GO:0002229,biological_process defense response to oomycetes;GO:0002376,biological_process immune system process;GO:0004888,molecular_function transmembrane signaling receptor activity;GO:0005515,molecular_function protein binding;GO:0005737,cellular_component cytoplasm;GO:0005769,cellular_component early endosome;GO:0005886,cellular_component plasma membrane;GO:0006952,biological_process defen…	NA	ref|XP_005837980.1| hypothetical protein GUITHDRAFT_66517, partial [Guillardia theta CCMP2712] gb|EKX51000.1| hypothetical protein GUITHDRAFT_66517, partial [Guillardia theta CCMP2712]
AJAP27128(AJAP27128)	NA	NA	NA
AJAP08232(AJAP08232)	NA	NA	gb|EKC39046.1| hypothetical protein CGI_10018526 [Crassostrea gigas]
AJAP08557(AJAP08557)	3;GO:0005515,molecular_function protein binding;GO:0005634,cellular_component nucleus;GO:0005737,cellular_component cytoplasm	NA	emb|CAI83757.1| Polyubiqutin 4 [Polyplastron multivesiculatum]
AJAP15696(AJAP15696)	NA	NA	NA
AJAP10205(AJAP10205)	19;GO:0005229,molecular_function intracellular calcium activated chloride channel activity;GO:0005622,cellular_component intracellular;GO:0005634,cellular_component nucleus;GO:0005737,cellular_component cytoplasm;GO:0005783,cellular_component endoplasmic reticulum;GO:0005829,cellular_component cytosol;GO:0005886,cellular_component plasma membrane;GO:0006821,biological_process chloride transport;G…	NA	ref|XP_011683262.1| PREDICTED: anoctamin-7 isoform X3 [Strongylocentrotus purpuratus]
AJAP30105(AJAP30105)	9;GO:0003824,molecular_function catalytic activity;GO:0004035,molecular_function alkaline phosphatase activity;GO:0008152,biological_process metabolic process;GO:0008484,molecular_function sulfuric ester hydrolase activity;GO:0009612,biological_process response to mechanical stimulus;GO:0016311,biological_process dephosphorylation;GO:0016787,molecular_function hydrolase activity;GO:0016791,molecu…	E3.1.3.1, phoA, phoB; alkaline phosphatase [EC:3.1.3.1]; K01077	PREDICTED: alkaline phosphatase [Strongylocentrotus purpuratus]; PREDICTED: alkaline phosphatase, tissue-nonspecific isozyme-like [Saccoglossus kowalevskii]; PREDICTED: alkaline phosphatase, tissue-nonspecific isozyme [Pundamilia nyererei]; ref|XP_785463.1| PREDICTED: alkaline phosphatase [Strongylocentrotus purpuratus]
AJAP15864(AJAP15864)	NA	NA	ref|XP_011665740.1| PREDICTED: uncharacterized protein LOC105436430 [Strongylocentrotus purpuratus]
AJAP23917(AJAP23917)	NA	NA	NA
AJAP15772(AJAP15772)	3;GO:0001945,biological_process lymph vessel development;GO:0005509,molecular_function calcium ion binding;GO:0009913,biological_process epidermal cell differentiation	NA	ref|WP_040401415.1| hypothetical protein, partial [Cecembia lonarensis]
AJAP00152(AJAP00152)	21;GO:0005509,molecular_function calcium ion binding;GO:0005515,molecular_function protein binding;GO:0005546,molecular_function phosphatidylinositol-4,5-bisphosphate binding;GO:0006887,biological_process exocytosis;GO:0008289,molecular_function lipid binding;GO:0015031,biological_process protein transport;GO:0016020,cellular_component membrane;GO:0016079,biological_process synaptic vesicle exocy…	NA	ref|XP_011676554.1| PREDICTED: calcium-dependent secretion activator 1, partial [Strongylocentrotus purpuratus]
AJAP20852(AJAP20852)	82;GO:0001609,molecular_function G protein-coupled adenosine receptor activity;GO:0001963,biological_process synaptic transmission, dopaminergic;GO:0001973,biological_process adenosine receptor signaling pathway;GO:0001975,biological_process response to amphetamine;GO:0004930,molecular_function G protein-coupled receptor activity;GO:0005515,molecular_function protein binding;GO:0005882,cellular_c…	NA	ref|XP_798956.1| PREDICTED: adenosine receptor A3-like [Strongylocentrotus purpuratus]
AJAP16590(AJAP16590)	24;GO:0000109,cellular_component nucleotide-excision repair complex;GO:0000209,biological_process protein polyubiquitination;GO:0004842,molecular_function ubiquitin-protein transferase activity;GO:0005634,cellular_component nucleus;GO:0005737,cellular_component cytoplasm;GO:0006281,biological_process DNA repair;GO:0006283,biological_process transcription-coupled nucleotide-excision repair;GO:0006…	ERCC8, CKN1, CSA; DNA excision repair protein ERCC-8; K10570	ref|XP_002733656.1| PREDICTED: DNA excision repair protein ERCC-8-like [Saccoglossus kowalevskii]
AJAP28796(AJAP28796)	32;GO:0000166,molecular_function nucleotide binding;GO:0000943,cellular_component retrotransposon nucleocapsid;GO:0003676,molecular_function nucleic acid binding;GO:0003677,molecular_function DNA binding;GO:0003723,molecular_function RNA binding;GO:0003824,molecular_function catalytic activity;GO:0003887,molecular_function DNA-directed DNA polymerase activity;GO:0003964,molecular_function RNA-dir…	NA	ref|WP_039120613.1| hypothetical protein [Flavobacterium sp. JRM] gb|KIA92297.1| hypothetical protein OA88_22500 [Flavobacterium sp. JRM]
AJAP15408(AJAP15408)	9;GO:0000981,molecular_function DNA-binding transcription factor activity, RNA polymerase II-specific;GO:0003676,molecular_function nucleic acid binding;GO:0003677,molecular_function DNA binding;GO:0005575,cellular_component cellular_component;GO:0006357,biological_process regulation of transcription by RNA polymerase II;GO:0008150,biological_process biological_process;GO:0020037,molecular_functi…	NA	ref|XP_006813686.1| PREDICTED: uncharacterized protein LOC100375164 [Saccoglossus kowalevskii]
AJAP12005(AJAP12005)	10;GO:0005515,molecular_function protein binding;GO:0005739,cellular_component mitochondrion;GO:0006464,biological_process cellular protein modification process;GO:0009249,biological_process protein lipoylation;GO:0016740,molecular_function transferase activity;GO:0016746,molecular_function transferase activity, transferring acyl groups;GO:0016874,molecular_function ligase activity;GO:0033819,mol…	lipB; lipoyl(octanoyl) transferase [EC:2.3.1.181]; K03801	ref|XP_007909649.1| PREDICTED: putative lipoyltransferase 2, mitochondrial [Callorhinchus milii]
AJAP19054(AJAP19054)	9;GO:0005737,cellular_component cytoplasm;GO:0005829,cellular_component cytosol;GO:0008168,molecular_function methyltransferase activity;GO:0008270,molecular_function zinc ion binding;GO:0009086,biological_process methionine biosynthetic process;GO:0016740,molecular_function transferase activity;GO:0032259,biological_process methylation;GO:0046872,molecular_function metal ion binding;GO:0047150,m…	BHMT; betaine-homocysteine S-methyltransferase [EC:2.1.1.5]; K00544	ref|XP_785044.1| PREDICTED: betaine--homocysteine S-methyltransferase 1 [Strongylocentrotus purpuratus]
AJAP16390(AJAP16390)	1;GO:0016020,cellular_component membrane	PPP1R21, CCDC128, KLRAQ1; protein phosphatase 1 regulatory subunit 21; K17562	PREDICTED: protein phosphatase 1 regulatory subunit 21-like isoform X2 [Branchiostoma belcheri]; ref|XP_002597235.1| hypothetical protein BRAFLDRAFT_276229 [Branchiostoma floridae] gb|EEN53247.1| hypothetical protein BRAFLDRAFT_276229 [Branchiostoma floridae]
AJAP01032(AJAP01032)	6;GO:0003735,molecular_function structural constituent of ribosome;GO:0005739,cellular_component mitochondrion;GO:0005762,cellular_component mitochondrial large ribosomal subunit;GO:0005840,cellular_component ribosome;GO:0006412,biological_process translation;GO:0008150,biological_process biological_process	MRPS30; small subunit ribosomal protein S30; K17409	PREDICTED: 28S ribosomal protein S30, mitochondrial [Strongylocentrotus purpuratus]; ref|XP_796452.3| PREDICTED: 28S ribosomal protein S30, mitochondrial [Strongylocentrotus purpuratus]
AJAP28706(AJAP28706)	6;GO:0003674,molecular_function molecular_function;GO:0008150,biological_process biological_process;GO:0016020,cellular_component membrane;GO:0016021,cellular_component integral component of membrane;GO:0030425,cellular_component dendrite;GO:0042995,cellular_component cell projection	NA	ref|XP_782890.2| PREDICTED: transmembrane protein 185B isoform X2 [Strongylocentrotus purpuratus] ref|XP_003729378.1| PREDICTED: transmembrane protein 185B isoform X1 [Strongylocentrotus purpuratus] ref|XP_011681120.1| PREDICTED: transmembrane protein 185B isoform X3 [Strongylocentrotus purpuratus]
AJAP05122(AJAP05122)	NA	NA	NA
AJAP14764(AJAP14764)	7;GO:0005654,cellular_component nucleoplasm;GO:0005768,cellular_component endosome;GO:0005769,cellular_component early endosome;GO:0007032,biological_process endosome organization;GO:0015031,biological_process protein transport;GO:0016197,biological_process endosomal transport;GO:0071203,cellular_component WASH complex	MRT43, SWIP; WASH complex subunit 7; K18465	ref|XP_002600072.1| hypothetical protein BRAFLDRAFT_221115 [Branchiostoma floridae] gb|EEN56084.1| hypothetical protein BRAFLDRAFT_221115, partial [Branchiostoma floridae]
AJAP20954(AJAP20954)	22;GO:0003676,molecular_function nucleic acid binding;GO:0003677,molecular_function DNA binding;GO:0003723,molecular_function RNA binding;GO:0003824,molecular_function catalytic activity;GO:0003887,molecular_function DNA-directed DNA polymerase activity;GO:0003964,molecular_function RNA-directed DNA polymerase activity;GO:0004190,molecular_function aspartic-type endopeptidase activity;GO:0004518,…	NA	ref|XP_011455395.1| PREDICTED: uncharacterized protein K02A2.6-like [Crassostrea gigas]
AJAP29946(AJAP29946)	8;GO:0003674,molecular_function molecular_function;GO:0005575,cellular_component cellular_component;GO:0007338,biological_process single fertilization;GO:0016020,cellular_component membrane;GO:0016021,cellular_component integral component of membrane;GO:0046545,biological_process development of primary female sexual characteristics;GO:0046546,biological_process development of primary male sexual …	NA	ref|XP_782194.1| PREDICTED: lipoma HMGIC fusion partner-like 2 protein [Strongylocentrotus purpuratus]
AJAP03838(AJAP03838)	NA	NA	ref|XP_010853532.1| PREDICTED: buccalin-like [Bison bison bison]
AJAP01092(AJAP01092)	NA	NA	ref|XP_010853532.1| PREDICTED: buccalin-like [Bison bison bison]
AJAP20792(AJAP20792)	8;GO:0005886,cellular_component plasma membrane;GO:0009607,biological_process response to biotic stimulus;GO:0016020,cellular_component membrane;GO:0016021,cellular_component integral component of membrane;GO:0030054,cellular_component cell junction;GO:0045202,cellular_component synapse;GO:0098978,cellular_component glutamatergic synapse;GO:0099055,cellular_component integral component of postsyn…	NA	PREDICTED: proline-rich transmembrane protein 1-like [Saccoglossus kowalevskii]; ref|WP_033026613.1| hypothetical protein, partial [Streptomyces rimosus]
AJAP11586(AJAP11586)	NA	NA	ref|XP_011665740.1| PREDICTED: uncharacterized protein LOC105436430 [Strongylocentrotus purpuratus]
AJAP25713(AJAP25713)	32;GO:0000166,molecular_function nucleotide binding;GO:0000943,cellular_component retrotransposon nucleocapsid;GO:0003676,molecular_function nucleic acid binding;GO:0003677,molecular_function DNA binding;GO:0003723,molecular_function RNA binding;GO:0003824,molecular_function catalytic activity;GO:0003887,molecular_function DNA-directed DNA polymerase activity;GO:0003964,molecular_function RNA-dir…	NA	gb|KFM56688.1| Retrovirus-related Pol polyprotein from transposon 412, partial [Stegodyphus mimosarum]
AJAP06936(AJAP06936)	9;GO:0005096,molecular_function GTPase activator activity;GO:0005515,molecular_function protein binding;GO:0005622,cellular_component intracellular;GO:0005829,cellular_component cytosol;GO:0006886,biological_process intracellular protein transport;GO:0012505,cellular_component endomembrane system;GO:0017137,molecular_function Rab GTPase binding;GO:0031338,biological_process regulation of vesicle …	TBC1D2B; TBC1 domain family member 2B; K20166	ref|XP_011666234.1| PREDICTED: uncharacterized protein LOC100889912 [Strongylocentrotus purpuratus]
AJAP25341(AJAP25341)	NA	NA	NA
AJAP02745(AJAP02745)	9;GO:0001569,biological_process branching involved in blood vessel morphogenesis;GO:0005042,molecular_function netrin receptor activity;GO:0005515,molecular_function protein binding;GO:0007165,biological_process signal transduction;GO:0016020,cellular_component membrane;GO:0016021,cellular_component integral component of membrane;GO:0016525,biological_process negative regulation of angiogenesis;G…	NA	ref|XP_011478087.1| PREDICTED: netrin receptor UNC5D-like [Oryzias latipes]
AJAP05610(AJAP05610)	16;GO:0001650,cellular_component fibrillar center;GO:0003723,molecular_function RNA binding;GO:0004482,molecular_function mRNA (guanine-N7-)-methyltransferase activity;GO:0005634,cellular_component nucleus;GO:0005654,cellular_component nucleoplasm;GO:0005845,cellular_component mRNA cap binding complex;GO:0006370,biological_process 7-methylguanosine mRNA capping;GO:0006397,biological_process mRNA …	NA	ref|NP_001164424.1| mRNA cap guanine-N7 methyltransferase isoform 2 [Mus musculus] gb|EDL09612.1| RNA (guanine-7-) methyltransferase, isoform CRA_b [Mus musculus]
AJAP09849(AJAP09849)	6;GO:0003676,molecular_function nucleic acid binding;GO:0003723,molecular_function RNA binding;GO:0005634,cellular_component nucleus;GO:0005829,cellular_component cytosol;GO:0016607,cellular_component nuclear speck;GO:0043484,biological_process regulation of RNA splicing	SFRS2; splicing factor, arginine/serine-rich 2; K12891	pdb|2LEA|A Chain A, Solution Structure Of Human Srsf2 (Sc35) Rrm pdb|2LEB|A Chain A, Solution Structure Of Human Srsf2 (Sc35) Rrm In Complex With 5'- Uccagu-3' pdb|2LEC|A Chain A, Solution Structure Of Human Srsf2 (Sc35) Rrm In Complex With 5'- Uggagu-3'; PREDICTED: uncharacterized protein LOC106158217 [Lingula anatina]
AJAP26779(AJAP26779)	26;GO:0000184,biological_process nuclear-transcribed mRNA catabolic process, nonsense-mediated decay;GO:0003723,molecular_function RNA binding;GO:0003735,molecular_function structural constituent of ribosome;GO:0005515,molecular_function protein binding;GO:0005622,cellular_component intracellular;GO:0005634,cellular_component nucleus;GO:0005654,cellular_component nucleoplasm;GO:0005730,cellular_c…	RP-S9e, RPS9; small subunit ribosomal protein S9e; K02997	PREDICTED: 40S ribosomal protein S9 [Acropora digitifera]; ref|XP_011680849.1| PREDICTED: 40S ribosomal protein S9 [Strongylocentrotus purpuratus]
AJAP14647(AJAP14647)	NA	NA	ref|XP_011668834.1| PREDICTED: uncharacterized protein LOC105440425 [Strongylocentrotus purpuratus]
AJAP30234(AJAP30234)	NA	NA	ref|XP_009298602.1| PREDICTED: uncharacterized protein si:dkey-21o22.2 [Danio rerio]
AJAP23031(AJAP23031)	4;GO:0003676,molecular_function nucleic acid binding;GO:0003723,molecular_function RNA binding;GO:0008270,molecular_function zinc ion binding;GO:0046872,molecular_function metal ion binding	NA	ref|XP_011682805.1| PREDICTED: zinc finger CCHC domain-containing protein 3-like, partial [Strongylocentrotus purpuratus]
AJAP15606(AJAP15606)	NA	NA	ref|XP_009298602.1| PREDICTED: uncharacterized protein si:dkey-21o22.2 [Danio rerio]
AJAP00414(AJAP00414)	NA	NA	NA
AJAP08366(AJAP08366)	33;GO:0001745,biological_process compound eye morphogenesis;GO:0004385,molecular_function guanylate kinase activity;GO:0005886,cellular_component plasma membrane;GO:0005912,cellular_component adherens junction;GO:0005913,cellular_component cell-cell adherens junction;GO:0005917,cellular_component nephrocyte diaphragm;GO:0005938,cellular_component cell cortex;GO:0007163,biological_process establis…	NA	NA
AJAP18644(AJAP18644)	NA	NA	ref|XP_011661467.1| PREDICTED: uncharacterized protein LOC105437022 [Strongylocentrotus purpuratus]
AJAP01942(AJAP01942)	16;GO:0000049,molecular_function tRNA binding;GO:0000166,molecular_function nucleotide binding;GO:0004812,molecular_function aminoacyl-tRNA ligase activity;GO:0004814,molecular_function arginine-tRNA ligase activity;GO:0005524,molecular_function ATP binding;GO:0005634,cellular_component nucleus;GO:0005654,cellular_component nucleoplasm;GO:0005737,cellular_component cytoplasm;GO:0005739,cellular_c…	NA	ref|XP_011672544.1| PREDICTED: arginine--tRNA ligase, cytoplasmic [Strongylocentrotus purpuratus]
AJAP02779(AJAP02779)	9;GO:0004181,molecular_function metallocarboxypeptidase activity;GO:0005576,cellular_component extracellular region;GO:0006508,biological_process proteolysis;GO:0030234,molecular_function enzyme regulator activity;GO:0030449,biological_process regulation of complement activation;GO:0050790,biological_process regulation of catalytic activity;GO:0050821,biological_process protein stabilization;GO:0…	NA	ref|XP_001638921.1| predicted protein [Nematostella vectensis] gb|EDO46858.1| predicted protein [Nematostella vectensis]
AJAP02355(AJAP02355)	37;GO:0000287,molecular_function magnesium ion binding;GO:0003824,molecular_function catalytic activity;GO:0004301,molecular_function epoxide hydrolase activity;GO:0005102,molecular_function signaling receptor binding;GO:0005737,cellular_component cytoplasm;GO:0005777,cellular_component peroxisome;GO:0005782,cellular_component peroxisomal matrix;GO:0005829,cellular_component cytosol;GO:0006625,bi…	EPHX2; soluble epoxide hydrolase / lipid-phosphate phosphatase [EC:3.3.2.10 3.1.3.76]; K08726	ref|NP_001121538.1| soluble epoxide hydrolase-like protein 1 [Strongylocentrotus purpuratus] gb|ACC95977.1| soluble epoxide hydrolase-like protein 1 [Strongylocentrotus purpuratus]; soluble epoxide hydrolase-like protein 1 [Strongylocentrotus purpuratus]
AJAP16379(AJAP16379)	NA	NA	ref|XP_011671586.1| PREDICTED: uncharacterized protein LOC105441796 [Strongylocentrotus purpuratus]
AJAP11086(AJAP11086)	NA	NA	NA
AJAP26091(AJAP26091)	28;GO:0002221,biological_process pattern recognition receptor signaling pathway;GO:0004252,molecular_function serine-type endopeptidase activity;GO:0005044,molecular_function scavenger receptor activity;GO:0005515,molecular_function protein binding;GO:0005576,cellular_component extracellular region;GO:0005615,cellular_component extracellular space;GO:0005737,cellular_component cytoplasm;GO:000689…	NA	PREDICTED: scavenger receptor cysteine-rich protein type 12 isoform X1 [Strongylocentrotus purpuratus]; ref|XP_011664138.1| PREDICTED: deleted in malignant brain tumors 1 protein-like, partial [Strongylocentrotus purpuratus]
AJAP26091(AJAP26091)	28;GO:0002221,biological_process pattern recognition receptor signaling pathway;GO:0004252,molecular_function serine-type endopeptidase activity;GO:0005044,molecular_function scavenger receptor activity;GO:0005515,molecular_function protein binding;GO:0005576,cellular_component extracellular region;GO:0005615,cellular_component extracellular space;GO:0005737,cellular_component cytoplasm;GO:000689…	NA	PREDICTED: scavenger receptor cysteine-rich protein type 12 isoform X1 [Strongylocentrotus purpuratus]; ref|XP_011664138.1| PREDICTED: deleted in malignant brain tumors 1 protein-like, partial [Strongylocentrotus purpuratus]
AJAP18164(AJAP18164)	29;GO:0001822,biological_process kidney development;GO:0003824,molecular_function catalytic activity;GO:0004957,molecular_function prostaglandin E receptor activity;GO:0005615,cellular_component extracellular space;GO:0005654,cellular_component nucleoplasm;GO:0005737,cellular_component cytoplasm;GO:0005829,cellular_component cytosol;GO:0006629,biological_process lipid metabolic process;GO:0006631…	NA	ref|XP_011681271.1| PREDICTED: 15-hydroxyprostaglandin dehydrogenase [NAD(+)] isoform X2 [Strongylocentrotus purpuratus] ref|XP_011681272.1| PREDICTED: 15-hydroxyprostaglandin dehydrogenase [NAD(+)] isoform X2 [Strongylocentrotus purpuratus]
AJAP22976(AJAP22976)	8;GO:0000127,cellular_component transcription factor TFIIIC complex;GO:0005515,molecular_function protein binding;GO:0005634,cellular_component nucleus;GO:0005654,cellular_component nucleoplasm;GO:0006351,biological_process transcription, DNA-templated;GO:0006383,biological_process transcription by RNA polymerase III;GO:0042791,biological_process 5S class rRNA transcription by RNA polymerase III;…	GTF3C2; general transcription factor 3C polypeptide 2; K15200	ref|XP_005160885.1| PREDICTED: general transcription factor 3C polypeptide 2 isoform X1 [Danio rerio]
AJAP09033(AJAP09033)	17;GO:0002376,biological_process immune system process;GO:0003677,molecular_function DNA binding;GO:0003899,molecular_function DNA-directed 5'-3' RNA polymerase activity;GO:0005634,cellular_component nucleus;GO:0005654,cellular_component nucleoplasm;GO:0005666,cellular_component RNA polymerase III complex;GO:0005829,cellular_component cytosol;GO:0006351,biological_process transcription, DNA-templ…	NA	ref|XP_011429087.1| PREDICTED: DNA-directed RNA polymerase III subunit RPC2-like isoform X3 [Crassostrea gigas]
AJAP12155(AJAP12155)	21;GO:0004721,molecular_function phosphoprotein phosphatase activity;GO:0004725,molecular_function protein tyrosine phosphatase activity;GO:0005515,molecular_function protein binding;GO:0005886,cellular_component plasma membrane;GO:0006470,biological_process protein dephosphorylation;GO:0007155,biological_process cell adhesion;GO:0007156,biological_process homophilic cell adhesion via plasma memb…	NA	ref|XP_011664233.1| PREDICTED: receptor-type tyrosine-protein phosphatase alpha [Strongylocentrotus purpuratus]
AJAP21300(AJAP21300)	26;GO:0005515,molecular_function protein binding;GO:0005886,cellular_component plasma membrane;GO:0007165,biological_process signal transduction;GO:0007399,biological_process nervous system development;GO:0007411,biological_process axon guidance;GO:0008045,biological_process motor neuron axon guidance;GO:0016020,cellular_component membrane;GO:0016021,cellular_component integral component of membr…	NA	ref|XP_003748648.1| PREDICTED: plexin-B-like [Metaseiulus occidentalis]
AJAP29369(AJAP29369)	NA	NA	NA
NA	NA	NA	NA
AJAP04137(AJAP04137)	22;GO:0003676,molecular_function nucleic acid binding;GO:0003677,molecular_function DNA binding;GO:0003723,molecular_function RNA binding;GO:0003824,molecular_function catalytic activity;GO:0003887,molecular_function DNA-directed DNA polymerase activity;GO:0003964,molecular_function RNA-directed DNA polymerase activity;GO:0004190,molecular_function aspartic-type endopeptidase activity;GO:0004518,…	NA	ref|XP_003460117.1| PREDICTED: uncharacterized protein K02A2.6-like [Oreochromis niloticus]
AJAP17913(AJAP17913)	NA	ADGRG7, GPR128; adhesion G-protein coupled receptor G7; K08464	ref|XP_011674655.1| PREDICTED: G-protein coupled receptor 64-like [Strongylocentrotus purpuratus]
AJAP23215(AJAP23215)	NA	NA	NA
AJAP15567(AJAP15567)	32;GO:0000166,molecular_function nucleotide binding;GO:0000943,cellular_component retrotransposon nucleocapsid;GO:0003676,molecular_function nucleic acid binding;GO:0003677,molecular_function DNA binding;GO:0003723,molecular_function RNA binding;GO:0003824,molecular_function catalytic activity;GO:0003887,molecular_function DNA-directed DNA polymerase activity;GO:0003964,molecular_function RNA-dir…	NA	emb|CBN80961.1| Retrovirus polyprotein [Dicentrarchus labrax]
AJAP14350(AJAP14350)	NA	NA	ref|XP_003726900.1| PREDICTED: methylthioribose kinase 1 [Strongylocentrotus purpuratus]
NA	NA	NA	NA
AJAP28299(AJAP28299)	NA	NA	ref|XP_002730890.2| PREDICTED: coiled-coil domain-containing protein 171-like [Saccoglossus kowalevskii]
AJAP26348(AJAP26348)	NA	NA	NA
NA	NA	NA	NA
AJAP02527(AJAP02527)	4;GO:0004364,molecular_function glutathione transferase activity;GO:0005829,cellular_component cytosol;GO:0008152,biological_process metabolic process;GO:0016740,molecular_function transferase activity	NA	ref|XP_788101.1| PREDICTED: glutathione S-transferase alpha-4 isoform X1 [Strongylocentrotus purpuratus]
AJAP01927(AJAP01927)	NA	NA	NA
AJAP26919(AJAP26919)	NA	NA	ref|XP_011485846.1| PREDICTED: uncharacterized protein LOC105356420 [Oryzias latipes]
AJAP13888(AJAP13888)	NA	NA	NA
AJAP01373(AJAP01373)	NA	NA	ref|XP_002741480.1| PREDICTED: SPRY domain-containing protein 3-like [Saccoglossus kowalevskii]
AJAP27342(AJAP27342)	4;GO:0003676,molecular_function nucleic acid binding;GO:0003723,molecular_function RNA binding;GO:0008270,molecular_function zinc ion binding;GO:0046872,molecular_function metal ion binding	NA	ref|XP_011682805.1| PREDICTED: zinc finger CCHC domain-containing protein 3-like, partial [Strongylocentrotus purpuratus]
AJAP00315(AJAP00315)	6;GO:0003964,molecular_function RNA-directed DNA polymerase activity;GO:0005575,cellular_component cellular_component;GO:0006278,biological_process RNA-dependent DNA biosynthetic process;GO:0006313,biological_process transposition, DNA-mediated;GO:0016740,molecular_function transferase activity;GO:0016779,molecular_function nucleotidyltransferase activity	NA	ref|XP_006822105.1| PREDICTED: RNA-directed DNA polymerase from mobile element jockey-like, partial [Saccoglossus kowalevskii]
AJAP11484(AJAP11484)	NA	NA	ref|XP_001178955.2| PREDICTED: uncharacterized protein LOC752413 [Strongylocentrotus purpuratus]
AJAP07130(AJAP07130)	NA	NA	NA
AJAP07130(AJAP07130)	NA	NA	NA
AJAP29820(AJAP29820)	15;GO:0000166,molecular_function nucleotide binding;GO:0000226,biological_process microtubule cytoskeleton organization;GO:0004672,molecular_function protein kinase activity;GO:0004674,molecular_function protein serine/threonine kinase activity;GO:0005524,molecular_function ATP binding;GO:0006468,biological_process protein phosphorylation;GO:0010975,biological_process regulation of neuron project…	NA	ref|XP_790944.3| PREDICTED: serine/threonine-protein kinase ULK4 [Strongylocentrotus purpuratus]
AJAP14974(AJAP14974)	32;GO:0000166,molecular_function nucleotide binding;GO:0005515,molecular_function protein binding;GO:0005525,molecular_function GTP binding;GO:0005543,molecular_function phospholipid binding;GO:0005622,cellular_component intracellular;GO:0005737,cellular_component cytoplasm;GO:0005829,cellular_component cytosol;GO:0005856,cellular_component cytoskeleton;GO:0005879,cellular_component axonemal micr…	ARL6, BBS3; ADP-ribosylation factor-like protein 6; K07951	ref|NP_001171750.1| ADP-ribosylation factor-like protein 6 [Saccoglossus kowalevskii]
AJAP05860(AJAP05860)	16;GO:0000139,cellular_component Golgi membrane;GO:0001665,molecular_function alpha-N-acetylgalactosaminide alpha-2,6-sialyltransferase activity;GO:0003824,molecular_function catalytic activity;GO:0005794,cellular_component Golgi apparatus;GO:0006486,biological_process protein glycosylation;GO:0006688,biological_process glycosphingolipid biosynthetic process;GO:0008373,molecular_function sialyltr…	NA	PREDICTED: alpha-N-acetylgalactosaminide alpha-2,6-sialyltransferase 3 isoform X2 [Strongylocentrotus purpuratus]; ref|XP_795313.3| PREDICTED: alpha-N-acetylgalactosaminide alpha-2,6-sialyltransferase 3 isoform X1 [Strongylocentrotus purpuratus]; sialyltransferase 5 [Hemicentrotus pulcherrimus]
AJAP11965(AJAP11965)	NA	NA	ref|XP_011667809.1| PREDICTED: uncharacterized protein LOC105439934, partial [Strongylocentrotus purpuratus]
AJAP00588(AJAP00588)	32;GO:0000166,molecular_function nucleotide binding;GO:0000943,cellular_component retrotransposon nucleocapsid;GO:0003676,molecular_function nucleic acid binding;GO:0003677,molecular_function DNA binding;GO:0003723,molecular_function RNA binding;GO:0003824,molecular_function catalytic activity;GO:0003887,molecular_function DNA-directed DNA polymerase activity;GO:0003964,molecular_function RNA-dir…	NA	ref|XP_783005.4| PREDICTED: retrovirus-related Pol polyprotein from transposon 412 [Strongylocentrotus purpuratus]
AJAP05559(AJAP05559)	5;GO:0003676,molecular_function nucleic acid binding;GO:0005622,cellular_component intracellular;GO:0005634,cellular_component nucleus;GO:0006355,biological_process regulation of transcription, DNA-templated;GO:0046872,molecular_function metal ion binding	NA	ref|XP_008183216.1| PREDICTED: zinc finger protein 271-like [Acyrthosiphon pisum]
AJAP07092(AJAP07092)	NA	NA	ref|XP_002734085.2| PREDICTED: uncharacterized protein LOC100370505 [Saccoglossus kowalevskii]
AJAP01723(AJAP01723)	NA	NA	ref|XP_003723487.1| PREDICTED: probable indole-3-acetic acid-amido synthetase GH3.9 [Strongylocentrotus purpuratus]
AJAP18360(AJAP18360)	56;GO:0000151,cellular_component ubiquitin ligase complex;GO:0002726,biological_process positive regulation of T cell cytokine production;GO:0004842,molecular_function ubiquitin-protein transferase activity;GO:0005164,molecular_function tumor necrosis factor receptor binding;GO:0005174,molecular_function CD40 receptor binding;GO:0005515,molecular_function protein binding;GO:0005737,cellular_compo…	TRAF2; TNF receptor-associated factor 2 [EC:2.3.2.27]; K03173; TRAF3; TNF receptor-associated factor 3; K03174	PREDICTED: TNF receptor-associated factor 3-like [Acropora digitifera]; ref|XP_004917422.1| PREDICTED: TNF receptor-associated factor 2-like [Xenopus (Silurana) tropicalis]
AJAP00833(AJAP00833)	3;GO:0004930,molecular_function G protein-coupled receptor activity;GO:0005515,molecular_function protein binding;GO:0016020,cellular_component membrane	CSMD; CUB and sushi domain-containing protein; K17495	hypothetical protein g.43718 [Graphocephala atropunctata]; ref|XP_006812243.1| PREDICTED: pentraxin fusion protein-like [Saccoglossus kowalevskii]; von willebrand factor type egf and pentraxin domain-containing protein 1 [Ascaris suum]
AJAP19998(AJAP19998)	4;GO:0003676,molecular_function nucleic acid binding;GO:0003723,molecular_function RNA binding;GO:0008270,molecular_function zinc ion binding;GO:0046872,molecular_function metal ion binding	NA	ref|XP_011682805.1| PREDICTED: zinc finger CCHC domain-containing protein 3-like, partial [Strongylocentrotus purpuratus]
AJAP18969(AJAP18969)	NA	NA	ref|XP_006823343.1| PREDICTED: zinc finger CCHC domain-containing protein 10-like [Saccoglossus kowalevskii]
AJAP29653(AJAP29653)	13;GO:0004930,molecular_function G protein-coupled receptor activity;GO:0004989,molecular_function octopamine receptor activity;GO:0005622,cellular_component intracellular;GO:0005886,cellular_component plasma membrane;GO:0007165,biological_process signal transduction;GO:0007186,biological_process G protein-coupled receptor signaling pathway;GO:0007189,biological_process adenylate cyclase-activati…	NA	ref|XP_011669602.1| PREDICTED: alpha-1D adrenergic receptor-like [Strongylocentrotus purpuratus] ref|XP_011669603.1| PREDICTED: alpha-1D adrenergic receptor-like [Strongylocentrotus purpuratus] ref|XP_011669605.1| PREDICTED: alpha-1D adrenergic receptor-like [Strongylocentrotus purpuratus]
AJAP15994(AJAP15994)	25;GO:0000291,biological_process nuclear-transcribed mRNA catabolic process, exonucleolytic;GO:0000398,biological_process mRNA splicing, via spliceosome;GO:0000932,cellular_component P-body;GO:0003676,molecular_function nucleic acid binding;GO:0003697,molecular_function single-stranded DNA binding;GO:0003723,molecular_function RNA binding;GO:0003727,molecular_function single-stranded RNA binding;…	RPB7, POLR2G; DNA-directed RNA polymerase II subunit RPB7; K03015	ref|XP_002731309.1| PREDICTED: DNA-directed RNA polymerase II subunit RPB7-like [Saccoglossus kowalevskii]
AJAP25018(AJAP25018)	NA	NA	ref|XP_011667260.1| PREDICTED: uncharacterized protein LOC105439689 [Strongylocentrotus purpuratus]
AJAP15479(AJAP15479)	27;GO:0000323,cellular_component lytic vacuole;GO:0004888,molecular_function transmembrane signaling receptor activity;GO:0005471,molecular_function ATP:ADP antiporter activity;GO:0005515,molecular_function protein binding;GO:0005524,molecular_function ATP binding;GO:0005537,molecular_function mannose binding;GO:0005764,cellular_component lysosome;GO:0005765,cellular_component lysosomal membrane;…	NA	PREDICTED: uncharacterized protein LOC106151379 [Lingula anatina]; ref|XP_009064757.1| hypothetical protein LOTGIDRAFT_168623 [Lottia gigantea] gb|ESO84554.1| hypothetical protein LOTGIDRAFT_168623 [Lottia gigantea]
AJAP10721(AJAP10721)	10;GO:0004888,molecular_function transmembrane signaling receptor activity;GO:0005216,molecular_function ion channel activity;GO:0005515,molecular_function protein binding;GO:0006811,biological_process ion transport;GO:0007606,biological_process sensory perception of chemical stimulus;GO:0016020,cellular_component membrane;GO:0016021,cellular_component integral component of membrane;GO:0016702,mo…	NA	NA
AJAP15565(AJAP15565)	NA	NA	gb|ELT93915.1| hypothetical protein CAPTEDRAFT_194218 [Capitella teleta]
AJAP27086(AJAP27086)	NA	NA	ref|XP_011455009.1| PREDICTED: uncharacterized protein LOC105347562 [Crassostrea gigas]
AJAP16709(AJAP16709)	NA	NA	ref|XP_011665740.1| PREDICTED: uncharacterized protein LOC105436430 [Strongylocentrotus purpuratus]
AJAP11714(AJAP11714)	6;GO:0003964,molecular_function RNA-directed DNA polymerase activity;GO:0005575,cellular_component cellular_component;GO:0006278,biological_process RNA-dependent DNA biosynthetic process;GO:0006313,biological_process transposition, DNA-mediated;GO:0016740,molecular_function transferase activity;GO:0016779,molecular_function nucleotidyltransferase activity	NA	gb|AAL40415.1|AF369891_4 endonuclease/reverse transcriptase [Branchiostoma floridae]
AJAP10737(AJAP10737)	2;GO:0016021,cellular_component integral component of membrane;GO:0050909,biological_process sensory perception of taste	NA	PREDICTED: uncharacterized protein LOC102800690 [Saccoglossus kowalevskii]; ref|XP_001184829.2| PREDICTED: uncharacterized protein LOC754214 isoform X2 [Strongylocentrotus purpuratus] ref|XP_011677899.1| PREDICTED: uncharacterized protein LOC754214 isoform X1 [Strongylocentrotus purpuratus]
AJAP02765(AJAP02765)	NA	NA	NA
AJAP27670(AJAP27670)	9;GO:0004597,molecular_function peptide-aspartate beta-dioxygenase activity;GO:0016020,cellular_component membrane;GO:0016021,cellular_component integral component of membrane;GO:0016491,molecular_function oxidoreductase activity;GO:0018193,biological_process peptidyl-amino acid modification;GO:0042264,biological_process peptidyl-aspartic acid hydroxylation;GO:0046872,molecular_function metal ion…	NA	ref|XP_001201261.3| PREDICTED: aspartate beta-hydroxylase domain-containing protein 2-like [Strongylocentrotus purpuratus] ref|XP_011669228.1| PREDICTED: aspartate beta-hydroxylase domain-containing protein 2-like [Strongylocentrotus purpuratus]
AJAP16470(AJAP16470)	5;GO:0005576,cellular_component extracellular region;GO:0016020,cellular_component membrane;GO:0016787,molecular_function hydrolase activity;GO:0016788,molecular_function hydrolase activity, acting on ester bonds;GO:0044255,biological_process cellular lipid metabolic process	ABHD15; abhydrolase domain-containing protein 15; K13707	ref|XP_006813521.1| PREDICTED: abhydrolase domain-containing protein 15-like [Saccoglossus kowalevskii]
AJAP13569(AJAP13569)	NA	NA	ref|XP_009298602.1| PREDICTED: uncharacterized protein si:dkey-21o22.2 [Danio rerio]
AJAP26929(AJAP26929)	15;GO:0000166,molecular_function nucleotide binding;GO:0003676,molecular_function nucleic acid binding;GO:0003723,molecular_function RNA binding;GO:0003724,molecular_function RNA helicase activity;GO:0004004,molecular_function ATP-dependent RNA helicase activity;GO:0004386,molecular_function helicase activity;GO:0005524,molecular_function ATP binding;GO:0005634,cellular_component nucleus;GO:00057…	NA	ref|XP_011438724.1| PREDICTED: helicase SKI2W-like [Crassostrea gigas]
AJAP20970(AJAP20970)	NA	NA	emb|CDQ94362.1| unnamed protein product [Oncorhynchus mykiss]
AJAP18501(AJAP18501)	8;GO:0003676,molecular_function nucleic acid binding;GO:0003723,molecular_function RNA binding;GO:0005515,molecular_function protein binding;GO:0005737,cellular_component cytoplasm;GO:0007275,biological_process multicellular organism development;GO:0007368,biological_process determination of left/right symmetry;GO:0007507,biological_process heart development;GO:0090090,biological_process negative…	NA	dbj|BAO98694.1| bicaudal C [Hemicentrotus pulcherrimus]
AJAP04446(AJAP04446)	NA	NA	gb|ELT87454.1| hypothetical protein CAPTEDRAFT_198828 [Capitella teleta]
AJAP01390(AJAP01390)	NA	NA	ref|XP_006811478.1| PREDICTED: uncharacterized protein LOC102806687 [Saccoglossus kowalevskii]
AJAP16261(AJAP16261)	10;GO:0005515,molecular_function protein binding;GO:0005634,cellular_component nucleus;GO:0007049,biological_process cell cycle;GO:0008270,molecular_function zinc ion binding;GO:0016567,biological_process protein ubiquitination;GO:0019901,molecular_function protein kinase binding;GO:0031965,cellular_component nuclear membrane;GO:0046872,molecular_function metal ion binding;GO:0051301,biological_p…	NA	ref|XP_009060451.1| hypothetical protein LOTGIDRAFT_234377 [Lottia gigantea] gb|ESO88777.1| hypothetical protein LOTGIDRAFT_234377 [Lottia gigantea]
AJAP03772(AJAP03772)	NA	NA	ref|XP_011434162.1| PREDICTED: uncharacterized protein LOC105333058 [Crassostrea gigas]
AJAP25400(AJAP25400)	NA	NA	ref|XP_006813919.1| PREDICTED: uncharacterized protein LOC102802092 [Saccoglossus kowalevskii]
AJAP23722(AJAP23722)	17;GO:0005515,molecular_function protein binding;GO:0005634,cellular_component nucleus;GO:0005654,cellular_component nucleoplasm;GO:0005737,cellular_component cytoplasm;GO:0005794,cellular_component Golgi apparatus;GO:0005829,cellular_component cytosol;GO:0006357,biological_process regulation of transcription by RNA polymerase II;GO:0008284,biological_process positive regulation of cell prolifera…	WDR77, MEP50; methylosome protein 50; K13221	PREDICTED: methylosome protein 50-like [Lingula anatina]; ref|XP_005987717.1| PREDICTED: methylosome protein 50 isoform X2 [Latimeria chalumnae]
AJAP21650(AJAP21650)	28;GO:0000149,molecular_function SNARE binding;GO:0005085,molecular_function guanyl-nucleotide exchange factor activity;GO:0005096,molecular_function GTPase activator activity;GO:0005515,molecular_function protein binding;GO:0005764,cellular_component lysosome;GO:0005768,cellular_component endosome;GO:0005769,cellular_component early endosome;GO:0005770,cellular_component late endosome;GO:0005829…	NA	ref|XP_011679328.1| PREDICTED: ankyrin repeat domain-containing protein 27 [Strongylocentrotus purpuratus]
AJAP06834(AJAP06834)	NA	NA	NA
AJAP24025(AJAP24025)	5;GO:0005576,cellular_component extracellular region;GO:0005615,cellular_component extracellular space;GO:0010466,biological_process negative regulation of peptidase activity;GO:0030414,molecular_function peptidase inhibitor activity;GO:0061052,biological_process negative regulation of cell growth involved in cardiac muscle cell development	NA	ref|XP_798206.3| PREDICTED: uncharacterized protein LOC593642 isoform X2 [Strongylocentrotus purpuratus]
AJAP03209(AJAP03209)	14;GO:0001650,cellular_component fibrillar center;GO:0001732,biological_process formation of cytoplasmic translation initiation complex;GO:0002183,biological_process cytoplasmic translational initiation;GO:0003743,molecular_function translation initiation factor activity;GO:0005515,molecular_function protein binding;GO:0005654,cellular_component nucleoplasm;GO:0005730,cellular_component nucleolus…	EIF3L; translation initiation factor 3 subunit L; K15029	PREDICTED: eukaryotic translation initiation factor 3 subunit L [Saccoglossus kowalevskii]; ref|XP_004610559.1| PREDICTED: eukaryotic translation initiation factor 3 subunit L isoform X1 [Sorex araneus]
AJAP23871(AJAP23871)	8;GO:0003723,molecular_function RNA binding;GO:0003725,molecular_function double-stranded RNA binding;GO:0005575,cellular_component cellular_component;GO:0008150,biological_process biological_process;GO:0016020,cellular_component membrane;GO:0016021,cellular_component integral component of membrane;GO:0033227,biological_process dsRNA transport;GO:0051033,molecular_function RNA transmembrane trans…	NA	ref|XP_011680675.1| PREDICTED: SID1 transmembrane family member 1, partial [Strongylocentrotus purpuratus]
AJAP03781(AJAP03781)	NA	NA	gb|AIQ77881.1| vascular endothelial growth factor receptor [Lytechinus variegatus]
AJAP23557(AJAP23557)	12;GO:0005515,molecular_function protein binding;GO:0005615,cellular_component extracellular space;GO:0007035,biological_process vacuolar acidification;GO:0008021,cellular_component synaptic vesicle;GO:0016020,cellular_component membrane;GO:0017137,molecular_function Rab GTPase binding;GO:0030054,cellular_component cell junction;GO:0030672,cellular_component synaptic vesicle membrane;GO:0031410,c…	NA	PREDICTED: dmX-like protein 2 [Strongylocentrotus purpuratus]; ref|XP_011675585.1| PREDICTED: dmX-like protein 2 [Strongylocentrotus purpuratus]
NA	NA	NA	NA
AJAP29480(AJAP29480)	NA	NA	gb|EKC39922.1| hypothetical protein CGI_10006646 [Crassostrea gigas]
AJAP08475(AJAP08475)	15;GO:0000139,cellular_component Golgi membrane;GO:0005794,cellular_component Golgi apparatus;GO:0005797,cellular_component Golgi medial cisterna;GO:0006486,biological_process protein glycosylation;GO:0007399,biological_process nervous system development;GO:0008417,molecular_function fucosyltransferase activity;GO:0016020,cellular_component membrane;GO:0016021,cellular_component integral componen…	NA	ref|XP_011679465.1| PREDICTED: glycoprotein 3-alpha-L-fucosyltransferase A-like [Strongylocentrotus purpuratus]
AJAP23399(AJAP23399)	3;GO:0005634,cellular_component nucleus;GO:0005730,cellular_component nucleolus;GO:0071391,biological_process cellular response to estrogen stimulus	PELP1, MNAR; proline-, glutamic acid- and leucine-rich protein 1; K16913	PREDICTED: proline-, glutamic acid- and leucine-rich protein 1-like [Saccoglossus kowalevskii]; ref|XP_005906107.1| PREDICTED: proline-, glutamic acid- and leucine-rich protein 1 isoform X2 [Bos mutus]
AJAP22804(AJAP22804)	NA	NA	NA
AJAP24513(AJAP24513)	NA	NA	ref|XP_011455009.1| PREDICTED: uncharacterized protein LOC105347562 [Crassostrea gigas]
AJAP26796(AJAP26796)	NA	NA	ref|XP_009055868.1| hypothetical protein LOTGIDRAFT_175556 [Lottia gigantea] gb|ESO93449.1| hypothetical protein LOTGIDRAFT_175556 [Lottia gigantea]
AJAP08271(AJAP08271)	NA	NA	ref|XP_011660749.1| PREDICTED: uncharacterized protein LOC105436657 [Strongylocentrotus purpuratus]
AJAP15995(AJAP15995)	NA	NA	ref|XP_001618531.1| hypothetical protein NEMVEDRAFT_v1g154278 [Nematostella vectensis] gb|EDO26431.1| predicted protein, partial [Nematostella vectensis]
AJAP28801(AJAP28801)	9;GO:0003924,molecular_function GTPase activity;GO:0004871,molecular_function obsolete signal transducer activity;GO:0005834,cellular_component heterotrimeric G-protein complex;GO:0005886,cellular_component plasma membrane;GO:0007165,biological_process signal transduction;GO:0007186,biological_process G protein-coupled receptor signaling pathway;GO:0008277,biological_process regulation of G prote…	GNG12; guanine nucleotide-binding protein G(I)/G(S)/G(O) subunit gamma-12; K04347; GNG7; guanine nucleotide-binding protein G(I)/G(S)/G(O) subunit gamma-7; K04543	gb|ERE78949.1| guanine nucleotide-binding protein G(I)/G(S)/G(O) subunit gamma-12-like protein [Cricetulus griseus]; Guanine nucleotide-binding protein G(I)/G(S)/G(O) subunit gamma-7, partial [Ophiophagus hannah]
AJAP27299(AJAP27299)	NA	NA	ref|XP_006821263.1| PREDICTED: uncharacterized protein LOC102800784 [Saccoglossus kowalevskii]
AJAP04984(AJAP04984)	NA	NA	NA
AJAP06355(AJAP06355)	NA	NA	ref|XP_011670472.1| PREDICTED: dorsal root ganglia homeobox protein-like [Strongylocentrotus purpuratus]
NA	NA	NA	NA
AJAP07533(AJAP07533)	9;GO:0005739,cellular_component mitochondrion;GO:0005743,cellular_component mitochondrial inner membrane;GO:0005747,cellular_component mitochondrial respiratory chain complex I;GO:0016020,cellular_component membrane;GO:0016021,cellular_component integral component of membrane;GO:0016491,molecular_function oxidoreductase activity;GO:0032981,biological_process mitochondrial respiratory chain comple…	FOXRED1; FAD-dependent oxidoreductase domain-containing protein 1; K18166	ref|XP_784019.2| PREDICTED: FAD-dependent oxidoreductase domain-containing protein 1 [Strongylocentrotus purpuratus]
AJAP15580(AJAP15580)	NA	NA	gb|EFA12186.1| hypothetical protein TcasGA2_TC004339 [Tribolium castaneum]
AJAP18719(AJAP18719)	22;GO:0003676,molecular_function nucleic acid binding;GO:0003677,molecular_function DNA binding;GO:0003723,molecular_function RNA binding;GO:0003824,molecular_function catalytic activity;GO:0003887,molecular_function DNA-directed DNA polymerase activity;GO:0003964,molecular_function RNA-directed DNA polymerase activity;GO:0004190,molecular_function aspartic-type endopeptidase activity;GO:0004518,…	NA	gb|AAK07485.1| gag-pol polyprotein [Clonorchis sinensis]
AJAP18719(AJAP18719)	22;GO:0003676,molecular_function nucleic acid binding;GO:0003677,molecular_function DNA binding;GO:0003723,molecular_function RNA binding;GO:0003824,molecular_function catalytic activity;GO:0003887,molecular_function DNA-directed DNA polymerase activity;GO:0003964,molecular_function RNA-directed DNA polymerase activity;GO:0004190,molecular_function aspartic-type endopeptidase activity;GO:0004518,…	NA	gb|AAK07485.1| gag-pol polyprotein [Clonorchis sinensis]
AJAP22226(AJAP22226)	7;GO:0008515,molecular_function sucrose transmembrane transporter activity;GO:0015770,biological_process sucrose transport;GO:0016020,cellular_component membrane;GO:0016021,cellular_component integral component of membrane;GO:0031410,cellular_component cytoplasmic vesicle;GO:0045177,cellular_component apical part of cell;GO:0055085,biological_process transmembrane transport	NA	ref|XP_787696.2| PREDICTED: membrane-associated transporter protein [Strongylocentrotus purpuratus]
AJAP25748(AJAP25748)	30;GO:0000028,biological_process ribosomal small subunit assembly;GO:0000184,biological_process nuclear-transcribed mRNA catabolic process, nonsense-mediated decay;GO:0000447,biological_process endonucleolytic cleavage in ITS1 to separate SSU-rRNA from 5.8S rRNA and LSU-rRNA from tricistronic rRNA transcript (SSU-rRNA, 5.8S rRNA, LSU-rRNA);GO:0000461,biological_process endonucleolytic cleavage to…	NA	ref|XP_006825592.1| PREDICTED: 40S ribosomal protein SA-like [Saccoglossus kowalevskii]
AJAP06291(AJAP06291)	NA	NA	ref|XP_011668834.1| PREDICTED: uncharacterized protein LOC105440425 [Strongylocentrotus purpuratus]
AJAP23102(AJAP23102)	18;GO:0001990,biological_process regulation of systemic arterial blood pressure by hormone;GO:0001998,biological_process angiotensin-mediated vasoconstriction involved in regulation of systemic arterial blood pressure;GO:0004497,molecular_function monooxygenase activity;GO:0005506,molecular_function iron ion binding;GO:0005783,cellular_component endoplasmic reticulum;GO:0005789,cellular_component…	NA	ref|XP_009866671.1| PREDICTED: cytochrome P450 2C31-like isoform X3 [Apaloderma vittatum]
AJAP21963(AJAP21963)	12;GO:0000188,biological_process inactivation of MAPK activity;GO:0005096,molecular_function GTPase activator activity;GO:0005515,molecular_function protein binding;GO:0005634,cellular_component nucleus;GO:0005654,cellular_component nucleoplasm;GO:0005737,cellular_component cytoplasm;GO:0005829,cellular_component cytosol;GO:0005886,cellular_component plasma membrane;GO:0008277,biological_process …	NA	ref|XP_008422586.1| PREDICTED: regulator of G-protein signaling 3 isoform X1 [Poecilia reticulata]
AJAP04931(AJAP04931)	19;GO:0000139,cellular_component Golgi membrane;GO:0001574,biological_process ganglioside biosynthetic process;GO:0003828,molecular_function alpha-N-acetylneuraminate alpha-2,8-sialyltransferase activity;GO:0005769,cellular_component early endosome;GO:0005794,cellular_component Golgi apparatus;GO:0005975,biological_process carbohydrate metabolic process;GO:0006464,biological_process cellular prot…	NA	gb|KGL83642.1| Alpha-2,8-sialyltransferase 8B, partial [Tinamus guttatus]
AJAP10997(AJAP10997)	10;GO:0001755,biological_process neural crest cell migration;GO:0003676,molecular_function nucleic acid binding;GO:0003677,molecular_function DNA binding;GO:0005634,cellular_component nucleus;GO:0006351,biological_process transcription, DNA-templated;GO:0006355,biological_process regulation of transcription, DNA-templated;GO:0007275,biological_process multicellular organism development;GO:0014029…	SNAI2, SLUG; snail 2; K05706	gb|ABG56163.1| snail [Lytechinus variegatus]
AJAP07599(AJAP07599)	NA	NA	NA
AJAP15880(AJAP15880)	32;GO:0000166,molecular_function nucleotide binding;GO:0000943,cellular_component retrotransposon nucleocapsid;GO:0003676,molecular_function nucleic acid binding;GO:0003677,molecular_function DNA binding;GO:0003723,molecular_function RNA binding;GO:0003824,molecular_function catalytic activity;GO:0003887,molecular_function DNA-directed DNA polymerase activity;GO:0003964,molecular_function RNA-dir…	NA	emb|CBN80961.1| Retrovirus polyprotein [Dicentrarchus labrax]
AJAP22686(AJAP22686)	10;GO:0004177,molecular_function aminopeptidase activity;GO:0005765,cellular_component lysosomal membrane;GO:0006508,biological_process proteolysis;GO:0008233,molecular_function peptidase activity;GO:0008237,molecular_function metallopeptidase activity;GO:0008270,molecular_function zinc ion binding;GO:0016020,cellular_component membrane;GO:0016021,cellular_component integral component of membrane…	NA	ref|XP_011671227.1| PREDICTED: aminopeptidase N [Strongylocentrotus purpuratus]
AJAP12717(AJAP12717)	3;GO:0005515,molecular_function protein binding;GO:0008270,molecular_function zinc ion binding;GO:0046872,molecular_function metal ion binding	RNF180; E3 ubiquitin-protein ligase RNF180 [EC:2.3.2.27]; K15708	PREDICTED: uncharacterized protein LOC100889919 [Strongylocentrotus purpuratus]; ref|XP_003723421.1| PREDICTED: uncharacterized protein LOC100889919 [Strongylocentrotus purpuratus]
NA	NA	NA	NA
NA	NA	NA	NA
NA	NA	NA	NA
AJAP30314(AJAP30314)	18;GO:0005452,molecular_function inorganic anion exchanger activity;GO:0005886,cellular_component plasma membrane;GO:0005887,cellular_component integral component of plasma membrane;GO:0015101,molecular_function organic cation transmembrane transporter activity;GO:0015347,molecular_function sodium-independent organic anion transmembrane transporter activity;GO:0015695,biological_process organic c…	SLC22A4_5, OCTN; MFS transporter, OCT family, solute carrier family 22 (organic cation transporter), member 4/5; K08202	ref|XP_011683651.1| PREDICTED: organic cation transporter protein-like [Strongylocentrotus purpuratus]
AJAP14920(AJAP14920)	NA	NA	NA
AJAP17645(AJAP17645)	16;GO:0005654,cellular_component nucleoplasm;GO:0005783,cellular_component endoplasmic reticulum;GO:0005789,cellular_component endoplasmic reticulum membrane;GO:0007275,biological_process multicellular organism development;GO:0007596,biological_process blood coagulation;GO:0016020,cellular_component membrane;GO:0016021,cellular_component integral component of membrane;GO:0030176,cellular_componen…	LNPK; endoplasmic reticulum junction formation protein lunapark; K23292	PREDICTED: protein lunapark-B isoform X1 [Strongylocentrotus purpuratus]; ref|XP_787084.1| PREDICTED: protein lunapark-B isoform X1 [Strongylocentrotus purpuratus]
AJAP28019(AJAP28019)	9;GO:0003824,molecular_function catalytic activity;GO:0004398,molecular_function histidine decarboxylase activity;GO:0006520,biological_process cellular amino acid metabolic process;GO:0016829,molecular_function lyase activity;GO:0016831,molecular_function carboxy-lyase activity;GO:0019752,biological_process carboxylic acid metabolic process;GO:0030170,molecular_function pyridoxal phosphate bindi…	hdc, HDC; histidine decarboxylase [EC:4.1.1.22]; K01590	ref|XP_789367.3| PREDICTED: histidine decarboxylase [Strongylocentrotus purpuratus]
AJAP11610(AJAP11610)	14;GO:0003824,molecular_function catalytic activity;GO:0003964,molecular_function RNA-directed DNA polymerase activity;GO:0004518,molecular_function nuclease activity;GO:0004519,molecular_function endonuclease activity;GO:0006310,biological_process DNA recombination;GO:0008152,biological_process metabolic process;GO:0009036,molecular_function type II site-specific deoxyribonuclease activity;GO:00…	NA	ref|XP_006111996.1| PREDICTED: uncharacterized protein LOC102447127 [Pelodiscus sinensis]
AJAP23949(AJAP23949)	8;GO:0005576,cellular_component extracellular region;GO:0005581,cellular_component collagen trimer;GO:0005594,cellular_component collagen type IX trimer;GO:0005788,cellular_component endoplasmic reticulum lumen;GO:0009887,biological_process animal organ morphogenesis;GO:0030020,molecular_function extracellular matrix structural constituent conferring tensile strength;GO:0030198,biological_process…	NA	ref|XP_011668063.1| PREDICTED: collagen alpha-1(IX) chain [Strongylocentrotus purpuratus]
AJAP30220(AJAP30220)	NA	NA	ref|XP_006819135.1| PREDICTED: uncharacterized protein LOC102802789 [Saccoglossus kowalevskii]
AJAP02314(AJAP02314)	19;GO:0000166,molecular_function nucleotide binding;GO:0004672,molecular_function protein kinase activity;GO:0004713,molecular_function protein tyrosine kinase activity;GO:0004715,molecular_function non-membrane spanning protein tyrosine kinase activity;GO:0005154,molecular_function epidermal growth factor receptor binding;GO:0005524,molecular_function ATP binding;GO:0005737,cellular_component cy…	NA	ref|XP_011681017.1| PREDICTED: tyrosine-protein kinase Fer isoform X1 [Strongylocentrotus purpuratus] ref|XP_011681018.1| PREDICTED: tyrosine-protein kinase Fer isoform X1 [Strongylocentrotus purpuratus]
AJAP25337(AJAP25337)	14;GO:0000139,cellular_component Golgi membrane;GO:0005385,molecular_function zinc ion transmembrane transporter activity;GO:0005794,cellular_component Golgi apparatus;GO:0006811,biological_process ion transport;GO:0006812,biological_process cation transport;GO:0006829,biological_process zinc ion transport;GO:0008324,molecular_function cation transmembrane transporter activity;GO:0010043,biologic…	SLC30A6, ZNT6; solute carrier family 30 (zinc transporter), member 6; K14693	ref|XP_011671839.1| PREDICTED: zinc transporter 6 [Strongylocentrotus purpuratus]
AJAP28257(AJAP28257)	5;GO:0003677,molecular_function DNA binding;GO:0005634,cellular_component nucleus;GO:0006355,biological_process regulation of transcription, DNA-templated;GO:0043565,molecular_function sequence-specific DNA binding;GO:0048793,biological_process pronephros development	SIX2; homeobox protein SIX2; K19472	ref|NP_001277017.1| SIX homeobox 1 [Saccoglossus kowalevskii] gb|AEI60181.1| SIX homeobox 1 [Saccoglossus kowalevskii]
AJAP20005(AJAP20005)	2;GO:0005576,cellular_component extracellular region;GO:0009405,biological_process pathogenesis	NA	hypothetical protein NEMVEDRAFT_v1g77984 [Nematostella vectensis]; ref|WP_044831584.1| hypothetical protein, partial [Thalassomonas actiniarum]
AJAP00869(AJAP00869)	NA	NA	ref|XP_011679955.1| PREDICTED: uncharacterized protein LOC105445739 [Strongylocentrotus purpuratus]
AJAP23955(AJAP23955)	NA	NA	NA
AJAP11859(AJAP11859)	NA	NA	ref|XP_005474738.1| PREDICTED: uncharacterized protein LOC102082235 [Oreochromis niloticus]
AJAP17510(AJAP17510)	NA	NA	NA
AJAP17802(AJAP17802)	11;GO:0000790,cellular_component nuclear chromatin;GO:0004518,molecular_function nuclease activity;GO:0004536,molecular_function deoxyribonuclease activity;GO:0005515,molecular_function protein binding;GO:0005622,cellular_component intracellular;GO:0005634,cellular_component nucleus;GO:0005737,cellular_component cytoplasm;GO:0006309,biological_process apoptotic DNA fragmentation;GO:0006915,biolog…	DFFB, DFF40; DNA fragmentation factor, 40 kD, beta subunit [EC:3.-.-.-]; K02311	ref|XP_002196446.1| PREDICTED: DNA fragmentation factor subunit beta [Taeniopygia guttata]
AJAP12462(AJAP12462)	NA	NA	ref|XP_005110365.1| PREDICTED: Hermansky-Pudlak syndrome 3 protein homolog isoform X1 [Aplysia californica] ref|XP_005110366.1| PREDICTED: Hermansky-Pudlak syndrome 3 protein homolog isoform X2 [Aplysia californica]
AJAP29165(AJAP29165)	5;GO:0005509,molecular_function calcium ion binding;GO:0005515,molecular_function protein binding;GO:0005575,cellular_component cellular_component;GO:0005576,cellular_component extracellular region;GO:0008150,biological_process biological_process	NA	ref|XP_011661398.1| PREDICTED: multiple epidermal growth factor-like domains protein 6 [Strongylocentrotus purpuratus]
AJAP19874(AJAP19874)	NA	NA	ref|XP_011456779.1| PREDICTED: uncharacterized protein LOC105348883 [Crassostrea gigas]
AJAP18428(AJAP18428)	22;GO:0004930,molecular_function G protein-coupled receptor activity;GO:0005502,molecular_function 11-cis retinal binding;GO:0005623,cellular_component cell;GO:0005886,cellular_component plasma membrane;GO:0007165,biological_process signal transduction;GO:0007186,biological_process G protein-coupled receptor signaling pathway;GO:0007601,biological_process visual perception;GO:0007602,biological_p…	NA	PREDICTED: muscarinic acetylcholine receptor M4-like [Strongylocentrotus purpuratus]; ref|XP_786664.2| PREDICTED: probable G-protein coupled receptor No18 [Strongylocentrotus purpuratus]
AJAP18428(AJAP18428)	22;GO:0004930,molecular_function G protein-coupled receptor activity;GO:0005502,molecular_function 11-cis retinal binding;GO:0005623,cellular_component cell;GO:0005886,cellular_component plasma membrane;GO:0007165,biological_process signal transduction;GO:0007186,biological_process G protein-coupled receptor signaling pathway;GO:0007601,biological_process visual perception;GO:0007602,biological_p…	NA	PREDICTED: muscarinic acetylcholine receptor M4-like [Strongylocentrotus purpuratus]; ref|XP_786664.2| PREDICTED: probable G-protein coupled receptor No18 [Strongylocentrotus purpuratus]
AJAP28260(AJAP28260)	NA	NA	ref|XP_002609243.1| hypothetical protein BRAFLDRAFT_124760 [Branchiostoma floridae] gb|EEN65253.1| hypothetical protein BRAFLDRAFT_124760 [Branchiostoma floridae]
AJAP16681(AJAP16681)	12;GO:0005229,molecular_function intracellular calcium activated chloride channel activity;GO:0005886,cellular_component plasma membrane;GO:0005887,cellular_component integral component of plasma membrane;GO:0006508,biological_process proteolysis;GO:0006811,biological_process ion transport;GO:0006821,biological_process chloride transport;GO:0008233,molecular_function peptidase activity;GO:0008237…	NA	PREDICTED: calcium-activated chloride channel regulator 1-like [Strongylocentrotus purpuratus]; ref|XP_006813357.1| PREDICTED: calcium-activated chloride channel regulator 4-like [Saccoglossus kowalevskii]
AJAP06136(AJAP06136)	38;GO:0000166,molecular_function nucleotide binding;GO:0001676,biological_process long-chain fatty acid metabolic process;GO:0003824,molecular_function catalytic activity;GO:0004467,molecular_function long-chain fatty acid-CoA ligase activity;GO:0005524,molecular_function ATP binding;GO:0005739,cellular_component mitochondrion;GO:0005741,cellular_component mitochondrial outer membrane;GO:0005777,…	ACSL, fadD; long-chain acyl-CoA synthetase [EC:6.2.1.3]; K01897	Long-chain-fatty-acid--CoA ligase 1 [Columba livia]; PREDICTED: long-chain-fatty-acid--CoA ligase 1 isoform X1 [Calypte anna]; PREDICTED: long-chain-fatty-acid--CoA ligase 5-like [Saccoglossus kowalevskii]; ref|XP_002608713.1| hypothetical protein BRAFLDRAFT_120586 [Branchiostoma floridae] gb|EEN64723.1| hypothetical protein BRAFLDRAFT_120586 [Branchiostoma floridae]
AJAP03047(AJAP03047)	NA	NA	gb|EKC26691.1| hypothetical protein CGI_10012876 [Crassostrea gigas]
AJAP12859(AJAP12859)	14;GO:0004842,molecular_function ubiquitin-protein transferase activity;GO:0005634,cellular_component nucleus;GO:0005654,cellular_component nucleoplasm;GO:0005737,cellular_component cytoplasm;GO:0005829,cellular_component cytosol;GO:0007528,biological_process neuromuscular junction development;GO:0008270,molecular_function zinc ion binding;GO:0016567,biological_process protein ubiquitination;GO:0…	PDZRN3_4, LNX3_4; ligand of Numb protein X 3/4 [EC:2.3.2.27]; K15682	ref|XP_780965.3| PREDICTED: E3 ubiquitin-protein ligase PDZRN3 [Strongylocentrotus purpuratus]
AJAP21007(AJAP21007)	11;GO:0005515,molecular_function protein binding;GO:0005634,cellular_component nucleus;GO:0005829,cellular_component cytosol;GO:0005882,cellular_component intermediate filament;GO:0006607,biological_process NLS-bearing protein import into nucleus;GO:0007010,biological_process cytoskeleton organization;GO:0007165,biological_process signal transduction;GO:0008092,molecular_function cytoskeletal pro…	NA	PREDICTED: NCK-interacting protein with SH3 domain [Strongylocentrotus purpuratus]; ref|XP_798360.3| PREDICTED: NCK-interacting protein with SH3 domain [Strongylocentrotus purpuratus] ref|XP_011666952.1| PREDICTED: NCK-interacting protein with SH3 domain [Strongylocentrotus purpuratus]
AJAP01251(AJAP01251)	11;GO:0000045,biological_process autophagosome assembly;GO:0000407,cellular_component phagophore assembly site;GO:0000423,biological_process mitophagy;GO:0005515,molecular_function protein binding;GO:0005737,cellular_component cytoplasm;GO:0005739,cellular_component mitochondrion;GO:0005829,cellular_component cytosol;GO:0006914,biological_process autophagy;GO:0019901,molecular_function protein ki…	NA	ref|XP_011675940.1| PREDICTED: autophagy-related protein 13 isoform X1 [Strongylocentrotus purpuratus] ref|XP_011675945.1| PREDICTED: autophagy-related protein 13 isoform X2 [Strongylocentrotus purpuratus]
AJAP12209(AJAP12209)	6;GO:0003676,molecular_function nucleic acid binding;GO:0005634,cellular_component nucleus;GO:0005737,cellular_component cytoplasm;GO:0005876,cellular_component spindle microtubule;GO:0008270,molecular_function zinc ion binding;GO:0046872,molecular_function metal ion binding	KRAB; KRAB domain-containing zinc finger protein; K09228	PREDICTED: zinc finger protein 271-like isoform X1 [Biomphalaria glabrata]
AJAP12209(AJAP12209)	6;GO:0003676,molecular_function nucleic acid binding;GO:0005634,cellular_component nucleus;GO:0005737,cellular_component cytoplasm;GO:0005876,cellular_component spindle microtubule;GO:0008270,molecular_function zinc ion binding;GO:0046872,molecular_function metal ion binding	KRAB; KRAB domain-containing zinc finger protein; K09228	PREDICTED: zinc finger protein 271-like isoform X1 [Biomphalaria glabrata]
AJAP18203(AJAP18203)	NA	NA	ref|XP_003731007.1| PREDICTED: uncharacterized protein LOC100888188 [Strongylocentrotus purpuratus]
NA	NA	NA	NA
NA	NA	NA	NA
NA	NA	NA	NA
AJAP19842(AJAP19842)	6;GO:0003964,molecular_function RNA-directed DNA polymerase activity;GO:0005575,cellular_component cellular_component;GO:0006278,biological_process RNA-dependent DNA biosynthetic process;GO:0006313,biological_process transposition, DNA-mediated;GO:0016740,molecular_function transferase activity;GO:0016779,molecular_function nucleotidyltransferase activity	NA	ref|XP_011665645.1| PREDICTED: RNA-directed DNA polymerase from mobile element jockey-like [Strongylocentrotus purpuratus]
AJAP28498(AJAP28498)	13;GO:0000166,molecular_function nucleotide binding;GO:0003924,molecular_function GTPase activity;GO:0005515,molecular_function protein binding;GO:0005525,molecular_function GTP binding;GO:0005737,cellular_component cytoplasm;GO:0005783,cellular_component endoplasmic reticulum;GO:0005794,cellular_component Golgi apparatus;GO:0005811,cellular_component lipid droplet;GO:0005829,cellular_component c…	NA	ref|XP_006636983.1| PREDICTED: GTPase IMAP family member 4-like [Lepisosteus oculatus]
AJAP03044(AJAP03044)	NA	NA	NA
AJAP14986(AJAP14986)	4;GO:0003676,molecular_function nucleic acid binding;GO:0003723,molecular_function RNA binding;GO:0008270,molecular_function zinc ion binding;GO:0046872,molecular_function metal ion binding	NA	ref|XP_011682805.1| PREDICTED: zinc finger CCHC domain-containing protein 3-like, partial [Strongylocentrotus purpuratus]
AJAP06615(AJAP06615)	6;GO:0002115,biological_process store-operated calcium entry;GO:0005509,molecular_function calcium ion binding;GO:0005515,molecular_function protein binding;GO:0005737,cellular_component cytoplasm;GO:0034613,biological_process cellular protein localization;GO:2001256,biological_process regulation of store-operated calcium entry	NA	ref|XP_006813971.1| PREDICTED: ras and EF-hand domain-containing protein-like [Saccoglossus kowalevskii]
AJAP23817(AJAP23817)	4;GO:0003676,molecular_function nucleic acid binding;GO:0003723,molecular_function RNA binding;GO:0008270,molecular_function zinc ion binding;GO:0046872,molecular_function metal ion binding	NA	ref|XP_011682805.1| PREDICTED: zinc finger CCHC domain-containing protein 3-like, partial [Strongylocentrotus purpuratus]
AJAP06663(AJAP06663)	3;GO:0008045,biological_process motor neuron axon guidance;GO:0016020,cellular_component membrane;GO:0016021,cellular_component integral component of membrane	NA	ref|XP_008402496.1| PREDICTED: obscurin-like protein 1 isoform X10 [Poecilia reticulata]
AJAP09484(AJAP09484)	NA	NA	NA
AJAP18249(AJAP18249)	NA	NA	NA
AJAP25481(AJAP25481)	NA	NA	ref|XP_011673671.1| PREDICTED: uncharacterized protein LOC100891953 [Strongylocentrotus purpuratus]
AJAP29552(AJAP29552)	NA	NA	ref|XP_011665740.1| PREDICTED: uncharacterized protein LOC105436430 [Strongylocentrotus purpuratus]
AJAP23207(AJAP23207)	NA	NA	ref|XP_003724107.1| PREDICTED: uncharacterized protein LOC100893367 [Strongylocentrotus purpuratus]
AJAP11445(AJAP11445)	22;GO:0003676,molecular_function nucleic acid binding;GO:0003677,molecular_function DNA binding;GO:0003723,molecular_function RNA binding;GO:0003824,molecular_function catalytic activity;GO:0003887,molecular_function DNA-directed DNA polymerase activity;GO:0003964,molecular_function RNA-directed DNA polymerase activity;GO:0004190,molecular_function aspartic-type endopeptidase activity;GO:0004518,…	NA	ref|XP_004552739.1| PREDICTED: uncharacterized protein LOC101484874 [Maylandia zebra]
AJAP24729(AJAP24729)	NA	NA	NA
AJAP18800(AJAP18800)	NA	NA	gb|ADI61814.1| endonuclease-reverse transcriptase [Bombyx mori]
AJAP21631(AJAP21631)	13;GO:0001975,biological_process response to amphetamine;GO:0003723,molecular_function RNA binding;GO:0005634,cellular_component nucleus;GO:0005654,cellular_component nucleoplasm;GO:0005737,cellular_component cytoplasm;GO:0006400,biological_process tRNA modification;GO:0008033,biological_process tRNA processing;GO:0008168,molecular_function methyltransferase activity;GO:0008175,molecular_function…	TRDMT1, DNMT2; tRNA (cytosine38-C5)-methyltransferase [EC:2.1.1.204]; K15336	ref|XP_006813977.1| PREDICTED: tRNA (cytosine(38)-C(5))-methyltransferase-like [Saccoglossus kowalevskii]
AJAP20291(AJAP20291)	9;GO:0000166,molecular_function nucleotide binding;GO:0004788,molecular_function thiamine diphosphokinase activity;GO:0005524,molecular_function ATP binding;GO:0006772,biological_process thiamine metabolic process;GO:0009229,biological_process thiamine diphosphate biosynthetic process;GO:0016301,molecular_function kinase activity;GO:0016310,biological_process phosphorylation;GO:0016740,molecular_…	thiN, TPK1, THI80; thiamine pyrophosphokinase [EC:2.7.6.2]; K00949	gb|ERE92542.1| thiamin pyrophosphokinase 1-like protein [Cricetulus griseus]
AJAP21757(AJAP21757)	4;GO:0003676,molecular_function nucleic acid binding;GO:0003723,molecular_function RNA binding;GO:0008270,molecular_function zinc ion binding;GO:0046872,molecular_function metal ion binding	NA	ref|XP_011682805.1| PREDICTED: zinc finger CCHC domain-containing protein 3-like, partial [Strongylocentrotus purpuratus]
AJAP08853(AJAP08853)	15;GO:0005737,cellular_component cytoplasm;GO:0006915,biological_process apoptotic process;GO:0008270,molecular_function zinc ion binding;GO:0008652,biological_process cellular amino acid biosynthetic process;GO:0009086,biological_process methionine biosynthetic process;GO:0016829,molecular_function lyase activity;GO:0019284,biological_process L-methionine salvage from S-adenosylmethionine;GO:001…	NA	ref|NP_001084676.1| methylthioribulose-1-phosphate dehydratase [Xenopus laevis] sp|Q6NU29.1|MTNB_XENLA RecName: Full=Methylthioribulose-1-phosphate dehydratase
AJAP07666(AJAP07666)	NA	NA	NA
AJAP03551(AJAP03551)	NA	NA	gb|EKC26691.1| hypothetical protein CGI_10012876 [Crassostrea gigas]
AJAP26774(AJAP26774)	NA	NA	ref|XP_002734565.1| PREDICTED: uncharacterized protein LOC100373469 [Saccoglossus kowalevskii]
AJAP14828(AJAP14828)	NA	NA	PREDICTED: uncharacterized protein YMR196W [Strongylocentrotus purpuratus]; ref|XP_784834.3| PREDICTED: uncharacterized protein YMR196W [Strongylocentrotus purpuratus]
AJAP14828(AJAP14828)	NA	NA	PREDICTED: uncharacterized protein YMR196W [Strongylocentrotus purpuratus]; ref|XP_784834.3| PREDICTED: uncharacterized protein YMR196W [Strongylocentrotus purpuratus]
AJAP02351(AJAP02351)	16;GO:0000027,biological_process ribosomal large subunit assembly;GO:0000049,molecular_function tRNA binding;GO:0002181,biological_process cytoplasmic translation;GO:0003729,molecular_function mRNA binding;GO:0003735,molecular_function structural constituent of ribosome;GO:0005622,cellular_component intracellular;GO:0005737,cellular_component cytoplasm;GO:0005783,cellular_component endoplasmic re…	RP-L6e, RPL6; large subunit ribosomal protein L6e; K02934	60S ribosomal protein L6 [Buceros rhinoceros silvestris]; PREDICTED: 60S ribosomal protein L6 isoform X1 [Strongylocentrotus purpuratus]; PREDICTED: 60S ribosomal protein L6-like isoform X1 [Saccoglossus kowalevskii]; PREDICTED: 60S ribosomal protein L6 [Nanorana parkeri]; ref|XP_788067.1| PREDICTED: 60S ribosomal protein L6 isoform X1 [Strongylocentrotus purpuratus] ref|XP_003726383.1| PREDICTED…
AJAP02351(AJAP02351)	16;GO:0000027,biological_process ribosomal large subunit assembly;GO:0000049,molecular_function tRNA binding;GO:0002181,biological_process cytoplasmic translation;GO:0003729,molecular_function mRNA binding;GO:0003735,molecular_function structural constituent of ribosome;GO:0005622,cellular_component intracellular;GO:0005737,cellular_component cytoplasm;GO:0005783,cellular_component endoplasmic re…	RP-L6e, RPL6; large subunit ribosomal protein L6e; K02934	60S ribosomal protein L6 [Buceros rhinoceros silvestris]; PREDICTED: 60S ribosomal protein L6 isoform X1 [Strongylocentrotus purpuratus]; PREDICTED: 60S ribosomal protein L6-like isoform X1 [Saccoglossus kowalevskii]; PREDICTED: 60S ribosomal protein L6 [Nanorana parkeri]; ref|XP_788067.1| PREDICTED: 60S ribosomal protein L6 isoform X1 [Strongylocentrotus purpuratus] ref|XP_003726383.1| PREDICTED…
AJAP02351(AJAP02351)	16;GO:0000027,biological_process ribosomal large subunit assembly;GO:0000049,molecular_function tRNA binding;GO:0002181,biological_process cytoplasmic translation;GO:0003729,molecular_function mRNA binding;GO:0003735,molecular_function structural constituent of ribosome;GO:0005622,cellular_component intracellular;GO:0005737,cellular_component cytoplasm;GO:0005783,cellular_component endoplasmic re…	RP-L6e, RPL6; large subunit ribosomal protein L6e; K02934	60S ribosomal protein L6 [Buceros rhinoceros silvestris]; PREDICTED: 60S ribosomal protein L6 isoform X1 [Strongylocentrotus purpuratus]; PREDICTED: 60S ribosomal protein L6-like isoform X1 [Saccoglossus kowalevskii]; PREDICTED: 60S ribosomal protein L6 [Nanorana parkeri]; ref|XP_788067.1| PREDICTED: 60S ribosomal protein L6 isoform X1 [Strongylocentrotus purpuratus] ref|XP_003726383.1| PREDICTED…
AJAP02351(AJAP02351)	16;GO:0000027,biological_process ribosomal large subunit assembly;GO:0000049,molecular_function tRNA binding;GO:0002181,biological_process cytoplasmic translation;GO:0003729,molecular_function mRNA binding;GO:0003735,molecular_function structural constituent of ribosome;GO:0005622,cellular_component intracellular;GO:0005737,cellular_component cytoplasm;GO:0005783,cellular_component endoplasmic re…	RP-L6e, RPL6; large subunit ribosomal protein L6e; K02934	60S ribosomal protein L6 [Buceros rhinoceros silvestris]; PREDICTED: 60S ribosomal protein L6 isoform X1 [Strongylocentrotus purpuratus]; PREDICTED: 60S ribosomal protein L6-like isoform X1 [Saccoglossus kowalevskii]; PREDICTED: 60S ribosomal protein L6 [Nanorana parkeri]; ref|XP_788067.1| PREDICTED: 60S ribosomal protein L6 isoform X1 [Strongylocentrotus purpuratus] ref|XP_003726383.1| PREDICTED…
AJAP25568(AJAP25568)	6;GO:0016491,molecular_function oxidoreductase activity;GO:0016616,molecular_function oxidoreductase activity, acting on the CH-OH group of donors, NAD or NADP as acceptor;GO:0017000,biological_process antibiotic biosynthetic process;GO:0044598,biological_process doxorubicin metabolic process;GO:0055114,biological_process oxidation-reduction process;GO:1901771,biological_process daunorubicin bios…	NA	PREDICTED: 17-beta-hydroxysteroid dehydrogenase 14 [Strongylocentrotus purpuratus]; PREDICTED: L-xylulose reductase [Strongylocentrotus purpuratus]; ref|XP_011665205.1| PREDICTED: uncharacterized protein LOC752716 [Strongylocentrotus purpuratus]
AJAP00622(AJAP00622)	NA	NA	NA
AJAP19376(AJAP19376)	27;GO:0000166,molecular_function nucleotide binding;GO:0002376,biological_process immune system process;GO:0004674,molecular_function protein serine/threonine kinase activity;GO:0005515,molecular_function protein binding;GO:0005524,molecular_function ATP binding;GO:0005737,cellular_component cytoplasm;GO:0005829,cellular_component cytosol;GO:0006468,biological_process protein phosphorylation;GO:0…	NA	ref|XP_794489.3| PREDICTED: serine/threonine-protein kinase RIO3, partial [Strongylocentrotus purpuratus]
NA	NA	NA	NA
AJAP26050(AJAP26050)	62;GO:0001985,biological_process negative regulation of heart rate involved in baroreceptor response to increased systemic arterial blood pressure;GO:0001994,biological_process norepinephrine-epinephrine vasoconstriction involved in regulation of systemic arterial blood pressure;GO:0001996,biological_process positive regulation of heart rate by epinephrine-norepinephrine;GO:0001997,biological_pro…	NA	ref|XP_008559191.1| PREDICTED: neuropeptide Y receptor-like [Microplitis demolitor]
AJAP01456(AJAP01456)	NA	NA	gb|ELU15511.1| hypothetical protein CAPTEDRAFT_216172 [Capitella teleta]
AJAP24472(AJAP24472)	10;GO:0007155,biological_process cell adhesion;GO:0007229,biological_process integrin-mediated signaling pathway;GO:0008305,cellular_component integrin complex;GO:0016020,cellular_component membrane;GO:0016021,cellular_component integral component of membrane;GO:0043066,biological_process negative regulation of apoptotic process;GO:0043123,biological_process positive regulation of I-kappaB kinase…	ITGA8; integrin alpha 8; K06584	alpha integrin subunit SU2 [Lytechinus variegatus]; ref|XP_011682491.1| PREDICTED: alphaP integrin isoform X1 [Strongylocentrotus purpuratus]
AJAP04546(AJAP04546)	NA	NA	ref|XP_006822761.1| PREDICTED: uncharacterized protein LOC102806375 [Saccoglossus kowalevskii]
AJAP21703(AJAP21703)	NA	RUSC2; iporin; K23291	ref|XP_796646.3| PREDICTED: uncharacterized protein LOC592010 [Strongylocentrotus purpuratus]
AJAP06608(AJAP06608)	NA	NA	NA
AJAP25246(AJAP25246)	6;GO:0003964,molecular_function RNA-directed DNA polymerase activity;GO:0005575,cellular_component cellular_component;GO:0006278,biological_process RNA-dependent DNA biosynthetic process;GO:0006313,biological_process transposition, DNA-mediated;GO:0016740,molecular_function transferase activity;GO:0016779,molecular_function nucleotidyltransferase activity	NA	ref|XP_011663659.1| PREDICTED: RNA-directed DNA polymerase from mobile element jockey-like [Strongylocentrotus purpuratus]
AJAP04479(AJAP04479)	32;GO:0000166,molecular_function nucleotide binding;GO:0000943,cellular_component retrotransposon nucleocapsid;GO:0003676,molecular_function nucleic acid binding;GO:0003677,molecular_function DNA binding;GO:0003723,molecular_function RNA binding;GO:0003824,molecular_function catalytic activity;GO:0003887,molecular_function DNA-directed DNA polymerase activity;GO:0003964,molecular_function RNA-dir…	NA	gb|KKF11719.1| Septin-8-A [Larimichthys crocea]
AJAP30248(AJAP30248)	NA	NA	NA
AJAP19188(AJAP19188)	8;GO:0000981,molecular_function DNA-binding transcription factor activity, RNA polymerase II-specific;GO:0003700,molecular_function DNA-binding transcription factor activity;GO:0003723,molecular_function RNA binding;GO:0005634,cellular_component nucleus;GO:0006355,biological_process regulation of transcription, DNA-templated;GO:0006357,biological_process regulation of transcription by RNA polymer…	NA	emb|CDQ72212.1| unnamed protein product [Oncorhynchus mykiss]
AJAP06378(AJAP06378)	NA	NA	ref|XP_011479254.1| PREDICTED: uncharacterized protein LOC105355095 [Oryzias latipes]
AJAP19155(AJAP19155)	NA	NA	gb|ELT95416.1| hypothetical protein CAPTEDRAFT_226260 [Capitella teleta]
AJAP21816(AJAP21816)	NA	NA	ref|WP_044232622.1| hyalin, partial [Chloroflexus sp. Y-396-1]
AJAP15183(AJAP15183)	NA	NA	NA
AJAP03560(AJAP03560)	NA	NA	ref|XP_011667519.1| PREDICTED: uncharacterized protein LOC105439809 [Strongylocentrotus purpuratus]
AJAP03560(AJAP03560)	NA	NA	ref|XP_011667519.1| PREDICTED: uncharacterized protein LOC105439809 [Strongylocentrotus purpuratus]
AJAP26381(AJAP26381)	NA	NA	NA
AJAP25440(AJAP25440)	NA	NA	NA
AJAP16932(AJAP16932)	NA	NA	NA
AJAP02374(AJAP02374)	NA	NA	NA
AJAP02374(AJAP02374)	NA	NA	NA
AJAP17663(AJAP17663)	NA	NA	NA
AJAP25989(AJAP25989)	NA	NA	NA
AJAP16975(AJAP16975)	NA	NA	NA
AJAP05253(AJAP05253)	NA	NA	NA
AJAP16415(AJAP16415)	NA	NA	NA
AJAP19328(AJAP19328)	NA	NA	NA
AJAP17918(AJAP17918)	10;GO:0000139,cellular_component Golgi membrane;GO:0000166,molecular_function nucleotide binding;GO:0005525,molecular_function GTP binding;GO:0005783,cellular_component endoplasmic reticulum;GO:0005789,cellular_component endoplasmic reticulum membrane;GO:0005794,cellular_component Golgi apparatus;GO:0016020,cellular_component membrane;GO:0016021,cellular_component integral component of membrane;G…	NA	ref|XP_005951668.1| PREDICTED: GTPase IMAP family member 7-like isoform X2 [Haplochromis burtoni]
AJAP23667(AJAP23667)	3;GO:0003677,molecular_function DNA binding;GO:0006351,biological_process transcription, DNA-templated;GO:0006355,biological_process regulation of transcription, DNA-templated	ASXL; additional sex combs-like protein; K11471	PREDICTED: putative Polycomb group protein ASXL2 isoform X7 [Strongylocentrotus purpuratus]; ref|XP_011683350.1| PREDICTED: putative Polycomb group protein ASXL2 isoform X8 [Strongylocentrotus purpuratus]
AJAP22880(AJAP22880)	10;GO:0004721,molecular_function phosphoprotein phosphatase activity;GO:0004725,molecular_function protein tyrosine phosphatase activity;GO:0006470,biological_process protein dephosphorylation;GO:0016020,cellular_component membrane;GO:0016021,cellular_component integral component of membrane;GO:0016311,biological_process dephosphorylation;GO:0016787,molecular_function hydrolase activity;GO:001679…	NA	ref|XP_783327.2| PREDICTED: receptor-type tyrosine-protein phosphatase F [Strongylocentrotus purpuratus]
AJAP21350(AJAP21350)	NA	NA	NA
AJAP22874(AJAP22874)	22;GO:0000166,molecular_function nucleotide binding;GO:0002250,biological_process adaptive immune response;GO:0002376,biological_process immune system process;GO:0002827,biological_process positive regulation of T-helper 1 type immune response;GO:0003924,molecular_function GTPase activity;GO:0005524,molecular_function ATP binding;GO:0005737,cellular_component cytoplasm;GO:0005886,cellular_compone…	NA	ref|XP_011677849.1| PREDICTED: NLR family CARD domain-containing protein 4 [Strongylocentrotus purpuratus]
AJAP22874(AJAP22874)	22;GO:0000166,molecular_function nucleotide binding;GO:0002250,biological_process adaptive immune response;GO:0002376,biological_process immune system process;GO:0002827,biological_process positive regulation of T-helper 1 type immune response;GO:0003924,molecular_function GTPase activity;GO:0005524,molecular_function ATP binding;GO:0005737,cellular_component cytoplasm;GO:0005886,cellular_compone…	NA	ref|XP_011677849.1| PREDICTED: NLR family CARD domain-containing protein 4 [Strongylocentrotus purpuratus]
AJAP30317(AJAP30317)	5;GO:0008837,molecular_function diaminopimelate epimerase activity;GO:0009089,biological_process lysine biosynthetic process via diaminopimelate;GO:0016829,molecular_function lyase activity;GO:0016836,molecular_function hydro-lyase activity;GO:0050346,molecular_function trans-L-3-hydroxyproline dehydratase activity	L3HYPDH; trans-L-3-hydroxyproline dehydratase [EC:4.2.1.77]; K18384	PREDICTED: trans-L-3-hydroxyproline dehydratase [Strongylocentrotus purpuratus]; ref|XP_006815791.1| PREDICTED: trans-L-3-hydroxyproline dehydratase isoform X2 [Saccoglossus kowalevskii]
AJAP19641(AJAP19641)	NA	NA	NA
AJAP06071(AJAP06071)	19;GO:0000166,molecular_function nucleotide binding;GO:0004672,molecular_function protein kinase activity;GO:0004674,molecular_function protein serine/threonine kinase activity;GO:0004683,molecular_function calmodulin-dependent protein kinase activity;GO:0005516,molecular_function calmodulin binding;GO:0005524,molecular_function ATP binding;GO:0005634,cellular_component nucleus;GO:0005829,cellula…	CAMK4; calcium/calmodulin-dependent protein kinase IV [EC:2.7.11.17]; K05869	PREDICTED: calcium/calmodulin-dependent protein kinase type IV-like [Saccoglossus kowalevskii]; ref|XP_002736839.1| PREDICTED: calcium/calmodulin-dependent protein kinase type IV-like [Saccoglossus kowalevskii]
AJAP06071(AJAP06071)	19;GO:0000166,molecular_function nucleotide binding;GO:0004672,molecular_function protein kinase activity;GO:0004674,molecular_function protein serine/threonine kinase activity;GO:0004683,molecular_function calmodulin-dependent protein kinase activity;GO:0005516,molecular_function calmodulin binding;GO:0005524,molecular_function ATP binding;GO:0005634,cellular_component nucleus;GO:0005829,cellula…	CAMK4; calcium/calmodulin-dependent protein kinase IV [EC:2.7.11.17]; K05869	PREDICTED: calcium/calmodulin-dependent protein kinase type IV-like [Saccoglossus kowalevskii]; ref|XP_002736839.1| PREDICTED: calcium/calmodulin-dependent protein kinase type IV-like [Saccoglossus kowalevskii]
AJAP13953(AJAP13953)	NA	NA	NA
AJAP17396(AJAP17396)	NA	NA	NA
AJAP13533(AJAP13533)	2;GO:0005622,cellular_component intracellular;GO:0035556,biological_process intracellular signal transduction	PLIN2, ADRP; perilipin-2; K17284	PREDICTED: perilipin-2 isoform X2 [Strongylocentrotus purpuratus]; PREDICTED: perilipin-2 isoform X3 [Strongylocentrotus purpuratus]; ref|XP_011671692.1| PREDICTED: perilipin-2 isoform X2 [Strongylocentrotus purpuratus]
AJAP25990(AJAP25990)	NA	NA	ref|XP_007244628.1| PREDICTED: uncharacterized protein LOC103039276 [Astyanax mexicanus]
AJAP11034(AJAP11034)	NA	NA	NA
AJAP20841(AJAP20841)	14;GO:0000244,biological_process spliceosomal tri-snRNP complex assembly;GO:0000398,biological_process mRNA splicing, via spliceosome;GO:0001650,cellular_component fibrillar center;GO:0005515,molecular_function protein binding;GO:0005634,cellular_component nucleus;GO:0005654,cellular_component nucleoplasm;GO:0005682,cellular_component U5 snRNP;GO:0005737,cellular_component cytoplasm;GO:0005829,ce…	CD2BP2, PPP1R59; CD2 antigen cytoplasmic tail-binding protein 2; K13099	ref|XP_011676467.1| PREDICTED: CD2 antigen cytoplasmic tail-binding protein 2 homolog, partial [Strongylocentrotus purpuratus]
AJAP10641(AJAP10641)	14;GO:0004842,molecular_function ubiquitin-protein transferase activity;GO:0005515,molecular_function protein binding;GO:0005622,cellular_component intracellular;GO:0005737,cellular_component cytoplasm;GO:0005768,cellular_component endosome;GO:0005769,cellular_component early endosome;GO:0005794,cellular_component Golgi apparatus;GO:0008270,molecular_function zinc ion binding;GO:0015031,biologica…	NA	ref|XP_002611791.1| hypothetical protein BRAFLDRAFT_236413 [Branchiostoma floridae] gb|EEN67800.1| hypothetical protein BRAFLDRAFT_236413, partial [Branchiostoma floridae]
AJAP10641(AJAP10641)	14;GO:0004842,molecular_function ubiquitin-protein transferase activity;GO:0005515,molecular_function protein binding;GO:0005622,cellular_component intracellular;GO:0005737,cellular_component cytoplasm;GO:0005768,cellular_component endosome;GO:0005769,cellular_component early endosome;GO:0005794,cellular_component Golgi apparatus;GO:0008270,molecular_function zinc ion binding;GO:0015031,biologica…	NA	ref|XP_002611791.1| hypothetical protein BRAFLDRAFT_236413 [Branchiostoma floridae] gb|EEN67800.1| hypothetical protein BRAFLDRAFT_236413, partial [Branchiostoma floridae]
AJAP10641(AJAP10641)	14;GO:0004842,molecular_function ubiquitin-protein transferase activity;GO:0005515,molecular_function protein binding;GO:0005622,cellular_component intracellular;GO:0005737,cellular_component cytoplasm;GO:0005768,cellular_component endosome;GO:0005769,cellular_component early endosome;GO:0005794,cellular_component Golgi apparatus;GO:0008270,molecular_function zinc ion binding;GO:0015031,biologica…	NA	ref|XP_002611791.1| hypothetical protein BRAFLDRAFT_236413 [Branchiostoma floridae] gb|EEN67800.1| hypothetical protein BRAFLDRAFT_236413, partial [Branchiostoma floridae]
AJAP01522(AJAP01522)	16;GO:0001733,molecular_function galactosylceramide sulfotransferase activity;GO:0005794,cellular_component Golgi apparatus;GO:0005996,biological_process monosaccharide metabolic process;GO:0006790,biological_process sulfur compound metabolic process;GO:0009247,biological_process glycolipid biosynthetic process;GO:0009311,biological_process oligosaccharide metabolic process;GO:0016020,cellular_co…	NA	ref|XP_003727506.1| PREDICTED: galactosylceramide sulfotransferase isoform X2 [Strongylocentrotus purpuratus]
AJAP17453(AJAP17453)	43;GO:0000070,biological_process mitotic sister chromatid segregation;GO:0000166,molecular_function nucleotide binding;GO:0000775,cellular_component chromosome, centromeric region;GO:0000776,cellular_component kinetochore;GO:0000777,cellular_component condensed chromosome kinetochore;GO:0000794,cellular_component condensed nuclear chromosome;GO:0000922,cellular_component spindle pole;GO:0001824,b…	NA	ref|XP_011667178.1| PREDICTED: serine/threonine-protein kinase CBK1 [Strongylocentrotus purpuratus]
AJAP17453(AJAP17453)	43;GO:0000070,biological_process mitotic sister chromatid segregation;GO:0000166,molecular_function nucleotide binding;GO:0000775,cellular_component chromosome, centromeric region;GO:0000776,cellular_component kinetochore;GO:0000777,cellular_component condensed chromosome kinetochore;GO:0000794,cellular_component condensed nuclear chromosome;GO:0000922,cellular_component spindle pole;GO:0001824,b…	NA	ref|XP_011667178.1| PREDICTED: serine/threonine-protein kinase CBK1 [Strongylocentrotus purpuratus]
AJAP29684(AJAP29684)	22;GO:0000086,biological_process G2/M transition of mitotic cell cycle;GO:0003682,molecular_function chromatin binding;GO:0005509,molecular_function calcium ion binding;GO:0005634,cellular_component nucleus;GO:0005654,cellular_component nucleoplasm;GO:0005694,cellular_component chromosome;GO:0005829,cellular_component cytosol;GO:0006325,biological_process chromatin organization;GO:0006351,biologi…	KDM8, JMJD5; lysine-specific demethylase 8 [EC:1.14.11.27]; K10277	hypothetical protein BRAFLDRAFT_129074 [Branchiostoma floridae]; ref|XP_002595027.1| hypothetical protein BRAFLDRAFT_129074 [Branchiostoma floridae] gb|EEN51038.1| hypothetical protein BRAFLDRAFT_129074 [Branchiostoma floridae]
AJAP24271(AJAP24271)	NA	NA	ref|XP_011665740.1| PREDICTED: uncharacterized protein LOC105436430 [Strongylocentrotus purpuratus]
AJAP12762(AJAP12762)	18;GO:0005515,molecular_function protein binding;GO:0005886,cellular_component plasma membrane;GO:0005887,cellular_component integral component of plasma membrane;GO:0007275,biological_process multicellular organism development;GO:0007399,biological_process nervous system development;GO:0007411,biological_process axon guidance;GO:0007416,biological_process synapse assembly;GO:0008039,biological_p…	SEMA6; semaphorin 6; K06842	ref|XP_011683618.1| PREDICTED: semaphorin-6D-like isoform X5 [Strongylocentrotus purpuratus]
AJAP02794(AJAP02794)	21;GO:0000122,biological_process negative regulation of transcription by RNA polymerase II;GO:0000281,biological_process mitotic cytokinesis;GO:0000981,molecular_function DNA-binding transcription factor activity, RNA polymerase II-specific;GO:0005543,molecular_function phospholipid binding;GO:0005634,cellular_component nucleus;GO:0005737,cellular_component cytoplasm;GO:0006886,biological_process…	CC2D1; coiled-coil and C2 domain-containing protein 1; K18260	ref|XP_002594659.1| hypothetical protein BRAFLDRAFT_107506 [Branchiostoma floridae] gb|EEN50670.1| hypothetical protein BRAFLDRAFT_107506 [Branchiostoma floridae]
AJAP18928(AJAP18928)	NA	NA	NA
AJAP04768(AJAP04768)	10;GO:0000981,molecular_function DNA-binding transcription factor activity, RNA polymerase II-specific;GO:0003676,molecular_function nucleic acid binding;GO:0003677,molecular_function DNA binding;GO:0003700,molecular_function DNA-binding transcription factor activity;GO:0005515,molecular_function protein binding;GO:0005634,cellular_component nucleus;GO:0006351,biological_process transcription, DN…	NA	ref|XP_008186726.1| PREDICTED: zinc finger protein 2 homolog [Acyrthosiphon pisum]
AJAP16608(AJAP16608)	18;GO:0001764,biological_process neuron migration;GO:0005078,molecular_function MAP-kinase scaffold activity;GO:0005515,molecular_function protein binding;GO:0005737,cellular_component cytoplasm;GO:0005794,cellular_component Golgi apparatus;GO:0006915,biological_process apoptotic process;GO:0016567,biological_process protein ubiquitination;GO:0016740,molecular_function transferase activity;GO:003…	NA	ref|XP_011671082.1| PREDICTED: E3 ubiquitin-protein ligase SH3RF1 isoform X4 [Strongylocentrotus purpuratus]
AJAP13542(AJAP13542)	11;GO:0005739,cellular_component mitochondrion;GO:0005777,cellular_component peroxisome;GO:0006790,biological_process sulfur compound metabolic process;GO:0008482,molecular_function sulfite oxidase activity;GO:0010477,biological_process response to sulfur dioxide;GO:0015994,biological_process chlorophyll metabolic process;GO:0016491,molecular_function oxidoreductase activity;GO:0030151,molecular_…	SUOX; sulfite oxidase [EC:1.8.3.1]; K00387	PREDICTED: sulfite oxidase [Strongylocentrotus purpuratus]; ref|XP_791058.2| PREDICTED: sulfite oxidase [Strongylocentrotus purpuratus]
AJAP29970(AJAP29970)	32;GO:0000183,biological_process chromatin silencing at rDNA;GO:0000228,cellular_component nuclear chromosome;GO:0000784,cellular_component nuclear chromosome, telomeric region;GO:0000786,cellular_component nucleosome;GO:0000788,cellular_component nuclear nucleosome;GO:0003677,molecular_function DNA binding;GO:0003723,molecular_function RNA binding;GO:0005515,molecular_function protein binding;GO…	H4; histone H4; K11254	ref|XP_002045915.1| GM13181 [Drosophila sechellia] gb|EDW44127.1| GM13181 [Drosophila sechellia]
AJAP00708(AJAP00708)	7;GO:0000786,cellular_component nucleosome;GO:0000790,cellular_component nuclear chromatin;GO:0003677,molecular_function DNA binding;GO:0005634,cellular_component nucleus;GO:0005694,cellular_component chromosome;GO:0006334,biological_process nucleosome assembly;GO:0046982,molecular_function protein heterodimerization activity	H2B; histone H2B; K11252	sp|P48557.1|H2B_HOLTU RecName: Full=Histone H2B [Holothuria tubulosa] emb|CAA86297.1| histone H2B [Holothuria tubulosa] prf||2209257A histone H2B
AJAP20723(AJAP20723)	7;GO:0000786,cellular_component nucleosome;GO:0003677,molecular_function DNA binding;GO:0005634,cellular_component nucleus;GO:0005694,cellular_component chromosome;GO:0006334,biological_process nucleosome assembly;GO:0031492,molecular_function nucleosomal DNA binding;GO:0046982,molecular_function protein heterodimerization activity	NA	ref|XP_002633142.1| Hypothetical protein CBG05841 [Caenorhabditis briggsae] emb|CAP26491.1| Protein CBG05841 [Caenorhabditis briggsae]
AJAP27350(AJAP27350)	32;GO:0000183,biological_process chromatin silencing at rDNA;GO:0000228,cellular_component nuclear chromosome;GO:0000784,cellular_component nuclear chromosome, telomeric region;GO:0000786,cellular_component nucleosome;GO:0000788,cellular_component nuclear nucleosome;GO:0003677,molecular_function DNA binding;GO:0003723,molecular_function RNA binding;GO:0005515,molecular_function protein binding;GO…	H4; histone H4; K11254	ref|XP_002045915.1| GM13181 [Drosophila sechellia] gb|EDW44127.1| GM13181 [Drosophila sechellia]
AJAP09214(AJAP09214)	32;GO:0000183,biological_process chromatin silencing at rDNA;GO:0000228,cellular_component nuclear chromosome;GO:0000784,cellular_component nuclear chromosome, telomeric region;GO:0000786,cellular_component nucleosome;GO:0000788,cellular_component nuclear nucleosome;GO:0003677,molecular_function DNA binding;GO:0003723,molecular_function RNA binding;GO:0005515,molecular_function protein binding;GO…	H4; histone H4; K11254	ref|XP_002045915.1| GM13181 [Drosophila sechellia] gb|EDW44127.1| GM13181 [Drosophila sechellia]
AJAP30293(AJAP30293)	25;GO:0001503,biological_process ossification;GO:0004888,molecular_function transmembrane signaling receptor activity;GO:0004930,molecular_function G protein-coupled receptor activity;GO:0005518,molecular_function collagen binding;GO:0005622,cellular_component intracellular;GO:0005886,cellular_component plasma membrane;GO:0007005,biological_process mitochondrion organization;GO:0007165,biological…	NA	ref|XP_011676826.1| PREDICTED: uncharacterized protein LOC100893482 [Strongylocentrotus purpuratus]
AJAP13738(AJAP13738)	1;GO:0005515,molecular_function protein binding	NA	ref|XP_003726219.1| PREDICTED: cerebellar degeneration-related protein 2-like [Strongylocentrotus purpuratus]
AJAP30023(AJAP30023)	22;GO:0000151,cellular_component ubiquitin ligase complex;GO:0000209,biological_process protein polyubiquitination;GO:0000226,biological_process microtubule cytoskeleton organization;GO:0004842,molecular_function ubiquitin-protein transferase activity;GO:0005737,cellular_component cytoplasm;GO:0005813,cellular_component centrosome;GO:0005815,cellular_component microtubule organizing center;GO:000…	NA	ref|XP_780939.2| PREDICTED: E3 ubiquitin-protein ligase RNF19A [Strongylocentrotus purpuratus] ref|XP_003726613.1| PREDICTED: E3 ubiquitin-protein ligase RNF19A [Strongylocentrotus purpuratus] ref|XP_011678008.1| PREDICTED: E3 ubiquitin-protein ligase RNF19A [Strongylocentrotus purpuratus] ref|XP_011678009.1| PREDICTED: E3 ubiquitin-protein ligase RNF19A [Strongylocentrotus purpuratus]
AJAP08009(AJAP08009)	34;GO:0000413,biological_process protein peptidyl-prolyl isomerization;GO:0001708,biological_process cell fate specification;GO:0001933,biological_process negative regulation of protein phosphorylation;GO:0003755,molecular_function peptidyl-prolyl cis-trans isomerase activity;GO:0005515,molecular_function protein binding;GO:0005528,molecular_function FK506 binding;GO:0005737,cellular_component cy…	FKBP8; FK506-binding protein 8 [EC:5.2.1.8]; K09574	ref|XP_011661975.1| PREDICTED: peptidyl-prolyl cis-trans isomerase FKBP8 [Strongylocentrotus purpuratus]
AJAP02989(AJAP02989)	NA	NA	NA
AJAP28690(AJAP28690)	25;GO:0000977,molecular_function RNA polymerase II regulatory region sequence-specific DNA binding;GO:0000978,molecular_function RNA polymerase II proximal promoter sequence-specific DNA binding;GO:0001228,molecular_function DNA-binding transcription activator activity, RNA polymerase II-specific;GO:0003309,biological_process type B pancreatic cell differentiation;GO:0003310,biological_process pa…	NA	ref|XP_006821615.1| PREDICTED: DNA-binding protein RFX6-like [Saccoglossus kowalevskii]
AJAP20290(AJAP20290)	7;GO:0000122,biological_process negative regulation of transcription by RNA polymerase II;GO:0005515,molecular_function protein binding;GO:0005829,cellular_component cytosol;GO:0019900,molecular_function kinase binding;GO:0032947,molecular_function protein-containing complex scaffold activity;GO:0035331,biological_process negative regulation of hippo signaling;GO:0046621,biological_process negati…	WWC1; protein KIBRA; K16685	PREDICTED: protein WWC2-like [Saccoglossus kowalevskii]; ref|XP_006821406.1| PREDICTED: protein WWC2-like [Saccoglossus kowalevskii]
AJAP16534(AJAP16534)	17;GO:0001654,biological_process eye development;GO:0005102,molecular_function signaling receptor binding;GO:0005109,molecular_function frizzled binding;GO:0005576,cellular_component extracellular region;GO:0005615,cellular_component extracellular space;GO:0007275,biological_process multicellular organism development;GO:0009880,biological_process embryonic pattern specification;GO:0016055,biologi…	WNT8; wingless-type MMTV integration site family, member 8; K00714	ref|NP_001161678.1| wingless-type MMTV integration site family, member 8 precursor [Saccoglossus kowalevskii] gb|ACY92691.1| Wnt8 [Saccoglossus kowalevskii]
AJAP04728(AJAP04728)	12;GO:0000188,biological_process inactivation of MAPK activity;GO:0003723,molecular_function RNA binding;GO:0004721,molecular_function phosphoprotein phosphatase activity;GO:0004725,molecular_function protein tyrosine phosphatase activity;GO:0005515,molecular_function protein binding;GO:0006470,biological_process protein dephosphorylation;GO:0008138,molecular_function protein tyrosine/serine/thre…	NA	ref|XP_003724790.1| PREDICTED: dual specificity protein phosphatase 14-like [Strongylocentrotus purpuratus]
AJAP26406(AJAP26406)	29;GO:0000166,molecular_function nucleotide binding;GO:0003674,molecular_function molecular_function;GO:0005515,molecular_function protein binding;GO:0005524,molecular_function ATP binding;GO:0005737,cellular_component cytoplasm;GO:0005815,cellular_component microtubule organizing center;GO:0005829,cellular_component cytosol;GO:0007249,biological_process I-kappaB kinase/NF-kappaB signaling;GO:001…	NA	ref|XP_011676807.1| PREDICTED: LOW QUALITY PROTEIN: leucine-rich repeat-containing protein 74B [Strongylocentrotus purpuratus]
AJAP09171(AJAP09171)	4;GO:0003676,molecular_function nucleic acid binding;GO:0003723,molecular_function RNA binding;GO:0008270,molecular_function zinc ion binding;GO:0046872,molecular_function metal ion binding	NA	ref|XP_011682805.1| PREDICTED: zinc finger CCHC domain-containing protein 3-like, partial [Strongylocentrotus purpuratus]
AJAP24146(AJAP24146)	10;GO:0000727,biological_process double-strand break repair via break-induced replication;GO:0000811,cellular_component GINS complex;GO:0005515,molecular_function protein binding;GO:0005634,cellular_component nucleus;GO:0005654,cellular_component nucleoplasm;GO:0006260,biological_process DNA replication;GO:0006271,biological_process DNA strand elongation involved in DNA replication;GO:0031298,cel…	GINS2, PSF2; GINS complex subunit 2; K10733	ref|XP_005107947.1| PREDICTED: DNA replication complex GINS protein PSF2-like [Aplysia californica]
AJAP24479(AJAP24479)	32;GO:0000166,molecular_function nucleotide binding;GO:0000943,cellular_component retrotransposon nucleocapsid;GO:0003676,molecular_function nucleic acid binding;GO:0003677,molecular_function DNA binding;GO:0003723,molecular_function RNA binding;GO:0003824,molecular_function catalytic activity;GO:0003887,molecular_function DNA-directed DNA polymerase activity;GO:0003964,molecular_function RNA-dir…	NA	ref|XP_009290009.1| PREDICTED: uncharacterized protein LOC103908834 [Danio rerio] ref|XP_009290010.1| PREDICTED: uncharacterized protein LOC103908834 [Danio rerio]
AJAP09628(AJAP09628)	NA	NA	ref|XP_011679211.1| PREDICTED: uncharacterized protein LOC105445394 [Strongylocentrotus purpuratus]
AJAP07558(AJAP07558)	NA	NA	ref|XP_011665740.1| PREDICTED: uncharacterized protein LOC105436430 [Strongylocentrotus purpuratus]
AJAP26609(AJAP26609)	NA	NA	NA
AJAP15912(AJAP15912)	6;GO:0004252,molecular_function serine-type endopeptidase activity;GO:0005515,molecular_function protein binding;GO:0006508,biological_process proteolysis;GO:0008233,molecular_function peptidase activity;GO:0008236,molecular_function serine-type peptidase activity;GO:0016787,molecular_function hydrolase activity	NA	gb|ADI40137.1| proprotein convertase subtilisin/kexin type 9 [Apostichopus japonicus]
AJAP30019(AJAP30019)	3;GO:0005515,molecular_function protein binding;GO:0016567,biological_process protein ubiquitination;GO:0031463,cellular_component Cul3-RING ubiquitin ligase complex	KLHL29, KBTBD9; kelch-like protein 29; K10465	ref|XP_003724515.1| PREDICTED: kelch-like protein 38 [Strongylocentrotus purpuratus]
AJAP06972(AJAP06972)	41;GO:0001992,biological_process regulation of systemic arterial blood pressure by vasopressin;GO:0002125,biological_process maternal aggressive behavior;GO:0003084,biological_process positive regulation of systemic arterial blood pressure;GO:0004930,molecular_function G protein-coupled receptor activity;GO:0005000,molecular_function vasopressin receptor activity;GO:0005886,cellular_component pla…	NA	ref|XP_003726551.1| PREDICTED: arg8-vasotocin receptor-like [Strongylocentrotus purpuratus]
AJAP28421(AJAP28421)	NA	NA	NA
AJAP12187(AJAP12187)	NA	NA	gb|AFK75938.1| IMD-like protein [Schistocerca gregaria]
AJAP25500(AJAP25500)	12;GO:0003824,molecular_function catalytic activity;GO:0003920,molecular_function GMP reductase activity;GO:0005829,cellular_component cytosol;GO:0006144,biological_process purine nucleobase metabolic process;GO:0006163,biological_process purine nucleotide metabolic process;GO:0009117,biological_process nucleotide metabolic process;GO:0009409,biological_process response to cold;GO:0016491,molecul…	NA	ref|XP_002735098.1| PREDICTED: GMP reductase 2-like [Saccoglossus kowalevskii]
AJAP25500(AJAP25500)	12;GO:0003824,molecular_function catalytic activity;GO:0003920,molecular_function GMP reductase activity;GO:0005829,cellular_component cytosol;GO:0006144,biological_process purine nucleobase metabolic process;GO:0006163,biological_process purine nucleotide metabolic process;GO:0009117,biological_process nucleotide metabolic process;GO:0009409,biological_process response to cold;GO:0016491,molecul…	NA	ref|XP_002735098.1| PREDICTED: GMP reductase 2-like [Saccoglossus kowalevskii]
AJAP18053(AJAP18053)	5;GO:0005515,molecular_function protein binding;GO:0005829,cellular_component cytosol;GO:0016567,biological_process protein ubiquitination;GO:0035556,biological_process intracellular signal transduction;GO:0043687,biological_process post-translational protein modification	ASB13; ankyrin repeat and SOCS box protein 13; K10335	ref|XP_011681888.1| PREDICTED: ankyrin repeat and SOCS box protein 13 [Strongylocentrotus purpuratus]
AJAP14842(AJAP14842)	NA	NA	ref|XP_011407031.1| PREDICTED: deleted in malignant brain tumors 1 protein-like, partial [Amphimedon queenslandica]
AJAP22759(AJAP22759)	38;GO:0003026,biological_process regulation of systemic arterial blood pressure by aortic arch baroreceptor feedback;GO:0005216,molecular_function ion channel activity;GO:0005261,molecular_function cation channel activity;GO:0005272,molecular_function sodium channel activity;GO:0005515,molecular_function protein binding;GO:0005886,cellular_component plasma membrane;GO:0005887,cellular_component i…	ASIC1, ACCN2, BNAC2; acid-sensing ion channel 1; K04829	ref|XP_780968.2| PREDICTED: acid-sensing ion channel 1 [Strongylocentrotus purpuratus]
AJAP10359(AJAP10359)	6;GO:0005515,molecular_function protein binding;GO:0032471,biological_process negative regulation of endoplasmic reticulum calcium ion concentration;GO:0055088,biological_process lipid homeostasis;GO:0098554,cellular_component cytoplasmic side of endoplasmic reticulum membrane;GO:1901895,biological_process negative regulation of calcium-transporting ATPase activity;GO:1990845,biological_process a…	NA	ref|XP_011676164.1| PREDICTED: thyroid adenoma-associated protein homolog isoform X3 [Strongylocentrotus purpuratus]
AJAP11168(AJAP11168)	NA	NA	NA
AJAP30066(AJAP30066)	NA	NA	NA
AJAP07675(AJAP07675)	16;GO:0005509,molecular_function calcium ion binding;GO:0005544,molecular_function calcium-dependent phospholipid binding;GO:0005737,cellular_component cytoplasm;GO:0005886,cellular_component plasma membrane;GO:0006887,biological_process exocytosis;GO:0008104,biological_process protein localization;GO:0016020,cellular_component membrane;GO:0019905,molecular_function syntaxin binding;GO:0030276,mo…	RPH3A; rabphilin-3A; K19938	ref|XP_011683137.1| PREDICTED: double C2-like domain-containing protein beta isoform X1 [Strongylocentrotus purpuratus] ref|XP_011683139.1| PREDICTED: double C2-like domain-containing protein beta isoform X2 [Strongylocentrotus purpuratus]
AJAP23770(AJAP23770)	8;GO:0004930,molecular_function G protein-coupled receptor activity;GO:0005886,cellular_component plasma membrane;GO:0007165,biological_process signal transduction;GO:0007186,biological_process G protein-coupled receptor signaling pathway;GO:0016020,cellular_component membrane;GO:0016021,cellular_component integral component of membrane;GO:0042562,molecular_function hormone binding;GO:0042923,mol…	NA	ref|XP_011665444.1| PREDICTED: gastrin/cholecystokinin type B receptor-like [Strongylocentrotus purpuratus]
AJAP17102(AJAP17102)	NA	NA	ref|XP_003728977.1| PREDICTED: mucin-5AC-like [Strongylocentrotus purpuratus]
AJAP28438(AJAP28438)	2;GO:0005515,molecular_function protein binding;GO:0005829,cellular_component cytosol	NA	ref|XP_006818362.1| PREDICTED: coiled-coil domain-containing protein 43-like [Saccoglossus kowalevskii]
AJAP03429(AJAP03429)	NA	NA	NA
AJAP01582(AJAP01582)	3;GO:0003824,molecular_function catalytic activity;GO:0045335,cellular_component phagocytic vesicle;GO:0050662,molecular_function coenzyme binding	NA	ref|XP_001637061.1| predicted protein [Nematostella vectensis] gb|EDO44998.1| predicted protein [Nematostella vectensis]
AJAP05817(AJAP05817)	NA	NA	ref|XP_011665740.1| PREDICTED: uncharacterized protein LOC105436430 [Strongylocentrotus purpuratus]
AJAP20996(AJAP20996)	NA	NA	NA
AJAP29474(AJAP29474)	13;GO:0000139,cellular_component Golgi membrane;GO:0004653,molecular_function polypeptide N-acetylgalactosaminyltransferase activity;GO:0005794,cellular_component Golgi apparatus;GO:0005795,cellular_component Golgi stack;GO:0006486,biological_process protein glycosylation;GO:0009312,biological_process oligosaccharide biosynthetic process;GO:0012505,cellular_component endomembrane system;GO:001602…	NA	ref|XP_001187912.2| PREDICTED: polypeptide N-acetylgalactosaminyltransferase 1 [Strongylocentrotus purpuratus]
AJAP20235(AJAP20235)	NA	NA	ref|XP_011665740.1| PREDICTED: uncharacterized protein LOC105436430 [Strongylocentrotus purpuratus]
AJAP12077(AJAP12077)	NA	NA	ref|NP_998307.1| yae1 domain-containing protein 1 [Danio rerio] gb|AAH53249.1| Zgc:64095 [Danio rerio]
AJAP10181(AJAP10181)	6;GO:0005509,molecular_function calcium ion binding;GO:0005515,molecular_function protein binding;GO:0005578,cellular_component extracellular matrix;GO:0007165,biological_process signal transduction;GO:0048752,biological_process semicircular canal morphogenesis;GO:0060872,biological_process semicircular canal development	NCS1; neuronal calcium sensor 1; K19932	frequenin homolog [Saccoglossus kowalevskii]; ref|NP_001158495.1| frequenin homolog [Saccoglossus kowalevskii] ref|XP_006819025.1| PREDICTED: frequenin homolog isoform X1 [Saccoglossus kowalevskii] gb|ACH73243.1| frequenin-like protein [Saccoglossus kowalevskii]
AJAP26318(AJAP26318)	NA	NA	NA
AJAP20222(AJAP20222)	NA	NA	NA
AJAP07553(AJAP07553)	NA	NA	ref|XP_011671586.1| PREDICTED: uncharacterized protein LOC105441796 [Strongylocentrotus purpuratus]
AJAP05839(AJAP05839)	NA	NA	NA
AJAP14308(AJAP14308)	NA	NA	NA
AJAP17492(AJAP17492)	32;GO:0000166,molecular_function nucleotide binding;GO:0000943,cellular_component retrotransposon nucleocapsid;GO:0003676,molecular_function nucleic acid binding;GO:0003677,molecular_function DNA binding;GO:0003723,molecular_function RNA binding;GO:0003824,molecular_function catalytic activity;GO:0003887,molecular_function DNA-directed DNA polymerase activity;GO:0003964,molecular_function RNA-dir…	NA	ref|XP_011614612.1| PREDICTED: uncharacterized protein LOC105418111 [Takifugu rubripes] ref|XP_011614613.1| PREDICTED: uncharacterized protein LOC105418111 [Takifugu rubripes]
AJAP15980(AJAP15980)	NA	NA	NA
AJAP22629(AJAP22629)	2;GO:0005739,cellular_component mitochondrion;GO:0043231,cellular_component intracellular membrane-bounded organelle	NA	ref|XP_011662201.1| PREDICTED: speckle targeted PIP5K1A-regulated poly(A) polymerase [Strongylocentrotus purpuratus]
AJAP16421(AJAP16421)	NA	NA	NA
AJAP26153(AJAP26153)	NA	NA	NA
AJAP09737(AJAP09737)	32;GO:0000166,molecular_function nucleotide binding;GO:0000943,cellular_component retrotransposon nucleocapsid;GO:0003676,molecular_function nucleic acid binding;GO:0003677,molecular_function DNA binding;GO:0003723,molecular_function RNA binding;GO:0003824,molecular_function catalytic activity;GO:0003887,molecular_function DNA-directed DNA polymerase activity;GO:0003964,molecular_function RNA-dir…	NA	ref|XP_011339604.1| PREDICTED: uncharacterized protein LOC105280636 [Cerapachys biroi]
AJAP03536(AJAP03536)	4;GO:0003676,molecular_function nucleic acid binding;GO:0003723,molecular_function RNA binding;GO:0008270,molecular_function zinc ion binding;GO:0046872,molecular_function metal ion binding	NA	ref|XP_011682805.1| PREDICTED: zinc finger CCHC domain-containing protein 3-like, partial [Strongylocentrotus purpuratus]
AJAP20442(AJAP20442)	15;GO:0000122,biological_process negative regulation of transcription by RNA polymerase II;GO:0000978,molecular_function RNA polymerase II proximal promoter sequence-specific DNA binding;GO:0000981,molecular_function DNA-binding transcription factor activity, RNA polymerase II-specific;GO:0001228,molecular_function DNA-binding transcription activator activity, RNA polymerase II-specific;GO:000367…	NA	PREDICTED: DNA-binding protein RFX7 [Strongylocentrotus purpuratus]; ref|XP_007577542.1| PREDICTED: DNA-binding protein RFX5-like [Poecilia formosa]
AJAP15365(AJAP15365)	27;GO:0000166,molecular_function nucleotide binding;GO:0000281,biological_process mitotic cytokinesis;GO:0000910,biological_process cytokinesis;GO:0000915,biological_process actomyosin contractile ring assembly;GO:0003777,molecular_function microtubule motor activity;GO:0005524,molecular_function ATP binding;GO:0005634,cellular_component nucleus;GO:0005654,cellular_component nucleoplasm;GO:000573…	NA	ref|NP_999659.1| KRP110 [Strongylocentrotus purpuratus] gb|AAG18582.1|AF292394_1 KRP110 [Strongylocentrotus purpuratus]
AJAP18633(AJAP18633)	10;GO:0001654,biological_process eye development;GO:0004866,molecular_function endopeptidase inhibitor activity;GO:0004867,molecular_function serine-type endopeptidase inhibitor activity;GO:0005576,cellular_component extracellular region;GO:0005615,cellular_component extracellular space;GO:0005886,cellular_component plasma membrane;GO:0010466,biological_process negative regulation of peptidase ac…	NA	ref|XP_785018.3| PREDICTED: C3 and PZP-like alpha-2-macroglobulin domain-containing protein 8 [Strongylocentrotus purpuratus]
AJAP14949(AJAP14949)	NA	NA	NA
AJAP14949(AJAP14949)	NA	NA	NA
AJAP14949(AJAP14949)	NA	NA	NA
AJAP14949(AJAP14949)	NA	NA	NA
AJAP16234(AJAP16234)	2;GO:0016021,cellular_component integral component of membrane;GO:0046740,biological_process transport of virus in host, cell to cell	NA	NA
AJAP14568(AJAP14568)	8;GO:0000166,molecular_function nucleotide binding;GO:0005524,molecular_function ATP binding;GO:0005886,cellular_component plasma membrane;GO:0016020,cellular_component membrane;GO:0016021,cellular_component integral component of membrane;GO:0016887,molecular_function ATPase activity;GO:0042626,molecular_function ATPase activity, coupled to transmembrane movement of substances;GO:0055085,biologic…	NA	ref|XP_001181661.2| PREDICTED: multiple epidermal growth factor-like domains protein 11, partial [Strongylocentrotus purpuratus]
AJAP16715(AJAP16715)	NA	NA	NA
AJAP16715(AJAP16715)	NA	NA	NA
AJAP16653(AJAP16653)	NA	NA	ref|XP_011676558.1| PREDICTED: uncharacterized protein LOC105444254 [Strongylocentrotus purpuratus]
AJAP14210(AJAP14210)	22;GO:0003676,molecular_function nucleic acid binding;GO:0003677,molecular_function DNA binding;GO:0003723,molecular_function RNA binding;GO:0003824,molecular_function catalytic activity;GO:0003887,molecular_function DNA-directed DNA polymerase activity;GO:0003964,molecular_function RNA-directed DNA polymerase activity;GO:0004190,molecular_function aspartic-type endopeptidase activity;GO:0004518,…	NA	ref|XP_011438856.1| PREDICTED: uncharacterized protein K02A2.6-like [Crassostrea gigas]
AJAP12344(AJAP12344)	17;GO:0000166,molecular_function nucleotide binding;GO:0005247,molecular_function voltage-gated chloride channel activity;GO:0005524,molecular_function ATP binding;GO:0005765,cellular_component lysosomal membrane;GO:0005768,cellular_component endosome;GO:0006811,biological_process ion transport;GO:0006821,biological_process chloride transport;GO:0006884,biological_process cell volume homeostasis;…	CLCN6; chloride channel 6; K05015	PREDICTED: chloride transport protein 6 [Strongylocentrotus purpuratus]; ref|XP_011667044.1| PREDICTED: chloride transport protein 6 [Strongylocentrotus purpuratus]
AJAP26453(AJAP26453)	NA	NA	ref|XP_798191.2| PREDICTED: G-protein coupled receptor 143 [Strongylocentrotus purpuratus]
AJAP04973(AJAP04973)	6;GO:0003674,molecular_function molecular_function;GO:0005634,cellular_component nucleus;GO:0007368,biological_process determination of left/right symmetry;GO:0051920,molecular_function peroxiredoxin activity;GO:0055114,biological_process oxidation-reduction process;GO:1901031,biological_process regulation of response to reactive oxygen species	SESN1_3; sestrin 1/3; K10141	PREDICTED: sestrin-3-like isoform X3 [Branchiostoma belcheri]; ref|XP_006813000.1| PREDICTED: sestrin-1-like [Saccoglossus kowalevskii]
AJAP16685(AJAP16685)	5;GO:0016020,cellular_component membrane;GO:0016021,cellular_component integral component of membrane;GO:0016740,molecular_function transferase activity;GO:0042572,biological_process retinol metabolic process;GO:0047173,molecular_function phosphatidylcholine-retinol O-acyltransferase activity	NA	ref|WP_035992490.1| phage shock protein [Leptolyngbya sp. KIOST-1]
AJAP14551(AJAP14551)	NA	NA	ref|XP_002739169.1| PREDICTED: uncharacterized protein LOC100366375 [Saccoglossus kowalevskii]
AJAP09105(AJAP09105)	14;GO:0002576,biological_process platelet degranulation;GO:0005044,molecular_function scavenger receptor activity;GO:0005515,molecular_function protein binding;GO:0005576,cellular_component extracellular region;GO:0005615,cellular_component extracellular space;GO:0006898,biological_process receptor-mediated endocytosis;GO:0006968,biological_process cellular defense response;GO:0007155,biological_…	NA	ref|XP_010997923.1| PREDICTED: galectin-3-binding protein [Camelus dromedarius]
AJAP29133(AJAP29133)	NA	NA	ref|XP_011672613.1| PREDICTED: diablo homolog, mitochondrial-like [Strongylocentrotus purpuratus]
AJAP12747(AJAP12747)	13;GO:0005887,cellular_component integral component of plasma membrane;GO:0006811,biological_process ion transport;GO:0007390,biological_process germ-band shortening;GO:0008514,molecular_function organic anion transmembrane transporter activity;GO:0015101,molecular_function organic cation transmembrane transporter activity;GO:0015695,biological_process organic cation transport;GO:0015711,biologic…	NA	ref|XP_791788.3| PREDICTED: solute carrier family 22 member 3 [Strongylocentrotus purpuratus]
AJAP01817(AJAP01817)	NA	EVC1; ellis van creveld syndrome protein 1; K19605	ref|XP_011671660.1| PREDICTED: trichohyalin isoform X1 [Strongylocentrotus purpuratus]
AJAP05093(AJAP05093)	4;GO:0005794,cellular_component Golgi apparatus;GO:0016020,cellular_component membrane;GO:0016192,biological_process vesicle-mediated transport;GO:0045682,biological_process regulation of epidermis development	NA	gb|ELU00540.1| hypothetical protein CAPTEDRAFT_134812 [Capitella teleta]
AJAP05093(AJAP05093)	4;GO:0005794,cellular_component Golgi apparatus;GO:0016020,cellular_component membrane;GO:0016192,biological_process vesicle-mediated transport;GO:0045682,biological_process regulation of epidermis development	NA	gb|ELU00540.1| hypothetical protein CAPTEDRAFT_134812 [Capitella teleta]
AJAP23611(AJAP23611)	NA	NA	ref|XP_011455009.1| PREDICTED: uncharacterized protein LOC105347562 [Crassostrea gigas]
AJAP15241(AJAP15241)	32;GO:0000166,molecular_function nucleotide binding;GO:0000943,cellular_component retrotransposon nucleocapsid;GO:0003676,molecular_function nucleic acid binding;GO:0003677,molecular_function DNA binding;GO:0003723,molecular_function RNA binding;GO:0003824,molecular_function catalytic activity;GO:0003887,molecular_function DNA-directed DNA polymerase activity;GO:0003964,molecular_function RNA-dir…	NA	emb|CBN80961.1| Retrovirus polyprotein [Dicentrarchus labrax]
AJAP08738(AJAP08738)	NA	NA	ref|XP_002165941.2| PREDICTED: uncharacterized protein LOC100205471, partial [Hydra vulgaris]
AJAP01680(AJAP01680)	NA	NA	ref|XP_011670815.1| PREDICTED: RNA-directed DNA polymerase from mobile element jockey-like, partial [Strongylocentrotus purpuratus]
AJAP01680(AJAP01680)	NA	NA	ref|XP_011670815.1| PREDICTED: RNA-directed DNA polymerase from mobile element jockey-like, partial [Strongylocentrotus purpuratus]
AJAP18609(AJAP18609)	16;GO:0000166,molecular_function nucleotide binding;GO:0004672,molecular_function protein kinase activity;GO:0004674,molecular_function protein serine/threonine kinase activity;GO:0004712,molecular_function protein serine/threonine/tyrosine kinase activity;GO:0004713,molecular_function protein tyrosine kinase activity;GO:0005515,molecular_function protein binding;GO:0005524,molecular_function ATP…	NA	ref|XP_003724087.2| PREDICTED: uncharacterized protein LOC100889145 [Strongylocentrotus purpuratus]
AJAP09765(AJAP09765)	NA	NA	ref|XP_011677358.1| PREDICTED: uncharacterized protein LOC105444594 isoform X2 [Strongylocentrotus purpuratus]
AJAP20293(AJAP20293)	NA	NA	ref|XP_004913210.1| PREDICTED: uncharacterized protein LOC101730969 [Xenopus (Silurana) tropicalis]
AJAP02701(AJAP02701)	NA	NA	NA
AJAP06081(AJAP06081)	NA	NA	NA
AJAP10242(AJAP10242)	NA	NA	NA
AJAP21615(AJAP21615)	25;GO:0000166,molecular_function nucleotide binding;GO:0003677,molecular_function DNA binding;GO:0003924,molecular_function GTPase activity;GO:0004871,molecular_function obsolete signal transducer activity;GO:0005524,molecular_function ATP binding;GO:0005525,molecular_function GTP binding;GO:0005622,cellular_component intracellular;GO:0005634,cellular_component nucleus;GO:0005730,cellular_compone…	GNAI; guanine nucleotide-binding protein G(i) subunit alpha; K04630	guanine nucleotide-binding protein G(i) alpha subunit [Lytechinus variegatus]; sp|P30676.3|GNAI_PATPE RecName: Full=Guanine nucleotide-binding protein G(i) subunit alpha
AJAP24154(AJAP24154)	NA	NA	ref|XP_011676031.1| PREDICTED: uncharacterized protein LOC105443993 [Strongylocentrotus purpuratus]
AJAP12013(AJAP12013)	26;GO:0001664,molecular_function G protein-coupled receptor binding;GO:0001867,biological_process complement activation, lectin pathway;GO:0002376,biological_process immune system process;GO:0002752,biological_process cell surface pattern recognition receptor signaling pathway;GO:0004252,molecular_function serine-type endopeptidase activity;GO:0005515,molecular_function protein binding;GO:0005576…	NA	ref|XP_011672459.1| PREDICTED: ryncolin-1-like [Strongylocentrotus purpuratus]
AJAP16541(AJAP16541)	NA	NA	NA
AJAP19177(AJAP19177)	12;GO:0000977,molecular_function RNA polymerase II regulatory region sequence-specific DNA binding;GO:0000981,molecular_function DNA-binding transcription factor activity, RNA polymerase II-specific;GO:0003677,molecular_function DNA binding;GO:0004190,molecular_function aspartic-type endopeptidase activity;GO:0005634,cellular_component nucleus;GO:0006270,biological_process DNA replication initiat…	ALX4; homeobox protein aristaless-like 4; K09451	Alx1, partial [Parastichopus parvimensis]; gb|AFS65547.1| Alx1, partial [Parastichopus parvimensis]
AJAP05401(AJAP05401)	NA	NA	NA
AJAP20944(AJAP20944)	NA	NA	NA
AJAP05098(AJAP05098)	2;GO:0016787,molecular_function hydrolase activity;GO:0031514,cellular_component motile cilium	NA	ref|XP_782312.3| PREDICTED: carboxylesterase 5A isoform X2 [Strongylocentrotus purpuratus]
AJAP16516(AJAP16516)	NA	NA	gb|KDR11390.1| hypothetical protein L798_14022 [Zootermopsis nevadensis]
AJAP11241(AJAP11241)	31;GO:0003676,molecular_function nucleic acid binding;GO:0003677,molecular_function DNA binding;GO:0003964,molecular_function RNA-directed DNA polymerase activity;GO:0004190,molecular_function aspartic-type endopeptidase activity;GO:0004518,molecular_function nuclease activity;GO:0004519,molecular_function endonuclease activity;GO:0004523,molecular_function RNA-DNA hybrid ribonuclease activity;GO…	NA	ref|XP_005470311.1| PREDICTED: uncharacterized protein K02A2.6-like [Oreochromis niloticus]
AJAP06602(AJAP06602)	NA	NA	NA
AJAP27623(AJAP27623)	NA	NA	dbj|BAC82617.1| pol-like protein [Danio rerio]
AJAP07635(AJAP07635)	20;GO:0000122,biological_process negative regulation of transcription by RNA polymerase II;GO:0000502,cellular_component proteasome complex;GO:0005515,molecular_function protein binding;GO:0005634,cellular_component nucleus;GO:0005737,cellular_component cytoplasm;GO:0005829,cellular_component cytosol;GO:0006915,biological_process apoptotic process;GO:0007253,biological_process cytoplasmic sequest…	PSMD10; 26S proteasome non-ATPase regulatory subunit 10; K06694	PREDICTED: 26S proteasome non-ATPase regulatory subunit 10 [Strongylocentrotus purpuratus]; ref|NP_001016356.1| proteasome 26S non-ATPase subunit 10 [Xenopus (Silurana) tropicalis] emb|CAJ83642.1| proteasome (prosome, macropain) 26S subunit, non-ATPase, 10 [Xenopus (Silurana) tropicalis] gb|AAI57766.1| proteasome (prosome, macropain) 26S subunit, non-ATPase, 10 [Xenopus (Silurana) tropicalis]
AJAP27596(AJAP27596)	10;GO:0005201,molecular_function extracellular matrix structural constituent;GO:0005576,cellular_component extracellular region;GO:0005886,cellular_component plasma membrane;GO:0007160,biological_process cell-matrix adhesion;GO:0007605,biological_process sensory perception of sound;GO:0016020,cellular_component membrane;GO:0031012,cellular_component extracellular matrix;GO:0031225,cellular_compon…	NA	ref|XP_006822415.1| PREDICTED: mucin-4-like, partial [Saccoglossus kowalevskii]
AJAP13663(AJAP13663)	16;GO:0000166,molecular_function nucleotide binding;GO:0004672,molecular_function protein kinase activity;GO:0004713,molecular_function protein tyrosine kinase activity;GO:0004714,molecular_function transmembrane receptor protein tyrosine kinase activity;GO:0005515,molecular_function protein binding;GO:0005524,molecular_function ATP binding;GO:0006468,biological_process protein phosphorylation;GO…	ROR1, NTRKR1; receptor tyrosine kinase-like orphan receptor 1 [EC:2.7.10.1]; K05122	ref|XP_001601308.2| PREDICTED: tyrosine-protein kinase transmembrane receptor Ror isoform X1 [Nasonia vitripennis]; Tyrosine-protein kinase sid-3 [Toxocara canis]
AJAP14093(AJAP14093)	NA	NA	NA
AJAP00857(AJAP00857)	NA	NA	NA
AJAP10140(AJAP10140)	NA	NA	ref|XP_009303067.1| PREDICTED: uncharacterized protein LOC103911666 [Danio rerio]
AJAP25584(AJAP25584)	18;GO:0004622,molecular_function lysophospholipase activity;GO:0005634,cellular_component nucleus;GO:0005739,cellular_component mitochondrion;GO:0005764,cellular_component lysosome;GO:0005765,cellular_component lysosomal membrane;GO:0005783,cellular_component endoplasmic reticulum;GO:0006629,biological_process lipid metabolic process;GO:0008152,biological_process metabolic process;GO:0016020,cell…	NA	ref|XP_010726627.1| PREDICTED: neuropathy target esterase isoform X6 [Meleagris gallopavo]
AJAP23028(AJAP23028)	32;GO:0000166,molecular_function nucleotide binding;GO:0000943,cellular_component retrotransposon nucleocapsid;GO:0003676,molecular_function nucleic acid binding;GO:0003677,molecular_function DNA binding;GO:0003723,molecular_function RNA binding;GO:0003824,molecular_function catalytic activity;GO:0003887,molecular_function DNA-directed DNA polymerase activity;GO:0003964,molecular_function RNA-dir…	NA	gb|KFM56688.1| Retrovirus-related Pol polyprotein from transposon 412, partial [Stegodyphus mimosarum]
AJAP10070(AJAP10070)	32;GO:0000166,molecular_function nucleotide binding;GO:0000943,cellular_component retrotransposon nucleocapsid;GO:0003676,molecular_function nucleic acid binding;GO:0003677,molecular_function DNA binding;GO:0003723,molecular_function RNA binding;GO:0003824,molecular_function catalytic activity;GO:0003887,molecular_function DNA-directed DNA polymerase activity;GO:0003964,molecular_function RNA-dir…	NA	ref|XP_011683719.1| PREDICTED: uncharacterized protein K02A2.6-like [Strongylocentrotus purpuratus]
AJAP25830(AJAP25830)	15;GO:0005515,molecular_function protein binding;GO:0005737,cellular_component cytoplasm;GO:0005813,cellular_component centrosome;GO:0005856,cellular_component cytoskeleton;GO:0005929,cellular_component cilium;GO:0008017,molecular_function microtubule binding;GO:0030030,biological_process cell projection organization;GO:0030992,cellular_component intraciliary transport particle B;GO:0031113,biolo…	TRAF3IP1, IFT54; TRAF3-interacting protein 1; K19680	PREDICTED: TRAF3-interacting protein 1-like [Strongylocentrotus purpuratus]; ref|XP_011674772.1| PREDICTED: TRAF3-interacting protein 1-like [Strongylocentrotus purpuratus]
AJAP28983(AJAP28983)	NA	NA	NA
AJAP26595(AJAP26595)	16;GO:0001733,molecular_function galactosylceramide sulfotransferase activity;GO:0005794,cellular_component Golgi apparatus;GO:0005996,biological_process monosaccharide metabolic process;GO:0006790,biological_process sulfur compound metabolic process;GO:0009247,biological_process glycolipid biosynthetic process;GO:0009311,biological_process oligosaccharide metabolic process;GO:0016020,cellular_co…	NA	ref|XP_003727506.1| PREDICTED: galactosylceramide sulfotransferase isoform X2 [Strongylocentrotus purpuratus]
AJAP17587(AJAP17587)	8;GO:0003674,molecular_function molecular_function;GO:0005737,cellular_component cytoplasm;GO:0016020,cellular_component membrane;GO:0016021,cellular_component integral component of membrane;GO:0035556,biological_process intracellular signal transduction;GO:0050890,biological_process cognition;GO:0055085,biological_process transmembrane transport;GO:0070062,cellular_component extracellular exosome	NA	ref|XP_780807.3| PREDICTED: integral membrane protein GPR155 isoform X2 [Strongylocentrotus purpuratus]
AJAP11135(AJAP11135)	15;GO:0005783,cellular_component endoplasmic reticulum;GO:0005789,cellular_component endoplasmic reticulum membrane;GO:0006508,biological_process proteolysis;GO:0006749,biological_process glutathione metabolic process;GO:0006751,biological_process glutathione catabolic process;GO:0008233,molecular_function peptidase activity;GO:0016020,cellular_component membrane;GO:0016021,cellular_component int…	NA	ref|WP_019308299.1| hypothetical protein [SAR324 cluster bacterium SCGC AAA240-J09]
AJAP03660(AJAP03660)	9;GO:0006508,biological_process proteolysis;GO:0006751,biological_process glutathione catabolic process;GO:0016740,molecular_function transferase activity;GO:0016746,molecular_function transferase activity, transferring acyl groups;GO:0036374,molecular_function glutathione hydrolase activity;GO:0042597,cellular_component periplasmic space;GO:0052060,biological_process evasion or tolerance by symb…	NA	ref|XP_007441063.1| PREDICTED: gamma-glutamyltranspeptidase 3-like, partial [Python bivittatus]
AJAP12505(AJAP12505)	2;GO:0000228,cellular_component nuclear chromosome;GO:0003676,molecular_function nucleic acid binding	NA	ref|XP_011268527.1| PREDICTED: zinc finger protein 236 [Camponotus floridanus]
AJAP00700(AJAP00700)	18;GO:0000166,molecular_function nucleotide binding;GO:0000287,molecular_function magnesium ion binding;GO:0005515,molecular_function protein binding;GO:0005634,cellular_component nucleus;GO:0005737,cellular_component cytoplasm;GO:0005739,cellular_component mitochondrion;GO:0005829,cellular_component cytosol;GO:0006253,biological_process dCTP catabolic process;GO:0009143,biological_process nucleo…	DCTPP1; dCTP diphosphatase [EC:3.6.1.12]; K16904	PREDICTED: dCTP pyrophosphatase 1-like [Branchiostoma belcheri]; ref|XP_002611915.1| hypothetical protein BRAFLDRAFT_62307 [Branchiostoma floridae] gb|EEN67924.1| hypothetical protein BRAFLDRAFT_62307 [Branchiostoma floridae]
AJAP03163(AJAP03163)	8;GO:0000086,biological_process G2/M transition of mitotic cell cycle;GO:0000307,cellular_component cyclin-dependent protein kinase holoenzyme complex;GO:0005634,cellular_component nucleus;GO:0005654,cellular_component nucleoplasm;GO:0005737,cellular_component cytoplasm;GO:0007049,biological_process cell cycle;GO:0044843,biological_process cell cycle G1/S phase transition;GO:0051301,biological_pr…	CCNA; cyclin-A; K06627; CCNB1; G2/mitotic-specific cyclin-B1; K05868	cyclin B3, partial [Gryllus bimaculatus]; emb|CDJ94512.1| Cyclin domain containing protein [Haemonchus contortus]
AJAP25655(AJAP25655)	5;GO:0005575,cellular_component cellular_component;GO:0009267,biological_process cellular response to starvation;GO:0030447,biological_process filamentous growth;GO:0036170,biological_process filamentous growth of a population of unicellular organisms in response to starvation;GO:0036180,biological_process filamentous growth of a population of unicellular organisms in response to biotic stimulus	NA	gb|AAP88020.1|AF355752_1 reverse transcriptase, partial [Chelonia mydas]
AJAP00382(AJAP00382)	25;GO:0000346,cellular_component transcription export complex;GO:0000347,cellular_component THO complex;GO:0000445,cellular_component THO complex part of transcription export complex;GO:0000781,cellular_component chromosome, telomeric region;GO:0000784,cellular_component nuclear chromosome, telomeric region;GO:0003723,molecular_function RNA binding;GO:0005515,molecular_function protein binding;GO…	THOC7; THO complex subunit 7; K13176	PREDICTED: THO complex subunit 7 homolog [Strongylocentrotus purpuratus]; ref|XP_791518.3| PREDICTED: THO complex subunit 7 homolog [Strongylocentrotus purpuratus]
AJAP22343(AJAP22343)	1;GO:0030587,biological_process sorocarp development	NA	dbj|BAD04856.1| reverse transcriptase [Takifugu rubripes]
AJAP10576(AJAP10576)	4;GO:0003676,molecular_function nucleic acid binding;GO:0003723,molecular_function RNA binding;GO:0008270,molecular_function zinc ion binding;GO:0046872,molecular_function metal ion binding	NA	ref|XP_011682805.1| PREDICTED: zinc finger CCHC domain-containing protein 3-like, partial [Strongylocentrotus purpuratus]
AJAP10576(AJAP10576)	4;GO:0003676,molecular_function nucleic acid binding;GO:0003723,molecular_function RNA binding;GO:0008270,molecular_function zinc ion binding;GO:0046872,molecular_function metal ion binding	NA	ref|XP_011682805.1| PREDICTED: zinc finger CCHC domain-containing protein 3-like, partial [Strongylocentrotus purpuratus]
AJAP27529(AJAP27529)	1;GO:0030587,biological_process sorocarp development	NA	dbj|BAD04856.1| reverse transcriptase [Takifugu rubripes]
AJAP04394(AJAP04394)	NA	NA	ref|XP_011682805.1| PREDICTED: zinc finger CCHC domain-containing protein 3-like, partial [Strongylocentrotus purpuratus]
AJAP04394(AJAP04394)	NA	NA	ref|XP_011682805.1| PREDICTED: zinc finger CCHC domain-containing protein 3-like, partial [Strongylocentrotus purpuratus]
AJAP16281(AJAP16281)	5;GO:0003964,molecular_function RNA-directed DNA polymerase activity;GO:0004519,molecular_function endonuclease activity;GO:0005515,molecular_function protein binding;GO:0006278,biological_process RNA-dependent DNA biosynthetic process;GO:0090305,biological_process nucleic acid phosphodiester bond hydrolysis	NA	dbj|BAD04856.1| reverse transcriptase [Takifugu rubripes]
AJAP08143(AJAP08143)	4;GO:0003676,molecular_function nucleic acid binding;GO:0003723,molecular_function RNA binding;GO:0008270,molecular_function zinc ion binding;GO:0046872,molecular_function metal ion binding	NA	ref|XP_011682805.1| PREDICTED: zinc finger CCHC domain-containing protein 3-like, partial [Strongylocentrotus purpuratus]
AJAP05643(AJAP05643)	5;GO:0003964,molecular_function RNA-directed DNA polymerase activity;GO:0004519,molecular_function endonuclease activity;GO:0005515,molecular_function protein binding;GO:0006278,biological_process RNA-dependent DNA biosynthetic process;GO:0090305,biological_process nucleic acid phosphodiester bond hydrolysis	NA	dbj|BAC82621.1| pol-like protein [Danio rerio]
AJAP19925(AJAP19925)	NA	NA	emb|CDQ97889.1| unnamed protein product [Oncorhynchus mykiss]
AJAP27922(AJAP27922)	NA	NA	ref|XP_001618531.1| hypothetical protein NEMVEDRAFT_v1g154278 [Nematostella vectensis] gb|EDO26431.1| predicted protein, partial [Nematostella vectensis]
AJAP13005(AJAP13005)	NA	NA	emb|CDQ95089.1| unnamed protein product [Oncorhynchus mykiss]
AJAP23322(AJAP23322)	4;GO:0003676,molecular_function nucleic acid binding;GO:0003723,molecular_function RNA binding;GO:0008270,molecular_function zinc ion binding;GO:0046872,molecular_function metal ion binding	NA	ref|XP_011682805.1| PREDICTED: zinc finger CCHC domain-containing protein 3-like, partial [Strongylocentrotus purpuratus]
AJAP28641(AJAP28641)	12;GO:0004222,molecular_function metalloendopeptidase activity;GO:0005509,molecular_function calcium ion binding;GO:0005515,molecular_function protein binding;GO:0005576,cellular_component extracellular region;GO:0006508,biological_process proteolysis;GO:0007275,biological_process multicellular organism development;GO:0008233,molecular_function peptidase activity;GO:0008237,molecular_function met…	NA	ref|XP_011671298.1| PREDICTED: latent-transforming growth factor beta-binding protein 4 [Strongylocentrotus purpuratus]
AJAP09502(AJAP09502)	9;GO:0003676,molecular_function nucleic acid binding;GO:0003723,molecular_function RNA binding;GO:0005634,cellular_component nucleus;GO:0006397,biological_process mRNA processing;GO:0009953,biological_process dorsal/ventral pattern formation;GO:0045595,biological_process regulation of cell differentiation;GO:0045746,biological_process negative regulation of Notch signaling pathway;GO:0060472,biol…	PTBP1, PTB; polypyrimidine tract-binding protein 1; K13218	ref|XP_006815129.1| PREDICTED: polypyrimidine tract-binding protein 1-like isoform X1 [Saccoglossus kowalevskii]
AJAP09502(AJAP09502)	9;GO:0003676,molecular_function nucleic acid binding;GO:0003723,molecular_function RNA binding;GO:0005634,cellular_component nucleus;GO:0006397,biological_process mRNA processing;GO:0009953,biological_process dorsal/ventral pattern formation;GO:0045595,biological_process regulation of cell differentiation;GO:0045746,biological_process negative regulation of Notch signaling pathway;GO:0060472,biol…	PTBP1, PTB; polypyrimidine tract-binding protein 1; K13218	ref|XP_006815129.1| PREDICTED: polypyrimidine tract-binding protein 1-like isoform X1 [Saccoglossus kowalevskii]
AJAP29466(AJAP29466)	12;GO:0000166,molecular_function nucleotide binding;GO:0004812,molecular_function aminoacyl-tRNA ligase activity;GO:0004828,molecular_function serine-tRNA ligase activity;GO:0005524,molecular_function ATP binding;GO:0005737,cellular_component cytoplasm;GO:0005739,cellular_component mitochondrion;GO:0005759,cellular_component mitochondrial matrix;GO:0006412,biological_process translation;GO:000641…	SARS, serS; seryl-tRNA synthetase [EC:6.1.1.11]; K01875	ref|XP_788714.1| PREDICTED: serine--tRNA ligase, mitochondrial [Strongylocentrotus purpuratus]
AJAP02855(AJAP02855)	13;GO:0005315,molecular_function inorganic phosphate transmembrane transporter activity;GO:0006811,biological_process ion transport;GO:0006814,biological_process sodium ion transport;GO:0009416,biological_process response to light stimulus;GO:0009507,cellular_component chloroplast;GO:0009535,cellular_component chloroplast thylakoid membrane;GO:0009536,cellular_component plastid;GO:0009579,cellula…	NA	PREDICTED: sialin [Strongylocentrotus purpuratus]; ref|XP_798424.2| PREDICTED: sialin [Strongylocentrotus purpuratus]
AJAP24684(AJAP24684)	17;GO:0000166,molecular_function nucleotide binding;GO:0004672,molecular_function protein kinase activity;GO:0004674,molecular_function protein serine/threonine kinase activity;GO:0005524,molecular_function ATP binding;GO:0005737,cellular_component cytoplasm;GO:0005794,cellular_component Golgi apparatus;GO:0005925,cellular_component focal adhesion;GO:0006468,biological_process protein phosphoryla…	NA	ref|XP_011680532.1| PREDICTED: LOW QUALITY PROTEIN: cyclin-G-associated kinase [Strongylocentrotus purpuratus]
AJAP05390(AJAP05390)	6;GO:0005515,molecular_function protein binding;GO:0005868,cellular_component cytoplasmic dynein complex;GO:0045505,molecular_function dynein intermediate chain binding;GO:0060271,biological_process cilium assembly;GO:1902017,biological_process regulation of cilium assembly;GO:1905799,biological_process regulation of intraciliary retrograde transport	TCTEX1D2; tctex1 domain-containing protein 2; K22866	PREDICTED: tctex1 domain-containing protein 2-like [Branchiostoma belcheri]; PREDICTED: tctex1 domain-containing protein 2-like isoform X1 [Lingula anatina]; ref|XP_002730479.1| PREDICTED: tctex1 domain-containing protein 2-like isoform X1 [Saccoglossus kowalevskii] ref|XP_006811247.1| PREDICTED: tctex1 domain-containing protein 2-like isoform X2 [Saccoglossus kowalevskii]
AJAP14849(AJAP14849)	NA	NA	ref|XP_011669100.1| PREDICTED: uncharacterized protein LOC100888911 [Strongylocentrotus purpuratus]
AJAP09812(AJAP09812)	NA	NA	gb|EHJ73704.1| endonuclease-reverse transcriptase [Danaus plexippus]
AJAP10178(AJAP10178)	15;GO:0000375,biological_process RNA splicing, via transesterification reactions;GO:0000389,biological_process mRNA 3'-splice site recognition;GO:0000398,biological_process mRNA splicing, via spliceosome;GO:0003676,molecular_function nucleic acid binding;GO:0003723,molecular_function RNA binding;GO:0005515,molecular_function protein binding;GO:0005634,cellular_component nucleus;GO:0005654,cellula…	SF3A3, SAP61, PRP9; splicing factor 3A subunit 3; K12827	PREDICTED: splicing factor 3A subunit 3 [Latimeria chalumnae]; ref|XP_782055.2| PREDICTED: splicing factor 3A subunit 3 [Strongylocentrotus purpuratus]
AJAP28382(AJAP28382)	32;GO:0000166,molecular_function nucleotide binding;GO:0000943,cellular_component retrotransposon nucleocapsid;GO:0003676,molecular_function nucleic acid binding;GO:0003677,molecular_function DNA binding;GO:0003723,molecular_function RNA binding;GO:0003824,molecular_function catalytic activity;GO:0003887,molecular_function DNA-directed DNA polymerase activity;GO:0003964,molecular_function RNA-dir…	NA	gb|KFM62623.1| Retrovirus-related Pol polyprotein from transposon 412, partial [Stegodyphus mimosarum]
AJAP16422(AJAP16422)	11;GO:0004842,molecular_function ubiquitin-protein transferase activity;GO:0005515,molecular_function protein binding;GO:0005737,cellular_component cytoplasm;GO:0005819,cellular_component spindle;GO:0005856,cellular_component cytoskeleton;GO:0016567,biological_process protein ubiquitination;GO:0016740,molecular_function transferase activity;GO:0030071,biological_process regulation of mitotic meta…	NA	ref|XP_004668894.1| PREDICTED: E3 ubiquitin-protein ligase HECW1 [Jaculus jaculus]
AJAP16422(AJAP16422)	11;GO:0004842,molecular_function ubiquitin-protein transferase activity;GO:0005515,molecular_function protein binding;GO:0005737,cellular_component cytoplasm;GO:0005819,cellular_component spindle;GO:0005856,cellular_component cytoskeleton;GO:0016567,biological_process protein ubiquitination;GO:0016740,molecular_function transferase activity;GO:0030071,biological_process regulation of mitotic meta…	NA	ref|XP_004668894.1| PREDICTED: E3 ubiquitin-protein ligase HECW1 [Jaculus jaculus]
AJAP03004(AJAP03004)	19;GO:0000166,molecular_function nucleotide binding;GO:0003774,molecular_function motor activity;GO:0003779,molecular_function actin binding;GO:0005515,molecular_function protein binding;GO:0005524,molecular_function ATP binding;GO:0005768,cellular_component endosome;GO:0005829,cellular_component cytosol;GO:0005903,cellular_component brush border;GO:0006810,biological_process transport;GO:0010923…	MYO1; myosin I; K10356	gb|ELU10080.1| hypothetical protein CAPTEDRAFT_167519 [Capitella teleta]; PREDICTED: unconventional myosin-Id isoform X2 [Strongylocentrotus purpuratus]
AJAP27180(AJAP27180)	6;GO:0003964,molecular_function RNA-directed DNA polymerase activity;GO:0005575,cellular_component cellular_component;GO:0006278,biological_process RNA-dependent DNA biosynthetic process;GO:0006313,biological_process transposition, DNA-mediated;GO:0016740,molecular_function transferase activity;GO:0016779,molecular_function nucleotidyltransferase activity	NA	ref|XP_011665645.1| PREDICTED: RNA-directed DNA polymerase from mobile element jockey-like [Strongylocentrotus purpuratus]
AJAP29129(AJAP29129)	11;GO:0003677,molecular_function DNA binding;GO:0003899,molecular_function DNA-directed 5'-3' RNA polymerase activity;GO:0005666,cellular_component RNA polymerase III complex;GO:0006351,biological_process transcription, DNA-templated;GO:0006383,biological_process transcription by RNA polymerase III;GO:0009304,biological_process tRNA transcription;GO:0016740,molecular_function transferase activity…	NA	ref|XP_009873655.1| PREDICTED: DNA-directed RNA polymerase III subunit RPC2, partial [Apaloderma vittatum]
AJAP29129(AJAP29129)	11;GO:0003677,molecular_function DNA binding;GO:0003899,molecular_function DNA-directed 5'-3' RNA polymerase activity;GO:0005666,cellular_component RNA polymerase III complex;GO:0006351,biological_process transcription, DNA-templated;GO:0006383,biological_process transcription by RNA polymerase III;GO:0009304,biological_process tRNA transcription;GO:0016740,molecular_function transferase activity…	NA	ref|XP_009873655.1| PREDICTED: DNA-directed RNA polymerase III subunit RPC2, partial [Apaloderma vittatum]
AJAP12932(AJAP12932)	NA	NA	ref|XP_008119506.1| PREDICTED: TBC1 domain family member 2A [Anolis carolinensis]
AJAP12932(AJAP12932)	NA	NA	ref|XP_008119506.1| PREDICTED: TBC1 domain family member 2A [Anolis carolinensis]
AJAP02469(AJAP02469)	NA	NA	NA
AJAP23497(AJAP23497)	32;GO:0000166,molecular_function nucleotide binding;GO:0000943,cellular_component retrotransposon nucleocapsid;GO:0003676,molecular_function nucleic acid binding;GO:0003677,molecular_function DNA binding;GO:0003723,molecular_function RNA binding;GO:0003824,molecular_function catalytic activity;GO:0003887,molecular_function DNA-directed DNA polymerase activity;GO:0003964,molecular_function RNA-dir…	NA	ref|XP_011614612.1| PREDICTED: uncharacterized protein LOC105418111 [Takifugu rubripes] ref|XP_011614613.1| PREDICTED: uncharacterized protein LOC105418111 [Takifugu rubripes]
AJAP02518(AJAP02518)	14;GO:0000166,molecular_function nucleotide binding;GO:0004672,molecular_function protein kinase activity;GO:0004674,molecular_function protein serine/threonine kinase activity;GO:0004689,molecular_function phosphorylase kinase activity;GO:0005516,molecular_function calmodulin binding;GO:0005524,molecular_function ATP binding;GO:0005964,cellular_component phosphorylase kinase complex;GO:0005978,b…	NA	ref|XP_011678595.1| PREDICTED: phosphorylase b kinase gamma catalytic chain, skeletal muscle/heart isoform isoform X2 [Strongylocentrotus purpuratus]
AJAP23416(AJAP23416)	5;GO:0005765,cellular_component lysosomal membrane;GO:0005829,cellular_component cytosol;GO:0015031,biological_process protein transport;GO:0030906,cellular_component retromer, cargo-selective complex;GO:0042147,biological_process retrograde transport, endosome to Golgi	NA	ref|XP_001179974.2| PREDICTED: vacuolar protein sorting-associated protein 35, partial [Strongylocentrotus purpuratus]
AJAP28474(AJAP28474)	15;GO:0005506,molecular_function iron ion binding;GO:0005509,molecular_function calcium ion binding;GO:0005575,cellular_component cellular_component;GO:0005783,cellular_component endoplasmic reticulum;GO:0005789,cellular_component endoplasmic reticulum membrane;GO:0016020,cellular_component membrane;GO:0016021,cellular_component integral component of membrane;GO:0016491,molecular_function oxidore…	NA	ref|XP_006822380.1| PREDICTED: transmembrane prolyl 4-hydroxylase-like [Saccoglossus kowalevskii]
AJAP22929(AJAP22929)	NA	NA	PREDICTED: mucin-17 [Strongylocentrotus purpuratus]
AJAP28764(AJAP28764)	NA	NA	ref|XP_011669365.1| PREDICTED: uncharacterized protein LOC100893523 [Strongylocentrotus purpuratus]
AJAP05220(AJAP05220)	4;GO:0003674,molecular_function molecular_function;GO:0005737,cellular_component cytoplasm;GO:0007368,biological_process determination of left/right symmetry;GO:0007507,biological_process heart development	DAW1; dynein assembly factor with WDR repeat domains 1; K19760	ref|XP_002588623.1| hypothetical protein BRAFLDRAFT_287844 [Branchiostoma floridae] gb|EEN44634.1| hypothetical protein BRAFLDRAFT_287844 [Branchiostoma floridae]
AJAP26824(AJAP26824)	NA	NA	NA
AJAP18790(AJAP18790)	15;GO:0004553,molecular_function hydrolase activity, hydrolyzing O-glycosyl compounds;GO:0005515,molecular_function protein binding;GO:0005634,cellular_component nucleus;GO:0005783,cellular_component endoplasmic reticulum;GO:0005789,cellular_component endoplasmic reticulum membrane;GO:0005975,biological_process carbohydrate metabolic process;GO:0008152,biological_process metabolic process;GO:0016…	NA	ref|XP_781005.2| PREDICTED: uncharacterized family 31 glucosidase KIAA1161-like [Strongylocentrotus purpuratus]
AJAP26110(AJAP26110)	NA	NA	NA
AJAP06903(AJAP06903)	5;GO:0005515,molecular_function protein binding;GO:0005829,cellular_component cytosol;GO:0006891,biological_process intra-Golgi vesicle-mediated transport;GO:0017112,molecular_function Rab guanyl-nucleotide exchange factor activity;GO:1990071,cellular_component TRAPPII protein complex	TRAPPC13; trafficking protein particle complex subunit 13; K20310	PREDICTED: trafficking protein particle complex subunit 13-like [Branchiostoma belcheri]; ref|XP_002591374.1| hypothetical protein BRAFLDRAFT_282065 [Branchiostoma floridae] gb|EEN47385.1| hypothetical protein BRAFLDRAFT_282065 [Branchiostoma floridae]
AJAP21116(AJAP21116)	10;GO:0005773,cellular_component vacuole;GO:0005774,cellular_component vacuolar membrane;GO:0009651,biological_process response to salt stress;GO:0009705,cellular_component plant-type vacuole membrane;GO:0016020,cellular_component membrane;GO:0016021,cellular_component integral component of membrane;GO:0016740,molecular_function transferase activity;GO:0016746,molecular_function transferase activ…	NA	ref|XP_002736720.1| PREDICTED: probable palmitoyltransferase ZDHHC12-like [Saccoglossus kowalevskii]
AJAP13384(AJAP13384)	NA	NA	ref|XP_011682805.1| PREDICTED: zinc finger CCHC domain-containing protein 3-like, partial [Strongylocentrotus purpuratus]
AJAP15213(AJAP15213)	27;GO:0000122,biological_process negative regulation of transcription by RNA polymerase II;GO:0000981,molecular_function DNA-binding transcription factor activity, RNA polymerase II-specific;GO:0001541,biological_process ovarian follicle development;GO:0001552,biological_process ovarian follicle atresia;GO:0003674,molecular_function molecular_function;GO:0005634,cellular_component nucleus;GO:0005…	PHB1; prohibitin 1; K17080	PREDICTED: prohibitin [Strongylocentrotus purpuratus]; ref|XP_789435.2| PREDICTED: prohibitin [Strongylocentrotus purpuratus]
AJAP02463(AJAP02463)	10;GO:0000139,cellular_component Golgi membrane;GO:0004394,molecular_function heparan sulfate 2-O-sulfotransferase activity;GO:0005794,cellular_component Golgi apparatus;GO:0008146,molecular_function sulfotransferase activity;GO:0015014,biological_process heparan sulfate proteoglycan biosynthetic process, polysaccharide chain biosynthetic process;GO:0016020,cellular_component membrane;GO:0016021,…	NA	ref|XP_005357442.1| PREDICTED: heparan sulfate 2-O-sulfotransferase 1 [Microtus ochrogaster]
AJAP27149(AJAP27149)	NA	NA	dbj|BAD04856.1| reverse transcriptase [Takifugu rubripes]
AJAP05340(AJAP05340)	NA	NA	dbj|BAC82621.1| pol-like protein [Danio rerio]
AJAP00692(AJAP00692)	4;GO:0003676,molecular_function nucleic acid binding;GO:0003723,molecular_function RNA binding;GO:0008270,molecular_function zinc ion binding;GO:0046872,molecular_function metal ion binding	NA	ref|XP_011682805.1| PREDICTED: zinc finger CCHC domain-containing protein 3-like, partial [Strongylocentrotus purpuratus]
AJAP11245(AJAP11245)	2;GO:0005802,cellular_component trans-Golgi network;GO:0017137,molecular_function Rab GTPase binding	NA	ref|XP_795937.2| PREDICTED: coiled-coil domain-containing protein 186 [Strongylocentrotus purpuratus]
AJAP07796(AJAP07796)	NA	NA	gb|EKC39046.1| hypothetical protein CGI_10018526 [Crassostrea gigas]
AJAP07796(AJAP07796)	NA	NA	gb|EKC39046.1| hypothetical protein CGI_10018526 [Crassostrea gigas]
AJAP17414(AJAP17414)	NA	NA	gb|ELW68070.1| Complement factor H [Tupaia chinensis]
AJAP13231(AJAP13231)	13;GO:0004497,molecular_function monooxygenase activity;GO:0005506,molecular_function iron ion binding;GO:0008389,molecular_function coumarin 7-hydroxylase activity;GO:0016020,cellular_component membrane;GO:0016021,cellular_component integral component of membrane;GO:0016491,molecular_function oxidoreductase activity;GO:0016705,molecular_function oxidoreductase activity, acting on paired donors, …	NA	ref|XP_003727792.1| PREDICTED: cytochrome P450 1A1-like [Strongylocentrotus purpuratus]
AJAP05188(AJAP05188)	NA	NA	ref|XP_011431677.1| PREDICTED: uncharacterized protein LOC105331263 [Crassostrea gigas]
AJAP05109(AJAP05109)	28;GO:0005515,molecular_function protein binding;GO:0005764,cellular_component lysosome;GO:0005765,cellular_component lysosomal membrane;GO:0005768,cellular_component endosome;GO:0006886,biological_process intracellular protein transport;GO:0006904,biological_process vesicle docking involved in exocytosis;GO:0007032,biological_process endosome organization;GO:0007040,biological_process lysosome o…	VPS18, PEP3; vacuolar protein sorting-associated protein 18; K20181	PREDICTED: vacuolar protein sorting-associated protein 18 homolog [Strongylocentrotus purpuratus]; ref|XP_006811890.1| PREDICTED: vacuolar protein sorting-associated protein 18 homolog [Saccoglossus kowalevskii]
AJAP06952(AJAP06952)	14;GO:0000139,cellular_component Golgi membrane;GO:0004653,molecular_function polypeptide N-acetylgalactosaminyltransferase activity;GO:0005794,cellular_component Golgi apparatus;GO:0005975,biological_process carbohydrate metabolic process;GO:0006486,biological_process protein glycosylation;GO:0006493,biological_process protein O-linked glycosylation;GO:0016020,cellular_component membrane;GO:0016…	NA	ref|XP_781199.3| PREDICTED: N-acetylgalactosaminyltransferase 7 [Strongylocentrotus purpuratus]
AJAP27036(AJAP27036)	NA	NA	ref|XP_011673963.1| PREDICTED: uncharacterized protein LOC105442958 [Strongylocentrotus purpuratus]
AJAP21216(AJAP21216)	7;GO:0000139,cellular_component Golgi membrane;GO:0005515,molecular_function protein binding;GO:0005794,cellular_component Golgi apparatus;GO:0005886,cellular_component plasma membrane;GO:0016020,cellular_component membrane;GO:0016021,cellular_component integral component of membrane;GO:0031410,cellular_component cytoplasmic vesicle	NA	ref|XP_006822779.1| PREDICTED: dyslexia-associated protein KIAA0319-like [Saccoglossus kowalevskii]
AJAP13098(AJAP13098)	18;GO:0005739,cellular_component mitochondrion;GO:0005743,cellular_component mitochondrial inner membrane;GO:0005747,cellular_component mitochondrial respiratory chain complex I;GO:0006120,biological_process mitochondrial electron transport, NADH to ubiquinone;GO:0006631,biological_process fatty acid metabolic process;GO:0006936,biological_process muscle contraction;GO:0008137,molecular_function …	NA	ref|XP_011668279.1| PREDICTED: NADH dehydrogenase [ubiquinone] iron-sulfur protein 6, mitochondrial [Strongylocentrotus purpuratus]
AJAP21609(AJAP21609)	2;GO:0004222,molecular_function metalloendopeptidase activity;GO:0006508,biological_process proteolysis	NA	astacin [Apostichopus japonicus]; gb|ADX20707.1| astacin [Apostichopus japonicus]
AJAP12495(AJAP12495)	NA	NA	NA
AJAP27991(AJAP27991)	NA	NA	NA
AJAP10597(AJAP10597)	32;GO:0000166,molecular_function nucleotide binding;GO:0000943,cellular_component retrotransposon nucleocapsid;GO:0003676,molecular_function nucleic acid binding;GO:0003677,molecular_function DNA binding;GO:0003723,molecular_function RNA binding;GO:0003824,molecular_function catalytic activity;GO:0003887,molecular_function DNA-directed DNA polymerase activity;GO:0003964,molecular_function RNA-dir…	NA	gb|KFM62623.1| Retrovirus-related Pol polyprotein from transposon 412, partial [Stegodyphus mimosarum]
AJAP26771(AJAP26771)	NA	NA	NA
AJAP13518(AJAP13518)	5;GO:0003964,molecular_function RNA-directed DNA polymerase activity;GO:0004519,molecular_function endonuclease activity;GO:0005515,molecular_function protein binding;GO:0006278,biological_process RNA-dependent DNA biosynthetic process;GO:0090305,biological_process nucleic acid phosphodiester bond hydrolysis	NA	emb|CDQ95089.1| unnamed protein product [Oncorhynchus mykiss]
AJAP27013(AJAP27013)	NA	NA	ref|XP_011428697.1| PREDICTED: uncharacterized protein LOC105329205 [Crassostrea gigas] ref|XP_011428698.1| PREDICTED: uncharacterized protein LOC105329205 [Crassostrea gigas]
AJAP21754(AJAP21754)	26;GO:0000151,cellular_component ubiquitin ligase complex;GO:0003779,molecular_function actin binding;GO:0005634,cellular_component nucleus;GO:0005654,cellular_component nucleoplasm;GO:0005737,cellular_component cytoplasm;GO:0005819,cellular_component spindle;GO:0005826,cellular_component actomyosin contractile ring;GO:0005856,cellular_component cytoskeleton;GO:0005886,cellular_component plasma m…	MAEA, EMP; macrophage erythroblast attacher; K18624	PREDICTED: macrophage erythroblast attacher [Strongylocentrotus purpuratus]; ref|XP_788550.3| PREDICTED: macrophage erythroblast attacher [Strongylocentrotus purpuratus]
AJAP10852(AJAP10852)	40;GO:0003824,molecular_function catalytic activity;GO:0004069,molecular_function L-aspartate:2-oxoglutarate aminotransferase activity;GO:0004609,molecular_function phosphatidylserine decarboxylase activity;GO:0005654,cellular_component nucleoplasm;GO:0005737,cellular_component cytoplasm;GO:0005764,cellular_component lysosome;GO:0005829,cellular_component cytosol;GO:0006103,biological_process 2-o…	GOT1; aspartate aminotransferase, cytoplasmic [EC:2.6.1.1]; K14454	PREDICTED: aspartate aminotransferase, cytoplasmic [Strongylocentrotus purpuratus]; ref|XP_011678952.1| PREDICTED: aspartate aminotransferase, cytoplasmic [Strongylocentrotus purpuratus]
AJAP00994(AJAP00994)	12;GO:0001650,cellular_component fibrillar center;GO:0003723,molecular_function RNA binding;GO:0005515,molecular_function protein binding;GO:0005634,cellular_component nucleus;GO:0005654,cellular_component nucleoplasm;GO:0005730,cellular_component nucleolus;GO:0006351,biological_process transcription, DNA-templated;GO:0006355,biological_process regulation of transcription, DNA-templated;GO:000636…	UTP5, WDR43; U3 small nucleolar RNA-associated protein 5; K14546	ref|XP_797160.4| PREDICTED: WD repeat-containing protein 43 [Strongylocentrotus purpuratus]
AJAP09352(AJAP09352)	NA	NA	NA
AJAP07719(AJAP07719)	10;GO:0003779,molecular_function actin binding;GO:0005737,cellular_component cytoplasm;GO:0005856,cellular_component cytoskeleton;GO:0005885,cellular_component Arp2/3 protein complex;GO:0006744,biological_process ubiquinone biosynthetic process;GO:0015629,cellular_component actin cytoskeleton;GO:0030041,biological_process actin filament polymerization;GO:0030833,biological_process regulation of a…	ARPC2; actin related protein 2/3 complex, subunit 2; K05758	PREDICTED: actin-related protein 2/3 complex subunit 2 [Lates calcarifer]; ref|XP_010891450.1| PREDICTED: actin-related protein 2/3 complex subunit 2 [Esox lucius]
AJAP29286(AJAP29286)	NA	NA	ref|XP_002605725.1| hypothetical protein BRAFLDRAFT_77992 [Branchiostoma floridae] gb|EEN61735.1| hypothetical protein BRAFLDRAFT_77992 [Branchiostoma floridae]
AJAP03298(AJAP03298)	32;GO:0000166,molecular_function nucleotide binding;GO:0000943,cellular_component retrotransposon nucleocapsid;GO:0003676,molecular_function nucleic acid binding;GO:0003677,molecular_function DNA binding;GO:0003723,molecular_function RNA binding;GO:0003824,molecular_function catalytic activity;GO:0003887,molecular_function DNA-directed DNA polymerase activity;GO:0003964,molecular_function RNA-dir…	NA	gb|KKF20602.1| Transposon Ty3-I Gag-Pol polyprotein [Larimichthys crocea]
AJAP00629(AJAP00629)	53;GO:0000165,biological_process MAPK cascade;GO:0000166,molecular_function nucleotide binding;GO:0001501,biological_process skeletal system development;GO:0001958,biological_process endochondral ossification;GO:0002062,biological_process chondrocyte differentiation;GO:0003416,biological_process endochondral bone growth;GO:0004672,molecular_function protein kinase activity;GO:0004713,molecular_fu…	NA	ref|XP_002585953.1| hypothetical protein BRAFLDRAFT_256199 [Branchiostoma floridae] gb|EEN41964.1| hypothetical protein BRAFLDRAFT_256199, partial [Branchiostoma floridae]
AJAP02916(AJAP02916)	NA	NA	gb|EGT41164.1| hypothetical protein CAEBREN_31954 [Caenorhabditis brenneri]
AJAP02916(AJAP02916)	NA	NA	gb|EGT41164.1| hypothetical protein CAEBREN_31954 [Caenorhabditis brenneri]
AJAP28570(AJAP28570)	NA	NA	NA
AJAP13866(AJAP13866)	5;GO:0003964,molecular_function RNA-directed DNA polymerase activity;GO:0004519,molecular_function endonuclease activity;GO:0005515,molecular_function protein binding;GO:0006278,biological_process RNA-dependent DNA biosynthetic process;GO:0090305,biological_process nucleic acid phosphodiester bond hydrolysis	NA	emb|CDQ95089.1| unnamed protein product [Oncorhynchus mykiss]
AJAP03523(AJAP03523)	14;GO:0000166,molecular_function nucleotide binding;GO:0000462,biological_process maturation of SSU-rRNA from tricistronic rRNA transcript (SSU-rRNA, 5.8S rRNA, LSU-rRNA);GO:0000479,biological_process endonucleolytic cleavage of tricistronic rRNA transcript (SSU-rRNA, 5.8S rRNA, LSU-rRNA);GO:0003723,molecular_function RNA binding;GO:0003924,molecular_function GTPase activity;GO:0005524,molecular_…	BMS1; ribosome biogenesis protein BMS1; K14569	ref|XP_011661985.1| PREDICTED: ribosome biogenesis protein BMS1 homolog [Strongylocentrotus purpuratus]
AJAP03523(AJAP03523)	14;GO:0000166,molecular_function nucleotide binding;GO:0000462,biological_process maturation of SSU-rRNA from tricistronic rRNA transcript (SSU-rRNA, 5.8S rRNA, LSU-rRNA);GO:0000479,biological_process endonucleolytic cleavage of tricistronic rRNA transcript (SSU-rRNA, 5.8S rRNA, LSU-rRNA);GO:0003723,molecular_function RNA binding;GO:0003924,molecular_function GTPase activity;GO:0005524,molecular_…	BMS1; ribosome biogenesis protein BMS1; K14569	ref|XP_011661985.1| PREDICTED: ribosome biogenesis protein BMS1 homolog [Strongylocentrotus purpuratus]
AJAP08210(AJAP08210)	NA	NA	NA
AJAP08210(AJAP08210)	NA	NA	NA
AJAP16691(AJAP16691)	8;GO:0005248,molecular_function voltage-gated sodium channel activity;GO:0005272,molecular_function sodium channel activity;GO:0006811,biological_process ion transport;GO:0006814,biological_process sodium ion transport;GO:0015280,molecular_function ligand-gated sodium channel activity;GO:0016020,cellular_component membrane;GO:0016021,cellular_component integral component of membrane;GO:0035725,bi…	NA	ref|XP_780968.2| PREDICTED: acid-sensing ion channel 1 [Strongylocentrotus purpuratus]
AJAP11816(AJAP11816)	4;GO:0003676,molecular_function nucleic acid binding;GO:0003723,molecular_function RNA binding;GO:0008270,molecular_function zinc ion binding;GO:0046872,molecular_function metal ion binding	NA	ref|XP_011682805.1| PREDICTED: zinc finger CCHC domain-containing protein 3-like, partial [Strongylocentrotus purpuratus]
AJAP15874(AJAP15874)	5;GO:0003964,molecular_function RNA-directed DNA polymerase activity;GO:0004519,molecular_function endonuclease activity;GO:0005515,molecular_function protein binding;GO:0006278,biological_process RNA-dependent DNA biosynthetic process;GO:0090305,biological_process nucleic acid phosphodiester bond hydrolysis	NA	emb|CDQ95089.1| unnamed protein product [Oncorhynchus mykiss]
AJAP06245(AJAP06245)	22;GO:0003676,molecular_function nucleic acid binding;GO:0003677,molecular_function DNA binding;GO:0005123,molecular_function death receptor binding;GO:0005515,molecular_function protein binding;GO:0005634,cellular_component nucleus;GO:0005654,cellular_component nucleoplasm;GO:0005737,cellular_component cytoplasm;GO:0005829,cellular_component cytosol;GO:0006351,biological_process transcription, D…	PRDM4; PR domain zinc finger protein 4; K12463	PREDICTED: PR domain zinc finger protein 4-like [Saccoglossus kowalevskii]; ref|XP_006821599.1| PREDICTED: PR domain zinc finger protein 4-like [Saccoglossus kowalevskii]
AJAP10153(AJAP10153)	3;GO:0003674,molecular_function molecular_function;GO:0005739,cellular_component mitochondrion;GO:0046474,biological_process glycerophospholipid biosynthetic process	NA	ref|XP_794342.3| PREDICTED: cat eye syndrome critical region protein 5 homolog [Strongylocentrotus purpuratus]
AJAP02268(AJAP02268)	NA	NA	ref|XP_011678953.1| PREDICTED: trichohyalin, partial [Strongylocentrotus purpuratus]
AJAP23477(AJAP23477)	5;GO:0005515,molecular_function protein binding;GO:0005575,cellular_component cellular_component;GO:0008150,biological_process biological_process;GO:0016020,cellular_component membrane;GO:0016021,cellular_component integral component of membrane	NA	ref|XP_002612420.1| hypothetical protein BRAFLDRAFT_75466 [Branchiostoma floridae] gb|EEN68429.1| hypothetical protein BRAFLDRAFT_75466 [Branchiostoma floridae]
AJAP03411(AJAP03411)	NA	NA	NA
AJAP09254(AJAP09254)	6;GO:0003674,molecular_function molecular_function;GO:0005575,cellular_component cellular_component;GO:0005887,cellular_component integral component of plasma membrane;GO:0016020,cellular_component membrane;GO:0016021,cellular_component integral component of membrane;GO:0050885,biological_process neuromuscular process controlling balance	NA	ref|XP_011675393.1| PREDICTED: neogenin isoform X2 [Strongylocentrotus purpuratus]
AJAP28814(AJAP28814)	15;GO:0001650,cellular_component fibrillar center;GO:0005634,cellular_component nucleus;GO:0005654,cellular_component nucleoplasm;GO:0005737,cellular_component cytoplasm;GO:0005829,cellular_component cytosol;GO:0008652,biological_process cellular amino acid biosynthetic process;GO:0009086,biological_process methionine biosynthetic process;GO:0016853,molecular_function isomerase activity;GO:001928…	mtnA; methylthioribose-1-phosphate isomerase [EC:5.3.1.23]; K08963	ref|XP_006003718.1| PREDICTED: methylthioribose-1-phosphate isomerase-like isoform X1 [Latimeria chalumnae]
AJAP28814(AJAP28814)	15;GO:0001650,cellular_component fibrillar center;GO:0005634,cellular_component nucleus;GO:0005654,cellular_component nucleoplasm;GO:0005737,cellular_component cytoplasm;GO:0005829,cellular_component cytosol;GO:0008652,biological_process cellular amino acid biosynthetic process;GO:0009086,biological_process methionine biosynthetic process;GO:0016853,molecular_function isomerase activity;GO:001928…	mtnA; methylthioribose-1-phosphate isomerase [EC:5.3.1.23]; K08963	ref|XP_006003718.1| PREDICTED: methylthioribose-1-phosphate isomerase-like isoform X1 [Latimeria chalumnae]
AJAP24829(AJAP24829)	21;GO:0000166,molecular_function nucleotide binding;GO:0001525,biological_process angiogenesis;GO:0004672,molecular_function protein kinase activity;GO:0004713,molecular_function protein tyrosine kinase activity;GO:0004714,molecular_function transmembrane receptor protein tyrosine kinase activity;GO:0005524,molecular_function ATP binding;GO:0005737,cellular_component cytoplasm;GO:0005856,cellular…	NA	ref|XP_011662773.1| PREDICTED: tyrosine-protein kinase receptor Tie-2-like [Strongylocentrotus purpuratus]
AJAP02239(AJAP02239)	5;GO:0003824,molecular_function catalytic activity;GO:0008152,biological_process metabolic process;GO:0016740,molecular_function transferase activity;GO:0031177,molecular_function phosphopantetheine binding;GO:0042802,molecular_function identical protein binding	NA	dbj|BAQ21223.1| polyketide synthase, partial [Hemicentrotus pulcherrimus]
AJAP15666(AJAP15666)	12;GO:0000166,molecular_function nucleotide binding;GO:0005525,molecular_function GTP binding;GO:0005783,cellular_component endoplasmic reticulum;GO:0005789,cellular_component endoplasmic reticulum membrane;GO:0007224,biological_process smoothened signaling pathway;GO:0007275,biological_process multicellular organism development;GO:0016020,cellular_component membrane;GO:0016021,cellular_component…	NA	ref|XP_011664939.1| PREDICTED: protein-cysteine N-palmitoyltransferase HHAT [Strongylocentrotus purpuratus] ref|XP_011671837.1| PREDICTED: protein-cysteine N-palmitoyltransferase HHAT [Strongylocentrotus purpuratus]
