# Supplementary material for: MITF Contributes to the Body Color Differentiation of Sea Cucumbers Apostichopus japonicus through Expression Differences and Regulation of Downstream Genes
Source: Biology (Basel). 2022 Dec 20;12(1):1. doi: 10.3390/biology12010001 (PMC9854957; doi:10.3390/biology12010001)
Supplement: Supplementary file 1 [file biology-12-00001-s001.zip › biology-2049586-supplementary/Table S6.xls]

Gene	GO	KEGG	NR
AJAP01291(AJAP01291)	4;GO:0001578,biological_process microtubule bundle formation;GO:0015631,molecular_function tubulin binding;GO:0046785,biological_process microtubule polymerization;GO:0048675,biological_process axon extension	NA	PREDICTED: tubulin polymerization-promoting protein family member 2-like [Saccoglossus kowalevskii]; ref|XP_005502837.1| PREDICTED: tubulin polymerization-promoting protein family member 2-like isoform X1 [Columba livia] ref|XP_005502838.1| PREDICTED: tubulin polymerization-promoting protein family member 2-like isoform X2 [Columba livia]
AJAP00158(AJAP00158)	NA	NA	ref|XP_011665740.1| PREDICTED: uncharacterized protein LOC105436430 [Strongylocentrotus purpuratus]
AJAP17625(AJAP17625)	21;GO:0001867,biological_process complement activation, lectin pathway;GO:0002376,biological_process immune system process;GO:0003823,molecular_function antigen binding;GO:0004252,molecular_function serine-type endopeptidase activity;GO:0005515,molecular_function protein binding;GO:0005576,cellular_component extracellular region;GO:0005581,cellular_component collagen trimer;GO:0006508,biological_…	NA	ref|XP_002609404.1| hypothetical protein BRAFLDRAFT_59661 [Branchiostoma floridae] gb|EEN65414.1| hypothetical protein BRAFLDRAFT_59661 [Branchiostoma floridae]
AJAP06535(AJAP06535)	NA	NA	ref|XP_011668834.1| PREDICTED: uncharacterized protein LOC105440425 [Strongylocentrotus purpuratus]
AJAP21044(AJAP21044)	35;GO:0004932,molecular_function mating-type factor pheromone receptor activity;GO:0005328,molecular_function neurotransmitter:sodium symporter activity;GO:0005332,molecular_function gamma-aminobutyric acid:sodium symporter activity;GO:0005515,molecular_function protein binding;GO:0005886,cellular_component plasma membrane;GO:0005887,cellular_component integral component of plasma membrane;GO:000…	SLC6A1, GAT1; solute carrier family 6 (neurotransmitter transporter, GABA) member 1; K05034	ref|XP_006812446.1| PREDICTED: sodium- and chloride-dependent GABA transporter 1-like [Saccoglossus kowalevskii]; sodium- and chloride-dependent gaba transporter 1-like 249 [Saccoglossus kowalevskii]
AJAP02405(AJAP02405)	NA	NA	ref|XP_011614612.1| PREDICTED: uncharacterized protein LOC105418111 [Takifugu rubripes] ref|XP_011614613.1| PREDICTED: uncharacterized protein LOC105418111 [Takifugu rubripes]
AJAP09209(AJAP09209)	2;GO:0003723,molecular_function RNA binding;GO:0005515,molecular_function protein binding	NA	NA
AJAP04508(AJAP04508)	NA	NA	ref|XP_011683086.1| PREDICTED: hyalin-like isoform X1 [Strongylocentrotus purpuratus]
AJAP01507(AJAP01507)	NA	NA	ref|XP_011669929.1| PREDICTED: putative nuclease HARBI1 [Strongylocentrotus purpuratus]
AJAP04540(AJAP04540)	12;GO:0005096,molecular_function GTPase activator activity;GO:0005515,molecular_function protein binding;GO:0005737,cellular_component cytoplasm;GO:0005886,cellular_component plasma membrane;GO:0005938,cellular_component cell cortex;GO:0007165,biological_process signal transduction;GO:0008284,biological_process positive regulation of cell proliferation;GO:0016020,cellular_component membrane;GO:00…	NA	ref|XP_011670291.1| PREDICTED: rho GTPase-activating protein 18 isoform X1 [Strongylocentrotus purpuratus] ref|XP_011670292.1| PREDICTED: rho GTPase-activating protein 18 isoform X1 [Strongylocentrotus purpuratus]
AJAP22928(AJAP22928)	14;GO:0001650,cellular_component fibrillar center;GO:0003674,molecular_function molecular_function;GO:0005634,cellular_component nucleus;GO:0005654,cellular_component nucleoplasm;GO:0006281,biological_process DNA repair;GO:0006310,biological_process DNA recombination;GO:0006338,biological_process chromatin remodeling;GO:0006351,biological_process transcription, DNA-templated;GO:0006355,biological…	INO80C, IES6; INO80 complex subunit C; K11667	ref|XP_005092052.1| PREDICTED: INO80 complex subunit C-like [Aplysia californica]
AJAP21686(AJAP21686)	15;GO:0005515,molecular_function protein binding;GO:0005737,cellular_component cytoplasm;GO:0005790,cellular_component smooth endoplasmic reticulum;GO:0005815,cellular_component microtubule organizing center;GO:0005856,cellular_component cytoskeleton;GO:0005886,cellular_component plasma membrane;GO:0005887,cellular_component integral component of plasma membrane;GO:0006936,biological_process musc…	NA	gb|KKF31546.1| Sarcolemmal membrane-associated protein [Larimichthys crocea]
AJAP04878(AJAP04878)	20;GO:0000137,cellular_component Golgi cis cisterna;GO:0000138,cellular_component Golgi trans cisterna;GO:0000139,cellular_component Golgi membrane;GO:0004175,molecular_function endopeptidase activity;GO:0005764,cellular_component lysosome;GO:0005765,cellular_component lysosomal membrane;GO:0005768,cellular_component endosome;GO:0005770,cellular_component late endosome;GO:0005794,cellular_compone…	NA	PREDICTED: transmembrane protein 59 [Strongylocentrotus purpuratus]; ref|XP_798099.2| PREDICTED: transmembrane protein 59 [Strongylocentrotus purpuratus]
AJAP12725(AJAP12725)	32;GO:0000166,molecular_function nucleotide binding;GO:0000943,cellular_component retrotransposon nucleocapsid;GO:0003676,molecular_function nucleic acid binding;GO:0003677,molecular_function DNA binding;GO:0003723,molecular_function RNA binding;GO:0003824,molecular_function catalytic activity;GO:0003887,molecular_function DNA-directed DNA polymerase activity;GO:0003964,molecular_function RNA-dir…	NA	ref|XP_012164720.1| PREDICTED: uncharacterized protein LOC105665828 [Bombus terrestris]
AJAP25363(AJAP25363)	6;GO:0000166,molecular_function nucleotide binding;GO:0003924,molecular_function GTPase activity;GO:0005525,molecular_function GTP binding;GO:0006955,biological_process immune response;GO:0042742,biological_process defense response to bacterium;GO:0071346,biological_process cellular response to interferon-gamma	GBP6; guanylate-binding protein 6; K20908	ref|XP_002610120.1| hypothetical protein BRAFLDRAFT_89832 [Branchiostoma floridae] gb|EEN66130.1| hypothetical protein BRAFLDRAFT_89832 [Branchiostoma floridae]
AJAP17958(AJAP17958)	NA	NA	ref|XP_004573272.1| PREDICTED: uncharacterized protein LOC101473114 [Maylandia zebra]
AJAP29473(AJAP29473)	6;GO:0003964,molecular_function RNA-directed DNA polymerase activity;GO:0005575,cellular_component cellular_component;GO:0006278,biological_process RNA-dependent DNA biosynthetic process;GO:0006313,biological_process transposition, DNA-mediated;GO:0016740,molecular_function transferase activity;GO:0016779,molecular_function nucleotidyltransferase activity	NA	ref|XP_011683098.1| PREDICTED: RNA-directed DNA polymerase from mobile element jockey-like [Strongylocentrotus purpuratus]
AJAP04903(AJAP04903)	12;GO:0000139,cellular_component Golgi membrane;GO:0001733,molecular_function galactosylceramide sulfotransferase activity;GO:0005794,cellular_component Golgi apparatus;GO:0006629,biological_process lipid metabolic process;GO:0006665,biological_process sphingolipid metabolic process;GO:0006682,biological_process galactosylceramide biosynthetic process;GO:0007283,biological_process spermatogenesis…	NA	ref|XP_003727506.1| PREDICTED: galactosylceramide sulfotransferase isoform X2 [Strongylocentrotus purpuratus]
AJAP19292(AJAP19292)	12;GO:0003677,molecular_function DNA binding;GO:0003899,molecular_function DNA-directed 5'-3' RNA polymerase activity;GO:0005515,molecular_function protein binding;GO:0005634,cellular_component nucleus;GO:0005654,cellular_component nucleoplasm;GO:0005665,cellular_component RNA polymerase II, core complex;GO:0005737,cellular_component cytoplasm;GO:0005829,cellular_component cytosol;GO:0006351,biol…	RPB3, POLR2C; DNA-directed RNA polymerase II subunit RPB3; K03011	PREDICTED: DNA-directed RNA polymerase II subunit RPB3-like [Saccoglossus kowalevskii]; ref|XP_002741050.1| PREDICTED: DNA-directed RNA polymerase II subunit RPB3-like [Saccoglossus kowalevskii]
AJAP26576(AJAP26576)	NA	NA	NA
AJAP07815(AJAP07815)	NA	NA	dbj|BAJ41227.1| egg coat matrix protein [Apostichopus japonicus]; egg coat matrix protein [Apostichopus japonicus]
AJAP05078(AJAP05078)	NA	NA	NA
AJAP02838(AJAP02838)	NA	NA	ref|XP_011683597.1| PREDICTED: uncharacterized protein LOC582736, partial [Strongylocentrotus purpuratus]
AJAP02106(AJAP02106)	NA	NA	NA
AJAP03992(AJAP03992)	2;GO:0005525,molecular_function GTP binding;GO:0005829,cellular_component cytosol	NA	ref|XP_002939902.1| PREDICTED: interferon-induced very large GTPase 1-like [Xenopus (Silurana) tropicalis]
AJAP17989(AJAP17989)	NA	NA	NA
AJAP14971(AJAP14971)	16;GO:0000122,biological_process negative regulation of transcription by RNA polymerase II;GO:0000977,molecular_function RNA polymerase II regulatory region sequence-specific DNA binding;GO:0001654,biological_process eye development;GO:0001745,biological_process compound eye morphogenesis;GO:0003677,molecular_function DNA binding;GO:0003700,molecular_function DNA-binding transcription factor acti…	NA	ref|XP_779972.3| PREDICTED: paired box protein Pax-6 isoform X1 [Strongylocentrotus purpuratus] ref|XP_011679877.1| PREDICTED: paired box protein Pax-6 isoform X1 [Strongylocentrotus purpuratus]
AJAP18877(AJAP18877)	30;GO:0000166,molecular_function nucleotide binding;GO:0002020,molecular_function protease binding;GO:0003678,molecular_function DNA helicase activity;GO:0003924,molecular_function GTPase activity;GO:0004176,molecular_function ATP-dependent peptidase activity;GO:0004252,molecular_function serine-type endopeptidase activity;GO:0005102,molecular_function signaling receptor binding;GO:0005515,molecu…	lon; ATP-dependent Lon protease [EC:3.4.21.53]; K01338	PREDICTED: lon protease homolog 2, peroxisomal-like [Saccoglossus kowalevskii]; ref|XP_011453733.1| PREDICTED: lon protease homolog 2, peroxisomal-like [Crassostrea gigas] gb|EKC35458.1| Peroxisomal Lon protease-like protein 2 [Crassostrea gigas]
AJAP23599(AJAP23599)	25;GO:0003677,molecular_function DNA binding;GO:0003700,molecular_function DNA-binding transcription factor activity;GO:0005515,molecular_function protein binding;GO:0005634,cellular_component nucleus;GO:0005737,cellular_component cytoplasm;GO:0005783,cellular_component endoplasmic reticulum;GO:0006351,biological_process transcription, DNA-templated;GO:0006355,biological_process regulation of tra…	NA	hypothetical protein BRAFLDRAFT_86844 [Branchiostoma floridae]; ref|XP_002736447.1| PREDICTED: cAMP-responsive element-binding protein-like 2-like [Saccoglossus kowalevskii]
AJAP04583(AJAP04583)	NA	NA	ref|XP_011671664.1| PREDICTED: angiopoietin-1 receptor-like [Strongylocentrotus purpuratus]
AJAP24547(AJAP24547)	NA	NA	NA
AJAP06712(AJAP06712)	NA	NA	ref|XP_011665740.1| PREDICTED: uncharacterized protein LOC105436430 [Strongylocentrotus purpuratus]
AJAP29002(AJAP29002)	15;GO:0001525,biological_process angiogenesis;GO:0001786,molecular_function phosphatidylserine binding;GO:0005178,molecular_function integrin binding;GO:0005576,cellular_component extracellular region;GO:0005615,cellular_component extracellular space;GO:0006910,biological_process phagocytosis, recognition;GO:0006911,biological_process phagocytosis, engulfment;GO:0007155,biological_process cell ad…	NA	ref|XP_001633100.1| predicted protein [Nematostella vectensis] gb|EDO41037.1| predicted protein, partial [Nematostella vectensis]
AJAP10763(AJAP10763)	NA	NA	NA
AJAP17345(AJAP17345)	NA	NA	NA
AJAP18747(AJAP18747)	NA	NA	NA
AJAP25293(AJAP25293)	NA	NA	ref|XP_011675891.1| PREDICTED: NADP-dependent oxidoreductase domain-containing protein 1 [Strongylocentrotus purpuratus]
AJAP21265(AJAP21265)	5;GO:0005515,molecular_function protein binding;GO:0005739,cellular_component mitochondrion;GO:0008270,molecular_function zinc ion binding;GO:0016491,molecular_function oxidoreductase activity;GO:0055114,biological_process oxidation-reduction process	NA	ref|XP_795567.1| PREDICTED: reticulon-4-interacting protein 1 homolog, mitochondrial [Strongylocentrotus purpuratus]
AJAP03054(AJAP03054)	18;GO:0000166,molecular_function nucleotide binding;GO:0000398,biological_process mRNA splicing, via spliceosome;GO:0003674,molecular_function molecular_function;GO:0003676,molecular_function nucleic acid binding;GO:0003723,molecular_function RNA binding;GO:0003725,molecular_function double-stranded RNA binding;GO:0004004,molecular_function ATP-dependent RNA helicase activity;GO:0004386,molecular…	DHX15, PRP43; pre-mRNA-splicing factor ATP-dependent RNA helicase DHX15/PRP43 [EC:3.6.4.13]; K12820	PREDICTED: putative pre-mRNA-splicing factor ATP-dependent RNA helicase DHX15-like [Saccoglossus kowalevskii]; ref|NP_001116971.1| putative pre-mRNA-splicing factor ATP-dependent RNA helicase PRP1 [Strongylocentrotus purpuratus]
AJAP27820(AJAP27820)	16;GO:0000839,cellular_component Hrd1p ubiquitin ligase ERAD-L complex;GO:0005515,molecular_function protein binding;GO:0005783,cellular_component endoplasmic reticulum;GO:0005789,cellular_component endoplasmic reticulum membrane;GO:0008152,biological_process metabolic process;GO:0009405,biological_process pathogenesis;GO:0016020,cellular_component membrane;GO:0016021,cellular_component integral …	AUP1; ancient ubiquitous protein 1; K19716	PREDICTED: ancient ubiquitous protein 1 [Strongylocentrotus purpuratus]; ref|XP_001194484.1| PREDICTED: ancient ubiquitous protein 1 [Strongylocentrotus purpuratus] ref|XP_011678939.1| PREDICTED: ancient ubiquitous protein 1 [Strongylocentrotus purpuratus] ref|XP_011681016.1| PREDICTED: ancient ubiquitous protein 1 [Strongylocentrotus purpuratus]
AJAP22536(AJAP22536)	NA	NA	ref|XP_009059477.1| hypothetical protein LOTGIDRAFT_176842 [Lottia gigantea] gb|ESO89835.1| hypothetical protein LOTGIDRAFT_176842 [Lottia gigantea]
AJAP16097(AJAP16097)	13;GO:0004022,molecular_function alcohol dehydrogenase (NAD) activity;GO:0004552,molecular_function octanol dehydrogenase activity;GO:0006066,biological_process alcohol metabolic process;GO:0006069,biological_process ethanol oxidation;GO:0008270,molecular_function zinc ion binding;GO:0008542,biological_process visual learning;GO:0016491,molecular_function oxidoreductase activity;GO:0046872,molecu…	frmA, ADH5, adhC; S-(hydroxymethyl)glutathione dehydrogenase / alcohol dehydrogenase [EC:1.1.1.284 1.1.1.1]; K00121	PREDICTED: alcohol dehydrogenase class-3 isoform X2 [Strongylocentrotus purpuratus]; ref|XP_011679863.1| PREDICTED: alcohol dehydrogenase class-3 isoform X1 [Strongylocentrotus purpuratus]
AJAP21456(AJAP21456)	32;GO:0000166,molecular_function nucleotide binding;GO:0000943,cellular_component retrotransposon nucleocapsid;GO:0003676,molecular_function nucleic acid binding;GO:0003677,molecular_function DNA binding;GO:0003723,molecular_function RNA binding;GO:0003824,molecular_function catalytic activity;GO:0003887,molecular_function DNA-directed DNA polymerase activity;GO:0003964,molecular_function RNA-dir…	NA	ref|XP_008119506.1| PREDICTED: TBC1 domain family member 2A [Anolis carolinensis]
AJAP21725(AJAP21725)	15;GO:0003674,molecular_function molecular_function;GO:0004721,molecular_function phosphoprotein phosphatase activity;GO:0004725,molecular_function protein tyrosine phosphatase activity;GO:0005575,cellular_component cellular_component;GO:0005634,cellular_component nucleus;GO:0005737,cellular_component cytoplasm;GO:0005886,cellular_component plasma membrane;GO:0006470,biological_process protein de…	NA	ref|XP_011664233.1| PREDICTED: receptor-type tyrosine-protein phosphatase alpha [Strongylocentrotus purpuratus]
AJAP18654(AJAP18654)	6;GO:0003676,molecular_function nucleic acid binding;GO:0003700,molecular_function DNA-binding transcription factor activity;GO:0005515,molecular_function protein binding;GO:0005622,cellular_component intracellular;GO:0006355,biological_process regulation of transcription, DNA-templated;GO:0046872,molecular_function metal ion binding	NA	ref|XP_009291585.1| PREDICTED: zinc finger protein 239-like [Danio rerio]
AJAP20907(AJAP20907)	NA	NA	ref|XP_789232.2| PREDICTED: uncharacterized protein LOC584274 [Strongylocentrotus purpuratus]
AJAP11997(AJAP11997)	NA	NA	gb|ESA15212.1| hypothetical protein GLOINDRAFT_95047 [Rhizophagus irregularis DAOM 181602]
AJAP17295(AJAP17295)	NA	NA	dbj|BAC82613.1| pol-like protein [Danio rerio]
AJAP01659(AJAP01659)	5;GO:0003964,molecular_function RNA-directed DNA polymerase activity;GO:0004519,molecular_function endonuclease activity;GO:0005515,molecular_function protein binding;GO:0006278,biological_process RNA-dependent DNA biosynthetic process;GO:0090305,biological_process nucleic acid phosphodiester bond hydrolysis	NA	dbj|BAC82619.1| pol-like protein [Danio rerio]
AJAP26858(AJAP26858)	NA	NA	NA
AJAP07296(AJAP07296)	22;GO:0005515,molecular_function protein binding;GO:0005768,cellular_component endosome;GO:0005769,cellular_component early endosome;GO:0005794,cellular_component Golgi apparatus;GO:0005802,cellular_component trans-Golgi network;GO:0005829,cellular_component cytosol;GO:0006605,biological_process protein targeting;GO:0006622,biological_process protein targeting to lysosome;GO:0006886,biological_pr…	NA	ref|XP_782338.2| PREDICTED: AP-4 complex subunit mu-1 [Strongylocentrotus purpuratus]
AJAP17875(AJAP17875)	NA	NA	NA
AJAP24649(AJAP24649)	6;GO:0003735,molecular_function structural constituent of ribosome;GO:0005739,cellular_component mitochondrion;GO:0005743,cellular_component mitochondrial inner membrane;GO:0005763,cellular_component mitochondrial small ribosomal subunit;GO:0005840,cellular_component ribosome;GO:0032543,biological_process mitochondrial translation	MRPS25; small subunit ribosomal protein S25; K17404	ref|XP_795397.1| PREDICTED: 28S ribosomal protein S25, mitochondrial [Strongylocentrotus purpuratus]
AJAP13484(AJAP13484)	NA	NA	NA
AJAP19830(AJAP19830)	23;GO:0001786,molecular_function phosphatidylserine binding;GO:0005548,molecular_function phospholipid transporter activity;GO:0005634,cellular_component nucleus;GO:0005783,cellular_component endoplasmic reticulum;GO:0005789,cellular_component endoplasmic reticulum membrane;GO:0005829,cellular_component cytosol;GO:0006869,biological_process lipid transport;GO:0008289,molecular_function lipid bind…	OSBPL5, ORP5; oxysterol-binding protein-related protein 5; K20464; OSBPL8, ORP8; oxysterol-binding protein-related protein 8; K22285	PREDICTED: oxysterol-binding protein-related protein 8 isoform X1 [Strongylocentrotus purpuratus]; ref|XP_003724533.1| PREDICTED: oxysterol-binding protein-related protein 8 isoform X7 [Strongylocentrotus purpuratus]
AJAP26162(AJAP26162)	NA	NA	NA
AJAP03554(AJAP03554)	NA	NA	ref|XP_011455009.1| PREDICTED: uncharacterized protein LOC105347562 [Crassostrea gigas]
AJAP02969(AJAP02969)	NA	NA	ref|XP_011680271.1| PREDICTED: uncharacterized protein LOC105445870 [Strongylocentrotus purpuratus]
AJAP17853(AJAP17853)	5;GO:0005829,cellular_component cytosol;GO:0005886,cellular_component plasma membrane;GO:0005925,cellular_component focal adhesion;GO:0007155,biological_process cell adhesion;GO:0045296,molecular_function cadherin binding	NA	ref|XP_011667028.1| PREDICTED: liprin-beta-1-like [Strongylocentrotus purpuratus]
AJAP30276(AJAP30276)	12;GO:0000398,biological_process mRNA splicing, via spliceosome;GO:0003723,molecular_function RNA binding;GO:0003729,molecular_function mRNA binding;GO:0005515,molecular_function protein binding;GO:0005634,cellular_component nucleus;GO:0005654,cellular_component nucleoplasm;GO:0006369,biological_process termination of RNA polymerase II transcription;GO:0006378,biological_process mRNA polyadenylat…	CSTF3, RNA14; cleavage stimulation factor subunit 3; K14408	ref|XP_006823989.1| PREDICTED: LOW QUALITY PROTEIN: cleavage stimulation factor subunit 3-like [Saccoglossus kowalevskii]
AJAP23492(AJAP23492)	12;GO:0001958,biological_process endochondral ossification;GO:0016311,biological_process dephosphorylation;GO:0016462,molecular_function pyrophosphatase activity;GO:0016787,molecular_function hydrolase activity;GO:0016791,molecular_function phosphatase activity;GO:0030500,biological_process regulation of bone mineralization;GO:0031012,cellular_component extracellular matrix;GO:0035630,biological_…	PHOSPHO1; phosphoethanolamine/phosphocholine phosphatase [EC:3.1.3.75]; K06124	emb|CAG00696.1| unnamed protein product, partial [Tetraodon nigroviridis]
AJAP22122(AJAP22122)	NA	NA	gb|KFR17219.1| hypothetical protein N306_06212, partial [Opisthocomus hoazin]
AJAP06781(AJAP06781)	NA	NA	ref|WP_040946581.1| hypothetical protein, partial [Prochloron didemni]
AJAP13862(AJAP13862)	NA	NA	NA
AJAP02480(AJAP02480)	9;GO:0004512,molecular_function inositol-3-phosphate synthase activity;GO:0005515,molecular_function protein binding;GO:0005737,cellular_component cytoplasm;GO:0005829,cellular_component cytosol;GO:0006021,biological_process inositol biosynthetic process;GO:0006629,biological_process lipid metabolic process;GO:0008654,biological_process phospholipid biosynthetic process;GO:0016853,molecular_funct…	INO1, ISYNA1; myo-inositol-1-phosphate synthase [EC:5.5.1.4]; K01858	ref|XP_002608633.1| hypothetical protein BRAFLDRAFT_231183 [Branchiostoma floridae] gb|EEN64643.1| hypothetical protein BRAFLDRAFT_231183 [Branchiostoma floridae]
AJAP24751(AJAP24751)	NA	NA	NA
AJAP19605(AJAP19605)	3;GO:0005783,cellular_component endoplasmic reticulum;GO:0012505,cellular_component endomembrane system;GO:0030220,biological_process platelet formation	NA	ref|XP_011680552.1| PREDICTED: neurobeachin-like protein 1 [Strongylocentrotus purpuratus]
AJAP30333(AJAP30333)	37;GO:0001507,biological_process acetylcholine catabolic process in synaptic cleft;GO:0003990,molecular_function acetylcholinesterase activity;GO:0004104,molecular_function cholinesterase activity;GO:0005576,cellular_component extracellular region;GO:0005635,cellular_component nuclear envelope;GO:0005737,cellular_component cytoplasm;GO:0005788,cellular_component endoplasmic reticulum lumen;GO:000…	NA	ref|XP_795830.1| PREDICTED: cholinesterase 1 [Strongylocentrotus purpuratus]
AJAP04983(AJAP04983)	11;GO:0003723,molecular_function RNA binding;GO:0005634,cellular_component nucleus;GO:0005739,cellular_component mitochondrion;GO:0005743,cellular_component mitochondrial inner membrane;GO:0005887,cellular_component integral component of plasma membrane;GO:0006094,biological_process gluconeogenesis;GO:0006839,biological_process mitochondrial transport;GO:0015367,molecular_function oxoglutarate:ma…	NA	gb|ELU12634.1| hypothetical protein CAPTEDRAFT_166615 [Capitella teleta]
AJAP19890(AJAP19890)	10;GO:0005622,cellular_component intracellular;GO:0005634,cellular_component nucleus;GO:0006351,biological_process transcription, DNA-templated;GO:0006355,biological_process regulation of transcription, DNA-templated;GO:0030374,molecular_function nuclear receptor transcription coactivator activity;GO:0035257,molecular_function nuclear hormone receptor binding;GO:0045944,biological_process positiv…	NA	ref|XP_787861.3| PREDICTED: nuclear receptor coactivator 7 isoform X1 [Strongylocentrotus purpuratus] ref|XP_011673713.1| PREDICTED: nuclear receptor coactivator 7 isoform X2 [Strongylocentrotus purpuratus] ref|XP_011673714.1| PREDICTED: nuclear receptor coactivator 7 isoform X1 [Strongylocentrotus purpuratus]
AJAP04080(AJAP04080)	NA	NA	NA
AJAP00842(AJAP00842)	NA	NA	NA
AJAP21477(AJAP21477)	16;GO:0005229,molecular_function intracellular calcium activated chloride channel activity;GO:0005622,cellular_component intracellular;GO:0005634,cellular_component nucleus;GO:0005783,cellular_component endoplasmic reticulum;GO:0005886,cellular_component plasma membrane;GO:0006821,biological_process chloride transport;GO:0006869,biological_process lipid transport;GO:0016020,cellular_component mem…	ANO7, NGEP, TMEM16G; anoctamin-7; K19501	ref|XP_011683262.1| PREDICTED: anoctamin-7 isoform X3 [Strongylocentrotus purpuratus]
AJAP14983(AJAP14983)	13;GO:0003684,molecular_function damaged DNA binding;GO:0003824,molecular_function catalytic activity;GO:0005774,cellular_component vacuolar membrane;GO:0005886,cellular_component plasma membrane;GO:0005887,cellular_component integral component of plasma membrane;GO:0005975,biological_process carbohydrate metabolic process;GO:0006289,biological_process nucleotide-excision repair;GO:0006865,biolog…	SLC3A1, RBAT; solute carrier family 3 (neutral and basic amino acid transporter), member 1; K14210	PREDICTED: neutral and basic amino acid transport protein rBAT [Strongylocentrotus purpuratus]; ref|XP_011667150.1| PREDICTED: neutral and basic amino acid transport protein rBAT [Strongylocentrotus purpuratus]
AJAP24294(AJAP24294)	NA	NA	ref|XP_004916871.1| PREDICTED: uncharacterized protein LOC101730913 [Xenopus (Silurana) tropicalis]
AJAP01242(AJAP01242)	NA	NA	PREDICTED: uncharacterized protein LOC100888496 [Strongylocentrotus purpuratus]; ref|XP_006816323.1| PREDICTED: uncharacterized protein LOC102802659 [Saccoglossus kowalevskii]
AJAP07829(AJAP07829)	12;GO:0000166,molecular_function nucleotide binding;GO:0000932,cellular_component P-body;GO:0003723,molecular_function RNA binding;GO:0004386,molecular_function helicase activity;GO:0005515,molecular_function protein binding;GO:0005524,molecular_function ATP binding;GO:0005737,cellular_component cytoplasm;GO:0005829,cellular_component cytosol;GO:0016787,molecular_function hydrolase activity;GO:00…	MOV10; helicase MOV-10 [EC:3.6.4.13]; K18422	ref|XP_011664165.1| PREDICTED: LOW QUALITY PROTEIN: putative helicase MOV-10 [Strongylocentrotus purpuratus]
AJAP20400(AJAP20400)	NA	NA	ref|XP_011665740.1| PREDICTED: uncharacterized protein LOC105436430 [Strongylocentrotus purpuratus]
AJAP17170(AJAP17170)	NA	NA	ref|XP_779971.3| PREDICTED: uncharacterized protein C2orf73 homolog [Strongylocentrotus purpuratus]
AJAP03157(AJAP03157)	14;GO:0001523,biological_process retinoid metabolic process;GO:0001758,molecular_function retinal dehydrogenase activity;GO:0004033,molecular_function aldo-keto reductase (NADP) activity;GO:0005515,molecular_function protein binding;GO:0005576,cellular_component extracellular region;GO:0005764,cellular_component lysosome;GO:0005829,cellular_component cytosol;GO:0016488,biological_process farnesol…	AKR1B; aldehyde reductase [EC:1.1.1.21]; K00011	PREDICTED: aldo-keto reductase family 1 member B10-like [Fundulus heteroclitus]; PREDICTED: aldose reductase-like isoform X1 [Agrilus planipennis]; ref|XP_782054.2| PREDICTED: alcohol dehydrogenase [NADP(+)] [Strongylocentrotus purpuratus]
AJAP08678(AJAP08678)	8;GO:0005615,cellular_component extracellular space;GO:0005886,cellular_component plasma membrane;GO:0007275,biological_process multicellular organism development;GO:0016020,cellular_component membrane;GO:0016021,cellular_component integral component of membrane;GO:0030659,cellular_component cytoplasmic vesicle membrane;GO:0031410,cellular_component cytoplasmic vesicle;GO:0032474,biological_proce…	CPN2; carboxypeptidase N regulatory subunit; K13023	ref|XP_002611130.1| hypothetical protein BRAFLDRAFT_88471 [Branchiostoma floridae] gb|EEN67140.1| hypothetical protein BRAFLDRAFT_88471 [Branchiostoma floridae]
AJAP01747(AJAP01747)	36;GO:0000166,molecular_function nucleotide binding;GO:0003774,molecular_function motor activity;GO:0003777,molecular_function microtubule motor activity;GO:0005515,molecular_function protein binding;GO:0005524,molecular_function ATP binding;GO:0005737,cellular_component cytoplasm;GO:0005815,cellular_component microtubule organizing center;GO:0005829,cellular_component cytosol;GO:0005874,cellular…	KIF5; kinesin family member 5; K10396	PREDICTED: kinesin heavy chain isoform X1 [Strongylocentrotus purpuratus]; ref|XP_011677084.1| PREDICTED: kinesin heavy chain isoform X1 [Strongylocentrotus purpuratus]
AJAP04104(AJAP04104)	10;GO:0000338,biological_process protein deneddylation;GO:0000715,biological_process nucleotide-excision repair, DNA damage recognition;GO:0005515,molecular_function protein binding;GO:0005634,cellular_component nucleus;GO:0005654,cellular_component nucleoplasm;GO:0005737,cellular_component cytoplasm;GO:0005829,cellular_component cytosol;GO:0006283,biological_process transcription-coupled nucleot…	COPS7, CSN7; COP9 signalosome complex subunit 7; K12180	ref|XP_002740587.1| PREDICTED: COP9 signalosome complex subunit 7b-like [Saccoglossus kowalevskii]
AJAP20406(AJAP20406)	5;GO:0000166,molecular_function nucleotide binding;GO:0002161,molecular_function aminoacyl-tRNA editing activity;GO:0004812,molecular_function aminoacyl-tRNA ligase activity;GO:0005524,molecular_function ATP binding;GO:0006418,biological_process tRNA aminoacylation for protein translation	IARS, ileS; isoleucyl-tRNA synthetase [EC:6.1.1.5]; K01870	PREDICTED: isoleucine--tRNA ligase, mitochondrial [Strongylocentrotus purpuratus]; ref|XP_002597217.1| hypothetical protein BRAFLDRAFT_203583 [Branchiostoma floridae] gb|EEN53229.1| hypothetical protein BRAFLDRAFT_203583, partial [Branchiostoma floridae]
AJAP15408(AJAP15408)	9;GO:0000981,molecular_function DNA-binding transcription factor activity, RNA polymerase II-specific;GO:0003676,molecular_function nucleic acid binding;GO:0003677,molecular_function DNA binding;GO:0005575,cellular_component cellular_component;GO:0006357,biological_process regulation of transcription by RNA polymerase II;GO:0008150,biological_process biological_process;GO:0020037,molecular_functi…	NA	ref|XP_006813686.1| PREDICTED: uncharacterized protein LOC100375164 [Saccoglossus kowalevskii]
AJAP25465(AJAP25465)	1;GO:0005856,cellular_component cytoskeleton	CCSAP; centriole, cilia and spindle-associated protein; K16454	PREDICTED: centriole, cilia and spindle-associated protein [Strongylocentrotus purpuratus]; ref|XP_790717.3| PREDICTED: centriole, cilia and spindle-associated protein [Strongylocentrotus purpuratus]
AJAP13074(AJAP13074)	17;GO:0001508,biological_process action potential;GO:0004930,molecular_function G protein-coupled receptor activity;GO:0005886,cellular_component plasma membrane;GO:0005887,cellular_component integral component of plasma membrane;GO:0007165,biological_process signal transduction;GO:0007186,biological_process G protein-coupled receptor signaling pathway;GO:0007197,biological_process adenylate cycl…	NA	NA
AJAP19678(AJAP19678)	7;GO:0005515,molecular_function protein binding;GO:0005737,cellular_component cytoplasm;GO:0005856,cellular_component cytoskeleton;GO:0005929,cellular_component cilium;GO:0005930,cellular_component axoneme;GO:0031514,cellular_component motile cilium;GO:0042995,cellular_component cell projection	NA	PREDICTED: IQ and AAA domain-containing protein 1 [Strongylocentrotus purpuratus]; ref|XP_780770.3| PREDICTED: IQ and AAA domain-containing protein 1 [Strongylocentrotus purpuratus]
AJAP05279(AJAP05279)	26;GO:0005515,molecular_function protein binding;GO:0005615,cellular_component extracellular space;GO:0005634,cellular_component nucleus;GO:0005737,cellular_component cytoplasm;GO:0005739,cellular_component mitochondrion;GO:0005811,cellular_component lipid droplet;GO:0005829,cellular_component cytosol;GO:0005886,cellular_component plasma membrane;GO:0005901,cellular_component caveola;GO:0006361,b…	LIPE, HSL; hormone-sensitive lipase [EC:3.1.1.79]; K07188	ref|XP_003727072.1| PREDICTED: hormone-sensitive lipase isoform X1 [Strongylocentrotus purpuratus]
AJAP28706(AJAP28706)	6;GO:0003674,molecular_function molecular_function;GO:0008150,biological_process biological_process;GO:0016020,cellular_component membrane;GO:0016021,cellular_component integral component of membrane;GO:0030425,cellular_component dendrite;GO:0042995,cellular_component cell projection	NA	ref|XP_782890.2| PREDICTED: transmembrane protein 185B isoform X2 [Strongylocentrotus purpuratus] ref|XP_003729378.1| PREDICTED: transmembrane protein 185B isoform X1 [Strongylocentrotus purpuratus] ref|XP_011681120.1| PREDICTED: transmembrane protein 185B isoform X3 [Strongylocentrotus purpuratus]
AJAP11442(AJAP11442)	6;GO:0003964,molecular_function RNA-directed DNA polymerase activity;GO:0005575,cellular_component cellular_component;GO:0006278,biological_process RNA-dependent DNA biosynthetic process;GO:0006313,biological_process transposition, DNA-mediated;GO:0016740,molecular_function transferase activity;GO:0016779,molecular_function nucleotidyltransferase activity	NA	ref|XP_011665645.1| PREDICTED: RNA-directed DNA polymerase from mobile element jockey-like [Strongylocentrotus purpuratus]
AJAP14496(AJAP14496)	11;GO:0000138,cellular_component Golgi trans cisterna;GO:0005515,molecular_function protein binding;GO:0005768,cellular_component endosome;GO:0005794,cellular_component Golgi apparatus;GO:0005797,cellular_component Golgi medial cisterna;GO:0005802,cellular_component trans-Golgi network;GO:0016020,cellular_component membrane;GO:0016021,cellular_component integral component of membrane;GO:0017137,m…	NA	ref|XP_011677289.1| PREDICTED: protein YIPF1 [Strongylocentrotus purpuratus]
AJAP12988(AJAP12988)	11;GO:0005518,molecular_function collagen binding;GO:0005615,cellular_component extracellular space;GO:0007155,biological_process cell adhesion;GO:0007160,biological_process cell-matrix adhesion;GO:0007409,biological_process axonogenesis;GO:0007596,biological_process blood coagulation;GO:0007599,biological_process hemostasis;GO:0009986,cellular_component cell surface;GO:0010544,biological_process…	NA	ref|XP_001638921.1| predicted protein [Nematostella vectensis] gb|EDO46858.1| predicted protein [Nematostella vectensis]
AJAP02130(AJAP02130)	8;GO:0000792,cellular_component heterochromatin;GO:0003677,molecular_function DNA binding;GO:0005515,molecular_function protein binding;GO:0005634,cellular_component nucleus;GO:0006974,biological_process cellular response to DNA damage stimulus;GO:0019899,molecular_function enzyme binding;GO:0090734,cellular_component site of DNA damage;GO:2000001,biological_process regulation of DNA damage check…	NA	ref|XP_797961.3| PREDICTED: WD repeat-containing protein 76 [Strongylocentrotus purpuratus]
AJAP03909(AJAP03909)	NA	NA	ref|XP_011662713.1| PREDICTED: uncharacterized protein LOC105437616 [Strongylocentrotus purpuratus]
AJAP30343(AJAP30343)	14;GO:0003810,molecular_function protein-glutamine gamma-glutamyltransferase activity;GO:0005913,cellular_component cell-cell adherens junction;GO:0009887,biological_process animal organ morphogenesis;GO:0010838,biological_process positive regulation of keratinocyte proliferation;GO:0016020,cellular_component membrane;GO:0016740,molecular_function transferase activity;GO:0016746,molecular_functio…	TGM1; transglutaminase 1 [EC:2.3.2.13]; K05619	PREDICTED: hemocyte protein-glutamine gamma-glutamyltransferase-like [Parasteatoda tepidariorum]; ref|XP_003456225.1| PREDICTED: protein-glutamine gamma-glutamyltransferase K-like [Oreochromis niloticus]
AJAP13199(AJAP13199)	13;GO:0000166,molecular_function nucleotide binding;GO:0004672,molecular_function protein kinase activity;GO:0004674,molecular_function protein serine/threonine kinase activity;GO:0005524,molecular_function ATP binding;GO:0006468,biological_process protein phosphorylation;GO:0007165,biological_process signal transduction;GO:0016301,molecular_function kinase activity;GO:0016310,biological_process …	PKN; protein kinase N [EC:2.7.11.13]; K06071	gb|AAB92244.1| protein kinase C-related kinase [Pisaster ochraceus]
AJAP15053(AJAP15053)	NA	NA	ref|XP_011662784.1| PREDICTED: uncharacterized protein LOC100892529 isoform X2 [Strongylocentrotus purpuratus]
AJAP29734(AJAP29734)	21;GO:0000166,molecular_function nucleotide binding;GO:0004672,molecular_function protein kinase activity;GO:0004713,molecular_function protein tyrosine kinase activity;GO:0004714,molecular_function transmembrane receptor protein tyrosine kinase activity;GO:0005509,molecular_function calcium ion binding;GO:0005515,molecular_function protein binding;GO:0005524,molecular_function ATP binding;GO:000…	NA	ref|XP_003726989.1| PREDICTED: tyrosine-protein kinase receptor Tie-1 isoform X2 [Strongylocentrotus purpuratus]
AJAP05122(AJAP05122)	NA	NA	NA
AJAP07297(AJAP07297)	22;GO:0004721,molecular_function phosphoprotein phosphatase activity;GO:0004725,molecular_function protein tyrosine phosphatase activity;GO:0005515,molecular_function protein binding;GO:0005634,cellular_component nucleus;GO:0005737,cellular_component cytoplasm;GO:0005768,cellular_component endosome;GO:0005769,cellular_component early endosome;GO:0005783,cellular_component endoplasmic reticulum;GO…	NA	ref|XP_001198915.2| PREDICTED: protein tyrosine phosphatase type IVA 1 [Strongylocentrotus purpuratus] ref|XP_011681572.1| PREDICTED: protein tyrosine phosphatase type IVA 1 [Strongylocentrotus purpuratus]
AJAP07123(AJAP07123)	NA	NA	PREDICTED: uncharacterized protein LOC594074 isoform X2 [Strongylocentrotus purpuratus]; ref|XP_011661846.1| PREDICTED: uncharacterized protein LOC594074 isoform X2 [Strongylocentrotus purpuratus]
AJAP20954(AJAP20954)	22;GO:0003676,molecular_function nucleic acid binding;GO:0003677,molecular_function DNA binding;GO:0003723,molecular_function RNA binding;GO:0003824,molecular_function catalytic activity;GO:0003887,molecular_function DNA-directed DNA polymerase activity;GO:0003964,molecular_function RNA-directed DNA polymerase activity;GO:0004190,molecular_function aspartic-type endopeptidase activity;GO:0004518,…	NA	ref|XP_011455395.1| PREDICTED: uncharacterized protein K02A2.6-like [Crassostrea gigas]
AJAP29946(AJAP29946)	8;GO:0003674,molecular_function molecular_function;GO:0005575,cellular_component cellular_component;GO:0007338,biological_process single fertilization;GO:0016020,cellular_component membrane;GO:0016021,cellular_component integral component of membrane;GO:0046545,biological_process development of primary female sexual characteristics;GO:0046546,biological_process development of primary male sexual …	NA	ref|XP_782194.1| PREDICTED: lipoma HMGIC fusion partner-like 2 protein [Strongylocentrotus purpuratus]
AJAP03838(AJAP03838)	NA	NA	ref|XP_010853532.1| PREDICTED: buccalin-like [Bison bison bison]
AJAP01092(AJAP01092)	NA	NA	ref|XP_010853532.1| PREDICTED: buccalin-like [Bison bison bison]
AJAP08171(AJAP08171)	7;GO:0000166,molecular_function nucleotide binding;GO:0003677,molecular_function DNA binding;GO:0004386,molecular_function helicase activity;GO:0005515,molecular_function protein binding;GO:0005524,molecular_function ATP binding;GO:0005634,cellular_component nucleus;GO:0016787,molecular_function hydrolase activity	NA	ref|XP_011670143.1| PREDICTED: helicase ARIP4 [Strongylocentrotus purpuratus]
AJAP30107(AJAP30107)	3;GO:0015888,biological_process thiamine transport;GO:0016020,cellular_component membrane;GO:0016021,cellular_component integral component of membrane	NA	ref|XP_001200693.2| PREDICTED: putative thiamine transporter SLC35F3 isoform X1 [Strongylocentrotus purpuratus] ref|XP_011666982.1| PREDICTED: putative thiamine transporter SLC35F3 isoform X2 [Strongylocentrotus purpuratus]
AJAP20792(AJAP20792)	8;GO:0005886,cellular_component plasma membrane;GO:0009607,biological_process response to biotic stimulus;GO:0016020,cellular_component membrane;GO:0016021,cellular_component integral component of membrane;GO:0030054,cellular_component cell junction;GO:0045202,cellular_component synapse;GO:0098978,cellular_component glutamatergic synapse;GO:0099055,cellular_component integral component of postsyn…	NA	PREDICTED: proline-rich transmembrane protein 1-like [Saccoglossus kowalevskii]; ref|WP_033026613.1| hypothetical protein, partial [Streptomyces rimosus]
AJAP11184(AJAP11184)	1;GO:0005515,molecular_function protein binding	NA	ref|XP_011434162.1| PREDICTED: uncharacterized protein LOC105333058 [Crassostrea gigas]
AJAP06150(AJAP06150)	10;GO:0008152,biological_process metabolic process;GO:0008168,molecular_function methyltransferase activity;GO:0008171,molecular_function O-methyltransferase activity;GO:0009617,biological_process response to bacterium;GO:0016740,molecular_function transferase activity;GO:0016788,molecular_function hydrolase activity, acting on ester bonds;GO:0032259,biological_process methylation;GO:0042409,mole…	NA	ref|WP_016867392.1| SAM-dependent methlyltransferase [Fischerella muscicola]; uncharacterized protein LOC541322 [Danio rerio]
AJAP26828(AJAP26828)	NA	NA	ref|XP_005952964.1| PREDICTED: uncharacterized protein LOC102300618 [Haplochromis burtoni]
AJAP12146(AJAP12146)	NA	NA	ref|XP_792358.3| PREDICTED: LOW QUALITY PROTEIN: uncharacterized protein LOC587541 [Strongylocentrotus purpuratus]
AJAP16879(AJAP16879)	6;GO:0005618,cellular_component cell wall;GO:0005737,cellular_component cytoplasm;GO:0005886,cellular_component plasma membrane;GO:0008757,molecular_function S-adenosylmethionine-dependent methyltransferase activity;GO:0032259,biological_process methylation;GO:0071456,biological_process cellular response to hypoxia	NA	ref|XP_791010.3| PREDICTED: uncharacterized protein LOC586122 [Strongylocentrotus purpuratus]
AJAP13917(AJAP13917)	NA	NA	ref|XP_011669706.1| PREDICTED: uncharacterized protein LOC105440841 [Strongylocentrotus purpuratus]
AJAP25713(AJAP25713)	32;GO:0000166,molecular_function nucleotide binding;GO:0000943,cellular_component retrotransposon nucleocapsid;GO:0003676,molecular_function nucleic acid binding;GO:0003677,molecular_function DNA binding;GO:0003723,molecular_function RNA binding;GO:0003824,molecular_function catalytic activity;GO:0003887,molecular_function DNA-directed DNA polymerase activity;GO:0003964,molecular_function RNA-dir…	NA	gb|KFM56688.1| Retrovirus-related Pol polyprotein from transposon 412, partial [Stegodyphus mimosarum]
AJAP02222(AJAP02222)	18;GO:0001530,molecular_function lipopolysaccharide binding;GO:0005576,cellular_component extracellular region;GO:0005615,cellular_component extracellular space;GO:0005737,cellular_component cytoplasm;GO:0006955,biological_process immune response;GO:0008289,molecular_function lipid binding;GO:0016020,cellular_component membrane;GO:0019730,biological_process antimicrobial humoral response;GO:00327…	NA	PREDICTED: bactericidal permeability-increasing protein [Strongylocentrotus purpuratus]; ref|XP_794672.3| PREDICTED: bactericidal permeability-increasing protein [Strongylocentrotus purpuratus]
AJAP28902(AJAP28902)	14;GO:0000981,molecular_function DNA-binding transcription factor activity, RNA polymerase II-specific;GO:0003676,molecular_function nucleic acid binding;GO:0003677,molecular_function DNA binding;GO:0003700,molecular_function DNA-binding transcription factor activity;GO:0003714,molecular_function transcription corepressor activity;GO:0005622,cellular_component intracellular;GO:0005634,cellular_co…	NA	PREDICTED: zinc finger protein 14-like isoform X1 [Nannospalax galili]; ref|XP_005341503.1| PREDICTED: zinc finger protein 709-like [Ictidomys tridecemlineatus]
AJAP15762(AJAP15762)	10;GO:0000166,molecular_function nucleotide binding;GO:0005524,molecular_function ATP binding;GO:0005737,cellular_component cytoplasm;GO:0016567,biological_process protein ubiquitination;GO:0016740,molecular_function transferase activity;GO:0019788,molecular_function NEDD8 transferase activity;GO:0031625,molecular_function ubiquitin protein ligase binding;GO:0045116,biological_process protein ned…	UBE2F; ubiquitin-conjugating enzyme E2 F [EC:2.3.2.23]; K10687	ref|XP_002406660.1| ubiquitin protein ligase, putative [Ixodes scapularis] gb|EEC03513.1| ubiquitin protein ligase, putative [Ixodes scapularis]
AJAP17149(AJAP17149)	NA	NA	NA
AJAP28548(AJAP28548)	NA	NA	ref|XP_011684196.1| PREDICTED: RWD domain-containing protein 4 isoform X2 [Strongylocentrotus purpuratus]
AJAP08551(AJAP08551)	NA	NA	ref|XP_011665740.1| PREDICTED: uncharacterized protein LOC105436430 [Strongylocentrotus purpuratus]
AJAP23493(AJAP23493)	1;GO:0005515,molecular_function protein binding	NA	ref|XP_002732951.1| PREDICTED: tetratricopeptide repeat protein 9C-like [Saccoglossus kowalevskii]
AJAP11207(AJAP11207)	32;GO:0000166,molecular_function nucleotide binding;GO:0001704,biological_process formation of primary germ layer;GO:0001919,biological_process regulation of receptor recycling;GO:0003777,molecular_function microtubule motor activity;GO:0005524,molecular_function ATP binding;GO:0005547,molecular_function phosphatidylinositol-3,4,5-trisphosphate binding;GO:0005737,cellular_component cytoplasm;GO:0…	SNX29; sorting nexin-29; K17935	ref|XP_011673530.1| PREDICTED: kinesin-like protein KIF16B [Strongylocentrotus purpuratus]
AJAP24619(AJAP24619)	11;GO:0003015,biological_process heart process;GO:0005267,molecular_function potassium channel activity;GO:0005887,cellular_component integral component of plasma membrane;GO:0006811,biological_process ion transport;GO:0006813,biological_process potassium ion transport;GO:0015271,molecular_function outward rectifier potassium channel activity;GO:0016020,cellular_component membrane;GO:0016021,cell…	KCNK6, K2P6.1; potassium channel subfamily K member 6; K04917	gb|EFX68386.1| hypothetical protein DAPPUDRAFT_218276 [Daphnia pulex]
AJAP29024(AJAP29024)	NA	NA	ref|XP_011667772.1| PREDICTED: uncharacterized protein K02A2.6-like [Strongylocentrotus purpuratus]
AJAP19022(AJAP19022)	32;GO:0000166,molecular_function nucleotide binding;GO:0000943,cellular_component retrotransposon nucleocapsid;GO:0003676,molecular_function nucleic acid binding;GO:0003677,molecular_function DNA binding;GO:0003723,molecular_function RNA binding;GO:0003824,molecular_function catalytic activity;GO:0003887,molecular_function DNA-directed DNA polymerase activity;GO:0003964,molecular_function RNA-dir…	NA	ref|XP_001186509.2| PREDICTED: uncharacterized protein LOC754648 [Strongylocentrotus purpuratus]
AJAP27232(AJAP27232)	NA	NA	ref|XP_011667772.1| PREDICTED: uncharacterized protein K02A2.6-like [Strongylocentrotus purpuratus]
AJAP27873(AJAP27873)	NA	NA	ref|XP_011678701.1| PREDICTED: uncharacterized protein LOC105445190 [Strongylocentrotus purpuratus]
AJAP20122(AJAP20122)	9;GO:0005886,cellular_component plasma membrane;GO:0007420,biological_process brain development;GO:0007520,biological_process myoblast fusion;GO:0016020,cellular_component membrane;GO:0016021,cellular_component integral component of membrane;GO:0032836,biological_process glomerular basement membrane development;GO:0039021,biological_process pronephric glomerulus development;GO:0039022,biological_…	NA	ref|XP_003723913.1| PREDICTED: kin of IRRE-like protein 3 [Strongylocentrotus purpuratus]
AJAP30234(AJAP30234)	NA	NA	ref|XP_009298602.1| PREDICTED: uncharacterized protein si:dkey-21o22.2 [Danio rerio]
AJAP24912(AJAP24912)	NA	NA	NA
AJAP15243(AJAP15243)	13;GO:0001732,biological_process formation of cytoplasmic translation initiation complex;GO:0002183,biological_process cytoplasmic translational initiation;GO:0003743,molecular_function translation initiation factor activity;GO:0005515,molecular_function protein binding;GO:0005737,cellular_component cytoplasm;GO:0005829,cellular_component cytosol;GO:0005852,cellular_component eukaryotic translati…	NA	ref|XP_009560176.1| PREDICTED: eukaryotic translation initiation factor 3 subunit I, partial [Cuculus canorus]
AJAP10464(AJAP10464)	NA	NA	NA
AJAP04116(AJAP04116)	NA	NA	ref|XP_011665740.1| PREDICTED: uncharacterized protein LOC105436430 [Strongylocentrotus purpuratus]
AJAP05787(AJAP05787)	18;GO:0000166,molecular_function nucleotide binding;GO:0003824,molecular_function catalytic activity;GO:0003996,molecular_function acyl-CoA ligase activity;GO:0004321,molecular_function fatty-acyl-CoA synthase activity;GO:0005524,molecular_function ATP binding;GO:0005739,cellular_component mitochondrion;GO:0005759,cellular_component mitochondrial matrix;GO:0006629,biological_process lipid metabol…	NA	ref|XP_010001535.1| PREDICTED: acyl-coenzyme A synthetase ACSM3, mitochondrial-like [Chaetura pelagica]
AJAP29598(AJAP29598)	26;GO:0000183,biological_process chromatin silencing at rDNA;GO:0000228,cellular_component nuclear chromosome;GO:0000784,cellular_component nuclear chromosome, telomeric region;GO:0000786,cellular_component nucleosome;GO:0000788,cellular_component nuclear nucleosome;GO:0000979,molecular_function RNA polymerase II core promoter sequence-specific DNA binding;GO:0000980,molecular_function RNA polyme…	NA	emb|CAJ81662.1| H3 histone [Xenopus (Silurana) tropicalis]
AJAP16379(AJAP16379)	NA	NA	ref|XP_011671586.1| PREDICTED: uncharacterized protein LOC105441796 [Strongylocentrotus purpuratus]
AJAP02594(AJAP02594)	32;GO:0000166,molecular_function nucleotide binding;GO:0000943,cellular_component retrotransposon nucleocapsid;GO:0003676,molecular_function nucleic acid binding;GO:0003677,molecular_function DNA binding;GO:0003723,molecular_function RNA binding;GO:0003824,molecular_function catalytic activity;GO:0003887,molecular_function DNA-directed DNA polymerase activity;GO:0003964,molecular_function RNA-dir…	NA	ref|XP_009293363.1| PREDICTED: uncharacterized protein LOC103909404 [Danio rerio]
AJAP04311(AJAP04311)	21;GO:0003993,molecular_function acid phosphatase activity;GO:0005764,cellular_component lysosome;GO:0005829,cellular_component cytosol;GO:0006771,biological_process riboflavin metabolic process;GO:0008198,molecular_function ferrous iron binding;GO:0008199,molecular_function ferric iron binding;GO:0016021,cellular_component integral component of membrane;GO:0016311,biological_process dephosphoryl…	ACP5; tartrate-resistant acid phosphatase type 5 [EC:3.1.3.2]; K14379	ref|XP_006811313.1| PREDICTED: tartrate-resistant acid phosphatase type 5-like [Saccoglossus kowalevskii]
AJAP18164(AJAP18164)	29;GO:0001822,biological_process kidney development;GO:0003824,molecular_function catalytic activity;GO:0004957,molecular_function prostaglandin E receptor activity;GO:0005615,cellular_component extracellular space;GO:0005654,cellular_component nucleoplasm;GO:0005737,cellular_component cytoplasm;GO:0005829,cellular_component cytosol;GO:0006629,biological_process lipid metabolic process;GO:0006631…	NA	ref|XP_011681271.1| PREDICTED: 15-hydroxyprostaglandin dehydrogenase [NAD(+)] isoform X2 [Strongylocentrotus purpuratus] ref|XP_011681272.1| PREDICTED: 15-hydroxyprostaglandin dehydrogenase [NAD(+)] isoform X2 [Strongylocentrotus purpuratus]
AJAP29369(AJAP29369)	NA	NA	NA
AJAP02759(AJAP02759)	31;GO:0000122,biological_process negative regulation of transcription by RNA polymerase II;GO:0001764,biological_process neuron migration;GO:0004197,molecular_function cysteine-type endopeptidase activity;GO:0005515,molecular_function protein binding;GO:0005737,cellular_component cytoplasm;GO:0005829,cellular_component cytosol;GO:0006508,biological_process proteolysis;GO:0006511,biological_proces…	NA	ref|XP_011671153.1| PREDICTED: probable ubiquitin carboxyl-terminal hydrolase FAF-X [Strongylocentrotus purpuratus]
NA	NA	NA	NA
AJAP02180(AJAP02180)	14;GO:0003824,molecular_function catalytic activity;GO:0003964,molecular_function RNA-directed DNA polymerase activity;GO:0004518,molecular_function nuclease activity;GO:0004519,molecular_function endonuclease activity;GO:0006310,biological_process DNA recombination;GO:0008152,biological_process metabolic process;GO:0009036,molecular_function type II site-specific deoxyribonuclease activity;GO:00…	NA	dbj|BAC82621.1| pol-like protein [Danio rerio]
AJAP06358(AJAP06358)	NA	NA	gb|ELT93442.1| hypothetical protein CAPTEDRAFT_213746 [Capitella teleta]
AJAP08004(AJAP08004)	31;GO:0000287,molecular_function magnesium ion binding;GO:0005245,molecular_function voltage-gated calcium channel activity;GO:0005509,molecular_function calcium ion binding;GO:0005515,molecular_function protein binding;GO:0005737,cellular_component cytoplasm;GO:0005794,cellular_component Golgi apparatus;GO:0005829,cellular_component cytosol;GO:0005886,cellular_component plasma membrane;GO:001097…	NCS1; neuronal calcium sensor 1; K19932	ref|XP_006819152.1| PREDICTED: calcium-binding protein NCS-1-like [Saccoglossus kowalevskii]
AJAP23658(AJAP23658)	2;GO:0005515,molecular_function protein binding;GO:0016740,molecular_function transferase activity	NA	PREDICTED: S-crystallin SL11 isoform X2 [Strongylocentrotus purpuratus]; ref|XP_003727717.1| PREDICTED: S-crystallin SL11 isoform X1 [Strongylocentrotus purpuratus]
AJAP05352(AJAP05352)	7;GO:0003677,molecular_function DNA binding;GO:0003700,molecular_function DNA-binding transcription factor activity;GO:0005634,cellular_component nucleus;GO:0006351,biological_process transcription, DNA-templated;GO:0006355,biological_process regulation of transcription, DNA-templated;GO:0046983,molecular_function protein dimerization activity;GO:0050768,biological_process negative regulation of …	NA	dbj|BAJ41036.1| hairy and enhancer of split transcription factor C [Scaphechinus mirabilis]; hairy and enhancer of split transcription factor C [Scaphechinus mirabilis]
AJAP29988(AJAP29988)	9;GO:0003824,molecular_function catalytic activity;GO:0004458,molecular_function D-lactate dehydrogenase (cytochrome) activity;GO:0005515,molecular_function protein binding;GO:0005739,cellular_component mitochondrion;GO:0005743,cellular_component mitochondrial inner membrane;GO:0016491,molecular_function oxidoreductase activity;GO:0050660,molecular_function flavin adenine dinucleotide binding;GO:…	LDHD, dld; D-lactate dehydrogenase (cytochrome) [EC:1.1.2.4]; K00102	ref|XP_796456.3| PREDICTED: probable D-lactate dehydrogenase, mitochondrial [Strongylocentrotus purpuratus]
AJAP08651(AJAP08651)	10;GO:0005634,cellular_component nucleus;GO:0005737,cellular_component cytoplasm;GO:0005829,cellular_component cytosol;GO:0006777,biological_process Mo-molybdopterin cofactor biosynthetic process;GO:0016607,cellular_component nuclear speck;GO:0016740,molecular_function transferase activity;GO:0019008,cellular_component molybdopterin synthase complex;GO:0030366,molecular_function molybdopterin syn…	MOCS2B, moaE; molybdopterin synthase catalytic subunit [EC:2.8.1.12]; K03635	ref|XP_012000469.1| PREDICTED: molybdopterin synthase catalytic subunit isoform X1 [Ovis aries musimon]
AJAP07701(AJAP07701)	10;GO:0001763,biological_process morphogenesis of a branching structure;GO:0003262,biological_process endocardial progenitor cell migration to the midline involved in heart field formation;GO:0005509,molecular_function calcium ion binding;GO:0005515,molecular_function protein binding;GO:0005576,cellular_component extracellular region;GO:0007411,biological_process axon guidance;GO:0007414,biologic…	NA	PREDICTED: uncharacterized protein LOC106589955 [Salmo salar]
AJAP05832(AJAP05832)	NA	NA	NA
AJAP05262(AJAP05262)	51;GO:0001662,biological_process behavioral fear response;GO:0004970,molecular_function ionotropic glutamate receptor activity;GO:0005216,molecular_function ion channel activity;GO:0005234,molecular_function extracellularly glutamate-gated ion channel activity;GO:0005515,molecular_function protein binding;GO:0005886,cellular_component plasma membrane;GO:0005887,cellular_component integral compone…	NA	ref|XP_011676922.1| PREDICTED: glutamate receptor ionotropic, kainate 2-like [Strongylocentrotus purpuratus]
AJAP30271(AJAP30271)	1;GO:0016573,biological_process histone acetylation	NA	NA
AJAP21485(AJAP21485)	1;GO:0042493,biological_process response to drug	NA	ref|XP_009051273.1| hypothetical protein LOTGIDRAFT_151687 [Lottia gigantea] gb|ESO98037.1| hypothetical protein LOTGIDRAFT_151687 [Lottia gigantea]
AJAP00294(AJAP00294)	22;GO:0000166,molecular_function nucleotide binding;GO:0004017,molecular_function adenylate kinase activity;GO:0004127,molecular_function cytidylate kinase activity;GO:0004550,molecular_function nucleoside diphosphate kinase activity;GO:0005515,molecular_function protein binding;GO:0005524,molecular_function ATP binding;GO:0005737,cellular_component cytoplasm;GO:0005829,cellular_component cytosol…	adk, AK; adenylate kinase [EC:2.7.4.3]; K00939	ref|XP_002735582.1| PREDICTED: adenylate kinase 8-like [Saccoglossus kowalevskii]
AJAP05883(AJAP05883)	NA	NA	NA
AJAP06368(AJAP06368)	2;GO:0005634,cellular_component nucleus;GO:0008150,biological_process biological_process	NA	ref|XP_002740743.1| PREDICTED: leucine-rich repeat-containing protein 51-like isoform X1 [Saccoglossus kowalevskii] ref|XP_006824034.1| PREDICTED: leucine-rich repeat-containing protein 51-like isoform X2 [Saccoglossus kowalevskii]
AJAP04437(AJAP04437)	NA	NA	ref|XP_011292058.1| PREDICTED: uncharacterized protein LOC105261751 [Musca domestica]
AJAP04882(AJAP04882)	10;GO:0001763,biological_process morphogenesis of a branching structure;GO:0003262,biological_process endocardial progenitor cell migration to the midline involved in heart field formation;GO:0005509,molecular_function calcium ion binding;GO:0005515,molecular_function protein binding;GO:0005576,cellular_component extracellular region;GO:0007411,biological_process axon guidance;GO:0007414,biologic…	NA	ref|XP_011668903.1| PREDICTED: carboxypeptidase N subunit 2-like [Strongylocentrotus purpuratus]
AJAP13233(AJAP13233)	NA	NA	ref|XP_011452845.1| PREDICTED: caspase-8-like [Crassostrea gigas]
AJAP08670(AJAP08670)	NA	NA	ref|XP_790811.3| PREDICTED: coiled-coil domain-containing protein KIAA1407 homolog [Strongylocentrotus purpuratus]
AJAP20781(AJAP20781)	25;GO:0000398,biological_process mRNA splicing, via spliceosome;GO:0003677,molecular_function DNA binding;GO:0003899,molecular_function DNA-directed 5'-3' RNA polymerase activity;GO:0005515,molecular_function protein binding;GO:0005634,cellular_component nucleus;GO:0005654,cellular_component nucleoplasm;GO:0005665,cellular_component RNA polymerase II, core complex;GO:0005666,cellular_component RN…	RPB5, POLR2E; DNA-directed RNA polymerases I, II, and III subunit RPABC1; K03013	PREDICTED: DNA-directed RNA polymerases I, II, and III subunit RPABC1-like [Saccoglossus kowalevskii]; ref|XP_002740164.1| PREDICTED: DNA-directed RNA polymerases I, II, and III subunit RPABC1-like [Saccoglossus kowalevskii]
AJAP15747(AJAP15747)	15;GO:0000139,cellular_component Golgi membrane;GO:0005794,cellular_component Golgi apparatus;GO:0005797,cellular_component Golgi medial cisterna;GO:0006486,biological_process protein glycosylation;GO:0007399,biological_process nervous system development;GO:0008417,molecular_function fucosyltransferase activity;GO:0016020,cellular_component membrane;GO:0016021,cellular_component integral componen…	NA	ref|XP_003723398.1| PREDICTED: alpha-(1,3)-fucosyltransferase 4-like [Strongylocentrotus purpuratus]
AJAP05470(AJAP05470)	10;GO:0004866,molecular_function endopeptidase inhibitor activity;GO:0005515,molecular_function protein binding;GO:0005576,cellular_component extracellular region;GO:0005615,cellular_component extracellular space;GO:0006954,biological_process inflammatory response;GO:0006956,biological_process complement activation;GO:0009405,biological_process pathogenesis;GO:0010951,biological_process negative …	NA	complement component 3-2 [Apostichopus japonicus]; gb|ADW08937.1| complement component 3-2 [Apostichopus japonicus]
AJAP09597(AJAP09597)	NA	NA	NA
AJAP27267(AJAP27267)	21;GO:0000166,molecular_function nucleotide binding;GO:0004176,molecular_function ATP-dependent peptidase activity;GO:0004222,molecular_function metalloendopeptidase activity;GO:0005524,molecular_function ATP binding;GO:0005739,cellular_component mitochondrion;GO:0005743,cellular_component mitochondrial inner membrane;GO:0006508,biological_process proteolysis;GO:0006515,biological_process protein…	YME1; ATP-dependent metalloprotease [EC:3.4.24.-]; K08955	ref|XP_787399.2| PREDICTED: ATP-dependent zinc metalloprotease YME1L1 [Strongylocentrotus purpuratus]
AJAP13076(AJAP13076)	NA	NA	NA
AJAP16331(AJAP16331)	NA	NA	NA
AJAP12321(AJAP12321)	15;GO:0000139,cellular_component Golgi membrane;GO:0001517,molecular_function N-acetylglucosamine 6-O-sulfotransferase activity;GO:0005794,cellular_component Golgi apparatus;GO:0005975,biological_process carbohydrate metabolic process;GO:0005976,biological_process polysaccharide metabolic process;GO:0006012,biological_process galactose metabolic process;GO:0006790,biological_process sulfur compou…	NA	ref|XP_011669653.1| PREDICTED: carbohydrate sulfotransferase 1-like [Strongylocentrotus purpuratus]
AJAP01312(AJAP01312)	13;GO:0004930,molecular_function G protein-coupled receptor activity;GO:0004997,molecular_function thyrotropin-releasing hormone receptor activity;GO:0005887,cellular_component integral component of plasma membrane;GO:0007165,biological_process signal transduction;GO:0007186,biological_process G protein-coupled receptor signaling pathway;GO:0007218,biological_process neuropeptide signaling pathwa…	NA	ref|XP_003723423.1| PREDICTED: orexin receptor type 2 [Strongylocentrotus purpuratus] ref|XP_003723424.1| PREDICTED: orexin receptor type 2 [Strongylocentrotus purpuratus]
AJAP08039(AJAP08039)	NA	NA	ref|XP_008171088.1| PREDICTED: alpha-tectorin-like [Chrysemys picta bellii]
AJAP04418(AJAP04418)	NA	NA	NA
AJAP29710(AJAP29710)	14;GO:0000902,biological_process cell morphogenesis;GO:0001701,biological_process in utero embryonic development;GO:0005385,molecular_function zinc ion transmembrane transporter activity;GO:0006811,biological_process ion transport;GO:0006829,biological_process zinc ion transport;GO:0016020,cellular_component membrane;GO:0016021,cellular_component integral component of membrane;GO:0030001,biologic…	NA	ref|XP_011661022.1| PREDICTED: zinc transporter ZIP3-like [Strongylocentrotus purpuratus]
AJAP26560(AJAP26560)	32;GO:0000166,molecular_function nucleotide binding;GO:0000943,cellular_component retrotransposon nucleocapsid;GO:0003676,molecular_function nucleic acid binding;GO:0003677,molecular_function DNA binding;GO:0003723,molecular_function RNA binding;GO:0003824,molecular_function catalytic activity;GO:0003887,molecular_function DNA-directed DNA polymerase activity;GO:0003964,molecular_function RNA-dir…	NA	ref|XP_001186509.2| PREDICTED: uncharacterized protein LOC754648 [Strongylocentrotus purpuratus]
AJAP20245(AJAP20245)	13;GO:0003824,molecular_function catalytic activity;GO:0004222,molecular_function metalloendopeptidase activity;GO:0005739,cellular_component mitochondrion;GO:0005759,cellular_component mitochondrial matrix;GO:0006508,biological_process proteolysis;GO:0006626,biological_process protein targeting to mitochondrion;GO:0008047,molecular_function enzyme activator activity;GO:0008233,molecular_function…	PITRM1, PreP, CYM1; presequence protease [EC:3.4.24.-]; K06972	ref|XP_792865.3| PREDICTED: presequence protease, mitochondrial [Strongylocentrotus purpuratus]
AJAP03761(AJAP03761)	7;GO:0005886,cellular_component plasma membrane;GO:0006695,biological_process cholesterol biosynthetic process;GO:0016020,cellular_component membrane;GO:0016021,cellular_component integral component of membrane;GO:0016787,molecular_function hydrolase activity;GO:0042577,molecular_function lipid phosphatase activity;GO:0046839,biological_process phospholipid dephosphorylation	PLPP6; presqualene diphosphate phosphatase [EC:3.1.3.-]; K22904	gb|ELT90645.1| hypothetical protein CAPTEDRAFT_151657 [Capitella teleta]
AJAP02718(AJAP02718)	NA	NA	ref|XP_009059080.1| hypothetical protein LOTGIDRAFT_176823, partial [Lottia gigantea] gb|ESO90232.1| hypothetical protein LOTGIDRAFT_176823, partial [Lottia gigantea]
AJAP00809(AJAP00809)	74;GO:0001822,biological_process kidney development;GO:0002446,biological_process neutrophil mediated immunity;GO:0003081,biological_process regulation of systemic arterial blood pressure by renin-angiotensin;GO:0003084,biological_process positive regulation of systemic arterial blood pressure;GO:0003779,molecular_function actin binding;GO:0004175,molecular_function endopeptidase activity;GO:0004…	NA	ref|XP_007657894.1| PREDICTED: LOW QUALITY PROTEIN: angiotensin-converting enzyme, partial [Ornithorhynchus anatinus]
AJAP01373(AJAP01373)	NA	NA	ref|XP_002741480.1| PREDICTED: SPRY domain-containing protein 3-like [Saccoglossus kowalevskii]
AJAP09767(AJAP09767)	7;GO:0005267,molecular_function potassium channel activity;GO:0006811,biological_process ion transport;GO:0015271,molecular_function outward rectifier potassium channel activity;GO:0016020,cellular_component membrane;GO:0016021,cellular_component integral component of membrane;GO:0030322,biological_process stabilization of membrane potential;GO:0071805,biological_process potassium ion transmembra…	NA	ref|XP_011674057.1| PREDICTED: potassium channel subfamily K member 18 [Strongylocentrotus purpuratus]
AJAP10118(AJAP10118)	NA	NA	NA
AJAP00490(AJAP00490)	NA	NA	NA
AJAP09093(AJAP09093)	NA	NA	NA
AJAP07130(AJAP07130)	NA	NA	NA
AJAP13884(AJAP13884)	NA	NA	NA
AJAP27640(AJAP27640)	24;GO:0005515,molecular_function protein binding;GO:0005634,cellular_component nucleus;GO:0005641,cellular_component nuclear envelope lumen;GO:0005654,cellular_component nucleoplasm;GO:0005737,cellular_component cytoplasm;GO:0005829,cellular_component cytosol;GO:0007507,biological_process heart development;GO:0007568,biological_process aging;GO:0015631,molecular_function tubulin binding;GO:001900…	NA	gb|ADO28075.1| calcyclin-binding protein [Ictalurus furcatus]
AJAP00249(AJAP00249)	NA	NA	NA
AJAP10918(AJAP10918)	12;GO:0000166,molecular_function nucleotide binding;GO:0003824,molecular_function catalytic activity;GO:0003996,molecular_function acyl-CoA ligase activity;GO:0005515,molecular_function protein binding;GO:0005524,molecular_function ATP binding;GO:0005739,cellular_component mitochondrion;GO:0005759,cellular_component mitochondrial matrix;GO:0006629,biological_process lipid metabolic process;GO:000…	NA	ref|XP_006815592.1| PREDICTED: acyl-CoA synthetase family member 2, mitochondrial-like [Saccoglossus kowalevskii]
AJAP07249(AJAP07249)	NA	NLRC4, CARD12; NLR family CARD domain-containing protein 4; K12805	ref|XP_002595863.1| hypothetical protein BRAFLDRAFT_84231 [Branchiostoma floridae] gb|EEN51875.1| hypothetical protein BRAFLDRAFT_84231 [Branchiostoma floridae]
AJAP11515(AJAP11515)	10;GO:0000139,cellular_component Golgi membrane;GO:0005739,cellular_component mitochondrion;GO:0005794,cellular_component Golgi apparatus;GO:0016020,cellular_component membrane;GO:0016021,cellular_component integral component of membrane;GO:0030173,cellular_component integral component of Golgi membrane;GO:0030176,cellular_component integral component of endoplasmic reticulum membrane;GO:0046964,…	SLC35B3, PAPST2; solute carrier family 35 (adenosine 3'-phospho 5'-phosphosulfate transporter), member B3; K15277	PREDICTED: adenosine 3'-phospho 5'-phosphosulfate transporter 2-like [Lingula anatina]; ref|XP_011442340.1| PREDICTED: adenosine 3'-phospho 5'-phosphosulfate transporter 2-like [Crassostrea gigas]
AJAP19142(AJAP19142)	NA	NA	ref|XP_011682232.1| PREDICTED: transmembrane protein 135 [Strongylocentrotus purpuratus]
AJAP05914(AJAP05914)	12;GO:0000451,biological_process rRNA 2'-O-methylation;GO:0003723,molecular_function RNA binding;GO:0005515,molecular_function protein binding;GO:0005739,cellular_component mitochondrion;GO:0005759,cellular_component mitochondrial matrix;GO:0006364,biological_process rRNA processing;GO:0006396,biological_process RNA processing;GO:0008168,molecular_function methyltransferase activity;GO:0008173,mo…	RNMTL1; 16S rRNA (guanosine(1370)-2'-O)-methyltransferase [EC:2.1.1.-]; K20095	PREDICTED: RNA methyltransferase-like protein 1 [Chrysochloris asiatica]; ref|XP_782724.3| PREDICTED: rRNA methyltransferase 3, mitochondrial [Strongylocentrotus purpuratus]
AJAP27808(AJAP27808)	9;GO:0003713,molecular_function transcription coactivator activity;GO:0005515,molecular_function protein binding;GO:0005622,cellular_component intracellular;GO:0005737,cellular_component cytoplasm;GO:0006469,biological_process negative regulation of protein kinase activity;GO:0032007,biological_process negative regulation of TOR signaling;GO:0035556,biological_process intracellular signal transdu…	DEPTOR; DEP domain-containing mTOR-interacting protein; K20402	PREDICTED: DEP domain-containing mTOR-interacting protein-like [Geospiza fortis]; PREDICTED: DEP domain-containing mTOR-interacting protein [Strongylocentrotus purpuratus]; ref|XP_010720707.1| PREDICTED: DEP domain-containing mTOR-interacting protein-like [Meleagris gallopavo]
AJAP08156(AJAP08156)	18;GO:0000166,molecular_function nucleotide binding;GO:0000214,cellular_component tRNA-intron endonuclease complex;GO:0005524,molecular_function ATP binding;GO:0005634,cellular_component nucleus;GO:0005654,cellular_component nucleoplasm;GO:0005829,cellular_component cytosol;GO:0005849,cellular_component mRNA cleavage factor complex;GO:0006388,biological_process tRNA splicing, via endonucleolytic …	NA	ref|XP_006777739.1| PREDICTED: polyribonucleotide 5'-hydroxyl-kinase Clp1-like, partial [Myotis davidii]
AJAP00588(AJAP00588)	32;GO:0000166,molecular_function nucleotide binding;GO:0000943,cellular_component retrotransposon nucleocapsid;GO:0003676,molecular_function nucleic acid binding;GO:0003677,molecular_function DNA binding;GO:0003723,molecular_function RNA binding;GO:0003824,molecular_function catalytic activity;GO:0003887,molecular_function DNA-directed DNA polymerase activity;GO:0003964,molecular_function RNA-dir…	NA	ref|XP_783005.4| PREDICTED: retrovirus-related Pol polyprotein from transposon 412 [Strongylocentrotus purpuratus]
AJAP19038(AJAP19038)	20;GO:0000976,molecular_function transcription regulatory region sequence-specific DNA binding;GO:0001666,biological_process response to hypoxia;GO:0001755,biological_process neural crest cell migration;GO:0003677,molecular_function DNA binding;GO:0003682,molecular_function chromatin binding;GO:0003700,molecular_function DNA-binding transcription factor activity;GO:0005634,cellular_component nucl…	NA	ref|XP_003729347.1| PREDICTED: uncharacterized protein LOC100891430 isoform X3 [Strongylocentrotus purpuratus]
AJAP01334(AJAP01334)	8;GO:0000981,molecular_function DNA-binding transcription factor activity, RNA polymerase II-specific;GO:0003677,molecular_function DNA binding;GO:0005634,cellular_component nucleus;GO:0006355,biological_process regulation of transcription, DNA-templated;GO:0006357,biological_process regulation of transcription by RNA polymerase II;GO:0021549,biological_process cerebellum development;GO:0030902,b…	NA	gb|ADG28254.1| gastrulation brain homeobox 2, partial [Colinus virginianus]
AJAP18360(AJAP18360)	56;GO:0000151,cellular_component ubiquitin ligase complex;GO:0002726,biological_process positive regulation of T cell cytokine production;GO:0004842,molecular_function ubiquitin-protein transferase activity;GO:0005164,molecular_function tumor necrosis factor receptor binding;GO:0005174,molecular_function CD40 receptor binding;GO:0005515,molecular_function protein binding;GO:0005737,cellular_compo…	TRAF2; TNF receptor-associated factor 2 [EC:2.3.2.27]; K03173; TRAF3; TNF receptor-associated factor 3; K03174	PREDICTED: TNF receptor-associated factor 3-like [Acropora digitifera]; ref|XP_004917422.1| PREDICTED: TNF receptor-associated factor 2-like [Xenopus (Silurana) tropicalis]
AJAP09292(AJAP09292)	9;GO:0005096,molecular_function GTPase activator activity;GO:0005515,molecular_function protein binding;GO:0005622,cellular_component intracellular;GO:0005829,cellular_component cytosol;GO:0006886,biological_process intracellular protein transport;GO:0012505,cellular_component endomembrane system;GO:0017137,molecular_function Rab GTPase binding;GO:0031338,biological_process regulation of vesicle …	TBC1D2B; TBC1 domain family member 2B; K20166	ref|XP_011681727.1| PREDICTED: TBC1 domain family member 2B [Strongylocentrotus purpuratus]
AJAP14072(AJAP14072)	NA	NA	sp|P13821.1|SANT_PLAFW RecName: Full=S-antigen protein
AJAP24050(AJAP24050)	NA	NA	ref|XP_002739169.1| PREDICTED: uncharacterized protein LOC100366375 [Saccoglossus kowalevskii]
AJAP27444(AJAP27444)	17;GO:0005102,molecular_function signaling receptor binding;GO:0005515,molecular_function protein binding;GO:0005576,cellular_component extracellular region;GO:0005615,cellular_component extracellular space;GO:0007399,biological_process nervous system development;GO:0007411,biological_process axon guidance;GO:0008283,biological_process cell proliferation;GO:0016020,cellular_component membrane;GO:…	NA	ref|XP_005279554.1| PREDICTED: leucine-rich repeat LGI family member 4 [Chrysemys picta bellii]
AJAP01923(AJAP01923)	NA	NA	NA
AJAP10195(AJAP10195)	66;GO:0000166,molecular_function nucleotide binding;GO:0001934,biological_process positive regulation of protein phosphorylation;GO:0004672,molecular_function protein kinase activity;GO:0004674,molecular_function protein serine/threonine kinase activity;GO:0005123,molecular_function death receptor binding;GO:0005515,molecular_function protein binding;GO:0005524,molecular_function ATP binding;GO:0…	NA	ref|XP_006811768.1| PREDICTED: receptor-interacting serine/threonine-protein kinase 1-like [Saccoglossus kowalevskii]
AJAP12595(AJAP12595)	12;GO:0001525,biological_process angiogenesis;GO:0005070,molecular_function SH3/SH2 adaptor activity;GO:0005515,molecular_function protein binding;GO:0005737,cellular_component cytoplasm;GO:0005829,cellular_component cytosol;GO:0007165,biological_process signal transduction;GO:0007275,biological_process multicellular organism development;GO:0008283,biological_process cell proliferation;GO:0009967…	NA	ref|XP_003731443.2| PREDICTED: uncharacterized protein LOC100889458, partial [Strongylocentrotus purpuratus]
AJAP06185(AJAP06185)	NA	NA	ref|XP_002165941.2| PREDICTED: uncharacterized protein LOC100205471, partial [Hydra vulgaris]
AJAP11217(AJAP11217)	NA	NA	ref|XP_006815166.1| PREDICTED: Williams-Beuren syndrome chromosomal region 27 protein-like [Saccoglossus kowalevskii]
AJAP03101(AJAP03101)	42;GO:0000398,biological_process mRNA splicing, via spliceosome;GO:0000790,cellular_component nuclear chromatin;GO:0000978,molecular_function RNA polymerase II proximal promoter sequence-specific DNA binding;GO:0001077,molecular_function DNA-binding transcription activator activity, RNA polymerase II-specific;GO:0002102,cellular_component podosome;GO:0003676,molecular_function nucleic acid bindin…	NA	ref|XP_008203670.1| PREDICTED: heterogeneous nuclear ribonucleoprotein K [Nasonia vitripennis]
AJAP14333(AJAP14333)	18;GO:0001659,biological_process temperature homeostasis;GO:0001996,biological_process positive regulation of heart rate by epinephrine-norepinephrine;GO:0002025,biological_process norepinephrine-epinephrine-mediated vasodilation involved in regulation of systemic arterial blood pressure;GO:0002027,biological_process regulation of heart rate;GO:0004930,molecular_function G protein-coupled recepto…	NA	ref|XP_001197036.2| PREDICTED: alpha-1A adrenergic receptor-like [Strongylocentrotus purpuratus]
AJAP01139(AJAP01139)	56;GO:0004930,molecular_function G protein-coupled receptor activity;GO:0004985,molecular_function opioid receptor activity;GO:0005634,cellular_component nucleus;GO:0005829,cellular_component cytosol;GO:0005886,cellular_component plasma membrane;GO:0005887,cellular_component integral component of plasma membrane;GO:0006955,biological_process immune response;GO:0007165,biological_process signal tr…	NA	ref|XP_003727763.1| PREDICTED: somatostatin receptor type 2-like [Strongylocentrotus purpuratus]
AJAP25018(AJAP25018)	NA	NA	ref|XP_011667260.1| PREDICTED: uncharacterized protein LOC105439689 [Strongylocentrotus purpuratus]
AJAP11336(AJAP11336)	9;GO:0003674,molecular_function molecular_function;GO:0003746,molecular_function translation elongation factor activity;GO:0005575,cellular_component cellular_component;GO:0005737,cellular_component cytoplasm;GO:0005783,cellular_component endoplasmic reticulum;GO:0005853,cellular_component eukaryotic translation elongation factor 1 complex;GO:0006412,biological_process translation;GO:0006414,biol…	EEF1B; elongation factor 1-beta; K03232	PREDICTED: elongation factor 1-beta-like [Saccoglossus kowalevskii]; ref|XP_005107358.1| PREDICTED: elongation factor 1-beta-like [Aplysia californica]
AJAP07353(AJAP07353)	22;GO:0003676,molecular_function nucleic acid binding;GO:0003677,molecular_function DNA binding;GO:0003723,molecular_function RNA binding;GO:0003824,molecular_function catalytic activity;GO:0003887,molecular_function DNA-directed DNA polymerase activity;GO:0003964,molecular_function RNA-directed DNA polymerase activity;GO:0004190,molecular_function aspartic-type endopeptidase activity;GO:0004518,…	NA	gb|KFM56688.1| Retrovirus-related Pol polyprotein from transposon 412, partial [Stegodyphus mimosarum]
AJAP15272(AJAP15272)	32;GO:0000166,molecular_function nucleotide binding;GO:0000943,cellular_component retrotransposon nucleocapsid;GO:0003676,molecular_function nucleic acid binding;GO:0003677,molecular_function DNA binding;GO:0003723,molecular_function RNA binding;GO:0003824,molecular_function catalytic activity;GO:0003887,molecular_function DNA-directed DNA polymerase activity;GO:0003964,molecular_function RNA-dir…	NA	ref|WP_039120613.1| hypothetical protein [Flavobacterium sp. JRM] gb|KIA92297.1| hypothetical protein OA88_22500 [Flavobacterium sp. JRM]
AJAP10721(AJAP10721)	10;GO:0004888,molecular_function transmembrane signaling receptor activity;GO:0005216,molecular_function ion channel activity;GO:0005515,molecular_function protein binding;GO:0006811,biological_process ion transport;GO:0007606,biological_process sensory perception of chemical stimulus;GO:0016020,cellular_component membrane;GO:0016021,cellular_component integral component of membrane;GO:0016702,mo…	NA	NA
AJAP11175(AJAP11175)	15;GO:0005229,molecular_function intracellular calcium activated chloride channel activity;GO:0005254,molecular_function chloride channel activity;GO:0005654,cellular_component nucleoplasm;GO:0005886,cellular_component plasma membrane;GO:0006811,biological_process ion transport;GO:0006821,biological_process chloride transport;GO:0016020,cellular_component membrane;GO:0016021,cellular_component in…	NA	gb|AAY82886.1| 122 kDa protein TMEM16 [Strongylocentrotus purpuratus]
AJAP04749(AJAP04749)	NA	TIE1; tyrosine kinase receptor 1 [EC:2.7.10.1]; K05120	PREDICTED: uncharacterized protein LOC109481507 [Branchiostoma belcheri]
AJAP25436(AJAP25436)	6;GO:0003674,molecular_function molecular_function;GO:0030027,cellular_component lamellipodium;GO:0030336,biological_process negative regulation of cell migration;GO:0033058,biological_process directional locomotion;GO:0042995,cellular_component cell projection;GO:0051126,biological_process negative regulation of actin nucleation	NA	PREDICTED: arpin [Strongylocentrotus purpuratus]; ref|XP_009059166.1| hypothetical protein LOTGIDRAFT_218129 [Lottia gigantea] gb|ESO90090.1| hypothetical protein LOTGIDRAFT_218129 [Lottia gigantea]
AJAP00945(AJAP00945)	NA	NA	NA
AJAP08798(AJAP08798)	32;GO:0000166,molecular_function nucleotide binding;GO:0000943,cellular_component retrotransposon nucleocapsid;GO:0003676,molecular_function nucleic acid binding;GO:0003677,molecular_function DNA binding;GO:0003723,molecular_function RNA binding;GO:0003824,molecular_function catalytic activity;GO:0003887,molecular_function DNA-directed DNA polymerase activity;GO:0003964,molecular_function RNA-dir…	NA	ref|XP_001186509.2| PREDICTED: uncharacterized protein LOC754648 [Strongylocentrotus purpuratus]
AJAP23983(AJAP23983)	NA	NA	ref|WP_039120652.1| hypothetical protein, partial [Flavobacterium sp. JRM] gb|KIA91165.1| hypothetical protein OA88_22630, partial [Flavobacterium sp. JRM]
AJAP10731(AJAP10731)	NA	NA	ref|XP_001344635.2| PREDICTED: uncharacterized protein LOC100005637 [Danio rerio]
AJAP26929(AJAP26929)	15;GO:0000166,molecular_function nucleotide binding;GO:0003676,molecular_function nucleic acid binding;GO:0003723,molecular_function RNA binding;GO:0003724,molecular_function RNA helicase activity;GO:0004004,molecular_function ATP-dependent RNA helicase activity;GO:0004386,molecular_function helicase activity;GO:0005524,molecular_function ATP binding;GO:0005634,cellular_component nucleus;GO:00057…	NA	ref|XP_011438724.1| PREDICTED: helicase SKI2W-like [Crassostrea gigas]
AJAP08904(AJAP08904)	9;GO:0005509,molecular_function calcium ion binding;GO:0005576,cellular_component extracellular region;GO:0005615,cellular_component extracellular space;GO:0007179,biological_process transforming growth factor beta receptor signaling pathway;GO:0019838,molecular_function growth factor binding;GO:0030162,biological_process regulation of proteolysis;GO:0031012,cellular_component extracellular matri…	NA	ref|XP_011436459.1| PREDICTED: uncharacterized protein LOC105334632 [Crassostrea gigas]
AJAP16860(AJAP16860)	NA	NA	NA
AJAP20970(AJAP20970)	NA	NA	emb|CDQ94362.1| unnamed protein product [Oncorhynchus mykiss]
AJAP06973(AJAP06973)	NA	NA	gb|KFD51355.1| hypothetical protein M513_07760 [Trichuris suis]
AJAP03002(AJAP03002)	10;GO:0001570,biological_process vasculogenesis;GO:0003007,biological_process heart morphogenesis;GO:0003160,biological_process endocardium morphogenesis;GO:0003250,biological_process regulation of cell proliferation involved in heart valve morphogenesis;GO:0005201,molecular_function extracellular matrix structural constituent;GO:0005509,molecular_function calcium ion binding;GO:0007155,biologica…	FBN1; fibrillin 1; K06825	PREDICTED: fibrillin-1-like isoform X16 [Lingula anatina]; PREDICTED: fibrillin-1-like, partial [Strongylocentrotus purpuratus]; ref|XP_011407498.1| PREDICTED: fibrillin-1-like [Amphimedon queenslandica]
AJAP18703(AJAP18703)	20;GO:0001725,cellular_component stress fiber;GO:0001931,cellular_component uropod;GO:0002376,biological_process immune system process;GO:0003779,molecular_function actin binding;GO:0005515,molecular_function protein binding;GO:0005737,cellular_component cytoplasm;GO:0005826,cellular_component actomyosin contractile ring;GO:0005856,cellular_component cytoskeleton;GO:0005886,cellular_component pla…	PSTPIP1; proline-serine-threonine phosphatase interacting protein 1; K12804	ref|XP_001626908.1| predicted protein [Nematostella vectensis] gb|EDO34808.1| predicted protein [Nematostella vectensis]
AJAP29357(AJAP29357)	NA	NA	ref|XP_002598814.1| hypothetical protein BRAFLDRAFT_74509 [Branchiostoma floridae] gb|EEN54826.1| hypothetical protein BRAFLDRAFT_74509 [Branchiostoma floridae]; Short-chain collagen C4 [Exaiptasia pallida]
AJAP10642(AJAP10642)	NA	NA	ref|XP_006568232.1| PREDICTED: irregular chiasm C-roughest protein-like isoform X5 [Apis mellifera]
AJAP18029(AJAP18029)	40;GO:0001709,biological_process cell fate determination;GO:0001768,biological_process establishment of T cell polarity;GO:0001972,molecular_function retinoic acid binding;GO:0004497,molecular_function monooxygenase activity;GO:0005506,molecular_function iron ion binding;GO:0005737,cellular_component cytoplasm;GO:0005783,cellular_component endoplasmic reticulum;GO:0005789,cellular_component endop…	CYP26B; cytochrome P450 family 26 subfamily B; K12664	ref|XP_001199776.1| PREDICTED: cytochrome P450 26A1 [Strongylocentrotus purpuratus]
AJAP21943(AJAP21943)	15;GO:0002376,biological_process immune system process;GO:0003723,molecular_function RNA binding;GO:0004842,molecular_function ubiquitin-protein transferase activity;GO:0005622,cellular_component intracellular;GO:0005737,cellular_component cytoplasm;GO:0005829,cellular_component cytosol;GO:0008270,molecular_function zinc ion binding;GO:0016740,molecular_function transferase activity;GO:0032479,bi…	NA	ref|XP_002605725.1| hypothetical protein BRAFLDRAFT_77992 [Branchiostoma floridae] gb|EEN61735.1| hypothetical protein BRAFLDRAFT_77992 [Branchiostoma floridae]
AJAP16417(AJAP16417)	NA	NA	NA
AJAP29479(AJAP29479)	6;GO:0005623,cellular_component cell;GO:0007411,biological_process axon guidance;GO:0007507,biological_process heart development;GO:0016020,cellular_component membrane;GO:0016021,cellular_component integral component of membrane;GO:0035385,biological_process Roundabout signaling pathway	NA	ref|XP_002431700.1| myosin light chain kinase, putative [Pediculus humanus corporis] gb|EEB18962.1| myosin light chain kinase, putative [Pediculus humanus corporis]
AJAP18868(AJAP18868)	NA	NA	NA
AJAP21650(AJAP21650)	28;GO:0000149,molecular_function SNARE binding;GO:0005085,molecular_function guanyl-nucleotide exchange factor activity;GO:0005096,molecular_function GTPase activator activity;GO:0005515,molecular_function protein binding;GO:0005764,cellular_component lysosome;GO:0005768,cellular_component endosome;GO:0005769,cellular_component early endosome;GO:0005770,cellular_component late endosome;GO:0005829…	NA	ref|XP_011679328.1| PREDICTED: ankyrin repeat domain-containing protein 27 [Strongylocentrotus purpuratus]
AJAP20521(AJAP20521)	12;GO:0001534,cellular_component radial spoke;GO:0003341,biological_process cilium movement;GO:0005515,molecular_function protein binding;GO:0005737,cellular_component cytoplasm;GO:0005856,cellular_component cytoskeleton;GO:0005929,cellular_component cilium;GO:0006897,biological_process endocytosis;GO:0007015,biological_process actin filament organization;GO:0030030,biological_process cell projec…	NA	PREDICTED: UPF0704 protein C6orf165 homolog [Strongylocentrotus purpuratus]; ref|XP_780272.1| PREDICTED: UPF0704 protein C6orf165 homolog [Strongylocentrotus purpuratus] ref|XP_011665711.1| PREDICTED: UPF0704 protein C6orf165 homolog [Strongylocentrotus purpuratus]
AJAP04091(AJAP04091)	32;GO:0000166,molecular_function nucleotide binding;GO:0000943,cellular_component retrotransposon nucleocapsid;GO:0003676,molecular_function nucleic acid binding;GO:0003677,molecular_function DNA binding;GO:0003723,molecular_function RNA binding;GO:0003824,molecular_function catalytic activity;GO:0003887,molecular_function DNA-directed DNA polymerase activity;GO:0003964,molecular_function RNA-dir…	NA	ref|XP_006822441.1| PREDICTED: uncharacterized protein LOC100368444 [Saccoglossus kowalevskii]
AJAP06834(AJAP06834)	NA	NA	NA
AJAP17562(AJAP17562)	32;GO:0000166,molecular_function nucleotide binding;GO:0000943,cellular_component retrotransposon nucleocapsid;GO:0003676,molecular_function nucleic acid binding;GO:0003677,molecular_function DNA binding;GO:0003723,molecular_function RNA binding;GO:0003824,molecular_function catalytic activity;GO:0003887,molecular_function DNA-directed DNA polymerase activity;GO:0003964,molecular_function RNA-dir…	NA	gb|KFM56688.1| Retrovirus-related Pol polyprotein from transposon 412, partial [Stegodyphus mimosarum]
AJAP14254(AJAP14254)	NA	NA	gb|EKC28925.1| hypothetical protein CGI_10016428 [Crassostrea gigas]
AJAP20383(AJAP20383)	NA	NA	ref|XP_001193611.2| PREDICTED: uncharacterized protein LOC756131 [Strongylocentrotus purpuratus]
AJAP21501(AJAP21501)	NA	NA	gb|EFX72089.1| hypothetical protein DAPPUDRAFT_254887 [Daphnia pulex]
AJAP14514(AJAP14514)	5;GO:0005515,molecular_function protein binding;GO:0005886,cellular_component plasma membrane;GO:0008150,biological_process biological_process;GO:0016020,cellular_component membrane;GO:0051260,biological_process protein homooligomerization	KCTD3; BTB/POZ domain-containing protein KCTD3; K21915	ref|XP_011675938.1| PREDICTED: BTB/POZ domain-containing protein KCTD3 [Strongylocentrotus purpuratus]
AJAP11948(AJAP11948)	NA	NA	NA
AJAP00781(AJAP00781)	NA	NA	NA
AJAP03294(AJAP03294)	2;GO:0008150,biological_process biological_process;GO:0031012,cellular_component extracellular matrix	NA	ref|XP_011671961.1| PREDICTED: zonadhesin [Strongylocentrotus purpuratus]
AJAP15452(AJAP15452)	20;GO:0000027,biological_process ribosomal large subunit assembly;GO:0000448,biological_process cleavage in ITS2 between 5.8S rRNA and LSU-rRNA of tricistronic rRNA transcript (SSU-rRNA, 5.8S rRNA, LSU-rRNA);GO:0000463,biological_process maturation of LSU-rRNA from tricistronic rRNA transcript (SSU-rRNA, 5.8S rRNA, LSU-rRNA);GO:0000466,biological_process maturation of 5.8S rRNA from tricistronic …	ERB1, BOP1; ribosome biogenesis protein ERB1; K14824	PREDICTED: ribosome biogenesis protein bop1-B [Strongylocentrotus purpuratus]; ref|XP_780573.2| PREDICTED: ribosome biogenesis protein bop1-B [Strongylocentrotus purpuratus]
AJAP04577(AJAP04577)	NA	NA	NA
AJAP08693(AJAP08693)	21;GO:0005634,cellular_component nucleus;GO:0005886,cellular_component plasma membrane;GO:0007165,biological_process signal transduction;GO:0007411,biological_process axon guidance;GO:0016020,cellular_component membrane;GO:0016021,cellular_component integral component of membrane;GO:0017154,molecular_function semaphorin receptor activity;GO:0021612,biological_process facial nerve structural organ…	NA	ref|XP_011683025.1| PREDICTED: plexin-A4 [Strongylocentrotus purpuratus]
AJAP06052(AJAP06052)	12;GO:0004791,molecular_function thioredoxin-disulfide reductase activity;GO:0005515,molecular_function protein binding;GO:0005829,cellular_component cytosol;GO:0006662,biological_process glycerol ether metabolic process;GO:0015035,molecular_function protein disulfide oxidoreductase activity;GO:0016032,biological_process viral process;GO:0016671,molecular_function oxidoreductase activity, acting …	NA	ref|WP_019141685.1| thioredoxin [Herbaspirillum massiliense]
AJAP29480(AJAP29480)	NA	NA	gb|EKC39922.1| hypothetical protein CGI_10006646 [Crassostrea gigas]
AJAP08475(AJAP08475)	15;GO:0000139,cellular_component Golgi membrane;GO:0005794,cellular_component Golgi apparatus;GO:0005797,cellular_component Golgi medial cisterna;GO:0006486,biological_process protein glycosylation;GO:0007399,biological_process nervous system development;GO:0008417,molecular_function fucosyltransferase activity;GO:0016020,cellular_component membrane;GO:0016021,cellular_component integral componen…	NA	ref|XP_011679465.1| PREDICTED: glycoprotein 3-alpha-L-fucosyltransferase A-like [Strongylocentrotus purpuratus]
AJAP10119(AJAP10119)	NA	NA	ref|XP_793165.3| PREDICTED: uncharacterized protein F54H12.2-like [Strongylocentrotus purpuratus]
AJAP18620(AJAP18620)	NA	NA	NA
AJAP24513(AJAP24513)	NA	NA	ref|XP_011455009.1| PREDICTED: uncharacterized protein LOC105347562 [Crassostrea gigas]
AJAP11414(AJAP11414)	6;GO:0000981,molecular_function DNA-binding transcription factor activity, RNA polymerase II-specific;GO:0003676,molecular_function nucleic acid binding;GO:0003677,molecular_function DNA binding;GO:0005730,cellular_component nucleolus;GO:0006357,biological_process regulation of transcription by RNA polymerase II;GO:0046872,molecular_function metal ion binding	NA	ref|XP_008425915.1| PREDICTED: uncharacterized protein LOC103475809 [Poecilia reticulata]
AJAP21925(AJAP21925)	28;GO:0002260,biological_process lymphocyte homeostasis;GO:0003158,biological_process endothelium development;GO:0005381,molecular_function iron ion transmembrane transporter activity;GO:0005515,molecular_function protein binding;GO:0005622,cellular_component intracellular;GO:0005654,cellular_component nucleoplasm;GO:0005829,cellular_component cytosol;GO:0005886,cellular_component plasma membrane…	NA	ref|XP_006767164.1| PREDICTED: solute carrier family 40 member 1 [Myotis davidii]
AJAP04232(AJAP04232)	NA	NA	ref|XP_006000707.1| PREDICTED: zinc finger protein 609-like [Latimeria chalumnae]
AJAP27299(AJAP27299)	NA	NA	ref|XP_006821263.1| PREDICTED: uncharacterized protein LOC102800784 [Saccoglossus kowalevskii]
AJAP18382(AJAP18382)	11;GO:0003735,molecular_function structural constituent of ribosome;GO:0005622,cellular_component intracellular;GO:0005654,cellular_component nucleoplasm;GO:0005739,cellular_component mitochondrion;GO:0005743,cellular_component mitochondrial inner membrane;GO:0005762,cellular_component mitochondrial large ribosomal subunit;GO:0005840,cellular_component ribosome;GO:0006412,biological_process trans…	RP-L10, MRPL10, rplJ; large subunit ribosomal protein L10; K02864	ref|XP_783698.2| PREDICTED: 39S ribosomal protein L10, mitochondrial [Strongylocentrotus purpuratus]
AJAP19935(AJAP19935)	7;GO:0000124,cellular_component SAGA complex;GO:0001650,cellular_component fibrillar center;GO:0003712,molecular_function transcription coregulator activity;GO:0007275,biological_process multicellular organism development;GO:0007369,biological_process gastrulation;GO:0035948,biological_process positive regulation of gluconeogenesis by positive regulation of transcription from RNA polymerase II pr…	SUPT20H; transcription factor SPT20 homolog; K21245	ref|XP_783637.2| PREDICTED: transcription factor SPT20 homolog [Strongylocentrotus purpuratus]
AJAP29033(AJAP29033)	NA	NA	ref|XP_003729054.1| PREDICTED: uncharacterized protein LOC100893224 [Strongylocentrotus purpuratus]
AJAP05543(AJAP05543)	NA	NA	ref|XP_003487195.1| PREDICTED: hypothetical protein LOC100745452 [Bombus impatiens]
AJAP11758(AJAP11758)	NA	NA	NA
AJAP11986(AJAP11986)	9;GO:0000981,molecular_function DNA-binding transcription factor activity, RNA polymerase II-specific;GO:0003677,molecular_function DNA binding;GO:0003700,molecular_function DNA-binding transcription factor activity;GO:0005634,cellular_component nucleus;GO:0006351,biological_process transcription, DNA-templated;GO:0006355,biological_process regulation of transcription, DNA-templated;GO:0006357,bi…	MYC; Myc proto-oncogene protein; K04377	gb|AIX94464.1| Myc [Holothuria glaberrima]
AJAP25769(AJAP25769)	12;GO:0003674,molecular_function molecular_function;GO:0005730,cellular_component nucleolus;GO:0005739,cellular_component mitochondrion;GO:0005759,cellular_component mitochondrial matrix;GO:0005829,cellular_component cytosol;GO:0006099,biological_process tricarboxylic acid cycle;GO:0006121,biological_process mitochondrial electron transport, succinate to ubiquinone;GO:0006470,biological_process p…	SDHAF2, SDH5; succinate dehydrogenase assembly factor 2; K18168	ref|XP_793951.1| PREDICTED: succinate dehydrogenase assembly factor 2, mitochondrial isoform X2 [Strongylocentrotus purpuratus]
AJAP13255(AJAP13255)	NA	NA	NA
AJAP24232(AJAP24232)	32;GO:0000166,molecular_function nucleotide binding;GO:0000943,cellular_component retrotransposon nucleocapsid;GO:0003676,molecular_function nucleic acid binding;GO:0003677,molecular_function DNA binding;GO:0003723,molecular_function RNA binding;GO:0003824,molecular_function catalytic activity;GO:0003887,molecular_function DNA-directed DNA polymerase activity;GO:0003964,molecular_function RNA-dir…	NA	ref|XP_011664581.1| PREDICTED: uncharacterized protein LOC756027 [Strongylocentrotus purpuratus]
AJAP21813(AJAP21813)	14;GO:0001750,cellular_component photoreceptor outer segment;GO:0004930,molecular_function G protein-coupled receptor activity;GO:0007165,biological_process signal transduction;GO:0007186,biological_process G protein-coupled receptor signaling pathway;GO:0007601,biological_process visual perception;GO:0007602,biological_process phototransduction;GO:0008020,molecular_function G protein-coupled pho…	OPN3; c-opsin; K04256	ref|XP_001199309.1| PREDICTED: opsin-5 [Strongylocentrotus purpuratus]
AJAP19042(AJAP19042)	142;GO:0000165,biological_process MAPK cascade;GO:0000166,molecular_function nucleotide binding;GO:0000302,biological_process response to reactive oxygen species;GO:0001525,biological_process angiogenesis;GO:0001556,biological_process oocyte maturation;GO:0001666,biological_process response to hypoxia;GO:0001954,biological_process positive regulation of cell-matrix adhesion;GO:0002040,biological_…	NA	emb|CDR18322.1| unnamed protein product [Oncorhynchus mykiss]
AJAP24928(AJAP24928)	NA	NA	ref|XP_006820442.1| PREDICTED: uncharacterized protein LOC102805810 [Saccoglossus kowalevskii]
AJAP19442(AJAP19442)	NA	NA	ref|XP_003724107.1| PREDICTED: uncharacterized protein LOC100893367 [Strongylocentrotus purpuratus]
AJAP07599(AJAP07599)	NA	NA	NA
AJAP08854(AJAP08854)	NA	NA	ref|XP_011668834.1| PREDICTED: uncharacterized protein LOC105440425 [Strongylocentrotus purpuratus]
AJAP19720(AJAP19720)	32;GO:0000166,molecular_function nucleotide binding;GO:0000943,cellular_component retrotransposon nucleocapsid;GO:0003676,molecular_function nucleic acid binding;GO:0003677,molecular_function DNA binding;GO:0003723,molecular_function RNA binding;GO:0003824,molecular_function catalytic activity;GO:0003887,molecular_function DNA-directed DNA polymerase activity;GO:0003964,molecular_function RNA-dir…	NA	gb|KFM59232.1| Retrovirus-related Pol polyprotein from transposon 412, partial [Stegodyphus mimosarum]
AJAP15880(AJAP15880)	32;GO:0000166,molecular_function nucleotide binding;GO:0000943,cellular_component retrotransposon nucleocapsid;GO:0003676,molecular_function nucleic acid binding;GO:0003677,molecular_function DNA binding;GO:0003723,molecular_function RNA binding;GO:0003824,molecular_function catalytic activity;GO:0003887,molecular_function DNA-directed DNA polymerase activity;GO:0003964,molecular_function RNA-dir…	NA	emb|CBN80961.1| Retrovirus polyprotein [Dicentrarchus labrax]
AJAP24130(AJAP24130)	18;GO:0004062,molecular_function aryl sulfotransferase activity;GO:0005515,molecular_function protein binding;GO:0005737,cellular_component cytoplasm;GO:0005829,cellular_component cytosol;GO:0006068,biological_process ethanol catabolic process;GO:0006584,biological_process catecholamine metabolic process;GO:0006629,biological_process lipid metabolic process;GO:0006805,biological_process xenobioti…	NA	ref|NP_001032400.1| sulfotransferase [Strongylocentrotus purpuratus] gb|ABA41638.1| sulfotransferase [Strongylocentrotus purpuratus]
AJAP30060(AJAP30060)	9;GO:0005575,cellular_component cellular_component;GO:0008146,molecular_function sulfotransferase activity;GO:0016020,cellular_component membrane;GO:0016021,cellular_component integral component of membrane;GO:0016829,molecular_function lyase activity;GO:0016853,molecular_function isomerase activity;GO:0030204,biological_process chondroitin sulfate metabolic process;GO:0030205,biological_process …	NA	PREDICTED: dermatan-sulfate epimerase-like protein [Strongylocentrotus purpuratus]; ref|XP_787972.3| PREDICTED: dermatan-sulfate epimerase-like protein [Strongylocentrotus purpuratus]
AJAP12717(AJAP12717)	3;GO:0005515,molecular_function protein binding;GO:0008270,molecular_function zinc ion binding;GO:0046872,molecular_function metal ion binding	RNF180; E3 ubiquitin-protein ligase RNF180 [EC:2.3.2.27]; K15708	PREDICTED: uncharacterized protein LOC100889919 [Strongylocentrotus purpuratus]; ref|XP_003723421.1| PREDICTED: uncharacterized protein LOC100889919 [Strongylocentrotus purpuratus]
AJAP09004(AJAP09004)	NA	NA	ref|XP_009056139.1| hypothetical protein LOTGIDRAFT_175601 [Lottia gigantea] gb|ESO93166.1| hypothetical protein LOTGIDRAFT_175601 [Lottia gigantea]
AJAP20197(AJAP20197)	NA	NA	ref|XP_008119506.1| PREDICTED: TBC1 domain family member 2A [Anolis carolinensis]
AJAP03466(AJAP03466)	NA	NA	NA
AJAP10030(AJAP10030)	NA	NA	ref|XP_793595.1| PREDICTED: uncharacterized protein LOC588838 [Strongylocentrotus purpuratus]
AJAP30314(AJAP30314)	18;GO:0005452,molecular_function inorganic anion exchanger activity;GO:0005886,cellular_component plasma membrane;GO:0005887,cellular_component integral component of plasma membrane;GO:0015101,molecular_function organic cation transmembrane transporter activity;GO:0015347,molecular_function sodium-independent organic anion transmembrane transporter activity;GO:0015695,biological_process organic c…	SLC22A4_5, OCTN; MFS transporter, OCT family, solute carrier family 22 (organic cation transporter), member 4/5; K08202	ref|XP_011683651.1| PREDICTED: organic cation transporter protein-like [Strongylocentrotus purpuratus]
AJAP04402(AJAP04402)	6;GO:0003677,molecular_function DNA binding;GO:0005634,cellular_component nucleus;GO:0008333,biological_process endosome to lysosome transport;GO:0016055,biological_process Wnt signaling pathway;GO:0016589,cellular_component NURF complex;GO:0030178,biological_process negative regulation of Wnt signaling pathway	HMG2L1; high mobility group protein 2-like 1; K11298	PREDICTED: HMG box-containing protein 4 isoform X2 [Strongylocentrotus purpuratus]; PREDICTED: HMG domain-containing protein 4-like [Saccoglossus kowalevskii]; ref|XP_002736563.1| PREDICTED: HMG domain-containing protein 4-like [Saccoglossus kowalevskii]
AJAP09434(AJAP09434)	NA	NA	NA
AJAP23274(AJAP23274)	32;GO:0000166,molecular_function nucleotide binding;GO:0000943,cellular_component retrotransposon nucleocapsid;GO:0003676,molecular_function nucleic acid binding;GO:0003677,molecular_function DNA binding;GO:0003723,molecular_function RNA binding;GO:0003824,molecular_function catalytic activity;GO:0003887,molecular_function DNA-directed DNA polymerase activity;GO:0003964,molecular_function RNA-dir…	NA	gb|KFM62623.1| Retrovirus-related Pol polyprotein from transposon 412, partial [Stegodyphus mimosarum]
AJAP02314(AJAP02314)	19;GO:0000166,molecular_function nucleotide binding;GO:0004672,molecular_function protein kinase activity;GO:0004713,molecular_function protein tyrosine kinase activity;GO:0004715,molecular_function non-membrane spanning protein tyrosine kinase activity;GO:0005154,molecular_function epidermal growth factor receptor binding;GO:0005524,molecular_function ATP binding;GO:0005737,cellular_component cy…	NA	ref|XP_011681017.1| PREDICTED: tyrosine-protein kinase Fer isoform X1 [Strongylocentrotus purpuratus] ref|XP_011681018.1| PREDICTED: tyrosine-protein kinase Fer isoform X1 [Strongylocentrotus purpuratus]
AJAP30170(AJAP30170)	NA	NA	ref|XP_011665545.1| PREDICTED: uncharacterized protein LOC105438888 isoform X2 [Strongylocentrotus purpuratus]
AJAP27369(AJAP27369)	22;GO:0003676,molecular_function nucleic acid binding;GO:0003677,molecular_function DNA binding;GO:0003723,molecular_function RNA binding;GO:0003824,molecular_function catalytic activity;GO:0003887,molecular_function DNA-directed DNA polymerase activity;GO:0003964,molecular_function RNA-directed DNA polymerase activity;GO:0004190,molecular_function aspartic-type endopeptidase activity;GO:0004518,…	NA	ref|XP_011439224.1| PREDICTED: uncharacterized protein LOC105336559 [Crassostrea gigas]
AJAP28257(AJAP28257)	5;GO:0003677,molecular_function DNA binding;GO:0005634,cellular_component nucleus;GO:0006355,biological_process regulation of transcription, DNA-templated;GO:0043565,molecular_function sequence-specific DNA binding;GO:0048793,biological_process pronephros development	SIX2; homeobox protein SIX2; K19472	ref|NP_001277017.1| SIX homeobox 1 [Saccoglossus kowalevskii] gb|AEI60181.1| SIX homeobox 1 [Saccoglossus kowalevskii]
AJAP23753(AJAP23753)	8;GO:0000981,molecular_function DNA-binding transcription factor activity, RNA polymerase II-specific;GO:0003677,molecular_function DNA binding;GO:0005654,cellular_component nucleoplasm;GO:0005737,cellular_component cytoplasm;GO:0006357,biological_process regulation of transcription by RNA polymerase II;GO:0008150,biological_process biological_process;GO:0009506,cellular_component plasmodesma;GO:…	NA	ref|XP_011681983.1| PREDICTED: zinc finger MYM-type protein 1-like [Strongylocentrotus purpuratus]
AJAP11105(AJAP11105)	NA	NA	NA
AJAP15929(AJAP15929)	25;GO:0000166,molecular_function nucleotide binding;GO:0004672,molecular_function protein kinase activity;GO:0004674,molecular_function protein serine/threonine kinase activity;GO:0005524,molecular_function ATP binding;GO:0005634,cellular_component nucleus;GO:0005737,cellular_component cytoplasm;GO:0005815,cellular_component microtubule organizing center;GO:0005829,cellular_component cytosol;GO:0…	ROCK2; Rho-associated protein kinase 2 [EC:2.7.11.1]; K17388	ref|NP_001171981.1| Rho kinase [Strongylocentrotus purpuratus] gb|ADF30050.1| Rho kinase [Strongylocentrotus purpuratus]
AJAP05367(AJAP05367)	32;GO:0000166,molecular_function nucleotide binding;GO:0000943,cellular_component retrotransposon nucleocapsid;GO:0003676,molecular_function nucleic acid binding;GO:0003677,molecular_function DNA binding;GO:0003723,molecular_function RNA binding;GO:0003824,molecular_function catalytic activity;GO:0003887,molecular_function DNA-directed DNA polymerase activity;GO:0003964,molecular_function RNA-dir…	NA	ref|XP_011682229.1| PREDICTED: uncharacterized protein K02A2.6-like [Strongylocentrotus purpuratus]
AJAP07336(AJAP07336)	6;GO:0008521,molecular_function acetyl-CoA transmembrane transporter activity;GO:0015876,biological_process acetyl-CoA transport;GO:0016020,cellular_component membrane;GO:0016021,cellular_component integral component of membrane;GO:0021955,biological_process central nervous system neuron axonogenesis;GO:0030514,biological_process negative regulation of BMP signaling pathway	ACATN, SLC33A1; MFS transporter, PAT family, solute carrier family 33 (acetyl-CoA transportor), member 1 [EC:2.3.1.-]; K03372	ref|XP_002731163.1| PREDICTED: acetyl-coenzyme A transporter 1-like [Saccoglossus kowalevskii]
AJAP00124(AJAP00124)	3;GO:0001945,biological_process lymph vessel development;GO:0005509,molecular_function calcium ion binding;GO:0009913,biological_process epidermal cell differentiation	NA	ref|XP_011683138.1| PREDICTED: uncharacterized protein LOC578978 isoform X9 [Strongylocentrotus purpuratus]
AJAP01914(AJAP01914)	32;GO:0000166,molecular_function nucleotide binding;GO:0000943,cellular_component retrotransposon nucleocapsid;GO:0003676,molecular_function nucleic acid binding;GO:0003677,molecular_function DNA binding;GO:0003723,molecular_function RNA binding;GO:0003824,molecular_function catalytic activity;GO:0003887,molecular_function DNA-directed DNA polymerase activity;GO:0003964,molecular_function RNA-dir…	NA	ref|XP_002431501.1| enzymatic polyprotein, putative [Pediculus humanus corporis] gb|EEB18763.1| enzymatic polyprotein, putative [Pediculus humanus corporis]
AJAP11791(AJAP11791)	NA	NA	NA
AJAP26464(AJAP26464)	NA	NA	dbj|BAC82621.1| pol-like protein [Danio rerio]
AJAP00869(AJAP00869)	NA	NA	ref|XP_011679955.1| PREDICTED: uncharacterized protein LOC105445739 [Strongylocentrotus purpuratus]
AJAP02276(AJAP02276)	NA	NA	ref|XP_011665740.1| PREDICTED: uncharacterized protein LOC105436430 [Strongylocentrotus purpuratus]
AJAP11859(AJAP11859)	NA	NA	ref|XP_005474738.1| PREDICTED: uncharacterized protein LOC102082235 [Oreochromis niloticus]
AJAP29123(AJAP29123)	10;GO:0000243,cellular_component commitment complex;GO:0000381,biological_process regulation of alternative mRNA splicing, via spliceosome;GO:0000395,biological_process mRNA 5'-splice site recognition;GO:0000398,biological_process mRNA splicing, via spliceosome;GO:0005634,cellular_component nucleus;GO:0005685,cellular_component U1 snRNP;GO:0006396,biological_process RNA processing;GO:0006397,biol…	PRPF39, PRP39; pre-mRNA-processing factor 39; K13217	hypothetical protein BRAFLDRAFT_117858 [Branchiostoma floridae]; ref|XP_002610584.1| hypothetical protein BRAFLDRAFT_117858 [Branchiostoma floridae] gb|EEN66594.1| hypothetical protein BRAFLDRAFT_117858 [Branchiostoma floridae]
AJAP28528(AJAP28528)	NA	NA	ref|XP_002404332.1| hypothetical protein IscW_ISCW001826 [Ixodes scapularis] gb|EEC03244.1| hypothetical protein IscW_ISCW001826, partial [Ixodes scapularis]
AJAP17802(AJAP17802)	11;GO:0000790,cellular_component nuclear chromatin;GO:0004518,molecular_function nuclease activity;GO:0004536,molecular_function deoxyribonuclease activity;GO:0005515,molecular_function protein binding;GO:0005622,cellular_component intracellular;GO:0005634,cellular_component nucleus;GO:0005737,cellular_component cytoplasm;GO:0006309,biological_process apoptotic DNA fragmentation;GO:0006915,biolog…	DFFB, DFF40; DNA fragmentation factor, 40 kD, beta subunit [EC:3.-.-.-]; K02311	ref|XP_002196446.1| PREDICTED: DNA fragmentation factor subunit beta [Taeniopygia guttata]
AJAP29165(AJAP29165)	5;GO:0005509,molecular_function calcium ion binding;GO:0005515,molecular_function protein binding;GO:0005575,cellular_component cellular_component;GO:0005576,cellular_component extracellular region;GO:0008150,biological_process biological_process	NA	ref|XP_011661398.1| PREDICTED: multiple epidermal growth factor-like domains protein 6 [Strongylocentrotus purpuratus]
AJAP27659(AJAP27659)	NA	NA	ref|XP_011456296.1| PREDICTED: uncharacterized protein LOC105348524 [Crassostrea gigas]
AJAP18428(AJAP18428)	22;GO:0004930,molecular_function G protein-coupled receptor activity;GO:0005502,molecular_function 11-cis retinal binding;GO:0005623,cellular_component cell;GO:0005886,cellular_component plasma membrane;GO:0007165,biological_process signal transduction;GO:0007186,biological_process G protein-coupled receptor signaling pathway;GO:0007601,biological_process visual perception;GO:0007602,biological_p…	NA	PREDICTED: muscarinic acetylcholine receptor M4-like [Strongylocentrotus purpuratus]; ref|XP_786664.2| PREDICTED: probable G-protein coupled receptor No18 [Strongylocentrotus purpuratus]
AJAP04044(AJAP04044)	12;GO:0005198,molecular_function structural molecule activity;GO:0005515,molecular_function protein binding;GO:0005622,cellular_component intracellular;GO:0006886,biological_process intracellular protein transport;GO:0007165,biological_process signal transduction;GO:0015031,biological_process protein transport;GO:0019028,cellular_component viral capsid;GO:0019031,cellular_component viral envelope…	NA	PREDICTED: TOM1-like protein 2 isoform X2 [Calidris pugnax]; ref|XP_002739003.1| PREDICTED: TOM1-like protein 2-like isoform X1 [Saccoglossus kowalevskii]
AJAP01101(AJAP01101)	4;GO:0000151,cellular_component ubiquitin ligase complex;GO:0016567,biological_process protein ubiquitination;GO:0043161,biological_process proteasome-mediated ubiquitin-dependent protein catabolic process;GO:0061630,molecular_function ubiquitin protein ligase activity	GID4; glucose-induced degradation protein 4; K23335	ref|XP_784374.2| PREDICTED: glucose-induced degradation protein 4 homolog [Strongylocentrotus purpuratus]
AJAP19216(AJAP19216)	NA	NA	ref|XP_005452420.1| PREDICTED: uncharacterized protein LOC102076765 isoform X1 [Oreochromis niloticus]
AJAP03047(AJAP03047)	NA	NA	gb|EKC26691.1| hypothetical protein CGI_10012876 [Crassostrea gigas]
AJAP25693(AJAP25693)	NA	NA	ref|XP_006811999.1| PREDICTED: uncharacterized protein LOC102803869, partial [Saccoglossus kowalevskii]
AJAP03951(AJAP03951)	NA	NA	ref|XP_011675382.1| PREDICTED: uncharacterized protein LOC105443655 [Strongylocentrotus purpuratus]
AJAP14892(AJAP14892)	NA	NA	ref|XP_002613502.1| hypothetical protein BRAFLDRAFT_208336 [Branchiostoma floridae] gb|EEN69511.1| hypothetical protein BRAFLDRAFT_208336, partial [Branchiostoma floridae]
AJAP11065(AJAP11065)	NA	NA	ref|XP_011679311.1| PREDICTED: uncharacterized protein LOC105445461 [Strongylocentrotus purpuratus]
AJAP11058(AJAP11058)	33;GO:0000123,cellular_component histone acetyltransferase complex;GO:0000166,molecular_function nucleotide binding;GO:0000381,biological_process regulation of alternative mRNA splicing, via spliceosome;GO:0002165,biological_process instar larval or pupal development;GO:0003676,molecular_function nucleic acid binding;GO:0003677,molecular_function DNA binding;GO:0004386,molecular_function helicase…	EP400; E1A-binding protein p400 [EC:3.6.4.-]; K11320	PREDICTED: helicase domino isoform X4 [Strongylocentrotus purpuratus]; PREDICTED: helicase domino [Strongylocentrotus purpuratus]; ref|XP_011678497.1| PREDICTED: helicase domino isoform X4 [Strongylocentrotus purpuratus ]
AJAP13462(AJAP13462)	32;GO:0000166,molecular_function nucleotide binding;GO:0000943,cellular_component retrotransposon nucleocapsid;GO:0003676,molecular_function nucleic acid binding;GO:0003677,molecular_function DNA binding;GO:0003723,molecular_function RNA binding;GO:0003824,molecular_function catalytic activity;GO:0003887,molecular_function DNA-directed DNA polymerase activity;GO:0003964,molecular_function RNA-dir…	NA	gb|KFM62623.1| Retrovirus-related Pol polyprotein from transposon 412, partial [Stegodyphus mimosarum]
AJAP07646(AJAP07646)	17;GO:0000175,molecular_function 3'-5'-exoribonuclease activity;GO:0003676,molecular_function nucleic acid binding;GO:0004518,molecular_function nuclease activity;GO:0004527,molecular_function exonuclease activity;GO:0005634,cellular_component nucleus;GO:0005730,cellular_component nucleolus;GO:0005737,cellular_component cytoplasm;GO:0005739,cellular_component mitochondrion;GO:0005758,cellular_com…	orn, REX2, REXO2; oligoribonuclease [EC:3.1.-.-]; K13288	PREDICTED: oligoribonuclease, mitochondrial-like [Branchiostoma belcheri]; ref|XP_010869042.1| PREDICTED: oligoribonuclease, mitochondrial [Esox lucius]
AJAP00568(AJAP00568)	NA	NA	PREDICTED: uncharacterized protein LOC578284 [Strongylocentrotus purpuratus]; ref|XP_011660444.1| PREDICTED: uncharacterized protein LOC578284 [Strongylocentrotus purpuratus]
AJAP18714(AJAP18714)	1;GO:0005634,cellular_component nucleus	NA	PREDICTED: uncharacterized protein C2orf81 homolog [Crassostrea gigas]; PREDICTED: uncharacterized protein LOC578284 [Strongylocentrotus purpuratus]; ref|XP_002734910.1| PREDICTED: uncharacterized protein C2orf81 homolog [Saccoglossus kowalevskii]
AJAP06628(AJAP06628)	3;GO:0012505,cellular_component endomembrane system;GO:0016020,cellular_component membrane;GO:0016021,cellular_component integral component of membrane	LMAN2, VIP36; lectin, mannose-binding 2; K10082	PREDICTED: vesicular integral-membrane protein VIP36 [Strongylocentrotus purpuratus]; ref|XP_011668374.1| PREDICTED: vesicular integral-membrane protein VIP36 [Strongylocentrotus purpuratus]
AJAP00518(AJAP00518)	9;GO:0000139,cellular_component Golgi membrane;GO:0005794,cellular_component Golgi apparatus;GO:0016020,cellular_component membrane;GO:0016021,cellular_component integral component of membrane;GO:0016740,molecular_function transferase activity;GO:0019319,biological_process hexose biosynthetic process;GO:0030206,biological_process chondroitin sulfate biosynthetic process;GO:0050656,molecular_funct…	NA	ref|XP_011669183.1| PREDICTED: carbohydrate sulfotransferase 15-like [Strongylocentrotus purpuratus]
AJAP30146(AJAP30146)	8;GO:0000062,molecular_function fatty-acyl-CoA binding;GO:0003824,molecular_function catalytic activity;GO:0003860,molecular_function 3-hydroxyisobutyryl-CoA hydrolase activity;GO:0005654,cellular_component nucleoplasm;GO:0005739,cellular_component mitochondrion;GO:0005777,cellular_component peroxisome;GO:0008152,biological_process metabolic process;GO:0043231,cellular_component intracellular mem…	ECI2, PECI; Delta3-Delta2-enoyl-CoA isomerase [EC:5.3.3.8]; K13239	PREDICTED: enoyl-CoA delta isomerase 2, mitochondrial [Strongylocentrotus purpuratus]; ref|XP_780031.1| PREDICTED: enoyl-CoA delta isomerase 2, mitochondrial [Strongylocentrotus purpuratus]
AJAP00952(AJAP00952)	30;GO:0000077,biological_process DNA damage checkpoint;GO:0005515,molecular_function protein binding;GO:0005634,cellular_component nucleus;GO:0005654,cellular_component nucleoplasm;GO:0005694,cellular_component chromosome;GO:0005737,cellular_component cytoplasm;GO:0005813,cellular_component centrosome;GO:0005829,cellular_component cytosol;GO:0005886,cellular_component plasma membrane;GO:0007088,b…	NA	gb|ABL84200.1| 14-3-3-like protein [Physarum polycephalum]
AJAP17371(AJAP17371)	50;GO:0001889,biological_process liver development;GO:0001972,molecular_function retinoic acid binding;GO:0004857,molecular_function enzyme inhibitor activity;GO:0005496,molecular_function steroid binding;GO:0005783,cellular_component endoplasmic reticulum;GO:0005789,cellular_component endoplasmic reticulum membrane;GO:0005887,cellular_component integral component of plasma membrane;GO:0006789,bi…	NA	ref|XP_002593778.1| hypothetical protein BRAFLDRAFT_104350 [Branchiostoma floridae] gb|EEN49789.1| hypothetical protein BRAFLDRAFT_104350 [Branchiostoma floridae]
AJAP28498(AJAP28498)	13;GO:0000166,molecular_function nucleotide binding;GO:0003924,molecular_function GTPase activity;GO:0005515,molecular_function protein binding;GO:0005525,molecular_function GTP binding;GO:0005737,cellular_component cytoplasm;GO:0005783,cellular_component endoplasmic reticulum;GO:0005794,cellular_component Golgi apparatus;GO:0005811,cellular_component lipid droplet;GO:0005829,cellular_component c…	NA	ref|XP_006636983.1| PREDICTED: GTPase IMAP family member 4-like [Lepisosteus oculatus]
AJAP03018(AJAP03018)	NA	NA	ref|XP_011669616.1| PREDICTED: uncharacterized protein LOC105440782 [Strongylocentrotus purpuratus]
AJAP20734(AJAP20734)	NA	NA	NA
AJAP18982(AJAP18982)	17;GO:0003824,molecular_function catalytic activity;GO:0004514,molecular_function nicotinate-nucleotide diphosphorylase (carboxylating) activity;GO:0004516,molecular_function nicotinate phosphoribosyltransferase activity;GO:0005515,molecular_function protein binding;GO:0005576,cellular_component extracellular region;GO:0005737,cellular_component cytoplasm;GO:0005829,cellular_component cytosol;GO:…	pncB, NAPRT1; nicotinate phosphoribosyltransferase [EC:6.3.4.21]; K00763	ref|XP_002608716.1| hypothetical protein BRAFLDRAFT_278419 [Branchiostoma floridae] gb|EEN64726.1| hypothetical protein BRAFLDRAFT_278419 [Branchiostoma floridae]
AJAP21505(AJAP21505)	7;GO:0005783,cellular_component endoplasmic reticulum;GO:0016020,cellular_component membrane;GO:0016021,cellular_component integral component of membrane;GO:0016740,molecular_function transferase activity;GO:0016746,molecular_function transferase activity, transferring acyl groups;GO:0018345,biological_process protein palmitoylation;GO:0019706,molecular_function protein-cysteine S-palmitoyltransf…	NA	ref|XP_003727052.1| PREDICTED: palmitoyltransferase ZDHHC7 [Strongylocentrotus purpuratus]
AJAP14526(AJAP14526)	19;GO:0005524,molecular_function ATP binding;GO:0005730,cellular_component nucleolus;GO:0005739,cellular_component mitochondrion;GO:0005773,cellular_component vacuole;GO:0005774,cellular_component vacuolar membrane;GO:0006811,biological_process ion transport;GO:0008266,molecular_function poly(U) RNA binding;GO:0008270,molecular_function zinc ion binding;GO:0009507,cellular_component chloroplast;G…	NA	gb|AEK01270.1| atp1 [Arabidopsis thaliana] gb|AEK01302.1| atp1 [Arabidopsis thaliana]
AJAP02689(AJAP02689)	6;GO:0005515,molecular_function protein binding;GO:0005768,cellular_component endosome;GO:0005769,cellular_component early endosome;GO:0008150,biological_process biological_process;GO:0015031,biological_process protein transport;GO:0071203,cellular_component WASH complex	CCDC53; WASH complex subunit CCDC53; K18463	ref|XP_011676099.1| PREDICTED: WASH complex subunit CCDC53 isoform X1 [Strongylocentrotus purpuratus] ref|XP_011676100.1| PREDICTED: WASH complex subunit CCDC53 isoform X2 [Strongylocentrotus purpuratus]
AJAP23054(AJAP23054)	NA	NA	NA
AJAP03171(AJAP03171)	30;GO:0005737,cellular_component cytoplasm;GO:0005813,cellular_component centrosome;GO:0005815,cellular_component microtubule organizing center;GO:0005856,cellular_component cytoskeleton;GO:0005929,cellular_component cilium;GO:0005930,cellular_component axoneme;GO:0009636,biological_process response to toxic substance;GO:0010629,biological_process negative regulation of gene expression;GO:0030030…	NA	ref|XP_006813711.1| PREDICTED: WD repeat-containing protein 35-like isoform X2 [Saccoglossus kowalevskii]
AJAP29920(AJAP29920)	NA	NA	ref|XP_003727054.1| PREDICTED: uncharacterized protein LOC100890359 [Strongylocentrotus purpuratus]
AJAP12448(AJAP12448)	33;GO:0000209,biological_process protein polyubiquitination;GO:0004842,molecular_function ubiquitin-protein transferase activity;GO:0005515,molecular_function protein binding;GO:0005634,cellular_component nucleus;GO:0005737,cellular_component cytoplasm;GO:0005769,cellular_component early endosome;GO:0005829,cellular_component cytosol;GO:0005886,cellular_component plasma membrane;GO:0006511,biolog…	SIAH1; E3 ubiquitin-protein ligase SIAH1 [EC:2.3.2.27]; K04506	PREDICTED: E3 ubiquitin-protein ligase SIAH1 isoform X1 [Strongylocentrotus purpuratus]; ref|XP_011661071.1| PREDICTED: E3 ubiquitin-protein ligase SIAH1 isoform X1 [Strongylocentrotus purpuratus]
AJAP14733(AJAP14733)	16;GO:0001745,biological_process compound eye morphogenesis;GO:0005515,molecular_function protein binding;GO:0005886,cellular_component plasma membrane;GO:0005917,cellular_component nephrocyte diaphragm;GO:0007155,biological_process cell adhesion;GO:0007156,biological_process homophilic cell adhesion via plasma membrane adhesion molecules;GO:0007157,biological_process heterophilic cell-cell adhes…	NA	ref|XP_011669820.1| PREDICTED: nephrin [Strongylocentrotus purpuratus]
AJAP09452(AJAP09452)	26;GO:0000079,biological_process regulation of cyclin-dependent protein serine/threonine kinase activity;GO:0004713,molecular_function protein tyrosine kinase activity;GO:0005515,molecular_function protein binding;GO:0005737,cellular_component cytoplasm;GO:0005829,cellular_component cytosol;GO:0006457,biological_process protein folding;GO:0006605,biological_process protein targeting;GO:0010608,bi…	CDC37; cell division cycle protein 37; K09554	PREDICTED: hsp90 co-chaperone Cdc37-like isoform X1 [Saccoglossus kowalevskii]; ref|XP_004622644.1| PREDICTED: hsp90 co-chaperone Cdc37-like, partial [Sorex araneus]
AJAP24181(AJAP24181)	4;GO:0005102,molecular_function signaling receptor binding;GO:0005576,cellular_component extracellular region;GO:0005615,cellular_component extracellular space;GO:0007169,biological_process transmembrane receptor protein tyrosine kinase signaling pathway	NA	ref|XP_011452885.1| PREDICTED: ficolin-2-like [Crassostrea gigas] ref|XP_011452886.1| PREDICTED: ficolin-2-like [Crassostrea gigas] ref|XP_011452887.1| PREDICTED: ficolin-2-like [Crassostrea gigas]
AJAP23207(AJAP23207)	NA	NA	ref|XP_003724107.1| PREDICTED: uncharacterized protein LOC100893367 [Strongylocentrotus purpuratus]
AJAP18587(AJAP18587)	13;GO:0003676,molecular_function nucleic acid binding;GO:0003824,molecular_function catalytic activity;GO:0005044,molecular_function scavenger receptor activity;GO:0006898,biological_process receptor-mediated endocytosis;GO:0006955,biological_process immune response;GO:0008152,biological_process metabolic process;GO:0016020,cellular_component membrane;GO:0016021,cellular_component integral compon…	ENPP1_3, CD203; ectonucleotide pyrophosphatase/phosphodiesterase family member 1/3 [EC:3.1.4.1 3.6.1.9]; K01513	ref|XP_011673954.1| PREDICTED: venom phosphodiesterase 2 [Strongylocentrotus purpuratus]
AJAP00851(AJAP00851)	NA	NA	ref|XP_001638921.1| predicted protein [Nematostella vectensis] gb|EDO46858.1| predicted protein [Nematostella vectensis]
AJAP18800(AJAP18800)	NA	NA	gb|ADI61814.1| endonuclease-reverse transcriptase [Bombyx mori]
AJAP16443(AJAP16443)	NA	NA	NA
AJAP02688(AJAP02688)	17;GO:0005739,cellular_component mitochondrion;GO:0005743,cellular_component mitochondrial inner membrane;GO:0005758,cellular_component mitochondrial intermembrane space;GO:0006600,biological_process creatine metabolic process;GO:0006601,biological_process creatine biosynthetic process;GO:0007275,biological_process multicellular organism development;GO:0007584,biological_process response to nutri…	NA	emb|CEG06593.1| glycine amidinotransferase (L-arginine:glycine amidinotransferase), partial [Sander lucioperca]
AJAP04270(AJAP04270)	6;GO:0003735,molecular_function structural constituent of ribosome;GO:0005622,cellular_component intracellular;GO:0005739,cellular_component mitochondrion;GO:0005762,cellular_component mitochondrial large ribosomal subunit;GO:0005840,cellular_component ribosome;GO:0006412,biological_process translation	RP-L3, MRPL3, rplC; large subunit ribosomal protein L3; K02906	ref|XP_006635661.1| PREDICTED: 39S ribosomal protein L3, mitochondrial-like [Lepisosteus oculatus]
AJAP09031(AJAP09031)	NA	NA	ref|XP_003727385.1| PREDICTED: uncharacterized protein LOC100890361 [Strongylocentrotus purpuratus]
AJAP14828(AJAP14828)	NA	NA	PREDICTED: uncharacterized protein YMR196W [Strongylocentrotus purpuratus]; ref|XP_784834.3| PREDICTED: uncharacterized protein YMR196W [Strongylocentrotus purpuratus]
AJAP02351(AJAP02351)	16;GO:0000027,biological_process ribosomal large subunit assembly;GO:0000049,molecular_function tRNA binding;GO:0002181,biological_process cytoplasmic translation;GO:0003729,molecular_function mRNA binding;GO:0003735,molecular_function structural constituent of ribosome;GO:0005622,cellular_component intracellular;GO:0005737,cellular_component cytoplasm;GO:0005783,cellular_component endoplasmic re…	RP-L6e, RPL6; large subunit ribosomal protein L6e; K02934	60S ribosomal protein L6 [Buceros rhinoceros silvestris]; PREDICTED: 60S ribosomal protein L6 isoform X1 [Strongylocentrotus purpuratus]; PREDICTED: 60S ribosomal protein L6-like isoform X1 [Saccoglossus kowalevskii]; PREDICTED: 60S ribosomal protein L6 [Nanorana parkeri]; ref|XP_788067.1| PREDICTED: 60S ribosomal protein L6 isoform X1 [Strongylocentrotus purpuratus] ref|XP_003726383.1| PREDICTED…
AJAP29418(AJAP29418)	NA	NA	NA
AJAP12766(AJAP12766)	11;GO:0001838,biological_process embryonic epithelial tube formation;GO:0006031,biological_process chitin biosynthetic process;GO:0006035,biological_process cuticle chitin biosynthetic process;GO:0007424,biological_process open tracheal system development;GO:0008362,biological_process chitin-based embryonic cuticle biosynthetic process;GO:0035002,biological_process liquid clearance, open tracheal…	NA	ref|XP_784567.3| PREDICTED: protein Skeletor, isoforms B/C [Strongylocentrotus purpuratus]
AJAP23194(AJAP23194)	22;GO:0003676,molecular_function nucleic acid binding;GO:0003677,molecular_function DNA binding;GO:0003723,molecular_function RNA binding;GO:0003824,molecular_function catalytic activity;GO:0003887,molecular_function DNA-directed DNA polymerase activity;GO:0003964,molecular_function RNA-directed DNA polymerase activity;GO:0004190,molecular_function aspartic-type endopeptidase activity;GO:0004518,…	NA	ref|XP_011662467.1| PREDICTED: uncharacterized protein K02A2.6-like [Strongylocentrotus purpuratus]
AJAP27841(AJAP27841)	9;GO:0004601,molecular_function peroxidase activity;GO:0005829,cellular_component cytosol;GO:0016209,molecular_function antioxidant activity;GO:0016491,molecular_function oxidoreductase activity;GO:0042744,biological_process hydrogen peroxide catabolic process;GO:0045454,biological_process cell redox homeostasis;GO:0051920,molecular_function peroxiredoxin activity;GO:0055114,biological_process ox…	NA	gb|AEG79718.1| peroxiredoxin-6 [Apostichopus japonicus]
AJAP24795(AJAP24795)	NA	NA	ref|XP_011668834.1| PREDICTED: uncharacterized protein LOC105440425 [Strongylocentrotus purpuratus]
AJAP18001(AJAP18001)	NA	NA	ref|XP_789184.2| PREDICTED: tubulin polyglutamylase TTLL13 isoform X4 [Strongylocentrotus purpuratus]
AJAP21861(AJAP21861)	10;GO:0003723,molecular_function RNA binding;GO:0005634,cellular_component nucleus;GO:0005654,cellular_component nucleoplasm;GO:0005730,cellular_component nucleolus;GO:0006364,biological_process rRNA processing;GO:0030490,biological_process maturation of SSU-rRNA;GO:0030515,molecular_function snoRNA binding;GO:0031965,cellular_component nuclear membrane;GO:0032040,cellular_component small-subunit…	NA	ref|XP_002612623.1| hypothetical protein BRAFLDRAFT_114488 [Branchiostoma floridae] gb|EEN68632.1| hypothetical protein BRAFLDRAFT_114488 [Branchiostoma floridae]
AJAP15879(AJAP15879)	6;GO:0007283,biological_process spermatogenesis;GO:0032991,cellular_component protein-containing complex;GO:0042981,biological_process regulation of apoptotic process;GO:0043066,biological_process negative regulation of apoptotic process;GO:0045121,cellular_component membrane raft;GO:0051291,biological_process protein heterooligomerization	NA	gb|AIL48466.1| baculoviral IAP repeat-containing protein 2 [Apostichopus japonicus]
AJAP13990(AJAP13990)	32;GO:0000166,molecular_function nucleotide binding;GO:0000943,cellular_component retrotransposon nucleocapsid;GO:0003676,molecular_function nucleic acid binding;GO:0003677,molecular_function DNA binding;GO:0003723,molecular_function RNA binding;GO:0003824,molecular_function catalytic activity;GO:0003887,molecular_function DNA-directed DNA polymerase activity;GO:0003964,molecular_function RNA-dir…	NA	ref|XP_011667771.1| PREDICTED: uncharacterized protein LOC580518 [Strongylocentrotus purpuratus]
AJAP10587(AJAP10587)	NA	NA	NA
AJAP22843(AJAP22843)	14;GO:0002003,biological_process angiotensin maturation;GO:0004177,molecular_function aminopeptidase activity;GO:0005730,cellular_component nucleolus;GO:0005737,cellular_component cytoplasm;GO:0005829,cellular_component cytosol;GO:0006508,biological_process proteolysis;GO:0008233,molecular_function peptidase activity;GO:0008237,molecular_function metallopeptidase activity;GO:0008270,molecular_fun…	NA	ref|XP_002739704.1| PREDICTED: aminopeptidase O-like [Saccoglossus kowalevskii]
AJAP29374(AJAP29374)	5;GO:0005096,molecular_function GTPase activator activity;GO:0005634,cellular_component nucleus;GO:0007420,biological_process brain development;GO:0043547,biological_process positive regulation of GTPase activity;GO:0051056,biological_process regulation of small GTPase mediated signal transduction	NA	ref|XP_011662746.1| PREDICTED: LOW QUALITY PROTEIN: ral GTPase-activating protein subuni t alpha-1 [Strongylocentrotus purpuratus]
AJAP07601(AJAP07601)	17;GO:0001972,molecular_function retinoic acid binding;GO:0005783,cellular_component endoplasmic reticulum;GO:0005789,cellular_component endoplasmic reticulum membrane;GO:0008152,biological_process metabolic process;GO:0015020,molecular_function glucuronosyltransferase activity;GO:0016020,cellular_component membrane;GO:0016021,cellular_component integral component of membrane;GO:0016740,molecular…	NA	ref|XP_008195480.1| PREDICTED: UDP-glucuronosyltransferase 2B31-like [Tribolium castaneum]
AJAP20212(AJAP20212)	NA	GPX4; phospholipid-hydroperoxide glutathione peroxidase [EC:1.11.1.12]; K05361	phospholipid hydroperoxide glutathione peroxidase, partial [Apostichopus japonicus]; PREDICTED: uncharacterized protein Gm31606 [Mus musculus]; ref|XP_011243543.1| PREDICTED: salivary glue protein Sgs-3-like isoform X1 [Mus musculus]
AJAP03609(AJAP03609)	27;GO:0003779,molecular_function actin binding;GO:0005515,molecular_function protein binding;GO:0005737,cellular_component cytoplasm;GO:0005829,cellular_component cytosol;GO:0005925,cellular_component focal adhesion;GO:0007275,biological_process multicellular organism development;GO:0016055,biological_process Wnt signaling pathway;GO:0019904,molecular_function protein domain specific binding;GO:0…	NA	ref|XP_002740353.1| PREDICTED: dixin-like [Saccoglossus kowalevskii]
AJAP30309(AJAP30309)	NA	NA	ref|XP_011669100.1| PREDICTED: uncharacterized protein LOC100888911 [Strongylocentrotus purpuratus]
AJAP25429(AJAP25429)	16;GO:0005783,cellular_component endoplasmic reticulum;GO:0005789,cellular_component endoplasmic reticulum membrane;GO:0005886,cellular_component plasma membrane;GO:0006629,biological_process lipid metabolic process;GO:0006658,biological_process phosphatidylserine metabolic process;GO:0006665,biological_process sphingolipid metabolic process;GO:0008654,biological_process phospholipid biosynthetic…	NA	PREDICTED: probable serine incorporator [Strongylocentrotus purpuratus]; ref|XP_001190705.2| PREDICTED: probable serine incorporator [Strongylocentrotus purpuratus]
AJAP03808(AJAP03808)	NA	NA	ref|XP_006811957.1| PREDICTED: 2'-5'-oligoadenylate synthase 3-like [Saccoglossus kowalevskii]
AJAP18724(AJAP18724)	NA	NA	ref|WP_040947252.1| hypothetical protein, partial [Prochloron didemni]
AJAP27370(AJAP27370)	11;GO:0005789,cellular_component endoplasmic reticulum membrane;GO:0006506,biological_process GPI anchor biosynthetic process;GO:0016020,cellular_component membrane;GO:0016021,cellular_component integral component of membrane;GO:0019348,biological_process dolichol metabolic process;GO:0030176,cellular_component integral component of endoplasmic reticulum membrane;GO:0030234,molecular_function enz…	DPM2; dolichyl-phosphate mannosyltransferase polypeptide 2, regulatory subunit; K09658	PREDICTED: dolichol phosphate-mannose biosynthesis regulatory protein [Calypte anna]; ref|XP_008489639.1| PREDICTED: dolichol phosphate-mannose biosynthesis regulatory protein [Calypte anna]
AJAP02190(AJAP02190)	48;GO:0000149,molecular_function SNARE binding;GO:0001504,biological_process neurotransmitter uptake;GO:0005249,molecular_function voltage-gated potassium channel activity;GO:0005484,molecular_function SNAP receptor activity;GO:0005515,molecular_function protein binding;GO:0005737,cellular_component cytoplasm;GO:0005802,cellular_component trans-Golgi network;GO:0005829,cellular_component cytosol;…	NA	pdb|1SFC|D Chain D, Neuronal Synaptic Fusion Complex pdb|1SFC|H Chain H, Neuronal Synaptic Fusion Complex pdb|1SFC|L Chain L, Neuronal Synaptic Fusion Complex
AJAP22255(AJAP22255)	NA	NA	NA
AJAP15221(AJAP15221)	7;GO:0005515,molecular_function protein binding;GO:0005737,cellular_component cytoplasm;GO:0005829,cellular_component cytosol;GO:0008287,cellular_component protein serine/threonine phosphatase complex;GO:0019888,molecular_function protein phosphatase regulator activity;GO:0032515,biological_process negative regulation of phosphoprotein phosphatase activity;GO:0080163,biological_process regulation…	PPP4R4; serine/threonine-protein phosphatase 4 regulatory subunit 4; K15426	ref|XP_011682760.1| PREDICTED: serine/threonine-protein phosphatase 4 regulatory subunit 4 isoform X5 [Strongylocentrotus purpuratus]
AJAP11710(AJAP11710)	24;GO:0000105,biological_process histidine biosynthetic process;GO:0000166,molecular_function nucleotide binding;GO:0003824,molecular_function catalytic activity;GO:0004329,molecular_function formate-tetrahydrofolate ligase activity;GO:0004477,molecular_function methenyltetrahydrofolate cyclohydrolase activity;GO:0004486,molecular_function methylenetetrahydrofolate dehydrogenase [NAD(P)+] activit…	MTHFD; methylenetetrahydrofolate dehydrogenase (NADP+) / methenyltetrahydrofolate cyclohydrolase / formyltetrahydrofolate synthetase [EC:1.5.1.5 3.5.4.9 6.3.4.3]; K00288	ref|XP_002737032.1| PREDICTED: c-1-tetrahydrofolate synthase, cytoplasmic-like [Saccoglossus kowalevskii]
AJAP13405(AJAP13405)	10;GO:0003674,molecular_function molecular_function;GO:0005229,molecular_function intracellular calcium activated chloride channel activity;GO:0005887,cellular_component integral component of plasma membrane;GO:0005902,cellular_component microvillus;GO:0006821,biological_process chloride transport;GO:0016021,cellular_component integral component of membrane;GO:0030141,cellular_component secretory…	NA	ref|XP_006816547.1| PREDICTED: epithelial chloride channel protein-like [Saccoglossus kowalevskii]
AJAP03707(AJAP03707)	NA	NA	NA
AJAP03255(AJAP03255)	32;GO:0000166,molecular_function nucleotide binding;GO:0001934,biological_process positive regulation of protein phosphorylation;GO:0004672,molecular_function protein kinase activity;GO:0004713,molecular_function protein tyrosine kinase activity;GO:0004714,molecular_function transmembrane receptor protein tyrosine kinase activity;GO:0005515,molecular_function protein binding;GO:0005524,molecular_…	NA	ref|XP_006815314.1| PREDICTED: tyrosine kinase receptor Cad96Ca-like [Saccoglossus kowalevskii]
AJAP20381(AJAP20381)	4;GO:0005576,cellular_component extracellular region;GO:0008191,molecular_function metalloendopeptidase inhibitor activity;GO:0010951,biological_process negative regulation of endopeptidase activity;GO:0098770,molecular_function FBXO family protein binding	NA	gb|AAK61535.1| tensilin [Cucumaria frondosa]; tensilin [Apostichopus japonicus]
AJAP19676(AJAP19676)	5;GO:0005576,cellular_component extracellular region;GO:0005615,cellular_component extracellular space;GO:0010466,biological_process negative regulation of peptidase activity;GO:0030414,molecular_function peptidase inhibitor activity;GO:0061052,biological_process negative regulation of cell growth involved in cardiac muscle cell development	NA	ref|XP_011671786.1| PREDICTED: peptidase inhibitor 16-like [Strongylocentrotus purpuratus]
AJAP03430(AJAP03430)	NA	NA	NA
AJAP15183(AJAP15183)	NA	NA	NA
AJAP03560(AJAP03560)	NA	NA	ref|XP_011667519.1| PREDICTED: uncharacterized protein LOC105439809 [Strongylocentrotus purpuratus]
AJAP10156(AJAP10156)	NA	NA	NA
AJAP19528(AJAP19528)	16;GO:0005085,molecular_function guanyl-nucleotide exchange factor activity;GO:0005096,molecular_function GTPase activator activity;GO:0005515,molecular_function protein binding;GO:0005938,cellular_component cell cortex;GO:0007165,biological_process signal transduction;GO:0007275,biological_process multicellular organism development;GO:0007298,biological_process border follicle cell migration;GO:…	NA	PREDICTED: protein sprint [Strongylocentrotus purpuratus]; ref|XP_003727186.1| PREDICTED: protein sprint [Strongylocentrotus purpuratus] ref|XP_011680074.1| PREDICTED: protein sprint [Strongylocentrotus purpuratus] ref|XP_011680075.1| PREDICTED: protein sprint [Strongylocentrotus purpuratus] ref|XP_011680076.1| PREDICTED: protein sprint [Strongylocentrotus purpuratus]
AJAP29967(AJAP29967)	15;GO:0004175,molecular_function endopeptidase activity;GO:0004252,molecular_function serine-type endopeptidase activity;GO:0005615,cellular_component extracellular space;GO:0005788,cellular_component endoplasmic reticulum lumen;GO:0006508,biological_process proteolysis;GO:0008233,molecular_function peptidase activity;GO:0008236,molecular_function serine-type peptidase activity;GO:0016485,biologi…	NA	ref|XP_006822607.1| PREDICTED: PC3-like endoprotease variant B-like [Saccoglossus kowalevskii]
AJAP26807(AJAP26807)	9;GO:0005515,molecular_function protein binding;GO:0005737,cellular_component cytoplasm;GO:0005739,cellular_component mitochondrion;GO:0005856,cellular_component cytoskeleton;GO:0006839,biological_process mitochondrial transport;GO:0007275,biological_process multicellular organism development;GO:0007399,biological_process nervous system development;GO:0019894,molecular_function kinesin binding;GO…	NA	ref|XP_001181507.1| PREDICTED: KIF1-binding protein homolog [Strongylocentrotus purpuratus]
AJAP05393(AJAP05393)	1;GO:0005515,molecular_function protein binding	CRK, CRKII; proto-oncogene C-crk; K04438	PREDICTED: uncharacterized protein LOC580966 isoform X1 [Strongylocentrotus purpuratus]; ref|XP_003727323.1| PREDICTED: uncharacterized protein LOC580966 isoform X2 [Strongylocentrotus purpuratus]
AJAP26381(AJAP26381)	NA	NA	NA
AJAP16932(AJAP16932)	NA	NA	NA
AJAP02374(AJAP02374)	NA	NA	NA
AJAP17663(AJAP17663)	NA	NA	NA
AJAP25989(AJAP25989)	NA	NA	NA
AJAP16975(AJAP16975)	NA	NA	NA
AJAP05253(AJAP05253)	NA	NA	NA
AJAP22367(AJAP22367)	NA	NA	NA
AJAP16415(AJAP16415)	NA	NA	NA
AJAP05658(AJAP05658)	NA	NA	NA
AJAP13972(AJAP13972)	NA	NA	ref|XP_011662908.1| PREDICTED: nesprin-1 isoform X3 [Strongylocentrotus purpuratus]
AJAP04953(AJAP04953)	7;GO:0003677,molecular_function DNA binding;GO:0003899,molecular_function DNA-directed 5'-3' RNA polymerase activity;GO:0005515,molecular_function protein binding;GO:0005634,cellular_component nucleus;GO:0006366,biological_process transcription by RNA polymerase II;GO:0016740,molecular_function transferase activity;GO:0016779,molecular_function nucleotidyltransferase activity	RPAP1; RNA polymerase II-associated protein 1; K20826	ref|XP_011670024.1| PREDICTED: LOW QUALITY PROTEIN: RNA polymerase II-associated protein 1 [Strongylocentrotus purpuratus]
AJAP11790(AJAP11790)	19;GO:0000287,molecular_function magnesium ion binding;GO:0003824,molecular_function catalytic activity;GO:0004721,molecular_function phosphoprotein phosphatase activity;GO:0004722,molecular_function protein serine/threonine phosphatase activity;GO:0005730,cellular_component nucleolus;GO:0005737,cellular_component cytoplasm;GO:0005829,cellular_component cytosol;GO:0006470,biological_process prote…	PPM1B, PP2CB; protein phosphatase 1B [EC:3.1.3.16]; K04461	PREDICTED: protein phosphatase 1B isoform X1 [Strongylocentrotus purpuratus]; ref|XP_790585.1| PREDICTED: protein phosphatase 1B isoform X1 [Strongylocentrotus purpuratus] ref|XP_011682449.1| PREDICTED: protein phosphatase 1B isoform X1 [Strongylocentrotus purpuratus] ref|XP_011682450.1| PREDICTED: protein phosphatase 1B isoform X1 [Strongylocentrotus purpuratus]
AJAP04596(AJAP04596)	31;GO:0002024,biological_process diet induced thermogenesis;GO:0002025,biological_process norepinephrine-epinephrine-mediated vasodilation involved in regulation of systemic arterial blood pressure;GO:0004930,molecular_function G protein-coupled receptor activity;GO:0004935,molecular_function adrenergic receptor activity;GO:0004939,molecular_function beta-adrenergic receptor activity;GO:0005634,c…	NA	ref|XP_785011.1| PREDICTED: cholecystokinin receptor-like [Strongylocentrotus purpuratus]
AJAP03091(AJAP03091)	5;GO:0005102,molecular_function signaling receptor binding;GO:0005576,cellular_component extracellular region;GO:0005615,cellular_component extracellular space;GO:0007169,biological_process transmembrane receptor protein tyrosine kinase signaling pathway;GO:0070062,cellular_component extracellular exosome	NA	ref|XP_006824721.1| PREDICTED: fibrinogen-like protein A-like, partial [Saccoglossus kowalevskii]
AJAP18457(AJAP18457)	NA	NA	NA
AJAP20935(AJAP20935)	NA	NA	NA
AJAP24943(AJAP24943)	10;GO:0005886,cellular_component plasma membrane;GO:0007155,biological_process cell adhesion;GO:0007156,biological_process homophilic cell adhesion via plasma membrane adhesion molecules;GO:0007416,biological_process synapse assembly;GO:0010842,biological_process retina layer formation;GO:0016020,cellular_component membrane;GO:0016021,cellular_component integral component of membrane;GO:0030054,c…	SDK; protein sidekick; K16353	ref|XP_009284840.1| PREDICTED: protein sidekick-1 [Aptenodytes forsteri]
AJAP21098(AJAP21098)	NA	NA	NA
AJAP30317(AJAP30317)	5;GO:0008837,molecular_function diaminopimelate epimerase activity;GO:0009089,biological_process lysine biosynthetic process via diaminopimelate;GO:0016829,molecular_function lyase activity;GO:0016836,molecular_function hydro-lyase activity;GO:0050346,molecular_function trans-L-3-hydroxyproline dehydratase activity	L3HYPDH; trans-L-3-hydroxyproline dehydratase [EC:4.2.1.77]; K18384	PREDICTED: trans-L-3-hydroxyproline dehydratase [Strongylocentrotus purpuratus]; ref|XP_006815791.1| PREDICTED: trans-L-3-hydroxyproline dehydratase isoform X2 [Saccoglossus kowalevskii]
AJAP06071(AJAP06071)	19;GO:0000166,molecular_function nucleotide binding;GO:0004672,molecular_function protein kinase activity;GO:0004674,molecular_function protein serine/threonine kinase activity;GO:0004683,molecular_function calmodulin-dependent protein kinase activity;GO:0005516,molecular_function calmodulin binding;GO:0005524,molecular_function ATP binding;GO:0005634,cellular_component nucleus;GO:0005829,cellula…	CAMK4; calcium/calmodulin-dependent protein kinase IV [EC:2.7.11.17]; K05869	PREDICTED: calcium/calmodulin-dependent protein kinase type IV-like [Saccoglossus kowalevskii]; ref|XP_002736839.1| PREDICTED: calcium/calmodulin-dependent protein kinase type IV-like [Saccoglossus kowalevskii]
AJAP29918(AJAP29918)	NA	NA	ref|XP_011664529.1| PREDICTED: transposon Ty3-I Gag-Pol polyprotein [Strongylocentrotus purpuratus] ref|XP_011664530.1| PREDICTED: transposon Ty3-I Gag-Pol polyprotein [Strongylocentrotus purpuratus]
AJAP12935(AJAP12935)	8;GO:0003682,molecular_function chromatin binding;GO:0005509,molecular_function calcium ion binding;GO:0005576,cellular_component extracellular region;GO:0005615,cellular_component extracellular space;GO:0005737,cellular_component cytoplasm;GO:0007155,biological_process cell adhesion;GO:0008150,biological_process biological_process;GO:0016020,cellular_component membrane	NA	ref|XP_002597408.1| hypothetical protein BRAFLDRAFT_122637 [Branchiostoma floridae] gb|EEN53420.1| hypothetical protein BRAFLDRAFT_122637 [Branchiostoma floridae]
AJAP17396(AJAP17396)	NA	NA	NA
AJAP06627(AJAP06627)	NA	NA	NA
AJAP23678(AJAP23678)	NA	NA	ref|XP_011662852.1| PREDICTED: mucin-17 [Strongylocentrotus purpuratus]
AJAP21267(AJAP21267)	NA	NA	NA
AJAP27921(AJAP27921)	13;GO:0000166,molecular_function nucleotide binding;GO:0003676,molecular_function nucleic acid binding;GO:0004812,molecular_function aminoacyl-tRNA ligase activity;GO:0004816,molecular_function asparagine-tRNA ligase activity;GO:0005198,molecular_function structural molecule activity;GO:0005524,molecular_function ATP binding;GO:0005737,cellular_component cytoplasm;GO:0005829,cellular_component cy…	NARS, asnS; asparaginyl-tRNA synthetase [EC:6.1.1.22]; K01893	hypothetical protein CAPTEDRAFT_148401 [Capitella teleta]; ref|NP_004530.1| asparagine--tRNA ligase, cytoplasmic [Homo sapiens] sp|O43776.1|SYNC_HUMAN RecName: Full=Asparagine--tRNA ligase, cytoplasmic
AJAP06974(AJAP06974)	NA	NA	ref|XP_002591268.1| hypothetical protein BRAFLDRAFT_121421 [Branchiostoma floridae] gb|EEN47279.1| hypothetical protein BRAFLDRAFT_121421 [Branchiostoma floridae]
AJAP26610(AJAP26610)	8;GO:0003677,molecular_function DNA binding;GO:0005515,molecular_function protein binding;GO:0005634,cellular_component nucleus;GO:0005654,cellular_component nucleoplasm;GO:0005829,cellular_component cytosol;GO:0006325,biological_process chromatin organization;GO:0016589,cellular_component NURF complex;GO:0071339,cellular_component MLL1 complex	NA	PREDICTED: chromatin complexes subunit BAP18-like [Saccoglossus kowalevskii]; ref|XP_002737655.1| PREDICTED: chromatin complexes subunit BAP18-like [Saccoglossus kowalevskii]
AJAP30255(AJAP30255)	NA	NA	gb|KEY68903.1| hypothetical protein S7711_03835 [Stachybotrys chartarum IBT 7711]
AJAP07439(AJAP07439)	21;GO:0000166,molecular_function nucleotide binding;GO:0004672,molecular_function protein kinase activity;GO:0004713,molecular_function protein tyrosine kinase activity;GO:0004714,molecular_function transmembrane receptor protein tyrosine kinase activity;GO:0005509,molecular_function calcium ion binding;GO:0005524,molecular_function ATP binding;GO:0005887,cellular_component integral component of …	NA	gb|ABR23004.1| fibroblast growth factor receptor 2 [Paracentrotus lividus]
AJAP03239(AJAP03239)	11;GO:0005515,molecular_function protein binding;GO:0005887,cellular_component integral component of plasma membrane;GO:0007411,biological_process axon guidance;GO:0016020,cellular_component membrane;GO:0016021,cellular_component integral component of membrane;GO:0016199,biological_process axon midline choice point recognition;GO:0030424,cellular_component axon;GO:0035385,biological_process Round…	NA	ref|XP_011676639.1| PREDICTED: roundabout homolog 1 isoform X2 [Strongylocentrotus purpuratus]
AJAP17175(AJAP17175)	NA	NA	NA
AJAP11676(AJAP11676)	10;GO:0000902,biological_process cell morphogenesis;GO:0007507,biological_process heart development;GO:0007519,biological_process skeletal muscle tissue development;GO:0008307,molecular_function structural constituent of muscle;GO:0030239,biological_process myofibril assembly;GO:0045214,biological_process sarcomere organization;GO:0048738,biological_process cardiac muscle tissue development;GO:00…	NA	NA
AJAP19048(AJAP19048)	107;GO:0000790,cellular_component nuclear chromatin;GO:0000978,molecular_function RNA polymerase II proximal promoter sequence-specific DNA binding;GO:0000981,molecular_function DNA-binding transcription factor activity, RNA polymerase II-specific;GO:0000982,molecular_function DNA-binding transcription factor activity, RNA polymerase II-specific;GO:0000987,molecular_function proximal promoter seq…	SRF; serum response factor; K04378	ref|XP_006823750.1| PREDICTED: serum response factor-like isoform X3 [Saccoglossus kowalevskii]
AJAP09960(AJAP09960)	5;GO:0004842,molecular_function ubiquitin-protein transferase activity;GO:0016567,biological_process protein ubiquitination;GO:0016740,molecular_function transferase activity;GO:0043231,cellular_component intracellular membrane-bounded organelle;GO:0046872,molecular_function metal ion binding	RNF144; E3 ubiquitin-protein ligase RNF144 [EC:2.3.2.31]; K11975	hypothetical protein LOTGIDRAFT_181176, partial [Lottia gigantea]; ref|XP_009043882.1| hypothetical protein LOTGIDRAFT_181176, partial [Lottia gigantea] gb|ESP05337.1| hypothetical protein LOTGIDRAFT_181176, partial [Lottia gigantea]
AJAP17513(AJAP17513)	27;GO:0000086,biological_process G2/M transition of mitotic cell cycle;GO:0000922,cellular_component spindle pole;GO:0001520,cellular_component outer dense fiber;GO:0005198,molecular_function structural molecule activity;GO:0005515,molecular_function protein binding;GO:0005634,cellular_component nucleus;GO:0005737,cellular_component cytoplasm;GO:0005813,cellular_component centrosome;GO:0005814,ce…	ODF2; outer dense fiber protein 2; K16479	Odf2 [Patiria miniata]; ref|XP_011438993.1| PREDICTED: outer dense fiber protein 2-like isoform X8 [Crassostrea gigas]
AJAP20091(AJAP20091)	NA	NA	ref|XP_011677849.1| PREDICTED: NLR family CARD domain-containing protein 4 [Strongylocentrotus purpuratus]
AJAP15537(AJAP15537)	NA	NA	ref|XP_002934604.1| PREDICTED: uncharacterized protein LOC100494649 isoformX2 [Xenopus (Silurana) tropicalis] ref|XP_004916036.1| PREDICTED: uncharacterized protein LOC100494649 isoform X3 [Xenopus (Silurana) tropicalis] ref|XP_004916037.1| PREDICTED: uncharacterized protein LOC100494649 isoform X4 [Xenopus (Silurana) tropicalis]
AJAP08246(AJAP08246)	19;GO:0000166,molecular_function nucleotide binding;GO:0000278,biological_process mitotic cell cycle;GO:0000287,molecular_function magnesium ion binding;GO:0004672,molecular_function protein kinase activity;GO:0004713,molecular_function protein tyrosine kinase activity;GO:0004715,molecular_function non-membrane spanning protein tyrosine kinase activity;GO:0005515,molecular_function protein bindin…	WEE1; wee1-like protein kinase [EC:2.7.11.1]; K06632	ref|XP_002740328.1| PREDICTED: wee1-like protein kinase 1-B-like [Saccoglossus kowalevskii]
AJAP01603(AJAP01603)	24;GO:0005764,cellular_component lysosome;GO:0005765,cellular_component lysosomal membrane;GO:0005768,cellular_component endosome;GO:0006886,biological_process intracellular protein transport;GO:0006904,biological_process vesicle docking involved in exocytosis;GO:0007032,biological_process endosome organization;GO:0007040,biological_process lysosome organization;GO:0007275,biological_process mult…	VPS18, PEP3; vacuolar protein sorting-associated protein 18; K20181	ref|XP_006811890.1| PREDICTED: vacuolar protein sorting-associated protein 18 homolog [Saccoglossus kowalevskii]
AJAP10806(AJAP10806)	5;GO:0003674,molecular_function molecular_function;GO:0005575,cellular_component cellular_component;GO:0007480,biological_process imaginal disc-derived leg morphogenesis;GO:0035072,biological_process ecdysone-mediated induction of salivary gland cell autophagic cell death;GO:0043067,biological_process regulation of programmed cell death	NA	NA
AJAP01591(AJAP01591)	NA	NA	NA
AJAP29746(AJAP29746)	NA	NA	NA
AJAP30212(AJAP30212)	26;GO:0000122,biological_process negative regulation of transcription by RNA polymerase II;GO:0000151,cellular_component ubiquitin ligase complex;GO:0005515,molecular_function protein binding;GO:0005634,cellular_component nucleus;GO:0005654,cellular_component nucleoplasm;GO:0005737,cellular_component cytoplasm;GO:0005829,cellular_component cytosol;GO:0006325,biological_process chromatin organizat…	PCGF4, BMI1; polycomb group RING finger protein 4; K11459	PREDICTED: polycomb complex protein BMI-1-like [Saccoglossus kowalevskii]; ref|XP_007902520.1| PREDICTED: polycomb group RING finger protein 2 [Callorhinchus milii]
AJAP04945(AJAP04945)	NA	NA	ref|XP_002733103.1| PREDICTED: agglutinin-like protein 6-like [Saccoglossus kowalevskii]
AJAP02583(AJAP02583)	NA	NA	NA
AJAP27177(AJAP27177)	NA	NA	ref|XP_011666960.1| PREDICTED: protein sidekick-2-like [Strongylocentrotus purpuratus]
AJAP09746(AJAP09746)	69;GO:0000122,biological_process negative regulation of transcription by RNA polymerase II;GO:0000184,biological_process nuclear-transcribed mRNA catabolic process, nonsense-mediated decay;GO:0000187,biological_process activation of MAPK activity;GO:0000209,biological_process protein polyubiquitination;GO:0000715,biological_process nucleotide-excision repair, DNA damage recognition;GO:0002755,bio…	RP-S27Ae, RPS27A; small subunit ribosomal protein S27Ae; K02977	gb|ACD65107.1| putative ubiquitin/40S ribosomal protein RPS27A fusion protein [Novocrania anomala]; PREDICTED: ubiquitin-40S ribosomal protein S27a [Lingula anatina]
AJAP28653(AJAP28653)	NA	NA	NA
AJAP03450(AJAP03450)	NA	NA	NA
AJAP17915(AJAP17915)	12;GO:0004806,molecular_function triglyceride lipase activity;GO:0005576,cellular_component extracellular region;GO:0005615,cellular_component extracellular space;GO:0006629,biological_process lipid metabolic process;GO:0009791,biological_process post-embryonic development;GO:0016042,biological_process lipid catabolic process;GO:0016298,molecular_function lipase activity;GO:0016787,molecular_func…	NA	ref|XP_797449.2| PREDICTED: pancreatic lipase-related protein 2 isoform X2 [Strongylocentrotus purpuratus]
AJAP14523(AJAP14523)	5;GO:0004930,molecular_function G protein-coupled receptor activity;GO:0007165,biological_process signal transduction;GO:0007186,biological_process G protein-coupled receptor signaling pathway;GO:0016020,cellular_component membrane;GO:0016021,cellular_component integral component of membrane	NA	ref|XP_003725132.1| PREDICTED: muscarinic acetylcholine receptor M4-like [Strongylocentrotus purpuratus]
AJAP05127(AJAP05127)	13;GO:0003674,molecular_function molecular_function;GO:0005634,cellular_component nucleus;GO:0005783,cellular_component endoplasmic reticulum;GO:0007420,biological_process brain development;GO:0016020,cellular_component membrane;GO:0016021,cellular_component integral component of membrane;GO:0023041,biological_process neuronal signal transduction;GO:0030424,cellular_component axon;GO:0030867,cell…	NA	ref|XP_797147.3| PREDICTED: macoilin [Strongylocentrotus purpuratus]
AJAP28182(AJAP28182)	NA	NA	NA
AJAP04768(AJAP04768)	10;GO:0000981,molecular_function DNA-binding transcription factor activity, RNA polymerase II-specific;GO:0003676,molecular_function nucleic acid binding;GO:0003677,molecular_function DNA binding;GO:0003700,molecular_function DNA-binding transcription factor activity;GO:0005515,molecular_function protein binding;GO:0005634,cellular_component nucleus;GO:0006351,biological_process transcription, DN…	NA	ref|XP_008186726.1| PREDICTED: zinc finger protein 2 homolog [Acyrthosiphon pisum]
AJAP00068(AJAP00068)	32;GO:0000166,molecular_function nucleotide binding;GO:0000943,cellular_component retrotransposon nucleocapsid;GO:0003676,molecular_function nucleic acid binding;GO:0003677,molecular_function DNA binding;GO:0003723,molecular_function RNA binding;GO:0003824,molecular_function catalytic activity;GO:0003887,molecular_function DNA-directed DNA polymerase activity;GO:0003964,molecular_function RNA-dir…	NA	ref|XP_011443206.1| PREDICTED: uncharacterized protein K02A2.6-like [Crassostrea gigas]
AJAP25487(AJAP25487)	NA	NA	ref|XP_003730867.1| PREDICTED: uncharacterized protein LOC100888830 [Strongylocentrotus purpuratus]
AJAP26654(AJAP26654)	34;GO:0000166,molecular_function nucleotide binding;GO:0000242,cellular_component pericentriolar material;GO:0001822,biological_process kidney development;GO:0004672,molecular_function protein kinase activity;GO:0004674,molecular_function protein serine/threonine kinase activity;GO:0004713,molecular_function protein tyrosine kinase activity;GO:0005524,molecular_function ATP binding;GO:0005634,cel…	NEK1_4_5; NIMA (never in mitosis gene a)-related kinase 1/4/5 [EC:2.7.11.1]; K08857	ref|XP_011677826.1| PREDICTED: serine/threonine-protein kinase Nek1 isoform X3 [Strongylocentrotus purpuratus]
AJAP24138(AJAP24138)	NA	NA	NA
AJAP23850(AJAP23850)	7;GO:0005515,molecular_function protein binding;GO:0005622,cellular_component intracellular;GO:0005634,cellular_component nucleus;GO:0005737,cellular_component cytoplasm;GO:0006355,biological_process regulation of transcription, DNA-templated;GO:0046872,molecular_function metal ion binding;GO:0046966,molecular_function thyroid hormone receptor binding	ZNHIT3; zinc finger HIT domain-containing protein 3; K23309	ref|XP_003456201.1| PREDICTED: zinc finger HIT domain-containing protein 3-like [Oreochromis niloticus]
AJAP06019(AJAP06019)	NA	NA	NA
AJAP30047(AJAP30047)	2;GO:0005654,cellular_component nucleoplasm;GO:0005829,cellular_component cytosol	FBXO3; F-box protein 3; K10290	ref|XP_007882817.1| PREDICTED: F-box only protein 3-like [Callorhinchus milii]
AJAP12677(AJAP12677)	7;GO:0000786,cellular_component nucleosome;GO:0003677,molecular_function DNA binding;GO:0005634,cellular_component nucleus;GO:0005694,cellular_component chromosome;GO:0006334,biological_process nucleosome assembly;GO:0031492,molecular_function nucleosomal DNA binding;GO:0046982,molecular_function protein heterodimerization activity	NA	ref|XP_002633142.1| Hypothetical protein CBG05841 [Caenorhabditis briggsae] emb|CAP26491.1| Protein CBG05841 [Caenorhabditis briggsae]
AJAP29970(AJAP29970)	32;GO:0000183,biological_process chromatin silencing at rDNA;GO:0000228,cellular_component nuclear chromosome;GO:0000784,cellular_component nuclear chromosome, telomeric region;GO:0000786,cellular_component nucleosome;GO:0000788,cellular_component nuclear nucleosome;GO:0003677,molecular_function DNA binding;GO:0003723,molecular_function RNA binding;GO:0005515,molecular_function protein binding;GO…	H4; histone H4; K11254	ref|XP_002045915.1| GM13181 [Drosophila sechellia] gb|EDW44127.1| GM13181 [Drosophila sechellia]
AJAP00708(AJAP00708)	7;GO:0000786,cellular_component nucleosome;GO:0000790,cellular_component nuclear chromatin;GO:0003677,molecular_function DNA binding;GO:0005634,cellular_component nucleus;GO:0005694,cellular_component chromosome;GO:0006334,biological_process nucleosome assembly;GO:0046982,molecular_function protein heterodimerization activity	H2B; histone H2B; K11252	sp|P48557.1|H2B_HOLTU RecName: Full=Histone H2B [Holothuria tubulosa] emb|CAA86297.1| histone H2B [Holothuria tubulosa] prf||2209257A histone H2B
AJAP27350(AJAP27350)	32;GO:0000183,biological_process chromatin silencing at rDNA;GO:0000228,cellular_component nuclear chromosome;GO:0000784,cellular_component nuclear chromosome, telomeric region;GO:0000786,cellular_component nucleosome;GO:0000788,cellular_component nuclear nucleosome;GO:0003677,molecular_function DNA binding;GO:0003723,molecular_function RNA binding;GO:0005515,molecular_function protein binding;GO…	H4; histone H4; K11254	ref|XP_002045915.1| GM13181 [Drosophila sechellia] gb|EDW44127.1| GM13181 [Drosophila sechellia]
AJAP09214(AJAP09214)	32;GO:0000183,biological_process chromatin silencing at rDNA;GO:0000228,cellular_component nuclear chromosome;GO:0000784,cellular_component nuclear chromosome, telomeric region;GO:0000786,cellular_component nucleosome;GO:0000788,cellular_component nuclear nucleosome;GO:0003677,molecular_function DNA binding;GO:0003723,molecular_function RNA binding;GO:0005515,molecular_function protein binding;GO…	H4; histone H4; K11254	ref|XP_002045915.1| GM13181 [Drosophila sechellia] gb|EDW44127.1| GM13181 [Drosophila sechellia]
AJAP05773(AJAP05773)	7;GO:0000166,molecular_function nucleotide binding;GO:0005524,molecular_function ATP binding;GO:0005623,cellular_component cell;GO:0009408,biological_process response to heat;GO:0046686,biological_process response to cadmium ion;GO:0046688,biological_process response to copper ion;GO:1903842,biological_process response to arsenite ion	NA	gb|AEI86723.1| heat shock cognate 70 [Apostichopus japonicus]
AJAP02734(AJAP02734)	32;GO:0000166,molecular_function nucleotide binding;GO:0000943,cellular_component retrotransposon nucleocapsid;GO:0003676,molecular_function nucleic acid binding;GO:0003677,molecular_function DNA binding;GO:0003723,molecular_function RNA binding;GO:0003824,molecular_function catalytic activity;GO:0003887,molecular_function DNA-directed DNA polymerase activity;GO:0003964,molecular_function RNA-dir…	NA	ref|XP_003369265.1| putative integrase core domain protein [Trichinella spiralis] gb|EFV51087.1| putative integrase core domain protein [Trichinella spiralis]
AJAP01156(AJAP01156)	NA	NA	ref|XP_010743720.1| PREDICTED: uncharacterized protein LOC104930589 [Larimichthys crocea]
AJAP05574(AJAP05574)	7;GO:0001894,biological_process tissue homeostasis;GO:0003417,biological_process growth plate cartilage development;GO:0005576,cellular_component extracellular region;GO:0005581,cellular_component collagen trimer;GO:0005594,cellular_component collagen type IX trimer;GO:0046872,molecular_function metal ion binding;GO:0051216,biological_process cartilage development	NA	ref|XP_005993315.1| PREDICTED: collagen alpha-1(XXVII) chain B-like [Latimeria chalumnae ]
AJAP30023(AJAP30023)	22;GO:0000151,cellular_component ubiquitin ligase complex;GO:0000209,biological_process protein polyubiquitination;GO:0000226,biological_process microtubule cytoskeleton organization;GO:0004842,molecular_function ubiquitin-protein transferase activity;GO:0005737,cellular_component cytoplasm;GO:0005813,cellular_component centrosome;GO:0005815,cellular_component microtubule organizing center;GO:000…	NA	ref|XP_780939.2| PREDICTED: E3 ubiquitin-protein ligase RNF19A [Strongylocentrotus purpuratus] ref|XP_003726613.1| PREDICTED: E3 ubiquitin-protein ligase RNF19A [Strongylocentrotus purpuratus] ref|XP_011678008.1| PREDICTED: E3 ubiquitin-protein ligase RNF19A [Strongylocentrotus purpuratus] ref|XP_011678009.1| PREDICTED: E3 ubiquitin-protein ligase RNF19A [Strongylocentrotus purpuratus]
AJAP22538(AJAP22538)	NA	NA	gb|EQL01418.1| virulence-associated lipoprotein MIA [Ophiocordyceps sinensis CO18]
AJAP09683(AJAP09683)	9;GO:0005515,molecular_function protein binding;GO:0005634,cellular_component nucleus;GO:0005654,cellular_component nucleoplasm;GO:0005737,cellular_component cytoplasm;GO:0005829,cellular_component cytosol;GO:0006401,biological_process RNA catabolic process;GO:0035327,cellular_component transcriptionally active chromatin;GO:0043928,biological_process exonucleolytic nuclear-transcribed mRNA catabo…	SKI3, TTC37; superkiller protein 3; K12600	ref|XP_006811551.1| PREDICTED: tetratricopeptide repeat protein 37-like [Saccoglossus kowalevskii]
AJAP09819(AJAP09819)	38;GO:0001968,molecular_function fibronectin binding;GO:0002687,biological_process positive regulation of leukocyte migration;GO:0003366,biological_process cell-matrix adhesion involved in ameboidal cell migration;GO:0003823,molecular_function antigen binding;GO:0005515,molecular_function protein binding;GO:0005886,cellular_component plasma membrane;GO:0007155,biological_process cell adhesion;GO:…	NA	ref|XP_005300555.2| PREDICTED: integrin alpha-4 [Chrysemys picta bellii]
AJAP28690(AJAP28690)	25;GO:0000977,molecular_function RNA polymerase II regulatory region sequence-specific DNA binding;GO:0000978,molecular_function RNA polymerase II proximal promoter sequence-specific DNA binding;GO:0001228,molecular_function DNA-binding transcription activator activity, RNA polymerase II-specific;GO:0003309,biological_process type B pancreatic cell differentiation;GO:0003310,biological_process pa…	NA	ref|XP_006821615.1| PREDICTED: DNA-binding protein RFX6-like [Saccoglossus kowalevskii]
AJAP20290(AJAP20290)	7;GO:0000122,biological_process negative regulation of transcription by RNA polymerase II;GO:0005515,molecular_function protein binding;GO:0005829,cellular_component cytosol;GO:0019900,molecular_function kinase binding;GO:0032947,molecular_function protein-containing complex scaffold activity;GO:0035331,biological_process negative regulation of hippo signaling;GO:0046621,biological_process negati…	WWC1; protein KIBRA; K16685	PREDICTED: protein WWC2-like [Saccoglossus kowalevskii]; ref|XP_006821406.1| PREDICTED: protein WWC2-like [Saccoglossus kowalevskii]
AJAP14314(AJAP14314)	11;GO:0000963,biological_process mitochondrial RNA processing;GO:0003723,molecular_function RNA binding;GO:0004672,molecular_function protein kinase activity;GO:0005515,molecular_function protein binding;GO:0005739,cellular_component mitochondrion;GO:0006397,biological_process mRNA processing;GO:0006468,biological_process protein phosphorylation;GO:0019843,molecular_function rRNA binding;GO:00357…	NA	ref|XP_011666304.1| PREDICTED: FAST kinase domain-containing protein 5 [Strongylocentrotus purpuratus]
AJAP26625(AJAP26625)	NA	NA	ref|XP_787450.4| PREDICTED: metabotropic glutamate receptor 3 [Strongylocentrotus purpuratus]
AJAP15905(AJAP15905)	11;GO:0001653,molecular_function peptide receptor activity;GO:0004930,molecular_function G protein-coupled receptor activity;GO:0004983,molecular_function neuropeptide Y receptor activity;GO:0005886,cellular_component plasma membrane;GO:0007165,biological_process signal transduction;GO:0007166,biological_process cell surface receptor signaling pathway;GO:0007186,biological_process G protein-coupl…	NA	ref|XP_783390.1| PREDICTED: tachykinin-like peptides receptor 99D [Strongylocentrotus purpuratus]
AJAP11386(AJAP11386)	17;GO:0003674,molecular_function molecular_function;GO:0005634,cellular_component nucleus;GO:0005654,cellular_component nucleoplasm;GO:0005737,cellular_component cytoplasm;GO:0005829,cellular_component cytosol;GO:0005856,cellular_component cytoskeleton;GO:0005886,cellular_component plasma membrane;GO:0005923,cellular_component bicellular tight junction;GO:0006378,biological_process mRNA polyadeny…	SYMPK; symplekin; K06100	PREDICTED: symplekin [Strongylocentrotus purpuratus]; ref|XP_783721.3| PREDICTED: symplekin [Strongylocentrotus purpuratus]
AJAP15848(AJAP15848)	32;GO:0000166,molecular_function nucleotide binding;GO:0000943,cellular_component retrotransposon nucleocapsid;GO:0003676,molecular_function nucleic acid binding;GO:0003677,molecular_function DNA binding;GO:0003723,molecular_function RNA binding;GO:0003824,molecular_function catalytic activity;GO:0003887,molecular_function DNA-directed DNA polymerase activity;GO:0003964,molecular_function RNA-dir…	NA	gb|KFM56688.1| Retrovirus-related Pol polyprotein from transposon 412, partial [Stegodyphus mimosarum]
AJAP00596(AJAP00596)	NA	NA	ref|XP_011676777.1| PREDICTED: uncharacterized protein LOC105444343 [Strongylocentrotus purpuratus]
AJAP26406(AJAP26406)	29;GO:0000166,molecular_function nucleotide binding;GO:0003674,molecular_function molecular_function;GO:0005515,molecular_function protein binding;GO:0005524,molecular_function ATP binding;GO:0005737,cellular_component cytoplasm;GO:0005815,cellular_component microtubule organizing center;GO:0005829,cellular_component cytosol;GO:0007249,biological_process I-kappaB kinase/NF-kappaB signaling;GO:001…	NA	ref|XP_011676807.1| PREDICTED: LOW QUALITY PROTEIN: leucine-rich repeat-containing protein 74B [Strongylocentrotus purpuratus]
AJAP11516(AJAP11516)	NA	NA	NA
AJAP25274(AJAP25274)	24;GO:0000166,molecular_function nucleotide binding;GO:0004839,molecular_function ubiquitin activating enzyme activity;GO:0005515,molecular_function protein binding;GO:0005524,molecular_function ATP binding;GO:0005634,cellular_component nucleus;GO:0005737,cellular_component cytoplasm;GO:0005829,cellular_component cytosol;GO:0006338,biological_process chromatin remodeling;GO:0006464,biological_pro…	UBE1L2, UBA6; ubiquitin-activating enzyme E1-like protein 2 [EC:6.2.1.45]; K10699	PREDICTED: ubiquitin-like modifier-activating enzyme 6 [Branchiostoma belcheri]; ref|XP_002733723.2| PREDICTED: ubiquitin-like modifier-activating enzyme 6-like [Saccoglossus kowalevskii]
AJAP04800(AJAP04800)	2;GO:0000932,cellular_component P-body;GO:0005515,molecular_function protein binding	NA	ref|XP_783375.1| PREDICTED: BTB/POZ domain-containing protein 2 [Strongylocentrotus purpuratus]
AJAP26088(AJAP26088)	32;GO:0000166,molecular_function nucleotide binding;GO:0000943,cellular_component retrotransposon nucleocapsid;GO:0003676,molecular_function nucleic acid binding;GO:0003677,molecular_function DNA binding;GO:0003723,molecular_function RNA binding;GO:0003824,molecular_function catalytic activity;GO:0003887,molecular_function DNA-directed DNA polymerase activity;GO:0003964,molecular_function RNA-dir…	NA	ref|XP_006822441.1| PREDICTED: uncharacterized protein LOC100368444 [Saccoglossus kowalevskii]
AJAP03635(AJAP03635)	NA	NA	ref|XP_011683244.1| PREDICTED: uncharacterized protein LOC105447183 [Strongylocentrotus purpuratus]
AJAP03353(AJAP03353)	NA	NA	NA
AJAP07696(AJAP07696)	14;GO:0005737,cellular_component cytoplasm;GO:0007605,biological_process sensory perception of sound;GO:0016020,cellular_component membrane;GO:0019904,molecular_function protein domain specific binding;GO:0030424,cellular_component axon;GO:0030425,cellular_component dendrite;GO:0030426,cellular_component growth cone;GO:0032420,cellular_component stereocilium;GO:0042995,cellular_component cell pro…	WHRN, USH2D; whirlin; K21879	ref|XP_006823043.1| PREDICTED: whirlin-like [Saccoglossus kowalevskii]
AJAP17426(AJAP17426)	27;GO:0001736,biological_process establishment of planar polarity;GO:0001737,biological_process establishment of imaginal disc-derived wing hair orientation;GO:0005509,molecular_function calcium ion binding;GO:0005886,cellular_component plasma membrane;GO:0005887,cellular_component integral component of plasma membrane;GO:0007155,biological_process cell adhesion;GO:0007156,biological_process homo…	DCHS1_2, PCDH16_23; protocadherin-16/23; K16507	ref|XP_008174466.1| PREDICTED: protocadherin-16-like [Chrysemys picta bellii]
AJAP05171(AJAP05171)	NA	NA	ref|XP_006009672.1| PREDICTED: transport and Golgi organization protein 6 homolog isoform X4 [Latimeria chalumnae]
AJAP30019(AJAP30019)	3;GO:0005515,molecular_function protein binding;GO:0016567,biological_process protein ubiquitination;GO:0031463,cellular_component Cul3-RING ubiquitin ligase complex	KLHL29, KBTBD9; kelch-like protein 29; K10465	ref|XP_003724515.1| PREDICTED: kelch-like protein 38 [Strongylocentrotus purpuratus]
AJAP12187(AJAP12187)	NA	NA	gb|AFK75938.1| IMD-like protein [Schistocerca gregaria]
AJAP25500(AJAP25500)	12;GO:0003824,molecular_function catalytic activity;GO:0003920,molecular_function GMP reductase activity;GO:0005829,cellular_component cytosol;GO:0006144,biological_process purine nucleobase metabolic process;GO:0006163,biological_process purine nucleotide metabolic process;GO:0009117,biological_process nucleotide metabolic process;GO:0009409,biological_process response to cold;GO:0016491,molecul…	NA	ref|XP_002735098.1| PREDICTED: GMP reductase 2-like [Saccoglossus kowalevskii]
AJAP17280(AJAP17280)	NA	NA	NA
AJAP09917(AJAP09917)	6;GO:0001573,biological_process ganglioside metabolic process;GO:0004308,molecular_function exo-alpha-sialidase activity;GO:0005783,cellular_component endoplasmic reticulum;GO:0006689,biological_process ganglioside catabolic process;GO:0009313,biological_process oligosaccharide catabolic process;GO:0016020,cellular_component membrane	NEU2_3_4; sialidase-2/3/4 [EC:3.2.1.18]; K12357	ref|XP_788431.3| PREDICTED: sialidase-3 [Strongylocentrotus purpuratus]
AJAP18247(AJAP18247)	NA	NA	ref|XP_011439224.1| PREDICTED: uncharacterized protein LOC105336559 [Crassostrea gigas]
AJAP09797(AJAP09797)	NA	NA	ref|XP_011683172.1| PREDICTED: uncharacterized protein LOC578978 isoform X16 [Strongylocentrotus purpuratus]
AJAP12599(AJAP12599)	NA	NA	hypothetical protein BRAFLDRAFT_81918 [Branchiostoma floridae]
AJAP30073(AJAP30073)	4;GO:0009405,biological_process pathogenesis;GO:0015643,molecular_function toxic substance binding;GO:0016020,cellular_component membrane;GO:0016021,cellular_component integral component of membrane	NA	ref|XP_011673842.1| PREDICTED: transmembrane protein 181 isoform X1 [Strongylocentrotus purpuratus]
AJAP16474(AJAP16474)	5;GO:0002244,biological_process hematopoietic progenitor cell differentiation;GO:0005515,molecular_function protein binding;GO:0005576,cellular_component extracellular region;GO:0005615,cellular_component extracellular space;GO:0030513,biological_process positive regulation of BMP signaling pathway	NA	ref|XP_011681402.1| PREDICTED: kielin/chordin-like protein [Strongylocentrotus purpuratus]
AJAP25658(AJAP25658)	NA	NA	NA
AJAP07445(AJAP07445)	10;GO:0004067,molecular_function asparaginase activity;GO:0005634,cellular_component nucleus;GO:0005737,cellular_component cytoplasm;GO:0005829,cellular_component cytosol;GO:0006508,biological_process proteolysis;GO:0006559,biological_process L-phenylalanine catabolic process;GO:0008233,molecular_function peptidase activity;GO:0008798,molecular_function beta-aspartyl-peptidase activity;GO:0016787…	ASRGL1, iaaA; L-asparaginase / beta-aspartyl-peptidase [EC:3.5.1.1 3.4.19.5]; K13051	gb|EPY89634.1| asparaginase-like 1 protein-like protein [Camelus ferus]; PREDICTED: isoaspartyl peptidase/L-asparaginase [Ictidomys tridecemlineatus]
AJAP08791(AJAP08791)	15;GO:0003674,molecular_function molecular_function;GO:0003779,molecular_function actin binding;GO:0005737,cellular_component cytoplasm;GO:0005856,cellular_component cytoskeleton;GO:0007010,biological_process cytoskeleton organization;GO:0007064,biological_process mitotic sister chromatid cohesion;GO:0008360,biological_process regulation of cell shape;GO:0014003,biological_process oligodendrocyte…	WASF3; WAS protein family, member 3; K06083	PREDICTED: nance-Horan syndrome protein isoform X2 [Strongylocentrotus purpuratus]; ref|XP_006826003.1| PREDICTED: wiskott-Aldrich syndrome protein family member 3-like [Saccoglossus kowalevskii]
AJAP26188(AJAP26188)	1;GO:0005515,molecular_function protein binding	NA	emb|CDQ95089.1| unnamed protein product [Oncorhynchus mykiss]
AJAP30066(AJAP30066)	NA	NA	NA
AJAP07675(AJAP07675)	16;GO:0005509,molecular_function calcium ion binding;GO:0005544,molecular_function calcium-dependent phospholipid binding;GO:0005737,cellular_component cytoplasm;GO:0005886,cellular_component plasma membrane;GO:0006887,biological_process exocytosis;GO:0008104,biological_process protein localization;GO:0016020,cellular_component membrane;GO:0019905,molecular_function syntaxin binding;GO:0030276,mo…	RPH3A; rabphilin-3A; K19938	ref|XP_011683137.1| PREDICTED: double C2-like domain-containing protein beta isoform X1 [Strongylocentrotus purpuratus] ref|XP_011683139.1| PREDICTED: double C2-like domain-containing protein beta isoform X2 [Strongylocentrotus purpuratus]
AJAP20177(AJAP20177)	9;GO:0005634,cellular_component nucleus;GO:0005737,cellular_component cytoplasm;GO:0005829,cellular_component cytosol;GO:0008033,biological_process tRNA processing;GO:0008168,molecular_function methyltransferase activity;GO:0016300,molecular_function tRNA (uracil) methyltransferase activity;GO:0016740,molecular_function transferase activity;GO:0030488,biological_process tRNA methylation;GO:003225…	TRM44, METTL19; tRNASer (uridine44-2'-O)-methyltransferase [EC:2.1.1.211]; K15447	ref|XP_011677171.1| PREDICTED: probable tRNA (uracil-O(2)-)-methyltransferase [Strongylocentrotus purpuratus]
AJAP08856(AJAP08856)	9;GO:0005262,molecular_function calcium channel activity;GO:0005515,molecular_function protein binding;GO:0005886,cellular_component plasma membrane;GO:0006511,biological_process ubiquitin-dependent protein catabolic process;GO:0016567,biological_process protein ubiquitination;GO:0019902,molecular_function phosphatase binding;GO:0031464,cellular_component Cul4A-RING E3 ubiquitin ligase complex;GO…	TRPC4AP; Trpc4-associated protein; K11796	PREDICTED: short transient receptor potential channel 4-associated protein isoform X1 [Strongylocentrotus purpuratus]; ref|XP_011673599.1| PREDICTED: short transient receptor potential channel 4-associated protein isoform X2 [Strongylocentrotus purpuratus]
AJAP09127(AJAP09127)	NA	NA	gb|KHN74880.1| MFS-type transporter SLC18B1 [Toxocara canis]
AJAP17025(AJAP17025)	17;GO:0000166,molecular_function nucleotide binding;GO:0004385,molecular_function guanylate kinase activity;GO:0005524,molecular_function ATP binding;GO:0005829,cellular_component cytosol;GO:0006163,biological_process purine nucleotide metabolic process;GO:0006185,biological_process dGDP biosynthetic process;GO:0016301,molecular_function kinase activity;GO:0016310,biological_process phosphorylati…	E2.7.4.8, gmk; guanylate kinase [EC:2.7.4.8]; K00942	gb|AJP08514.1| reconstructed ancestral guanylate kinase, partial [synthetic construct]
AJAP09836(AJAP09836)	14;GO:0005618,cellular_component cell wall;GO:0005737,cellular_component cytoplasm;GO:0005886,cellular_component plasma membrane;GO:0006364,biological_process rRNA processing;GO:0006400,biological_process tRNA modification;GO:0008152,biological_process metabolic process;GO:0008168,molecular_function methyltransferase activity;GO:0008171,molecular_function O-methyltransferase activity;GO:0008176,m…	NA	PREDICTED: uncharacterized protein LOC581977 [Strongylocentrotus purpuratus]; ref|XP_787047.3| PREDICTED: uncharacterized protein LOC581977 [Strongylocentrotus purpuratus]
AJAP29957(AJAP29957)	6;GO:0003723,molecular_function RNA binding;GO:0005737,cellular_component cytoplasm;GO:0006351,biological_process transcription, DNA-templated;GO:0006355,biological_process regulation of transcription, DNA-templated;GO:0016020,cellular_component membrane;GO:0045296,molecular_function cadherin binding	NA	PREDICTED: basic leucine zipper and W2 domain-containing protein 2-like isoform X1 [Limulus polyphemus]; ref|NP_989281.1| basic leucine zipper and W2 domain-containing protein 1 [Xenopus (Silurana) tropicalis] sp|Q6P2Z0.1|BZW1_XENTR RecName: Full=Basic leucine zipper and W2 domain-containing prote in 1 [Xenopus (Silurana) tropicalis] gb|AAH64244.1| hypothetical protein MGC76227 [Xenopus (Silurana…
AJAP28527(AJAP28527)	NA	NA	ref|XP_006824388.1| PREDICTED: carboxypeptidase N subunit 2-like [Saccoglossus kowalevskii]
AJAP27014(AJAP27014)	9;GO:0000413,biological_process protein peptidyl-prolyl isomerization;GO:0003755,molecular_function peptidyl-prolyl cis-trans isomerase activity;GO:0005528,molecular_function FK506 binding;GO:0005575,cellular_component cellular_component;GO:0005737,cellular_component cytoplasm;GO:0005783,cellular_component endoplasmic reticulum;GO:0016853,molecular_function isomerase activity;GO:0061077,biologica…	FKBP2; FK506-binding protein 2 [EC:5.2.1.8]; K09569	FK506-binding protein 2 [Zootermopsis nevadensis]; gb|KGO77266.1| Peptidyl-prolyl cis-trans isomerase, FKBP-type [Penicillium italicum]
AJAP19698(AJAP19698)	22;GO:0003676,molecular_function nucleic acid binding;GO:0003677,molecular_function DNA binding;GO:0003723,molecular_function RNA binding;GO:0003824,molecular_function catalytic activity;GO:0003887,molecular_function DNA-directed DNA polymerase activity;GO:0003964,molecular_function RNA-directed DNA polymerase activity;GO:0004190,molecular_function aspartic-type endopeptidase activity;GO:0004518,…	NA	gb|KKF20598.1| Transposon Ty3-I Gag-Pol polyprotein [Larimichthys crocea]
AJAP18871(AJAP18871)	14;GO:0003824,molecular_function catalytic activity;GO:0004315,molecular_function 3-oxoacyl-[acyl-carrier-protein] synthase activity;GO:0005739,cellular_component mitochondrion;GO:0005829,cellular_component cytosol;GO:0006629,biological_process lipid metabolic process;GO:0006631,biological_process fatty acid metabolic process;GO:0006633,biological_process fatty acid biosynthetic process;GO:000663…	fabF, OXSM, CEM1; 3-oxoacyl-[acyl-carrier-protein] synthase II [EC:2.3.1.179]; K09458	ref|XP_002731411.1| PREDICTED: 3-oxoacyl-[acyl-carrier-protein] synthase, mitochondrial-like [Saccoglossus kowalevskii]
AJAP02297(AJAP02297)	NA	NA	ref|XP_006823343.1| PREDICTED: zinc finger CCHC domain-containing protein 10-like [Saccoglossus kowalevskii]
AJAP17592(AJAP17592)	NA	NA	ref|XP_011442737.1| PREDICTED: uncharacterized protein LOC105339033 [Crassostrea gigas]
AJAP10735(AJAP10735)	22;GO:0000175,molecular_function 3'-5'-exoribonuclease activity;GO:0000176,cellular_component nuclear exosome (RNase complex);GO:0000178,cellular_component exosome (RNase complex);GO:0003723,molecular_function RNA binding;GO:0004518,molecular_function nuclease activity;GO:0004519,molecular_function endonuclease activity;GO:0004527,molecular_function exonuclease activity;GO:0005085,molecular_funct…	DIS3, RRP44; exosome complex exonuclease DIS3/RRP44 [EC:3.1.13.-]; K12585	gb|ELU08883.1| hypothetical protein CAPTEDRAFT_225692 [Capitella teleta]
AJAP20235(AJAP20235)	NA	NA	ref|XP_011665740.1| PREDICTED: uncharacterized protein LOC105436430 [Strongylocentrotus purpuratus]
AJAP22902(AJAP22902)	26;GO:0001664,molecular_function G protein-coupled receptor binding;GO:0001867,biological_process complement activation, lectin pathway;GO:0002376,biological_process immune system process;GO:0002752,biological_process cell surface pattern recognition receptor signaling pathway;GO:0004252,molecular_function serine-type endopeptidase activity;GO:0005515,molecular_function protein binding;GO:0005576…	NA	PREDICTED: microfibril-associated glycoprotein 4-like [Strongylocentrotus purpuratus]; ref|XP_781973.3| PREDICTED: ficolin-2 [Strongylocentrotus purpuratus]
AJAP07953(AJAP07953)	8;GO:0005544,molecular_function calcium-dependent phospholipid binding;GO:0005886,cellular_component plasma membrane;GO:0006887,biological_process exocytosis;GO:0007269,biological_process neurotransmitter secretion;GO:0016020,cellular_component membrane;GO:0016021,cellular_component integral component of membrane;GO:0016192,biological_process vesicle-mediated transport;GO:0098793,cellular_compone…	NA	ref|XP_011666659.1| PREDICTED: synaptotagmin-5-like [Strongylocentrotus purpuratus] ref|XP_011666660.1| PREDICTED: synaptotagmin-5-like [Strongylocentrotus purpuratus]
AJAP29235(AJAP29235)	NA	NA	ref|XP_011677621.1| PREDICTED: uncharacterized protein LOC105444708 [Strongylocentrotus purpuratus]
AJAP26318(AJAP26318)	NA	NA	NA
AJAP22651(AJAP22651)	32;GO:0000166,molecular_function nucleotide binding;GO:0000943,cellular_component retrotransposon nucleocapsid;GO:0003676,molecular_function nucleic acid binding;GO:0003677,molecular_function DNA binding;GO:0003723,molecular_function RNA binding;GO:0003824,molecular_function catalytic activity;GO:0003887,molecular_function DNA-directed DNA polymerase activity;GO:0003964,molecular_function RNA-dir…	NA	gb|KFM59232.1| Retrovirus-related Pol polyprotein from transposon 412, partial [Stegodyphus mimosarum]
AJAP27930(AJAP27930)	NA	NA	ref|XP_011440759.1| PREDICTED: uncharacterized protein LOC105337634 [Crassostrea gigas]
AJAP13730(AJAP13730)	NA	NA	ref|XP_009299202.1| PREDICTED: uncharacterized protein LOC101882191 [Danio rerio]
AJAP02059(AJAP02059)	9;GO:0004222,molecular_function metalloendopeptidase activity;GO:0004518,molecular_function nuclease activity;GO:0004519,molecular_function endonuclease activity;GO:0005634,cellular_component nucleus;GO:0006364,biological_process rRNA processing;GO:0006508,biological_process proteolysis;GO:0016787,molecular_function hydrolase activity;GO:0046872,molecular_function metal ion binding;GO:0090305,bio…	NA	ref|XP_793533.1| PREDICTED: putative ribonuclease [Strongylocentrotus purpuratus]
AJAP10375(AJAP10375)	14;GO:0005515,molecular_function protein binding;GO:0005634,cellular_component nucleus;GO:0005829,cellular_component cytosol;GO:0008168,molecular_function methyltransferase activity;GO:0016279,molecular_function protein-lysine N-methyltransferase activity;GO:0016740,molecular_function transferase activity;GO:0018026,biological_process peptidyl-lysine monomethylation;GO:0019827,biological_process …	SETD6; N-lysine methyltransferase SETD6 [EC:2.1.1.-]; K05302	PREDICTED: N-lysine methyltransferase setd6-like [Lingula anatina]; ref|XP_010224083.1| PREDICTED: N-lysine methyltransferase SETD6, partial [Tinamus guttatus]
AJAP30281(AJAP30281)	6;GO:0005622,cellular_component intracellular;GO:0005886,cellular_component plasma membrane;GO:0016020,cellular_component membrane;GO:0016021,cellular_component integral component of membrane;GO:0035556,biological_process intracellular signal transduction;GO:0046872,molecular_function metal ion binding	NA	ref|XP_003728321.2| PREDICTED: uncharacterized protein LOC100888876, partial [Strongylocentrotus purpuratus]
AJAP14191(AJAP14191)	9;GO:0000151,cellular_component ubiquitin ligase complex;GO:0000209,biological_process protein polyubiquitination;GO:0004842,molecular_function ubiquitin-protein transferase activity;GO:0005515,molecular_function protein binding;GO:0005634,cellular_component nucleus;GO:0005737,cellular_component cytoplasm;GO:0005829,cellular_component cytosol;GO:0008270,molecular_function zinc ion binding;GO:0046…	RMND5; E3 ubiquitin-protein transferase RMND5 [EC:2.3.2.27]; K23333	PREDICTED: protein RMD5 homolog A isoform X2 [Strongylocentrotus purpuratus]; ref|XP_793067.3| PREDICTED: protein RMD5 homolog A isoform X2 [Strongylocentrotus purpuratus] ref|XP_003730299.1| PREDICTED: protein RMD5 homolog A isoform X1 [Strongylocentrotus purpuratus] ref|XP_011666632.1| PREDICTED: protein RMD5 homolog A isoform X2 [Strongylocentrotus purpuratus]
AJAP18560(AJAP18560)	4;GO:0003677,molecular_function DNA binding;GO:0005634,cellular_component nucleus;GO:0005654,cellular_component nucleoplasm;GO:0016604,cellular_component nuclear body	NA	ref|XP_011439799.1| PREDICTED: piggyBac transposable element-derived protein 4-like [Crassostrea gigas]
AJAP17239(AJAP17239)	34;GO:0000165,biological_process MAPK cascade;GO:0000166,molecular_function nucleotide binding;GO:0000186,biological_process activation of MAPKK activity;GO:0004672,molecular_function protein kinase activity;GO:0004674,molecular_function protein serine/threonine kinase activity;GO:0004709,molecular_function MAP kinase kinase kinase activity;GO:0005524,molecular_function ATP binding;GO:0005737,cel…	TAO; thousand and one amino acid protein kinase [EC:2.7.11.1]; K04429	ref|XP_011664757.1| PREDICTED: serine/threonine-protein kinase TAO1, partial [Strongylocentrotus purpuratus]
AJAP23514(AJAP23514)	25;GO:0001503,biological_process ossification;GO:0004888,molecular_function transmembrane signaling receptor activity;GO:0004930,molecular_function G protein-coupled receptor activity;GO:0005518,molecular_function collagen binding;GO:0005622,cellular_component intracellular;GO:0005886,cellular_component plasma membrane;GO:0007005,biological_process mitochondrion organization;GO:0007165,biological…	NA	ref|XP_796775.3| PREDICTED: probable G-protein coupled receptor 112 [Strongylocentrotus purpuratus]
AJAP18799(AJAP18799)	9;GO:0004860,molecular_function protein kinase inhibitor activity;GO:0005515,molecular_function protein binding;GO:0005737,cellular_component cytoplasm;GO:0006469,biological_process negative regulation of protein kinase activity;GO:0016020,cellular_component membrane;GO:0016021,cellular_component integral component of membrane;GO:0019221,biological_process cytokine-mediated signaling pathway;GO:0…	NA	gb|ERG83821.1| protein slit [Ascaris suum]
AJAP12673(AJAP12673)	NA	TIE1; tyrosine kinase receptor 1 [EC:2.7.10.1]; K05120	PREDICTED: tyrosine-protein kinase receptor Tie-1 isoform X2 [Pygocentrus nattereri]
AJAP05900(AJAP05900)	22;GO:0001837,biological_process epithelial to mesenchymal transition;GO:0003416,biological_process endochondral bone growth;GO:0004672,molecular_function protein kinase activity;GO:0004713,molecular_function protein tyrosine kinase activity;GO:0005007,molecular_function fibroblast growth factor-activated receptor activity;GO:0005524,molecular_function ATP binding;GO:0005634,cellular_component nu…	NA	ref|XP_002433886.1| nerve growth factor receptor TRKA, putative [Ixodes scapularis] gb|EEC05286.1| nerve growth factor receptor TRKA, putative, partial [Ixodes scapularis]
AJAP07946(AJAP07946)	8;GO:0005085,molecular_function guanyl-nucleotide exchange factor activity;GO:0005515,molecular_function protein binding;GO:0005575,cellular_component cellular_component;GO:0005829,cellular_component cytosol;GO:0007165,biological_process signal transduction;GO:0007264,biological_process small GTPase mediated signal transduction;GO:0008321,molecular_function Ral guanyl-nucleotide exchange factor a…	NA	ref|XP_784445.4| PREDICTED: ral guanine nucleotide dissociation stimulator isoform X4 [Strongylocentrotus purpuratus]
AJAP11979(AJAP11979)	NA	NA	ref|NP_001268681.1| zinc finger protein 764-like [Strongylocentrotus purpuratus] gb|AFN44012.1| C2H2 type zinc finger protein Z166 [Strongylocentrotus purpuratus]
AJAP01479(AJAP01479)	NA	NA	ref|XP_011425107.1| PREDICTED: uncharacterized protein LOC105326658 [Crassostrea gigas]
AJAP11037(AJAP11037)	9;GO:0004970,molecular_function ionotropic glutamate receptor activity;GO:0007399,biological_process nervous system development;GO:0014032,biological_process neural crest cell development;GO:0016020,cellular_component membrane;GO:0016021,cellular_component integral component of membrane;GO:0035235,biological_process ionotropic glutamate receptor signaling pathway;GO:0048701,biological_process emb…	NA	ref|XP_011665718.1| PREDICTED: LOW QUALITY PROTEIN: glutamate receptor 2-like [Strongylocentrotus purpuratus]
AJAP04376(AJAP04376)	NA	NA	ref|XP_009052223.1| hypothetical protein LOTGIDRAFT_174634 [Lottia gigantea] gb|ESO97110.1| hypothetical protein LOTGIDRAFT_174634 [Lottia gigantea]
AJAP21553(AJAP21553)	NA	NA	NA
AJAP14725(AJAP14725)	NA	NA	NA
AJAP23565(AJAP23565)	15;GO:0003677,molecular_function DNA binding;GO:0003700,molecular_function DNA-binding transcription factor activity;GO:0004519,molecular_function endonuclease activity;GO:0005515,molecular_function protein binding;GO:0005737,cellular_component cytoplasm;GO:0005815,cellular_component microtubule organizing center;GO:0006260,biological_process DNA replication;GO:0006355,biological_process regulati…	GULP1, CED6; PTB domain-containing engulfment adapter protein 1; K23285	PREDICTED: PTB domain-containing engulfment adapter protein 1-like [Saccoglossus kowalevskii]; ref|XP_011419949.1| PREDICTED: PTB domain-containing engulfment adapter protein 1-like isoform X5 [Crassostrea gigas]
AJAP24979(AJAP24979)	18;GO:0001953,biological_process negative regulation of cell-matrix adhesion;GO:0002244,biological_process hematopoietic progenitor cell differentiation;GO:0002853,biological_process negative regulation of T cell mediated cytotoxicity directed against tumor cell target;GO:0005176,molecular_function ErbB-2 class receptor binding;GO:0005576,cellular_component extracellular region;GO:0005615,cellula…	NA	ref|XP_006822415.1| PREDICTED: mucin-4-like, partial [Saccoglossus kowalevskii]
AJAP14949(AJAP14949)	NA	NA	NA
AJAP13208(AJAP13208)	23;GO:0000981,molecular_function DNA-binding transcription factor activity, RNA polymerase II-specific;GO:0003682,molecular_function chromatin binding;GO:0003700,molecular_function DNA-binding transcription factor activity;GO:0005634,cellular_component nucleus;GO:0005737,cellular_component cytoplasm;GO:0005783,cellular_component endoplasmic reticulum;GO:0005856,cellular_component cytoskeleton;GO:…	SLC30A9, ZNT9; solute carrier family 30 (zinc transporter), member 9; K14696	PREDICTED: zinc transporter 9, partial [Strongylocentrotus purpuratus]; ref|XP_011665731.1| PREDICTED: zinc transporter 9, partial [Strongylocentrotus purpuratus]
AJAP16234(AJAP16234)	2;GO:0016021,cellular_component integral component of membrane;GO:0046740,biological_process transport of virus in host, cell to cell	NA	NA
AJAP29340(AJAP29340)	16;GO:0002376,biological_process immune system process;GO:0004842,molecular_function ubiquitin-protein transferase activity;GO:0005515,molecular_function protein binding;GO:0005622,cellular_component intracellular;GO:0005737,cellular_component cytoplasm;GO:0008270,molecular_function zinc ion binding;GO:0016740,molecular_function transferase activity;GO:0032608,biological_process interferon-beta p…	NA	ref|XP_002599723.1| hypothetical protein BRAFLDRAFT_249727 [Branchiostoma floridae] gb|EEN55735.1| hypothetical protein BRAFLDRAFT_249727 [Branchiostoma floridae]
AJAP26645(AJAP26645)	NA	NA	ref|XP_011665740.1| PREDICTED: uncharacterized protein LOC105436430 [Strongylocentrotus purpuratus]
AJAP07963(AJAP07963)	NA	NA	ref|XP_005287405.2| PREDICTED: amphiphysin [Chrysemys picta bellii]
AJAP18921(AJAP18921)	6;GO:0004930,molecular_function G protein-coupled receptor activity;GO:0004965,molecular_function G protein-coupled GABA receptor activity;GO:0007186,biological_process G protein-coupled receptor signaling pathway;GO:0016020,cellular_component membrane;GO:0016021,cellular_component integral component of membrane;GO:0035095,biological_process behavioral response to nicotine	NA	ref|XP_008330044.1| PREDICTED: LOW QUALITY PROTEIN: gamma-aminobutyric acid type B receptor subunit 1 [Cynoglossus semilaevis]
AJAP16715(AJAP16715)	NA	NA	NA
AJAP28871(AJAP28871)	25;GO:0000184,biological_process nuclear-transcribed mRNA catabolic process, nonsense-mediated decay;GO:0000226,biological_process microtubule cytoskeleton organization;GO:0000335,biological_process negative regulation of transposition, DNA-mediated;GO:0000381,biological_process regulation of alternative mRNA splicing, via spliceosome;GO:0000398,biological_process mRNA splicing, via spliceosome;G…	RBM8A, Y14; RNA-binding protein 8A; K12876	PREDICTED: RNA-binding protein 8A [Strongylocentrotus purpuratus]; ref|XP_787527.3| PREDICTED: RNA-binding protein 8A [Strongylocentrotus purpuratus]
AJAP02743(AJAP02743)	NA	NA	ref|XP_011671815.1| PREDICTED: uncharacterized protein LOC105441895 [Strongylocentrotus purpuratus] ref|XP_011674893.1| PREDICTED: uncharacterized protein LOC105443445 [Strongylocentrotus purpuratus]
AJAP28684(AJAP28684)	11;GO:0003824,molecular_function catalytic activity;GO:0005739,cellular_component mitochondrion;GO:0005829,cellular_component cytosol;GO:0009507,cellular_component chloroplast;GO:0009693,biological_process ethylene biosynthetic process;GO:0016787,molecular_function hydrolase activity;GO:0016829,molecular_function lyase activity;GO:0019148,molecular_function D-cysteine desulfhydrase activity;GO:00…	NA	ref|XP_001637312.1| predicted protein [Nematostella vectensis] gb|EDO45249.1| predicted protein [Nematostella vectensis]
AJAP28634(AJAP28634)	15;GO:0000086,biological_process G2/M transition of mitotic cell cycle;GO:0005515,molecular_function protein binding;GO:0005737,cellular_component cytoplasm;GO:0005813,cellular_component centrosome;GO:0005815,cellular_component microtubule organizing center;GO:0005829,cellular_component cytosol;GO:0005856,cellular_component cytoskeleton;GO:0007051,biological_process spindle organization;GO:000709…	CEP72; centrosomal protein CEP72; K16532	ref|XP_006825133.1| PREDICTED: centrosomal protein of 72 kDa-like isoform X2 [Saccoglossus kowalevskii]
AJAP05803(AJAP05803)	17;GO:0005216,molecular_function ion channel activity;GO:0005242,molecular_function inward rectifier potassium channel activity;GO:0005244,molecular_function voltage-gated ion channel activity;GO:0005886,cellular_component plasma membrane;GO:0005887,cellular_component integral component of plasma membrane;GO:0006811,biological_process ion transport;GO:0006813,biological_process potassium ion tran…	KCNJ12, KIR2.2; potassium inwardly-rectifying channel subfamily J member 12; K05005	PREDICTED: G protein-activated inward rectifier potassium channel 3-like [Strongylocentrotus purpuratus]; ref|XP_011660845.1| PREDICTED: G protein-activated inward rectifier potassium channel 3-like [Strongylocentrotus purpuratus]
AJAP25820(AJAP25820)	31;GO:0001937,biological_process negative regulation of endothelial cell proliferation;GO:0004721,molecular_function phosphoprotein phosphatase activity;GO:0004725,molecular_function protein tyrosine phosphatase activity;GO:0005001,molecular_function transmembrane receptor protein tyrosine phosphatase activity;GO:0005515,molecular_function protein binding;GO:0005737,cellular_component cytoplasm;G…	NA	ref|XP_011671664.1| PREDICTED: angiopoietin-1 receptor-like [Strongylocentrotus purpuratus]
AJAP16237(AJAP16237)	32;GO:0000166,molecular_function nucleotide binding;GO:0000943,cellular_component retrotransposon nucleocapsid;GO:0003676,molecular_function nucleic acid binding;GO:0003677,molecular_function DNA binding;GO:0003723,molecular_function RNA binding;GO:0003824,molecular_function catalytic activity;GO:0003887,molecular_function DNA-directed DNA polymerase activity;GO:0003964,molecular_function RNA-dir…	NA	ref|WP_039119072.1| hypothetical protein, partial [Flavobacterium sp. JRM] gb|KIC01241.1| hypothetical protein OA88_15095, partial [Flavobacterium sp. JRM]
AJAP24637(AJAP24637)	4;GO:0000795,cellular_component synaptonemal complex;GO:0007130,biological_process synaptonemal complex assembly;GO:0031514,cellular_component motile cilium;GO:0048870,biological_process cell motility	SYCP1; synaptonemal complex protein 1; K19533	PREDICTED: synaptonemal complex protein 1-like [Saccoglossus kowalevskii]; ref|XP_006821519.1| PREDICTED: synaptonemal complex protein 1-like [Saccoglossus kowalevskii]
AJAP03832(AJAP03832)	NA	NA	NA
AJAP10389(AJAP10389)	NA	NA	ref|XP_003396396.1| PREDICTED: LOW QUALITY PROTEIN: growth hormone secretagogue receptor type 1 [Bombus terrestris]
AJAP28363(AJAP28363)	32;GO:0000166,molecular_function nucleotide binding;GO:0000943,cellular_component retrotransposon nucleocapsid;GO:0003676,molecular_function nucleic acid binding;GO:0003677,molecular_function DNA binding;GO:0003723,molecular_function RNA binding;GO:0003824,molecular_function catalytic activity;GO:0003887,molecular_function DNA-directed DNA polymerase activity;GO:0003964,molecular_function RNA-dir…	NA	ref|XP_012164720.1| PREDICTED: uncharacterized protein LOC105665828 [Bombus terrestris]
AJAP27494(AJAP27494)	63;GO:0000166,molecular_function nucleotide binding;GO:0002790,biological_process peptide secretion;GO:0005102,molecular_function signaling receptor binding;GO:0005524,molecular_function ATP binding;GO:0005548,molecular_function phospholipid transporter activity;GO:0005794,cellular_component Golgi apparatus;GO:0005886,cellular_component plasma membrane;GO:0005887,cellular_component integral compo…	NA	ref|XP_001112698.2| PREDICTED: ATP-binding cassette sub-family A member 1-like, partial [Macaca mulatta]
AJAP08625(AJAP08625)	NA	NA	NA
AJAP08848(AJAP08848)	28;GO:0000278,biological_process mitotic cell cycle;GO:0000776,cellular_component kinetochore;GO:0001578,biological_process microtubule bundle formation;GO:0001726,cellular_component ruffle;GO:0005515,molecular_function protein binding;GO:0005635,cellular_component nuclear envelope;GO:0005737,cellular_component cytoplasm;GO:0005768,cellular_component endosome;GO:0005813,cellular_component centros…	CLIP1, RSN; CAP-Gly domain-containing linker protein 1; K10421	ref|XP_011682674.1| PREDICTED: CAP-Gly domain-containing linker protein 1 isoform X5 [Strongylocentrotus purpuratus]
AJAP07559(AJAP07559)	NA	NA	ref|XP_011671586.1| PREDICTED: uncharacterized protein LOC105441796 [Strongylocentrotus purpuratus]
AJAP15337(AJAP15337)	15;GO:0003743,molecular_function translation initiation factor activity;GO:0005085,molecular_function guanyl-nucleotide exchange factor activity;GO:0005737,cellular_component cytoplasm;GO:0005851,cellular_component eukaryotic translation initiation factor 2B complex;GO:0006412,biological_process translation;GO:0006413,biological_process translational initiation;GO:0008135,molecular_function trans…	EIF2B3; translation initiation factor eIF-2B subunit gamma; K03241	ref|XP_002596463.1| hypothetical protein BRAFLDRAFT_286245 [Branchiostoma floridae] gb|EEN52475.1| hypothetical protein BRAFLDRAFT_286245 [Branchiostoma floridae]
AJAP23396(AJAP23396)	NA	NA	PREDICTED: uncharacterized protein LOC575928 [Strongylocentrotus purpuratus]; ref|XP_006819452.1| PREDICTED: uncharacterized protein LOC100371272 [Saccoglossus kowalevskii]
AJAP03959(AJAP03959)	15;GO:0002376,biological_process immune system process;GO:0003723,molecular_function RNA binding;GO:0004842,molecular_function ubiquitin-protein transferase activity;GO:0005622,cellular_component intracellular;GO:0005737,cellular_component cytoplasm;GO:0005829,cellular_component cytosol;GO:0008270,molecular_function zinc ion binding;GO:0016740,molecular_function transferase activity;GO:0032479,bi…	NA	ref|XP_002608355.1| hypothetical protein BRAFLDRAFT_91314 [Branchiostoma floridae] gb|EEN64365.1| hypothetical protein BRAFLDRAFT_91314 [Branchiostoma floridae]
AJAP06554(AJAP06554)	NA	NA	ref|XP_011662467.1| PREDICTED: uncharacterized protein K02A2.6-like [Strongylocentrotus purpuratus]
AJAP14551(AJAP14551)	NA	NA	ref|XP_002739169.1| PREDICTED: uncharacterized protein LOC100366375 [Saccoglossus kowalevskii]
AJAP08175(AJAP08175)	33;GO:0000086,biological_process G2/M transition of mitotic cell cycle;GO:0005515,molecular_function protein binding;GO:0005654,cellular_component nucleoplasm;GO:0005737,cellular_component cytoplasm;GO:0005813,cellular_component centrosome;GO:0005814,cellular_component centriole;GO:0005815,cellular_component microtubule organizing center;GO:0005829,cellular_component cytosol;GO:0005856,cellular_c…	CENPJ; centromere protein J; K11502	ref|XP_005585557.1| PREDICTED: centromere protein J isoform X1 [Macaca fascicularis]
AJAP07057(AJAP07057)	3;GO:0005654,cellular_component nucleoplasm;GO:0005829,cellular_component cytosol;GO:0005886,cellular_component plasma membrane	NA	ref|XP_011662249.1| PREDICTED: mini-chromosome maintenance complex-binding protein [Strongylocentrotus purpuratus]
AJAP01199(AJAP01199)	3;GO:0005634,cellular_component nucleus;GO:0005829,cellular_component cytosol;GO:0030054,cellular_component cell junction	NA	ref|XP_011674165.1| PREDICTED: pleckstrin homology domain-containing family A member 7-like [Strongylocentrotus purpuratus]
AJAP10029(AJAP10029)	NA	NA	ref|XP_006819558.1| PREDICTED: uncharacterized protein LOC102808919 [Saccoglossus kowalevskii]
AJAP05093(AJAP05093)	4;GO:0005794,cellular_component Golgi apparatus;GO:0016020,cellular_component membrane;GO:0016192,biological_process vesicle-mediated transport;GO:0045682,biological_process regulation of epidermis development	NA	gb|ELU00540.1| hypothetical protein CAPTEDRAFT_134812 [Capitella teleta]
AJAP07724(AJAP07724)	5;GO:0005575,cellular_component cellular_component;GO:0009267,biological_process cellular response to starvation;GO:0030447,biological_process filamentous growth;GO:0036170,biological_process filamentous growth of a population of unicellular organisms in response to starvation;GO:0036180,biological_process filamentous growth of a population of unicellular organisms in response to biotic stimulus	NA	ref|XP_011550464.1| PREDICTED: RNA-directed DNA polymerase from mobile element jockey-like [Plutella xylostella]
AJAP12206(AJAP12206)	5;GO:0003676,molecular_function nucleic acid binding;GO:0003723,molecular_function RNA binding;GO:0005575,cellular_component cellular_component;GO:0017015,biological_process regulation of transforming growth factor beta receptor signaling pathway;GO:0061035,biological_process regulation of cartilage development	NA	PREDICTED: RNA-binding motif, single-stranded-interacting protein 2 isoform X2 [Nanorana parkeri]; PREDICTED: RNA-binding motif, single-stranded-interacting protein 3-like isoform X2 [Saccoglossus kowalevskii]; ref|XP_004915435.1| PREDICTED: RNA-binding motif, single-stranded-interacting protein 3 isoform X5 [Xenopus (Silurana) tropicalis]
AJAP17138(AJAP17138)	NA	NA	NA
AJAP21410(AJAP21410)	NA	NA	gb|ACB38665.1| reverse transcriptase [Daphnia pulex]
AJAP19317(AJAP19317)	12;GO:0004622,molecular_function lysophospholipase activity;GO:0005783,cellular_component endoplasmic reticulum;GO:0006629,biological_process lipid metabolic process;GO:0007409,biological_process axonogenesis;GO:0008152,biological_process metabolic process;GO:0009948,biological_process anterior/posterior axis specification;GO:0016042,biological_process lipid catabolic process;GO:0016787,molecular…	NA	emb|CAH56483.1| hypothetical protein [Homo sapiens]
AJAP28344(AJAP28344)	NA	NA	ref|XP_002165941.2| PREDICTED: uncharacterized protein LOC100205471, partial [Hydra vulgaris]
AJAP10602(AJAP10602)	NA	NA	gb|ADI61814.1| endonuclease-reverse transcriptase [Bombyx mori]
AJAP28967(AJAP28967)	NA	NA	NA
AJAP28361(AJAP28361)	NA	NA	NA
AJAP18452(AJAP18452)	10;GO:0005515,molecular_function protein binding;GO:0005634,cellular_component nucleus;GO:0006325,biological_process chromatin organization;GO:0006351,biological_process transcription, DNA-templated;GO:0006355,biological_process regulation of transcription, DNA-templated;GO:0008150,biological_process biological_process;GO:0016491,molecular_function oxidoreductase activity;GO:0046872,molecular_fun…	RSBN1, KDM9; lysine-specific demethylase 9 [EC:1.14.11.-]; K22610	PREDICTED: round spermatid basic protein 1-like [Strongylocentrotus purpuratus]; ref|XP_783381.2| PREDICTED: round spermatid basic protein 1-like [Strongylocentrotus purpuratus]
AJAP04701(AJAP04701)	26;GO:0002221,biological_process pattern recognition receptor signaling pathway;GO:0005044,molecular_function scavenger receptor activity;GO:0005515,molecular_function protein binding;GO:0005576,cellular_component extracellular region;GO:0005615,cellular_component extracellular space;GO:0005737,cellular_component cytoplasm;GO:0006898,biological_process receptor-mediated endocytosis;GO:0007275,bio…	DMBT1; deleted in malignant brain tumors 1 protein; K13912	ref|XP_011672201.1| PREDICTED: deleted in malignant brain tumors 1 protein-like isoform X5 [Strongylocentrotus purpuratus]
AJAP29740(AJAP29740)	NA	NA	NA
AJAP01680(AJAP01680)	NA	NA	ref|XP_011670815.1| PREDICTED: RNA-directed DNA polymerase from mobile element jockey-like, partial [Strongylocentrotus purpuratus]
AJAP16081(AJAP16081)	NA	NA	ref|XP_011677357.1| PREDICTED: uncharacterized protein LOC105444594 isoform X1 [Strongylocentrotus purpuratus]
AJAP22701(AJAP22701)	NA	NA	ref|XP_001201611.1| PREDICTED: trace amine-associated receptor 8b-like [Strongylocentrotus purpuratus]
AJAP04634(AJAP04634)	18;GO:0004623,molecular_function phospholipase A2 activity;GO:0005509,molecular_function calcium ion binding;GO:0005576,cellular_component extracellular region;GO:0006644,biological_process phospholipid metabolic process;GO:0007599,biological_process hemostasis;GO:0009405,biological_process pathogenesis;GO:0016042,biological_process lipid catabolic process;GO:0016787,molecular_function hydrolase …	PLA2G, SPLA2; secretory phospholipase A2 [EC:3.1.1.4]; K01047	PREDICTED: phospholipase A2, minor isoenzyme-like [Strongylocentrotus purpuratus]; ref|XP_001632783.1| predicted protein [Nematostella vectensis] gb|EDO40720.1| predicted protein, partial [Nematostella vectensis]
AJAP18159(AJAP18159)	32;GO:0000166,molecular_function nucleotide binding;GO:0000943,cellular_component retrotransposon nucleocapsid;GO:0003676,molecular_function nucleic acid binding;GO:0003677,molecular_function DNA binding;GO:0003723,molecular_function RNA binding;GO:0003824,molecular_function catalytic activity;GO:0003887,molecular_function DNA-directed DNA polymerase activity;GO:0003964,molecular_function RNA-dir…	NA	ref|XP_010753965.1| PREDICTED: uncharacterized protein LOC104939169 [Larimichthys crocea]
AJAP20293(AJAP20293)	NA	NA	ref|XP_004913210.1| PREDICTED: uncharacterized protein LOC101730969 [Xenopus (Silurana) tropicalis]
AJAP14615(AJAP14615)	37;GO:0000166,molecular_function nucleotide binding;GO:0004672,molecular_function protein kinase activity;GO:0004713,molecular_function protein tyrosine kinase activity;GO:0004714,molecular_function transmembrane receptor protein tyrosine kinase activity;GO:0005007,molecular_function fibroblast growth factor-activated receptor activity;GO:0005524,molecular_function ATP binding;GO:0005768,cellular…	NA	ref|XP_002433886.1| nerve growth factor receptor TRKA, putative [Ixodes scapularis] gb|EEC05286.1| nerve growth factor receptor TRKA, putative, partial [Ixodes scapularis]
AJAP17403(AJAP17403)	NA	NA	ref|XP_011683086.1| PREDICTED: hyalin-like isoform X1 [Strongylocentrotus purpuratus]
AJAP25909(AJAP25909)	NA	NA	ref|XP_011674232.1| PREDICTED: uncharacterized protein LOC105443113 [Strongylocentrotus purpuratus] ref|XP_011674233.1| PREDICTED: uncharacterized protein LOC105443113 [Strongylocentrotus purpuratus] ref|XP_011674234.1| PREDICTED: uncharacterized protein LOC105443113 [Strongylocentrotus purpuratus]
AJAP23835(AJAP23835)	3;GO:0005515,molecular_function protein binding;GO:0016301,molecular_function kinase activity;GO:0016310,biological_process phosphorylation	STK19; serine/threonine kinase 19 [EC:2.7.11.1]; K08880	ref|XP_783402.1| PREDICTED: serine/threonine-protein kinase 19 [Strongylocentrotus purpuratus]
AJAP28286(AJAP28286)	19;GO:0005096,molecular_function GTPase activator activity;GO:0005515,molecular_function protein binding;GO:0005622,cellular_component intracellular;GO:0005737,cellular_component cytoplasm;GO:0005829,cellular_component cytosol;GO:0005921,cellular_component gap junction;GO:0006886,biological_process intracellular protein transport;GO:0007049,biological_process cell cycle;GO:0007050,biological_proc…	SGSM3, MAP; small G protein signaling modulator 3; K20176	ref|XP_011455631.1| PREDICTED: small G protein signaling modulator 3 homolog isoform X1 [Crassostrea gigas] gb|EKC32427.1| Small G protein signaling modulator 3-like protein [Crassostrea gigas]
AJAP10523(AJAP10523)	NA	NA	NA
AJAP15054(AJAP15054)	14;GO:0003824,molecular_function catalytic activity;GO:0004571,molecular_function mannosyl-oligosaccharide 1,2-alpha-mannosidase activity;GO:0005509,molecular_function calcium ion binding;GO:0005783,cellular_component endoplasmic reticulum;GO:0005788,cellular_component endoplasmic reticulum lumen;GO:0006491,biological_process N-glycan processing;GO:0006516,biological_process glycoprotein cataboli…	EDEM3; ER degradation enhancer, mannosidase alpha-like 3; K10086	ref|XP_784741.3| PREDICTED: ER degradation-enhancing alpha-mannosidase-like protein 3 isoform X3 [Strongylocentrotus purpuratus] ref|XP_003727929.1| PREDICTED: ER degradation-enhancing alpha-mannosidase-like protein 3 isoform X1 [Strongylocentrotus purpuratus] ref|XP_011680643.1| PREDICTED: ER degradation-enhancing alpha-mannosidase-like protein 3 isoform X2 [Strongylocentrotus purpuratus]
AJAP19651(AJAP19651)	NA	NA	ref|XP_003723471.2| PREDICTED: uncharacterized protein LOC100888018 [Strongylocentrotus purpuratus]
AJAP02221(AJAP02221)	11;GO:0000166,molecular_function nucleotide binding;GO:0001560,biological_process regulation of cell growth by extracellular stimulus;GO:0005515,molecular_function protein binding;GO:0005524,molecular_function ATP binding;GO:0005737,cellular_component cytoplasm;GO:0005856,cellular_component cytoskeleton;GO:0005871,cellular_component kinesin complex;GO:0005874,cellular_component microtubule;GO:000…	KIF26; kinesin family member 26; K10404	ref|XP_783849.2| PREDICTED: kinesin-like protein KIF26B isoform X6 [Strongylocentrotus purpuratus]
AJAP19871(AJAP19871)	18;GO:0000165,biological_process MAPK cascade;GO:0000166,molecular_function nucleotide binding;GO:0000185,biological_process activation of MAPKKK activity;GO:0004672,molecular_function protein kinase activity;GO:0004674,molecular_function protein serine/threonine kinase activity;GO:0005524,molecular_function ATP binding;GO:0005737,cellular_component cytoplasm;GO:0006468,biological_process protein…	MAP4K3, GLK; mitogen-activated protein kinase kinase kinase kinase 3 [EC:2.7.11.1]; K04406	ref|XP_011671246.1| PREDICTED: mitogen-activated protein kinase kinase kinase kinase 3 isoform X4 [Strongylocentrotus purpuratus]
AJAP03185(AJAP03185)	25;GO:0002230,biological_process positive regulation of defense response to virus by host;GO:0005783,cellular_component endoplasmic reticulum;GO:0005789,cellular_component endoplasmic reticulum membrane;GO:0005794,cellular_component Golgi apparatus;GO:0005886,cellular_component plasma membrane;GO:0006811,biological_process ion transport;GO:0006816,biological_process calcium ion transport;GO:00069…	NA	ref|XP_006811288.1| PREDICTED: selenoprotein K-like isoform X1 [Saccoglossus kowalevskii] ref|XP_006811289.1| PREDICTED: selenoprotein K-like isoform X2 [Saccoglossus kowalevskii]; selenoprotein K-like protein 183 [Saccoglossus kowalevskii]
AJAP21615(AJAP21615)	25;GO:0000166,molecular_function nucleotide binding;GO:0003677,molecular_function DNA binding;GO:0003924,molecular_function GTPase activity;GO:0004871,molecular_function obsolete signal transducer activity;GO:0005524,molecular_function ATP binding;GO:0005525,molecular_function GTP binding;GO:0005622,cellular_component intracellular;GO:0005634,cellular_component nucleus;GO:0005730,cellular_compone…	GNAI; guanine nucleotide-binding protein G(i) subunit alpha; K04630	guanine nucleotide-binding protein G(i) alpha subunit [Lytechinus variegatus]; sp|P30676.3|GNAI_PATPE RecName: Full=Guanine nucleotide-binding protein G(i) subunit alpha
AJAP18931(AJAP18931)	NA	NA	NA
AJAP24994(AJAP24994)	NA	NA	ref|XP_011455009.1| PREDICTED: uncharacterized protein LOC105347562 [Crassostrea gigas]
AJAP12879(AJAP12879)	16;GO:0005328,molecular_function neurotransmitter:sodium symporter activity;GO:0005886,cellular_component plasma membrane;GO:0005887,cellular_component integral component of plasma membrane;GO:0006836,biological_process neurotransmitter transport;GO:0015187,molecular_function glycine transmembrane transporter activity;GO:0015293,molecular_function symporter activity;GO:0015375,molecular_function …	NA	ref|XP_799073.3| PREDICTED: sodium- and chloride-dependent neutral and basic amino acid transporter B(0+) isoform X2 [Strongylocentrotus purpuratus] ref|XP_003731131.1| PREDICTED: sodium- and chloride-dependent neutral and basic amino acid transporter B(0+) isoform X1 [Strongylocentrotus purpuratus]
AJAP12013(AJAP12013)	26;GO:0001664,molecular_function G protein-coupled receptor binding;GO:0001867,biological_process complement activation, lectin pathway;GO:0002376,biological_process immune system process;GO:0002752,biological_process cell surface pattern recognition receptor signaling pathway;GO:0004252,molecular_function serine-type endopeptidase activity;GO:0005515,molecular_function protein binding;GO:0005576…	NA	ref|XP_011672459.1| PREDICTED: ryncolin-1-like [Strongylocentrotus purpuratus]
AJAP22590(AJAP22590)	NA	NA	NA
AJAP30238(AJAP30238)	NA	NA	gb|KEZ44997.1| hypothetical protein SAPIO_CDS2385 [Scedosporium apiospermum]
AJAP18334(AJAP18334)	NA	NA	ref|XP_011675919.1| PREDICTED: uncharacterized protein LOC105443928 [Strongylocentrotus purpuratus]
AJAP22986(AJAP22986)	32;GO:0000166,molecular_function nucleotide binding;GO:0000943,cellular_component retrotransposon nucleocapsid;GO:0003676,molecular_function nucleic acid binding;GO:0003677,molecular_function DNA binding;GO:0003723,molecular_function RNA binding;GO:0003824,molecular_function catalytic activity;GO:0003887,molecular_function DNA-directed DNA polymerase activity;GO:0003964,molecular_function RNA-dir…	NA	gb|KFM62623.1| Retrovirus-related Pol polyprotein from transposon 412, partial [Stegodyphus mimosarum]
AJAP06458(AJAP06458)	NA	NA	ref|XP_003724061.1| PREDICTED: uncharacterized protein LOC763238 [Strongylocentrotus purpuratus]
AJAP00012(AJAP00012)	NA	NA	NA
AJAP22202(AJAP22202)	16;GO:0000502,cellular_component proteasome complex;GO:0003674,molecular_function molecular_function;GO:0004175,molecular_function endopeptidase activity;GO:0004298,molecular_function threonine-type endopeptidase activity;GO:0005575,cellular_component cellular_component;GO:0005634,cellular_component nucleus;GO:0005654,cellular_component nucleoplasm;GO:0005737,cellular_component cytoplasm;GO:00058…	PSMB2; 20S proteasome subunit beta 4 [EC:3.4.25.1]; K02734	ref|XP_003727222.1| PREDICTED: proteasome subunit beta type-2 [Strongylocentrotus purpuratus]
AJAP28398(AJAP28398)	NA	NA	NA
AJAP24210(AJAP24210)	117;GO:0000187,biological_process activation of MAPK activity;GO:0000902,biological_process cell morphogenesis;GO:0001530,molecular_function lipopolysaccharide binding;GO:0001614,molecular_function purinergic nucleotide receptor activity;GO:0001845,biological_process phagolysosome assembly;GO:0001916,biological_process positive regulation of T cell mediated cytotoxicity;GO:0001934,biological_proc…	NA	ref|XP_006015264.1| PREDICTED: P2X purinoceptor 7 isoform X2 [Alligator sinensis]
AJAP20546(AJAP20546)	NA	NA	NA
AJAP25136(AJAP25136)	11;GO:0003677,molecular_function DNA binding;GO:0003899,molecular_function DNA-directed 5'-3' RNA polymerase activity;GO:0005666,cellular_component RNA polymerase III complex;GO:0006351,biological_process transcription, DNA-templated;GO:0006383,biological_process transcription by RNA polymerase III;GO:0009304,biological_process tRNA transcription;GO:0016740,molecular_function transferase activity…	NA	ref|XP_006811999.1| PREDICTED: uncharacterized protein LOC102803869, partial [Saccoglossus kowalevskii]
AJAP15826(AJAP15826)	28;GO:0004888,molecular_function transmembrane signaling receptor activity;GO:0005102,molecular_function signaling receptor binding;GO:0005216,molecular_function ion channel activity;GO:0005230,molecular_function extracellular ligand-gated ion channel activity;GO:0005262,molecular_function calcium channel activity;GO:0005886,cellular_component plasma membrane;GO:0006811,biological_process ion tra…	NA	ref|XP_002738695.1| PREDICTED: neuronal acetylcholine receptor subunit alpha-7-like [Saccoglossus kowalevskii]
AJAP28450(AJAP28450)	NA	NA	ref|XP_003730551.1| PREDICTED: uncharacterized protein LOC100893075 [Strongylocentrotus purpuratus]
AJAP25177(AJAP25177)	15;GO:0005737,cellular_component cytoplasm;GO:0005739,cellular_component mitochondrion;GO:0005743,cellular_component mitochondrial inner membrane;GO:0005758,cellular_component mitochondrial intermembrane space;GO:0006600,biological_process creatine metabolic process;GO:0006601,biological_process creatine biosynthetic process;GO:0007275,biological_process multicellular organism development;GO:0007…	GATM; glycine amidinotransferase [EC:2.1.4.1]; K00613	PREDICTED: glycine amidinotransferase, mitochondrial [Lates calcarifer]; ref|XP_002733454.1| PREDICTED: glycine amidinotransferase, mitochondrial-like [Saccoglossus kowalevskii]
AJAP12012(AJAP12012)	NA	NA	ref|XP_003729936.1| PREDICTED: uncharacterized protein LOC100889942 isoform X2 [Strongylocentrotus purpuratus]
AJAP17048(AJAP17048)	12;GO:0006351,biological_process transcription, DNA-templated;GO:0006355,biological_process regulation of transcription, DNA-templated;GO:0007275,biological_process multicellular organism development;GO:0008270,molecular_function zinc ion binding;GO:0030334,biological_process regulation of cell migration;GO:0030336,biological_process negative regulation of cell migration;GO:0040037,biological_pro…	NA	ref|NP_001161517.1| churchill-like protein [Saccoglossus kowalevskii] gb|ACY92492.1| churchill-like protein [Saccoglossus kowalevskii]
AJAP29157(AJAP29157)	NA	NA	ref|XP_011668961.1| PREDICTED: zinc finger protein 862-like [Strongylocentrotus purpuratus]
AJAP00221(AJAP00221)	23;GO:0000166,molecular_function nucleotide binding;GO:0003824,molecular_function catalytic activity;GO:0004371,molecular_function glycerone kinase activity;GO:0005515,molecular_function protein binding;GO:0005524,molecular_function ATP binding;GO:0005634,cellular_component nucleus;GO:0005829,cellular_component cytosol;GO:0006071,biological_process glycerol metabolic process;GO:0008152,biological…	DAK, TKFC; triose/dihydroxyacetone kinase / FAD-AMP lyase (cyclizing) [EC:2.7.1.28 2.7.1.29 4.6.1.15]; K00863	Bifunctional ATP-dependent dihydroxyacetone kinase/FAD-AMP lyase (cyclizing) [Exaiptasia pallida]; ref|XP_002589029.1| hypothetical protein BRAFLDRAFT_115040 [Branchiostoma floridae] gb|EEN45040.1| hypothetical protein BRAFLDRAFT_115040 [Branchiostoma floridae]
AJAP15409(AJAP15409)	14;GO:0000166,molecular_function nucleotide binding;GO:0003676,molecular_function nucleic acid binding;GO:0003723,molecular_function RNA binding;GO:0004004,molecular_function ATP-dependent RNA helicase activity;GO:0004386,molecular_function helicase activity;GO:0005524,molecular_function ATP binding;GO:0005634,cellular_component nucleus;GO:0005730,cellular_component nucleolus;GO:0005737,cellular_…	DDX51, DBP6; ATP-dependent RNA helicase DDX51/DBP6 [EC:3.6.4.13]; K14807	ref|XP_797208.3| PREDICTED: ATP-dependent RNA helicase DDX51 [Strongylocentrotus purpuratus]
AJAP03108(AJAP03108)	18;GO:0005216,molecular_function ion channel activity;GO:0005227,molecular_function calcium activated cation channel activity;GO:0005244,molecular_function voltage-gated ion channel activity;GO:0005267,molecular_function potassium channel activity;GO:0005272,molecular_function sodium channel activity;GO:0005886,cellular_component plasma membrane;GO:0006811,biological_process ion transport;GO:0006…	NA	ref|XP_011674872.1| PREDICTED: transient receptor potential cation channel subfamily M member 2 [Strongylocentrotus purpuratus]
AJAP25584(AJAP25584)	18;GO:0004622,molecular_function lysophospholipase activity;GO:0005634,cellular_component nucleus;GO:0005739,cellular_component mitochondrion;GO:0005764,cellular_component lysosome;GO:0005765,cellular_component lysosomal membrane;GO:0005783,cellular_component endoplasmic reticulum;GO:0006629,biological_process lipid metabolic process;GO:0008152,biological_process metabolic process;GO:0016020,cell…	NA	ref|XP_010726627.1| PREDICTED: neuropathy target esterase isoform X6 [Meleagris gallopavo]
AJAP22981(AJAP22981)	15;GO:0002076,biological_process osteoblast development;GO:0005178,molecular_function integrin binding;GO:0005576,cellular_component extracellular region;GO:0007160,biological_process cell-matrix adhesion;GO:0007409,biological_process axonogenesis;GO:0009986,cellular_component cell surface;GO:0031012,cellular_component extracellular matrix;GO:0033689,biological_process negative regulation of oste…	NA	ref|XP_001637511.1| predicted protein [Nematostella vectensis] gb|EDO45448.1| predicted protein [Nematostella vectensis]
AJAP24411(AJAP24411)	38;GO:0003676,molecular_function nucleic acid binding;GO:0003677,molecular_function DNA binding;GO:0003723,molecular_function RNA binding;GO:0003824,molecular_function catalytic activity;GO:0003887,molecular_function DNA-directed DNA polymerase activity;GO:0003964,molecular_function RNA-directed DNA polymerase activity;GO:0004190,molecular_function aspartic-type endopeptidase activity;GO:0004518,…	NA	gb|KFM83382.1| Retrovirus-related Pol polyprotein from transposon 412, partial [Stegodyphus mimosarum]
AJAP28591(AJAP28591)	29;GO:0000166,molecular_function nucleotide binding;GO:0003774,molecular_function motor activity;GO:0003777,molecular_function microtubule motor activity;GO:0005524,molecular_function ATP binding;GO:0005737,cellular_component cytoplasm;GO:0005794,cellular_component Golgi apparatus;GO:0005856,cellular_component cytoskeleton;GO:0005868,cellular_component cytoplasmic dynein complex;GO:0005874,cellul…	NA	sp|Q27802.2|DYHC2_TRIGR RecName: Full=Cytoplasmic dynein 2 heavy chain 1
AJAP09380(AJAP09380)	NA	NA	NA
AJAP30144(AJAP30144)	10;GO:0004721,molecular_function phosphoprotein phosphatase activity;GO:0004725,molecular_function protein tyrosine phosphatase activity;GO:0006470,biological_process protein dephosphorylation;GO:0016020,cellular_component membrane;GO:0016021,cellular_component integral component of membrane;GO:0016311,biological_process dephosphorylation;GO:0016787,molecular_function hydrolase activity;GO:001679…	NA	ref|XP_011667317.1| PREDICTED: receptor-type tyrosine-protein phosphatase kappa [Strongylocentrotus purpuratus]
AJAP04348(AJAP04348)	NA	NA	NA
AJAP07210(AJAP07210)	5;GO:0005515,molecular_function protein binding;GO:0008061,molecular_function chitin binding;GO:0016020,cellular_component membrane;GO:0016021,cellular_component integral component of membrane;GO:0046872,molecular_function metal ion binding	NA	ref|NP_001088141.1| fibrinogen C domain-containing protein 1-B [Xenopus laevis] sp|Q5XK91.1|FBCDB_XENLA RecName: Full=Fibrinogen C domain-containing protein 1-B [Xenopu s laevis] gb|AAH83021.1| LOC494847 protein [Xenopus laevis]
AJAP06509(AJAP06509)	11;GO:0003990,molecular_function acetylcholinesterase activity;GO:0004104,molecular_function cholinesterase activity;GO:0005576,cellular_component extracellular region;GO:0005886,cellular_component plasma membrane;GO:0010842,biological_process retina layer formation;GO:0016020,cellular_component membrane;GO:0016787,molecular_function hydrolase activity;GO:0030054,cellular_component cell junction;…	NA	ref|XP_780403.1| PREDICTED: acetylcholinesterase [Strongylocentrotus purpuratus]
AJAP05400(AJAP05400)	13;GO:0000981,molecular_function DNA-binding transcription factor activity, RNA polymerase II-specific;GO:0003676,molecular_function nucleic acid binding;GO:0003677,molecular_function DNA binding;GO:0003700,molecular_function DNA-binding transcription factor activity;GO:0005515,molecular_function protein binding;GO:0005622,cellular_component intracellular;GO:0005634,cellular_component nucleus;GO:…	NA	ref|XP_007492427.1| PREDICTED: zinc finger protein 569-like isoform X6 [Monodelphis domestica]
AJAP09269(AJAP09269)	23;GO:0000154,biological_process rRNA modification;GO:0000179,molecular_function rRNA (adenine-N6,N6-)-dimethyltransferase activity;GO:0003723,molecular_function RNA binding;GO:0005634,cellular_component nucleus;GO:0005654,cellular_component nucleoplasm;GO:0005730,cellular_component nucleolus;GO:0005759,cellular_component mitochondrial matrix;GO:0005829,cellular_component cytosol;GO:0006355,biolo…	DIM1; 18S rRNA (adenine1779-N6/adenine1780-N6)-dimethyltransferase [EC:2.1.1.183]; K14191	PREDICTED: probable dimethyladenosine transferase [Limulus polyphemus]; PREDICTED: probable dimethyladenosine transferase, partial [Strongylocentrotus purpuratus]; ref|XP_011664773.1| PREDICTED: probable dimethyladenosine transferase, partial [Strongylocentrotus purpuratus]
AJAP26684(AJAP26684)	12;GO:0000339,molecular_function RNA cap binding;GO:0000387,biological_process spliceosomal snRNP assembly;GO:0003723,molecular_function RNA binding;GO:0005515,molecular_function protein binding;GO:0005634,cellular_component nucleus;GO:0005643,cellular_component nuclear pore;GO:0005737,cellular_component cytoplasm;GO:0005829,cellular_component cytosol;GO:0006606,biological_process protein import …	SNUPN, RNUT1; snurportin-1; K13151	ref|XP_006824995.1| PREDICTED: snurportin-1-like [Saccoglossus kowalevskii]
AJAP26403(AJAP26403)	14;GO:0004930,molecular_function G protein-coupled receptor activity;GO:0005886,cellular_component plasma membrane;GO:0005919,cellular_component pleated septate junction;GO:0007165,biological_process signal transduction;GO:0007186,biological_process G protein-coupled receptor signaling pathway;GO:0007419,biological_process ventral cord development;GO:0016020,cellular_component membrane;GO:0016021…	NA	ref|XP_001197036.2| PREDICTED: alpha-1A adrenergic receptor-like [Strongylocentrotus purpuratus]
AJAP25901(AJAP25901)	NA	NA	NA
AJAP23455(AJAP23455)	NA	NA	ref|XP_001638921.1| predicted protein [Nematostella vectensis] gb|EDO46858.1| predicted protein [Nematostella vectensis]
AJAP15840(AJAP15840)	33;GO:0005739,cellular_component mitochondrion;GO:0005743,cellular_component mitochondrial inner membrane;GO:0005768,cellular_component endosome;GO:0005886,cellular_component plasma membrane;GO:0005929,cellular_component cilium;GO:0006811,biological_process ion transport;GO:0006812,biological_process cation transport;GO:0006814,biological_process sodium ion transport;GO:0010008,cellular_component…	NA	ref|XP_799202.3| PREDICTED: mitochondrial sodium/hydrogen exchanger 9B2 [Strongylocentrotus purpuratus]
AJAP03985(AJAP03985)	11;GO:0005096,molecular_function GTPase activator activity;GO:0005515,molecular_function protein binding;GO:0005622,cellular_component intracellular;GO:0006886,biological_process intracellular protein transport;GO:0012505,cellular_component endomembrane system;GO:0017137,molecular_function Rab GTPase binding;GO:0031338,biological_process regulation of vesicle fusion;GO:0043087,biological_process …	EVI5; ecotropic viral integration site 5 protein; K20242	PREDICTED: EVI5-like protein isoform X1 [Strongylocentrotus purpuratus]; ref|XP_799050.3| PREDICTED: EVI5-like protein isoform X2 [Strongylocentrotus purpuratus]
AJAP22000(AJAP22000)	NA	NA	NA
AJAP13549(AJAP13549)	4;GO:0005737,cellular_component cytoplasm;GO:0097225,cellular_component sperm midpiece;GO:1902093,biological_process positive regulation of flagellated sperm motility;GO:1905516,biological_process positive regulation of fertilization	NA	ref|XP_011682215.1| PREDICTED: cilia- and flagella-associated protein 69 [Strongylocentrotus purpuratus]
AJAP13111(AJAP13111)	15;GO:0005515,molecular_function protein binding;GO:0005739,cellular_component mitochondrion;GO:0005741,cellular_component mitochondrial outer membrane;GO:0006584,biological_process catecholamine metabolic process;GO:0008131,molecular_function primary amine oxidase activity;GO:0016020,cellular_component membrane;GO:0016021,cellular_component integral component of membrane;GO:0016491,molecular_fun…	NA	ref|XP_788484.1| PREDICTED: probable flavin-containing monoamine oxidase A isoform X2 [Strongylocentrotus purpuratus]
AJAP10057(AJAP10057)	NA	NA	ref|XP_010224858.1| PREDICTED: fibrinogen C domain-containing protein 1, partial [Tinamus guttatus]
AJAP29995(AJAP29995)	NA	NA	ref|XP_011436656.1| PREDICTED: E3 ubiquitin-protein ligase TRIM56-like [Crassostrea gigas] ref|XP_011436657.1| PREDICTED: E3 ubiquitin-protein ligase TRIM56-like [Crassostrea gigas]
AJAP00178(AJAP00178)	NA	NA	NA
AJAP13010(AJAP13010)	16;GO:0005509,molecular_function calcium ion binding;GO:0005768,cellular_component endosome;GO:0005783,cellular_component endoplasmic reticulum;GO:0005789,cellular_component endoplasmic reticulum membrane;GO:0016020,cellular_component membrane;GO:0016021,cellular_component integral component of membrane;GO:0030054,cellular_component cell junction;GO:0030336,biological_process negative regulation …	NA	ref|XP_005095722.1| PREDICTED: multiple C2 and transmembrane domain-containing protein 1-like isoform X1 [Aplysia californica]
AJAP12505(AJAP12505)	2;GO:0000228,cellular_component nuclear chromosome;GO:0003676,molecular_function nucleic acid binding	NA	ref|XP_011268527.1| PREDICTED: zinc finger protein 236 [Camponotus floridanus]
AJAP24578(AJAP24578)	NA	NA	NA
AJAP14513(AJAP14513)	30;GO:0003779,molecular_function actin binding;GO:0005216,molecular_function ion channel activity;GO:0005262,molecular_function calcium channel activity;GO:0005515,molecular_function protein binding;GO:0005737,cellular_component cytoplasm;GO:0005887,cellular_component integral component of plasma membrane;GO:0006811,biological_process ion transport;GO:0006828,biological_process manganese ion tran…	NA	ref|XP_011666663.1| PREDICTED: short transient receptor potential channel 4 isoform X1 [Strongylocentrotus purpuratus]
AJAP11334(AJAP11334)	NA	NA	NA
AJAP08506(AJAP08506)	5;GO:0001525,biological_process angiogenesis;GO:0031641,biological_process regulation of myelination;GO:0031642,biological_process negative regulation of myelination;GO:0032006,biological_process regulation of TOR signaling;GO:0045746,biological_process negative regulation of Notch signaling pathway	NA	ref|XP_006811259.1| PREDICTED: F-box/WD repeat-containing protein 7-like [Saccoglossus kowalevskii]
AJAP03163(AJAP03163)	8;GO:0000086,biological_process G2/M transition of mitotic cell cycle;GO:0000307,cellular_component cyclin-dependent protein kinase holoenzyme complex;GO:0005634,cellular_component nucleus;GO:0005654,cellular_component nucleoplasm;GO:0005737,cellular_component cytoplasm;GO:0007049,biological_process cell cycle;GO:0044843,biological_process cell cycle G1/S phase transition;GO:0051301,biological_pr…	CCNA; cyclin-A; K06627; CCNB1; G2/mitotic-specific cyclin-B1; K05868	cyclin B3, partial [Gryllus bimaculatus]; emb|CDJ94512.1| Cyclin domain containing protein [Haemonchus contortus]
AJAP06905(AJAP06905)	NA	NA	NA
AJAP13448(AJAP13448)	3;GO:0000166,molecular_function nucleotide binding;GO:0005515,molecular_function protein binding;GO:0005524,molecular_function ATP binding	NA	gb|AEI86723.1| heat shock cognate 70 [Apostichopus japonicus]
AJAP06651(AJAP06651)	34;GO:0000166,molecular_function nucleotide binding;GO:0004672,molecular_function protein kinase activity;GO:0004674,molecular_function protein serine/threonine kinase activity;GO:0004683,molecular_function calmodulin-dependent protein kinase activity;GO:0005515,molecular_function protein binding;GO:0005516,molecular_function calmodulin binding;GO:0005524,molecular_function ATP binding;GO:0005737…	NA	gb|KIH62479.1| hypothetical protein ANCDUO_07238 [Ancylostoma duodenale]
AJAP20861(AJAP20861)	8;GO:0005739,cellular_component mitochondrion;GO:0005743,cellular_component mitochondrial inner membrane;GO:0005747,cellular_component mitochondrial respiratory chain complex I;GO:0016020,cellular_component membrane;GO:0016021,cellular_component integral component of membrane;GO:0032981,biological_process mitochondrial respiratory chain complex I assembly;GO:0055114,biological_process oxidation-r…	NDUFB11; NADH dehydrogenase (ubiquinone) 1 beta subcomplex subunit 11; K11351	PREDICTED: NADH dehydrogenase [ubiquinone] 1 beta subcomplex subunit 11, mitochondrial isoform X2 [Strongylocentrotus purpuratus]; ref|XP_787762.1| PREDICTED: NADH dehydrogenase [ubiquinone] 1 beta subcomplex subunit 11, mitochondrial isoform X2 [Strongylocentrotus purpuratus] ref|XP_011667987.1| PREDICTED: NADH dehydrogenase [ubiquinone] 1 beta subcomplex subunit 11, mitochondrial isoform X1 [St…
AJAP04394(AJAP04394)	NA	NA	ref|XP_011682805.1| PREDICTED: zinc finger CCHC domain-containing protein 3-like, partial [Strongylocentrotus purpuratus]
AJAP15195(AJAP15195)	4;GO:0003676,molecular_function nucleic acid binding;GO:0003723,molecular_function RNA binding;GO:0008270,molecular_function zinc ion binding;GO:0046872,molecular_function metal ion binding	NA	ref|XP_011682805.1| PREDICTED: zinc finger CCHC domain-containing protein 3-like, partial [Strongylocentrotus purpuratus]
AJAP12088(AJAP12088)	4;GO:0003676,molecular_function nucleic acid binding;GO:0003723,molecular_function RNA binding;GO:0008270,molecular_function zinc ion binding;GO:0046872,molecular_function metal ion binding	NA	ref|XP_011682805.1| PREDICTED: zinc finger CCHC domain-containing protein 3-like, partial [Strongylocentrotus purpuratus]
AJAP04372(AJAP04372)	4;GO:0003676,molecular_function nucleic acid binding;GO:0003723,molecular_function RNA binding;GO:0008270,molecular_function zinc ion binding;GO:0046872,molecular_function metal ion binding	NA	ref|XP_011682805.1| PREDICTED: zinc finger CCHC domain-containing protein 3-like, partial [Strongylocentrotus purpuratus]
AJAP19925(AJAP19925)	NA	NA	emb|CDQ97889.1| unnamed protein product [Oncorhynchus mykiss]
AJAP06102(AJAP06102)	NA	NA	NA
AJAP08897(AJAP08897)	NA	NA	NA
AJAP14283(AJAP14283)	32;GO:0003151,biological_process outflow tract morphogenesis;GO:0005515,molecular_function protein binding;GO:0005886,cellular_component plasma membrane;GO:0005887,cellular_component integral component of plasma membrane;GO:0007411,biological_process axon guidance;GO:0007427,biological_process epithelial cell migration, open tracheal system;GO:0007432,biological_process salivary gland boundary sp…	NA	ref|XP_794721.3| PREDICTED: uncharacterized protein LOC590005 [Strongylocentrotus purpuratus]
AJAP27792(AJAP27792)	1;GO:0046983,molecular_function protein dimerization activity	DNMT1, dcm; DNA (cytosine-5)-methyltransferase 1 [EC:2.1.1.37]; K00558	PREDICTED: uncharacterized protein LOC108757767 [Trachymyrmex cornetzi]; ref|XP_004208873.1| PREDICTED: uncharacterized protein LOC101236027 [Hydra vulgaris]
AJAP17736(AJAP17736)	NA	NA	ref|XP_011669517.1| PREDICTED: uncharacterized protein LOC100890715 isoform X4 [Strongylocentrotus purpuratus]
AJAP01383(AJAP01383)	NA	NA	NA
AJAP07075(AJAP07075)	10;GO:0000981,molecular_function DNA-binding transcription factor activity, RNA polymerase II-specific;GO:0003676,molecular_function nucleic acid binding;GO:0003677,molecular_function DNA binding;GO:0003700,molecular_function DNA-binding transcription factor activity;GO:0005515,molecular_function protein binding;GO:0005634,cellular_component nucleus;GO:0006351,biological_process transcription, DN…	NA	ref|XP_011663712.1| PREDICTED: zinc finger protein 420 isoform X2 [Strongylocentrotus purpuratus]
AJAP04215(AJAP04215)	NA	NA	NA
AJAP27840(AJAP27840)	5;GO:0003674,molecular_function molecular_function;GO:0008150,biological_process biological_process;GO:0016020,cellular_component membrane;GO:0016021,cellular_component integral component of membrane;GO:0030133,cellular_component transport vesicle	NA	ref|XP_008157478.1| PREDICTED: transmembrane protein 187 [Eptesicus fuscus]
AJAP15700(AJAP15700)	NA	NA	NA
AJAP08000(AJAP08000)	27;GO:0000166,molecular_function nucleotide binding;GO:0004383,molecular_function guanylate cyclase activity;GO:0004672,molecular_function protein kinase activity;GO:0005524,molecular_function ATP binding;GO:0005525,molecular_function GTP binding;GO:0005886,cellular_component plasma membrane;GO:0006182,biological_process cGMP biosynthetic process;GO:0006468,biological_process protein phosphorylat…	NA	ref|XP_002116283.1| hypothetical protein TRIADDRAFT_30655 [Trichoplax adhaerens] gb|EDV21316.1| hypothetical protein TRIADDRAFT_30655 [Trichoplax adhaerens]
AJAP29209(AJAP29209)	12;GO:0006811,biological_process ion transport;GO:0006814,biological_process sodium ion transport;GO:0008523,molecular_function sodium-dependent multivitamin transmembrane transporter activity;GO:0012506,cellular_component vesicle membrane;GO:0015293,molecular_function symporter activity;GO:0015878,biological_process biotin transport;GO:0015887,biological_process pantothenate transmembrane transp…	NA	gb|KFO71750.1| Sodium-dependent multivitamin transporter, partial [Cuculus canorus]
AJAP03283(AJAP03283)	5;GO:0005515,molecular_function protein binding;GO:0005634,cellular_component nucleus;GO:0005737,cellular_component cytoplasm;GO:0005856,cellular_component cytoskeleton;GO:0006338,biological_process chromatin remodeling	NA	ref|XP_788458.3| PREDICTED: actin-related protein 6 [Strongylocentrotus purpuratus]
AJAP20243(AJAP20243)	26;GO:0000776,cellular_component kinetochore;GO:0000940,cellular_component condensed chromosome outer kinetochore;GO:0005102,molecular_function signaling receptor binding;GO:0005524,molecular_function ATP binding;GO:0005576,cellular_component extracellular region;GO:0005577,cellular_component fibrinogen complex;GO:0005876,cellular_component spindle microtubule;GO:0006298,biological_process mismat…	NA	PREDICTED: EF-hand calcium-binding domain-containing protein 14-like isoform X1 [Saccoglossus kowalevskii]; ref|XP_784242.2| PREDICTED: uncharacterized protein LOC579014 [Strongylocentrotus purpuratus]
AJAP18673(AJAP18673)	12;GO:0004930,molecular_function G protein-coupled receptor activity;GO:0004969,molecular_function histamine receptor activity;GO:0005886,cellular_component plasma membrane;GO:0005887,cellular_component integral component of plasma membrane;GO:0006954,biological_process inflammatory response;GO:0007165,biological_process signal transduction;GO:0007186,biological_process G protein-coupled receptor…	NA	ref|XP_786426.1| PREDICTED: muscarinic acetylcholine receptor M2-like [Strongylocentrotus purpuratus]
AJAP16785(AJAP16785)	3;GO:0042043,molecular_function neurexin family protein binding;GO:0045179,cellular_component apical cortex;GO:1905519,biological_process negative regulation of presynaptic active zone assembly	PPP1R9; neurabin; K17551	gb|ELU07213.1| hypothetical protein CAPTEDRAFT_75761, partial [Capitella teleta]
AJAP16205(AJAP16205)	NA	MAP3K19, YSK4; mitogen-activated protein kinase kinase kinase 19 [EC:2.7.11.25]; K17533	ref|XP_009048520.1| hypothetical protein LOTGIDRAFT_64389, partial [Lottia gigantea] gb|ESP00814.1| hypothetical protein LOTGIDRAFT_64389, partial [Lottia gigantea]
AJAP23377(AJAP23377)	6;GO:0005515,molecular_function protein binding;GO:0006661,biological_process phosphatidylinositol biosynthetic process;GO:0019902,molecular_function phosphatase binding;GO:0032587,cellular_component ruffle membrane;GO:0035091,molecular_function phosphatidylinositol binding;GO:1900027,biological_process regulation of ruffle assembly	SH3YL1; SH3 domain-containing YSC84-like protein 1; K20523	ref|XP_789504.3| PREDICTED: SH3 domain-containing YSC84-like protein 1 [Strongylocentrotus purpuratus] ref|XP_011678670.1| PREDICTED: SH3 domain-containing YSC84-like protein 1 [Strongylocentrotus purpuratus]
AJAP01393(AJAP01393)	3;GO:0003824,molecular_function catalytic activity;GO:0008152,biological_process metabolic process;GO:0071456,biological_process cellular response to hypoxia	NA	ref|XP_002741983.1| PREDICTED: probable enoyl-CoA hydratase, mitochondrial-like [Saccoglossus kowalevskii]
AJAP22744(AJAP22744)	NA	NA	NA
AJAP03888(AJAP03888)	NA	NA	ref|XP_011676593.1| PREDICTED: transmembrane protein 131 isoform X3 [Strongylocentrotus purpuratus]
AJAP03004(AJAP03004)	19;GO:0000166,molecular_function nucleotide binding;GO:0003774,molecular_function motor activity;GO:0003779,molecular_function actin binding;GO:0005515,molecular_function protein binding;GO:0005524,molecular_function ATP binding;GO:0005768,cellular_component endosome;GO:0005829,cellular_component cytosol;GO:0005903,cellular_component brush border;GO:0006810,biological_process transport;GO:0010923…	MYO1; myosin I; K10356	gb|ELU10080.1| hypothetical protein CAPTEDRAFT_167519 [Capitella teleta]; PREDICTED: unconventional myosin-Id isoform X2 [Strongylocentrotus purpuratus]
AJAP13353(AJAP13353)	NA	NA	NA
AJAP27180(AJAP27180)	6;GO:0003964,molecular_function RNA-directed DNA polymerase activity;GO:0005575,cellular_component cellular_component;GO:0006278,biological_process RNA-dependent DNA biosynthetic process;GO:0006313,biological_process transposition, DNA-mediated;GO:0016740,molecular_function transferase activity;GO:0016779,molecular_function nucleotidyltransferase activity	NA	ref|XP_011665645.1| PREDICTED: RNA-directed DNA polymerase from mobile element jockey-like [Strongylocentrotus purpuratus]
AJAP12932(AJAP12932)	NA	NA	ref|XP_008119506.1| PREDICTED: TBC1 domain family member 2A [Anolis carolinensis]
AJAP12164(AJAP12164)	18;GO:0000166,molecular_function nucleotide binding;GO:0003729,molecular_function mRNA binding;GO:0003924,molecular_function GTPase activity;GO:0005200,molecular_function structural constituent of cytoskeleton;GO:0005515,molecular_function protein binding;GO:0005525,molecular_function GTP binding;GO:0005737,cellular_component cytoplasm;GO:0005774,cellular_component vacuolar membrane;GO:0005794,ce…	TUBE; tubulin epsilon; K10391	ref|XP_011671529.1| PREDICTED: tubulin epsilon chain [Strongylocentrotus purpuratus]
AJAP21375(AJAP21375)	NA	NA	NA
AJAP04278(AJAP04278)	NA	NA	ref|XP_794251.3| PREDICTED: cytochrome P450 2J5, partial [Strongylocentrotus purpuratus]
AJAP02433(AJAP02433)	23;GO:0001525,biological_process angiogenesis;GO:0005041,molecular_function low-density lipoprotein particle receptor activity;GO:0005044,molecular_function scavenger receptor activity;GO:0005509,molecular_function calcium ion binding;GO:0005515,molecular_function protein binding;GO:0005540,molecular_function hyaluronic acid binding;GO:0005737,cellular_component cytoplasm;GO:0005829,cellular_comp…	NA	ref|XP_002606140.1| hypothetical protein BRAFLDRAFT_88051 [Branchiostoma floridae] gb|EEN62150.1| hypothetical protein BRAFLDRAFT_88051 [Branchiostoma floridae]
AJAP27710(AJAP27710)	NA	NA	gb|KKF22818.1| hypothetical protein EH28_14643 [Larimichthys crocea]
AJAP05435(AJAP05435)	32;GO:0000166,molecular_function nucleotide binding;GO:0000943,cellular_component retrotransposon nucleocapsid;GO:0003676,molecular_function nucleic acid binding;GO:0003677,molecular_function DNA binding;GO:0003723,molecular_function RNA binding;GO:0003824,molecular_function catalytic activity;GO:0003887,molecular_function DNA-directed DNA polymerase activity;GO:0003964,molecular_function RNA-dir…	NA	ref|XP_783005.4| PREDICTED: retrovirus-related Pol polyprotein from transposon 412 [Strongylocentrotus purpuratus]
AJAP20712(AJAP20712)	58;GO:0001657,biological_process ureteric bud development;GO:0001933,biological_process negative regulation of protein phosphorylation;GO:0002042,biological_process cell migration involved in sprouting angiogenesis;GO:0002689,biological_process negative regulation of leukocyte chemotaxis;GO:0003180,biological_process aortic valve morphogenesis;GO:0003184,biological_process pulmonary valve morphog…	NA	ref|XP_004348781.1| hypothetical protein CAOG_02031 [Capsaspora owczarzaki ATCC 30864]
AJAP27406(AJAP27406)	NA	NA	ref|XP_003227733.2| PREDICTED: tyrosine-protein phosphatase non-receptor type substrate 1-like [Anolis carolinensis]
AJAP00989(AJAP00989)	NA	NA	NA
AJAP16004(AJAP16004)	NA	NA	NA
AJAP15882(AJAP15882)	NA	NA	NA
AJAP10390(AJAP10390)	19;GO:0000166,molecular_function nucleotide binding;GO:0003774,molecular_function motor activity;GO:0003777,molecular_function microtubule motor activity;GO:0005524,molecular_function ATP binding;GO:0005737,cellular_component cytoplasm;GO:0005856,cellular_component cytoskeleton;GO:0005874,cellular_component microtubule;GO:0005929,cellular_component cilium;GO:0005930,cellular_component axoneme;GO:…	NA	ref|XP_006818816.1| PREDICTED: uncharacterized protein LOC100376274 [Saccoglossus kowalevskii]
AJAP26824(AJAP26824)	NA	NA	NA
AJAP23472(AJAP23472)	NA	NA	NA
AJAP23181(AJAP23181)	NA	NA	ref|XP_800551.1| PREDICTED: uncharacterized protein C19orf45 [Strongylocentrotus purpuratus]
AJAP03399(AJAP03399)	24;GO:0004601,molecular_function peroxidase activity;GO:0005509,molecular_function calcium ion binding;GO:0005515,molecular_function protein binding;GO:0005886,cellular_component plasma membrane;GO:0006590,biological_process thyroid hormone generation;GO:0006979,biological_process response to oxidative stress;GO:0016020,cellular_component membrane;GO:0016021,cellular_component integral component …	DUOX, THOX; dual oxidase [EC:1.6.3.1 1.11.1.-]; K13411	dual oxidase 1 [Lytechinus variegatus]; dual oxidase 1 precursor [Strongylocentrotus purpuratus]; ref|NP_001118237.1| dual oxidase 1 precursor [Strongylocentrotus purpuratus]
AJAP07480(AJAP07480)	NA	NA	gb|EWM21587.1| ankyrin [Nannochloropsis gaditana]
AJAP21116(AJAP21116)	10;GO:0005773,cellular_component vacuole;GO:0005774,cellular_component vacuolar membrane;GO:0009651,biological_process response to salt stress;GO:0009705,cellular_component plant-type vacuole membrane;GO:0016020,cellular_component membrane;GO:0016021,cellular_component integral component of membrane;GO:0016740,molecular_function transferase activity;GO:0016746,molecular_function transferase activ…	NA	ref|XP_002736720.1| PREDICTED: probable palmitoyltransferase ZDHHC12-like [Saccoglossus kowalevskii]
AJAP08673(AJAP08673)	46;GO:0001662,biological_process behavioral fear response;GO:0001701,biological_process in utero embryonic development;GO:0001726,cellular_component ruffle;GO:0001881,biological_process receptor recycling;GO:0003674,molecular_function molecular_function;GO:0005085,molecular_function guanyl-nucleotide exchange factor activity;GO:0005089,molecular_function Rho guanyl-nucleotide exchange factor acti…	NA	ref|XP_011661180.1| PREDICTED: LOW QUALITY PROTEIN: alsin [Strongylocentrotus purpuratus]
AJAP19435(AJAP19435)	NA	NA	NA
AJAP18976(AJAP18976)	10;GO:0005515,molecular_function protein binding;GO:0005634,cellular_component nucleus;GO:0005737,cellular_component cytoplasm;GO:0006606,biological_process protein import into nucleus;GO:0006886,biological_process intracellular protein transport;GO:0008139,molecular_function nuclear localization sequence binding;GO:0008536,molecular_function Ran GTPase binding;GO:0008565,molecular_function prote…	NA	ref|XP_006824899.1| PREDICTED: importin-13-like [Saccoglossus kowalevskii]
AJAP26468(AJAP26468)	13;GO:0004463,molecular_function leukotriene-A4 hydrolase activity;GO:0005737,cellular_component cytoplasm;GO:0006508,biological_process proteolysis;GO:0006954,biological_process inflammatory response;GO:0008233,molecular_function peptidase activity;GO:0008237,molecular_function metallopeptidase activity;GO:0008270,molecular_function zinc ion binding;GO:0009617,biological_process response to bact…	LTA4H; leukotriene-A4 hydrolase [EC:3.3.2.6]; K01254	ref|XP_797165.3| PREDICTED: leukotriene A-4 hydrolase [Strongylocentrotus purpuratus]
AJAP18123(AJAP18123)	6;GO:0003964,molecular_function RNA-directed DNA polymerase activity;GO:0005575,cellular_component cellular_component;GO:0006278,biological_process RNA-dependent DNA biosynthetic process;GO:0006313,biological_process transposition, DNA-mediated;GO:0016740,molecular_function transferase activity;GO:0016779,molecular_function nucleotidyltransferase activity	NA	ref|XP_008333619.1| PREDICTED: uncharacterized protein LOC103397171 [Cynoglossus semilaevis]
AJAP28236(AJAP28236)	NA	NA	NA
AJAP00162(AJAP00162)	12;GO:0003824,molecular_function catalytic activity;GO:0005506,molecular_function iron ion binding;GO:0005737,cellular_component cytoplasm;GO:0009055,molecular_function electron transfer activity;GO:0016491,molecular_function oxidoreductase activity;GO:0022900,biological_process electron transport chain;GO:0046872,molecular_function metal ion binding;GO:0050660,molecular_function flavin adenine d…	NA	ref|NP_001273214.1| aldehyde oxidase-like [Xiphophorus maculatus] tpg|DAA64400.1| TPA_inf: aldehyde oxidase beta [Xiphophorus maculatus]
AJAP10794(AJAP10794)	10;GO:0004721,molecular_function phosphoprotein phosphatase activity;GO:0004725,molecular_function protein tyrosine phosphatase activity;GO:0006470,biological_process protein dephosphorylation;GO:0016020,cellular_component membrane;GO:0016021,cellular_component integral component of membrane;GO:0016311,biological_process dephosphorylation;GO:0016787,molecular_function hydrolase activity;GO:001679…	PTPRS; receptor-type tyrosine-protein phosphatase S [EC:3.1.3.48]; K06778	ref|XP_008324839.1| PREDICTED: LOW QUALITY PROTEIN: receptor-type tyrosine-protein phosphatase delta [Cynoglossus semilaevis]
AJAP24008(AJAP24008)	4;GO:0007507,biological_process heart development;GO:0008270,molecular_function zinc ion binding;GO:0046872,molecular_function metal ion binding;GO:0060047,biological_process heart contraction	NA	PREDICTED: cysteine-rich protein 1 [Thamnophis sirtalis]; ref|XP_009170556.1| hypothetical protein T265_14159, partial [Opisthorchis viverrini] gb|KER25697.1| hypothetical protein T265_14159, partial [Opisthorchis viverrini]
AJAP05180(AJAP05180)	3;GO:0003924,molecular_function GTPase activity;GO:0005525,molecular_function GTP binding;GO:0043231,cellular_component intracellular membrane-bounded organelle	NA	ref|XP_011670056.1| PREDICTED: ras-related protein Rab-30-like [Strongylocentrotus purpuratus] ref|XP_011677801.1| PREDICTED: ras-related protein Rab-30-like [Strongylocentrotus purpuratus] ref|XP_011677802.1| PREDICTED: ras-related protein Rab-30-like [Strongylocentrotus purpuratus]
AJAP25191(AJAP25191)	4;GO:0003676,molecular_function nucleic acid binding;GO:0003723,molecular_function RNA binding;GO:0008270,molecular_function zinc ion binding;GO:0046872,molecular_function metal ion binding	NA	ref|XP_011682805.1| PREDICTED: zinc finger CCHC domain-containing protein 3-like, partial [Strongylocentrotus purpuratus]
AJAP25858(AJAP25858)	NA	NA	ref|XP_011683244.1| PREDICTED: uncharacterized protein LOC105447183 [Strongylocentrotus purpuratus]
AJAP06360(AJAP06360)	1;GO:0005515,molecular_function protein binding	PTPRF, LAR; receptor-type tyrosine-protein phosphatase F [EC:3.1.3.48]; K05695	PREDICTED: tyrosine-protein kinase receptor Tie-1-like [Branchiostoma belcheri]
AJAP17769(AJAP17769)	7;GO:0005737,cellular_component cytoplasm;GO:0005829,cellular_component cytosol;GO:0006836,biological_process neurotransmitter transport;GO:0006887,biological_process exocytosis;GO:0019905,molecular_function syntaxin binding;GO:0030424,cellular_component axon;GO:0045202,cellular_component synapse	CPLX1_2; complexin-1/2; K15294	NA
AJAP01760(AJAP01760)	NA	NA	gb|KIE02281.1| glycoprotein X, partial [Metarhizium majus ARSEF 297]
AJAP08833(AJAP08833)	37;GO:0001822,biological_process kidney development;GO:0003824,molecular_function catalytic activity;GO:0003854,molecular_function 3-beta-hydroxy-delta5-steroid dehydrogenase activity;GO:0004957,molecular_function prostaglandin E receptor activity;GO:0005615,cellular_component extracellular space;GO:0005654,cellular_component nucleoplasm;GO:0005737,cellular_component cytoplasm;GO:0005829,cellular…	HPGD; 15-hydroxyprostaglandin dehydrogenase (NAD) [EC:1.1.1.141]; K00069	PREDICTED: 15-hydroxyprostaglandin dehydrogenase [NAD(+)] isoform X1 [Strongylocentrotus purpuratus]; ref|XP_011681270.1| PREDICTED: 15-hydroxyprostaglandin dehydrogenase [NAD(+)] isoform X1 [Strongylocentrotus purpuratus]
AJAP23927(AJAP23927)	7;GO:0005739,cellular_component mitochondrion;GO:0005743,cellular_component mitochondrial inner membrane;GO:0006839,biological_process mitochondrial transport;GO:0016020,cellular_component membrane;GO:0016021,cellular_component integral component of membrane;GO:0022857,molecular_function transmembrane transporter activity;GO:0055085,biological_process transmembrane transport	NA	ref|XP_782823.3| PREDICTED: solute carrier family 25 member 35 [Strongylocentrotus purpuratus]
AJAP07192(AJAP07192)	NA	NA	ref|XP_003729249.1| PREDICTED: uncharacterized protein LOC100889290 [Strongylocentrotus purpuratus]
AJAP26772(AJAP26772)	16;GO:0000166,molecular_function nucleotide binding;GO:0000215,molecular_function tRNA 2'-phosphotransferase activity;GO:0000287,molecular_function magnesium ion binding;GO:0005737,cellular_component cytoplasm;GO:0005783,cellular_component endoplasmic reticulum;GO:0005829,cellular_component cytosol;GO:0006213,biological_process pyrimidine nucleoside metabolic process;GO:0008253,molecular_function…	E3.1.3.5; 5'-nucleotidase [EC:3.1.3.5]; K01081	ref|XP_781890.2| PREDICTED: cytosolic 5'-nucleotidase 3 [Strongylocentrotus purpuratus]
AJAP12343(AJAP12343)	NA	NA	PREDICTED: Ig-like V-type domain-containing protein FAM187A [Strongylocentrotus purpuratus]
AJAP16117(AJAP16117)	6;GO:0003674,molecular_function molecular_function;GO:0005575,cellular_component cellular_component;GO:0005887,cellular_component integral component of plasma membrane;GO:0016020,cellular_component membrane;GO:0016021,cellular_component integral component of membrane;GO:0050885,biological_process neuromuscular process controlling balance	NA	ref|XP_007907953.1| PREDICTED: protogenin [Callorhinchus milii]
AJAP01888(AJAP01888)	NA	NA	gb|ELU10601.1| hypothetical protein CAPTEDRAFT_224052 [Capitella teleta]
AJAP29031(AJAP29031)	NA	NA	ref|XP_011680564.1| PREDICTED: PERQ amino acid-rich with GYF domain-containing protein 2-like [Strongylocentrotus purpuratus]
AJAP06064(AJAP06064)	NA	NA	ref|XP_010754625.1| PREDICTED: LOW QUALITY PROTEIN: uncharacterized protein LOC104939773, partial [Larimichthys crocea]
AJAP18028(AJAP18028)	14;GO:0004497,molecular_function monooxygenase activity;GO:0004499,molecular_function N,N-dimethylaniline monooxygenase activity;GO:0005575,cellular_component cellular_component;GO:0005783,cellular_component endoplasmic reticulum;GO:0005789,cellular_component endoplasmic reticulum membrane;GO:0016020,cellular_component membrane;GO:0016021,cellular_component integral component of membrane;GO:00164…	NA	ref|XP_791122.1| PREDICTED: dimethylaniline monooxygenase [N-oxide-forming] 2 [Strongylocentrotus purpuratus]
AJAP17414(AJAP17414)	NA	NA	gb|ELW68070.1| Complement factor H [Tupaia chinensis]
AJAP17465(AJAP17465)	14;GO:0005096,molecular_function GTPase activator activity;GO:0005515,molecular_function protein binding;GO:0005829,cellular_component cytosol;GO:0007130,biological_process synaptonemal complex assembly;GO:0007165,biological_process signal transduction;GO:0016081,biological_process synaptic vesicle docking;GO:0044300,cellular_component cerebellar mossy fiber;GO:0044877,molecular_function protein-…	SYDE; Rho GTPase-activating protein SYDE; K20655	ref|XP_011670315.1| PREDICTED: rho GTPase-activating protein 100F-like [Strongylocentrotus purpuratus]
AJAP05188(AJAP05188)	NA	NA	ref|XP_011431677.1| PREDICTED: uncharacterized protein LOC105331263 [Crassostrea gigas]
AJAP08398(AJAP08398)	NA	NA	ref|XP_794070.3| PREDICTED: nose resistant to fluoxetine protein 6 [Strongylocentrotus purpuratus]
AJAP25636(AJAP25636)	NA	NA	NA
AJAP04885(AJAP04885)	NA	NA	ref|XP_010766838.1| PREDICTED: uncharacterized protein LOC104943198 [Notothenia coriiceps]
AJAP07825(AJAP07825)	8;GO:0003682,molecular_function chromatin binding;GO:0005509,molecular_function calcium ion binding;GO:0005576,cellular_component extracellular region;GO:0005615,cellular_component extracellular space;GO:0005737,cellular_component cytoplasm;GO:0007155,biological_process cell adhesion;GO:0008150,biological_process biological_process;GO:0016020,cellular_component membrane	NA	ref|XP_004423786.1| PREDICTED: sushi, von Willebrand factor type A, EGF and pentraxin domain-containing protein 1 [Ceratotherium simum simum]
AJAP04954(AJAP04954)	8;GO:0003682,molecular_function chromatin binding;GO:0005509,molecular_function calcium ion binding;GO:0005576,cellular_component extracellular region;GO:0005615,cellular_component extracellular space;GO:0005737,cellular_component cytoplasm;GO:0007155,biological_process cell adhesion;GO:0008150,biological_process biological_process;GO:0016020,cellular_component membrane	NA	ref|XP_011406575.1| PREDICTED: sushi, von Willebrand factor type A, EGF and pentraxin domain-containing protein 1-like [Amphimedon queenslandica]
AJAP01389(AJAP01389)	18;GO:0001664,molecular_function G protein-coupled receptor binding;GO:0001867,biological_process complement activation, lectin pathway;GO:0002376,biological_process immune system process;GO:0002752,biological_process cell surface pattern recognition receptor signaling pathway;GO:0005576,cellular_component extracellular region;GO:0005581,cellular_component collagen trimer;GO:0007186,biological_pr…	NA	ref|XP_002604306.1| hypothetical protein BRAFLDRAFT_88596 [Branchiostoma floridae] gb|EEN60317.1| hypothetical protein BRAFLDRAFT_88596 [Branchiostoma floridae]
AJAP07955(AJAP07955)	NA	NA	ref|XP_011662008.1| PREDICTED: uncharacterized protein LOC105437282, partial [Strongylocentrotus purpuratus]
AJAP27027(AJAP27027)	14;GO:0000166,molecular_function nucleotide binding;GO:0003951,molecular_function NAD+ kinase activity;GO:0004143,molecular_function diacylglycerol kinase activity;GO:0005524,molecular_function ATP binding;GO:0005829,cellular_component cytosol;GO:0007165,biological_process signal transduction;GO:0007205,biological_process protein kinase C-activating G protein-coupled receptor signaling pathway;GO…	dgkA, DGK; diacylglycerol kinase (ATP) [EC:2.7.1.107]; K00901	ref|XP_011667570.1| PREDICTED: diacylglycerol kinase delta isoform X4 [Strongylocentrotus purpuratus]
AJAP12973(AJAP12973)	NA	NA	ref|XP_011665740.1| PREDICTED: uncharacterized protein LOC105436430 [Strongylocentrotus purpuratus]
AJAP27036(AJAP27036)	NA	NA	ref|XP_011673963.1| PREDICTED: uncharacterized protein LOC105442958 [Strongylocentrotus purpuratus]
AJAP17259(AJAP17259)	NA	NA	NA
AJAP25092(AJAP25092)	6;GO:0003674,molecular_function molecular_function;GO:0005622,cellular_component intracellular;GO:0016567,biological_process protein ubiquitination;GO:0035556,biological_process intracellular signal transduction;GO:0055003,biological_process cardiac myofibril assembly;GO:0055013,biological_process cardiac muscle cell development	NA	ref|XP_001919379.3| PREDICTED: ankyrin repeat and SOCS box protein 15 isoform X1 [Danio rerio] ref|XP_009296372.1| PREDICTED: ankyrin repeat and SOCS box protein 15 isoform X1 [Danio rerio] ref|XP_009296373.1| PREDICTED: ankyrin repeat and SOCS box protein 15 isoform X1 [Danio rerio]
AJAP08085(AJAP08085)	NA	NA	NA
AJAP27991(AJAP27991)	NA	NA	NA
AJAP19691(AJAP19691)	NA	NA	gb|KFP20331.1| hypothetical protein Z169_01071, partial [Egretta garzetta]
AJAP14734(AJAP14734)	14;GO:0000105,biological_process histidine biosynthetic process;GO:0003879,molecular_function ATP phosphoribosyltransferase activity;GO:0005515,molecular_function protein binding;GO:0005737,cellular_component cytoplasm;GO:0006397,biological_process mRNA processing;GO:0006479,biological_process protein methylation;GO:0008152,biological_process metabolic process;GO:0008168,molecular_function methyl…	PRMT9; type II protein arginine methyltransferase [EC:2.1.1.320]; K19737	PREDICTED: putative protein arginine N-methyltransferase 10-like [Saccoglossus kowalevskii]; ref|XP_002739381.1| PREDICTED: putative protein arginine N-methyltransferase 10-like [Saccoglossus kowalevskii]
AJAP26911(AJAP26911)	5;GO:0005509,molecular_function calcium ion binding;GO:0005515,molecular_function protein binding;GO:0005575,cellular_component cellular_component;GO:0005576,cellular_component extracellular region;GO:0008150,biological_process biological_process	NA	ref|XP_006642099.1| PREDICTED: multiple epidermal growth factor-like domains protein 6-like [Lepisosteus oculatus]
AJAP13795(AJAP13795)	67;GO:0001726,cellular_component ruffle;GO:0001817,biological_process regulation of cytokine production;GO:0005095,molecular_function GTPase inhibitor activity;GO:0005096,molecular_function GTPase activator activity;GO:0005509,molecular_function calcium ion binding;GO:0005515,molecular_function protein binding;GO:0005516,molecular_function calmodulin binding;GO:0005547,molecular_function phosphat…	NA	ref|XP_011669293.1| PREDICTED: ras GTPase-activating-like protein IQGAP1 isoform X1 [Strongylocentrotus purpuratus]
AJAP26615(AJAP26615)	NA	NA	ref|XP_006813907.1| PREDICTED: uncharacterized protein LOC102809962 [Saccoglossus kowalevskii]
AJAP08444(AJAP08444)	1;GO:0038166,biological_process angiotensin-activated signaling pathway	AFAP1; actin filament associated protein 1; K18616	PREDICTED: uncharacterized protein LOC584296 isoform X2 [Strongylocentrotus purpuratus]; ref|XP_011666752.1| PREDICTED: uncharacterized protein LOC584296 isoform X8 [Strongylocentrotus purpuratus]
AJAP01983(AJAP01983)	NA	NA	ref|XP_001638921.1| predicted protein [Nematostella vectensis] gb|EDO46858.1| predicted protein [Nematostella vectensis]
AJAP13188(AJAP13188)	NA	NA	ref|XP_011669706.1| PREDICTED: uncharacterized protein LOC105440841 [Strongylocentrotus purpuratus]
AJAP09644(AJAP09644)	12;GO:0005515,molecular_function protein binding;GO:0005634,cellular_component nucleus;GO:0005829,cellular_component cytosol;GO:0005886,cellular_component plasma membrane;GO:0005923,cellular_component bicellular tight junction;GO:0005938,cellular_component cell cortex;GO:0007043,biological_process cell-cell junction assembly;GO:0007163,biological_process establishment or maintenance of cell polar…	PARD6; partitioning defective protein 6; K06093	dbj|BAF99001.1| partitioning defective 6 [Hemicentrotus pulcherrimus]; PREDICTED: partitioning defective 6 homolog beta-like [Strongylocentrotus purpuratus]
AJAP12230(AJAP12230)	4;GO:0005575,cellular_component cellular_component;GO:0007417,biological_process central nervous system development;GO:0016740,molecular_function transferase activity;GO:0016757,molecular_function transferase activity, transferring glycosyl groups	NA	ref|XP_002730415.1| PREDICTED: glycosyltransferase-like domain-containing protein 1-like [Saccoglossus kowalevskii]
AJAP08140(AJAP08140)	NA	NA	NA
AJAP18097(AJAP18097)	NA	NA	ref|XP_011662908.1| PREDICTED: nesprin-1 isoform X3 [Strongylocentrotus purpuratus]
AJAP19501(AJAP19501)	28;GO:0001540,molecular_function amyloid-beta binding;GO:0003824,molecular_function catalytic activity;GO:0003990,molecular_function acetylcholinesterase activity;GO:0004104,molecular_function cholinesterase activity;GO:0005576,cellular_component extracellular region;GO:0005615,cellular_component extracellular space;GO:0005641,cellular_component nuclear envelope lumen;GO:0005783,cellular_componen…	NA	ref|XP_007433651.1| PREDICTED: cholinesterase-like [Python bivittatus]
AJAP23383(AJAP23383)	61;GO:0001678,biological_process cellular glucose homeostasis;GO:0001784,molecular_function phosphotyrosine residue binding;GO:0001953,biological_process negative regulation of cell-matrix adhesion;GO:0005068,molecular_function transmembrane receptor protein tyrosine kinase adaptor activity;GO:0005158,molecular_function insulin receptor binding;GO:0005159,molecular_function insulin-like growth fa…	PIK3R1_2_3; phosphoinositide-3-kinase regulatory subunit alpha/beta/delta; K02649	ref|XP_011661368.1| PREDICTED: phosphatidylinositol 3-kinase regulatory subunit gamma [Strongylocentrotus purpuratus]
AJAP15172(AJAP15172)	NA	NA	ref|XP_011673840.1| PREDICTED: uncharacterized protein LOC105442887 [Strongylocentrotus purpuratus] ref|XP_011673846.1| PREDICTED: uncharacterized protein LOC105442887 [Strongylocentrotus purpuratus]
AJAP09603(AJAP09603)	11;GO:0003713,molecular_function transcription coactivator activity;GO:0005634,cellular_component nucleus;GO:0006351,biological_process transcription, DNA-templated;GO:0006355,biological_process regulation of transcription, DNA-templated;GO:0006622,biological_process protein targeting to lysosome;GO:0006879,biological_process cellular iron ion homeostasis;GO:0008584,biological_process male gonad …	NA	ref|XP_012044787.1| PREDICTED: LOW QUALITY PROTEIN: nuclear receptor coactivator 4-like isoform X1 [Ovis aries]
AJAP09655(AJAP09655)	NA	NA	NA
AJAP11322(AJAP11322)	13;GO:0004445,molecular_function inositol-polyphosphate 5-phosphatase activity;GO:0005515,molecular_function protein binding;GO:0005622,cellular_component intracellular;GO:0005886,cellular_component plasma membrane;GO:0016020,cellular_component membrane;GO:0016787,molecular_function hydrolase activity;GO:0042731,molecular_function PH domain binding;GO:0043647,biological_process inositol phosphate…	NA	ref|XP_011482314.1| PREDICTED: type I inositol 1,4,5-trisphosphate 5-phosphatase [Oryzias latipes]
AJAP28570(AJAP28570)	NA	NA	NA
AJAP11271(AJAP11271)	NA	NA	ref|XP_005159209.1| PREDICTED: uncharacterized protein si:dkey-242h9.3 isoform X1 [Danio rerio]
AJAP27658(AJAP27658)	14;GO:0000139,cellular_component Golgi membrane;GO:0005515,molecular_function protein binding;GO:0005783,cellular_component endoplasmic reticulum;GO:0005794,cellular_component Golgi apparatus;GO:0005801,cellular_component cis-Golgi network;GO:0005802,cellular_component trans-Golgi network;GO:0005829,cellular_component cytosol;GO:0006888,biological_process endoplasmic reticulum to Golgi vesicle-me…	TRAPPC6, TRS33; trafficking protein particle complex subunit 6; K20304	PREDICTED: trafficking protein particle complex subunit 6B [Strongylocentrotus purpuratus]; ref|XP_798724.2| PREDICTED: trafficking protein particle complex subunit 6B [Strongylocentrotus purpuratus]
AJAP25800(AJAP25800)	51;GO:0001503,biological_process ossification;GO:0005515,molecular_function protein binding;GO:0005634,cellular_component nucleus;GO:0005764,cellular_component lysosome;GO:0005765,cellular_component lysosomal membrane;GO:0005768,cellular_component endosome;GO:0005769,cellular_component early endosome;GO:0005783,cellular_component endoplasmic reticulum;GO:0005789,cellular_component endoplasmic ret…	NA	ref|XP_001177957.2| PREDICTED: sortilin [Strongylocentrotus purpuratus]
AJAP03392(AJAP03392)	NA	NA	ref|XP_011434162.1| PREDICTED: uncharacterized protein LOC105333058 [Crassostrea gigas]
AJAP07088(AJAP07088)	8;GO:0000166,molecular_function nucleotide binding;GO:0003924,molecular_function GTPase activity;GO:0005200,molecular_function structural constituent of cytoskeleton;GO:0005525,molecular_function GTP binding;GO:0005874,cellular_component microtubule;GO:0007010,biological_process cytoskeleton organization;GO:0007017,biological_process microtubule-based process;GO:0030496,cellular_component midbody	NA	ref|XP_011618797.1| PREDICTED: tubulin alpha-1C chain-like, partial [Takifugu rubripes]
AJAP14264(AJAP14264)	NA	NA	NA
AJAP29720(AJAP29720)	22;GO:0000166,molecular_function nucleotide binding;GO:0003924,molecular_function GTPase activity;GO:0004871,molecular_function obsolete signal transducer activity;GO:0005515,molecular_function protein binding;GO:0005525,molecular_function GTP binding;GO:0005829,cellular_component cytosol;GO:0005886,cellular_component plasma membrane;GO:0007186,biological_process G protein-coupled receptor signal…	RAB3C; Ras-related protein Rab-3C; K07883	PREDICTED: rab3 GTPase isoform X2 [Strongylocentrotus purpuratus]; ref|XP_011672806.1| PREDICTED: rab3 GTPase isoform X2 [Strongylocentrotus purpuratus]
AJAP09770(AJAP09770)	25;GO:0004842,molecular_function ubiquitin-protein transferase activity;GO:0005102,molecular_function signaling receptor binding;GO:0005198,molecular_function structural molecule activity;GO:0005515,molecular_function protein binding;GO:0005576,cellular_component extracellular region;GO:0005622,cellular_component intracellular;GO:0005882,cellular_component intermediate filament;GO:0006323,biologi…	TRIM60_61; tripartite motif-containing protein 60/61; K12029; TRIM2_3; tripartite motif-containing protein 2/3; K11997	hypothetical protein BRAFLDRAFT_69390 [Branchiostoma floridae]; PREDICTED: tripartite motif-containing protein 2 isoform X4 [Trichechus manatus latirostris]; PREDICTED: tripartite motif-containing protein 3-like [Branchiostoma belcheri]; ref|XP_002612547.1| hypothetical protein BRAFLDRAFT_75330 [Branchiostoma floridae] gb|EEN68556.1| hypothetical protein BRAFLDRAFT_75330 [Branchiostoma floridae]
AJAP28194(AJAP28194)	15;GO:0000184,biological_process nuclear-transcribed mRNA catabolic process, nonsense-mediated decay;GO:0004674,molecular_function protein serine/threonine kinase activity;GO:0004842,molecular_function ubiquitin-protein transferase activity;GO:0005515,molecular_function protein binding;GO:0005622,cellular_component intracellular;GO:0006606,biological_process protein import into nucleus;GO:0006941…	TRIM60_61; tripartite motif-containing protein 60/61; K12029	ref|XP_009057117.1| hypothetical protein LOTGIDRAFT_121286 [Lottia gigantea] gb|ESO92193.1| hypothetical protein LOTGIDRAFT_121286 [Lottia gigantea]; RING finger protein nhl-1 [Trichinella pseudospiralis]
AJAP25255(AJAP25255)	NA	NA	PREDICTED: xin actin-binding repeat-containing protein 2-like [Oryzias latipes]
AJAP28446(AJAP28446)	3;GO:0001945,biological_process lymph vessel development;GO:0005509,molecular_function calcium ion binding;GO:0009913,biological_process epidermal cell differentiation	CSMD; CUB and sushi domain-containing protein; K17495	PREDICTED: LOW QUALITY PROTEIN: sushi, von Willebrand factor type A, EGF and pentraxin domain-containing protein 1 [Tupaia chinensis]; ref|XP_792282.3| PREDICTED: sushi, von Willebrand factor type A, EGF and pentraxin domain-containing protein 1 [Strongylocentrotus purpuratus]
AJAP08210(AJAP08210)	NA	NA	NA
AJAP20082(AJAP20082)	14;GO:0004672,molecular_function protein kinase activity;GO:0005524,molecular_function ATP binding;GO:0005739,cellular_component mitochondrion;GO:0005829,cellular_component cytosol;GO:0006468,biological_process protein phosphorylation;GO:0007005,biological_process mitochondrion organization;GO:0016301,molecular_function kinase activity;GO:0016310,biological_process phosphorylation;GO:0048823,biol…	PINK1; PTEN induced putative kinase 1 [EC:2.7.11.1]; K05688	ref|XP_010214395.1| PREDICTED: serine/threonine-protein kinase PINK1, mitochondrial, partial [Tinamus guttatus]; unnamed protein product [Oncorhynchus mykiss]
AJAP03295(AJAP03295)	NA	NA	ref|XP_001627963.1| predicted protein [Nematostella vectensis] gb|EDO35900.1| predicted protein, partial [Nematostella vectensis]
AJAP22878(AJAP22878)	NA	NA	ref|XP_794251.3| PREDICTED: cytochrome P450 2J5, partial [Strongylocentrotus purpuratus]
AJAP23537(AJAP23537)	NA	NA	ref|XP_008401841.1| PREDICTED: uncharacterized protein LOC103461302, partial [Poecilia reticulata]
AJAP23693(AJAP23693)	NA	NA	NA
AJAP02268(AJAP02268)	NA	NA	ref|XP_011678953.1| PREDICTED: trichohyalin, partial [Strongylocentrotus purpuratus]
AJAP07413(AJAP07413)	NA	NA	ref|XP_003724107.1| PREDICTED: uncharacterized protein LOC100893367 [Strongylocentrotus purpuratus]
AJAP17372(AJAP17372)	3;GO:0001945,biological_process lymph vessel development;GO:0005509,molecular_function calcium ion binding;GO:0009913,biological_process epidermal cell differentiation	NA	ref|XP_006630131.1| PREDICTED: sushi, von Willebrand factor type A, EGF and pentraxin domain-containing protein 1-like, partial [Lepisosteus oculatus]
AJAP18549(AJAP18549)	NA	NA	NA
AJAP10607(AJAP10607)	32;GO:0000166,molecular_function nucleotide binding;GO:0000943,cellular_component retrotransposon nucleocapsid;GO:0003676,molecular_function nucleic acid binding;GO:0003677,molecular_function DNA binding;GO:0003723,molecular_function RNA binding;GO:0003824,molecular_function catalytic activity;GO:0003887,molecular_function DNA-directed DNA polymerase activity;GO:0003964,molecular_function RNA-dir…	NA	ref|XP_001186509.2| PREDICTED: uncharacterized protein LOC754648 [Strongylocentrotus purpuratus]
AJAP28814(AJAP28814)	15;GO:0001650,cellular_component fibrillar center;GO:0005634,cellular_component nucleus;GO:0005654,cellular_component nucleoplasm;GO:0005737,cellular_component cytoplasm;GO:0005829,cellular_component cytosol;GO:0008652,biological_process cellular amino acid biosynthetic process;GO:0009086,biological_process methionine biosynthetic process;GO:0016853,molecular_function isomerase activity;GO:001928…	mtnA; methylthioribose-1-phosphate isomerase [EC:5.3.1.23]; K08963	ref|XP_006003718.1| PREDICTED: methylthioribose-1-phosphate isomerase-like isoform X1 [Latimeria chalumnae]
AJAP19443(AJAP19443)	NA	NA	NA
AJAP06416(AJAP06416)	27;GO:0000166,molecular_function nucleotide binding;GO:0001676,biological_process long-chain fatty acid metabolic process;GO:0003824,molecular_function catalytic activity;GO:0004467,molecular_function long-chain fatty acid-CoA ligase activity;GO:0005524,molecular_function ATP binding;GO:0005739,cellular_component mitochondrion;GO:0005741,cellular_component mitochondrial outer membrane;GO:0005783,…	ACSL, fadD; long-chain acyl-CoA synthetase [EC:6.2.1.3]; K01897	PREDICTED: long-chain-fatty-acid--CoA ligase 1 [Coturnix japonica]; ref|XP_008301738.1| PREDICTED: long-chain-fatty-acid--CoA ligase 1-like [Stegastes partitus]
AJAP12283(AJAP12283)	19;GO:0000154,biological_process rRNA modification;GO:0000179,molecular_function rRNA (adenine-N6,N6-)-dimethyltransferase activity;GO:0003712,molecular_function transcription coregulator activity;GO:0003723,molecular_function RNA binding;GO:0005739,cellular_component mitochondrion;GO:0005759,cellular_component mitochondrial matrix;GO:0006351,biological_process transcription, DNA-templated;GO:000…	TFB2M; dimethyladenosine transferase 2, mitochondrial [EC:2.1.1.-]; K17653	gb|AFN61227.1| mitochondrial transcription factor 2M [Paracentrotus lividus]
AJAP28789(AJAP28789)	7;GO:0005886,cellular_component plasma membrane;GO:0007155,biological_process cell adhesion;GO:0007339,biological_process binding of sperm to zona pellucida;GO:0016020,cellular_component membrane;GO:0016021,cellular_component integral component of membrane;GO:0050840,molecular_function extracellular matrix binding;GO:2000359,biological_process regulation of binding of sperm to zona pellucida	NA	ref|XP_002166874.2| PREDICTED: fibrillin-2-like [Hydra vulgaris]
AJAP00384(AJAP00384)	12;GO:0004601,molecular_function peroxidase activity;GO:0005604,cellular_component basement membrane;GO:0005615,cellular_component extracellular space;GO:0006979,biological_process response to oxidative stress;GO:0007411,biological_process axon guidance;GO:0010172,biological_process embryonic body morphogenesis;GO:0016203,biological_process muscle attachment;GO:0020037,molecular_function heme bin…	NA	ref|XP_785104.3| PREDICTED: lactoperoxidase [Strongylocentrotus purpuratus]
AJAP19447(AJAP19447)	16;GO:0000045,biological_process autophagosome assembly;GO:0000422,biological_process autophagy of mitochondrion;GO:0004197,molecular_function cysteine-type endopeptidase activity;GO:0005515,molecular_function protein binding;GO:0005737,cellular_component cytoplasm;GO:0005829,cellular_component cytosol;GO:0006501,biological_process C-terminal protein lipidation;GO:0006508,biological_process prote…	NA	ref|XP_002168183.2| PREDICTED: cysteine protease ATG4B-like [Hydra vulgaris]
AJAP01131(AJAP01131)	9;GO:0005227,molecular_function calcium activated cation channel activity;GO:0005229,molecular_function intracellular calcium activated chloride channel activity;GO:0005622,cellular_component intracellular;GO:0005886,cellular_component plasma membrane;GO:0006812,biological_process cation transport;GO:0006821,biological_process chloride transport;GO:0016020,cellular_component membrane;GO:0016021,c…	ANO10, TMEM16K; anoctamin-10; K19327	ref|XP_003726602.1| PREDICTED: anoctamin-10 isoform X1 [Strongylocentrotus purpuratus] ref|XP_011676944.1| PREDICTED: anoctamin-10 isoform X2 [Strongylocentrotus purpuratus]
AJAP16095(AJAP16095)	NA	NA	ref|XP_002410158.1| conserved hypothetical protein [Ixodes scapularis] gb|EEC12823.1| conserved hypothetical protein, partial [Ixodes scapularis]
AJAP13307(AJAP13307)	4;GO:0005515,molecular_function protein binding;GO:0007155,biological_process cell adhesion;GO:0050767,biological_process regulation of neurogenesis;GO:0062023,cellular_component collagen-containing extracellular matrix	NA	ref|XP_002049097.1| GJ17114 [Drosophila virilis] gb|EDW60290.1| GJ17114 [Drosophila virilis]
AJAP08126(AJAP08126)	16;GO:0000288,biological_process nuclear-transcribed mRNA catabolic process, deadenylation-dependent decay;GO:0000289,biological_process nuclear-transcribed mRNA poly(A) tail shortening;GO:0003676,molecular_function nucleic acid binding;GO:0003723,molecular_function RNA binding;GO:0004842,molecular_function ubiquitin-protein transferase activity;GO:0005515,molecular_function protein binding;GO:00…	NA	ref|XP_006816490.1| PREDICTED: CCR4-NOT transcription complex subunit 4-like isoform X2 [Saccoglossus kowalevskii]
AJAP29155(AJAP29155)	NA	NA	ref|XP_011665740.1| PREDICTED: uncharacterized protein LOC105436430 [Strongylocentrotus purpuratus]
AJAP15666(AJAP15666)	12;GO:0000166,molecular_function nucleotide binding;GO:0005525,molecular_function GTP binding;GO:0005783,cellular_component endoplasmic reticulum;GO:0005789,cellular_component endoplasmic reticulum membrane;GO:0007224,biological_process smoothened signaling pathway;GO:0007275,biological_process multicellular organism development;GO:0016020,cellular_component membrane;GO:0016021,cellular_component…	NA	ref|XP_011664939.1| PREDICTED: protein-cysteine N-palmitoyltransferase HHAT [Strongylocentrotus purpuratus] ref|XP_011671837.1| PREDICTED: protein-cysteine N-palmitoyltransferase HHAT [Strongylocentrotus purpuratus]
AJAP26556(AJAP26556)	NA	NA	NA
